# Supplementary material for: Dynamic de novo heterochromatin assembly and disassembly at replication forks ensures fork stability
Source: Nat Cell Biol. 2023 Jul 6;25(7):1017–32. doi: 10.1038/s41556-023-01167-z (PMC10344782; doi:10.1038/s41556-023-01167-z)
Supplement: Supplementary file 3 — Supplementary Table 1. Relative PTM abundance for proliferating, quiescent and HU-treated cells. Supplementary Table 2. Relative PTM abundance for control and recovery clones. Supplementary Table 3. Factors known to associate with active forks shown for their enrichment in presence or absence of G9a activity. Supplementary Table 4. Factors known to associate with stalled forks shown for their enrichment in presence or absence of G9a activity. [file 41556_2023_1167_MOESM3_ESM.xlsx]

## Sheet: Table S1
Table S1. Relative PTM abundance for proliferating, quiescent and HU-treated cells.
	H3K9					H3K27					H3K36					H3K79				H4K20
Sample*	me1	me2	me3	ac	un	me1	me2	me3	ac	un	me1	me2	me3	ac	un	me1	me2	me3	un	me1	me2	me3	un
Proliferating_1	0.159217	0.697164	0.0742636	0.00544818	0.043022	0.22041	0.300211	0.0872138	0.0166932	0.375381	0.069479	0.356331	0.000983721	0.00237196	0.570743	0.106475	0.0102763	0.000196768	0.883052	0.250987	0.590561	0.00431934	0.154132
Proliferating_2	0.180488	0.512166	0.145653	0.0116021	0.0675159	0.224498	0.296451	0.0824445	0.023063	0.373348	0.039022	0.495744	0.00136952	0.00497156	0.458696	0.106641	0.0103549	0.000583967	0.88242	0.256264	0.550035	0.00323194	0.190469
Proliferating_3	0.219008	0.374876	0.0707229	0.0185946	0.0930106	0.198165	0.292457	0.0682192	0.0213179	0.419803	0.0305633	0.549487	0.00121916	0.00286756	0.415826	0.107865	0.0108102	0.000605949	0.880719	0.19695	0.590068	0.0045961	0.208386
Quiescent_1	0.279005	0.554818	0.0987342	0.0014794	0.0404646	0.237639	0.415718	0.117187	0.00852933	0.220837	0.0395241	0.539489	0.00136867	0.0025823	0.416946	0.117634	0.0121195	4.79539e-05	0.870199	0.0920338	0.880535	0.016663	0.0107686
Quiescent_2	0.19605	0.422074	0.100089	0.0108646	0.0440649	0.228128	0.371208	0.122681	0.00930734	0.268656	0.0537907	0.418197	0.00073114	0.0021524	0.525109	0.122305	0.0118906	0.000186268	0.865619	0.0915531	0.890631	0.0116642	0.0061515
Quiescent_3	0.182968	0.605289	0.119178	0.00488642	0.0499047	0.238063	0.381258	0.112801	0.022369	0.245435	0.0505074	0.483295	0.00324092	0.016223	0.44666	0.116754	0.0113467	0.000150448	0.871749	0.0630046	0.908336	0.0145252	0.0141339
Replication stress_1	0.137957	0.334972	0.293543	0.0128009	0.0361469	0.210127	0.499927	0.14759	0.0118519	0.130497	0.0247891	0.71375	0.00274212	0.00528885	0.253423	0.153616	0.0176036	0.000145028	0.828636	0.0483025	0.843264	0.0209957	0.0874375
Replication stress_2	0.138508	0.34118	0.273654	0.0201391	0.0321784	0.186761	0.503422	0.170416	0.00813929	0.131161	0.0112903	0.783499	0.00352568	0.0019651	0.19962	0.1646	0.0198826	0.000110961	0.815406	0.042704	0.875161	0.0215251	0.0606104
Replication stress_3	0.139861	0.359088	0.320462	0.0276887	0.033066	0.202083	0.471669	0.174018	0.0102418	0.141966	0.0409186	0.574841	0.00126811	0.00349465	0.379455	0.163797	0.0198566	0.000215196	0.816132	0.043902	0.857607	0.0199944	0.0784964
*Condition_biological replicate

## Sheet: Table S2
Table S2. Relative PTM abundance for control and recovery clones
	H3K9					H3K27					H3K36					H3K79		H4K20
Sample*	un	me1	me2	me3	ac	un	me1	me2	me3	ac	un	me1	me2	me3	ac	un	me1	un	me1	me2	me3
CONTROL_1_1	0.136395	0.189968	0.391676	0.223164	0.0587973	0.197311	0.220855	0.449809	0.0834411	0.0485844	0.295846	0.0575952	0.615468	0.0166076	0.0144826	0.911443	0.0885568	0.0864932	0.161833	0.749184	0.00248996
CONTROL_1_2	0.122169	0.164314	0.474015	0.213494	0.0260084	0.279046	0.176589	0.444175	0.0647429	0.0354472	0.259615	0.0442535	0.610454	0.0759506	0.00972692	0.926625	0.0733747	0.0242906	0.182707	0.792222	0.000780533
CONTROL_1_3	0.102751	0.127249	0.469281	0.204674	0.0960457	0.260801	0.186119	0.437476	0.0709967	0.044607	0.29722	0.0385782	0.568038	0.0858016	0.0103628	0.913723	0.0862772	0.0886935	0.155792	0.751864	0.00365112
CONTROL_2_1	0.128144	0.108451	0.503969	0.190549	0.0688867	0.286105	0.191672	0.42081	0.0745544	0.0268588	0.218614	0.0489666	0.630384	0.0905008	0.0115346	NA	NA	NA	NA	NA	NA
CONTROL_2_2	0.160667	0.123256	0.472992	0.174734	0.068351	0.273692	0.187201	0.423044	0.0749858	0.0410778	0.214663	0.0361124	0.65529	0.0784388	0.0154952	NA	NA	NA	NA	NA	NA
CONTROL_2_3	0.139481	0.130047	0.438132	0.207469	0.0848705	0.322488	0.187885	0.39254	0.0606481	0.0364375	0.174687	0.0305177	0.67599	0.107903	0.0109018	0.900063	0.0999371	0.0782166	0.198276	0.721355	0.00215213
CONTROL_3_1	0.173574	0.129816	0.409435	0.185524	0.101651	0.279567	0.188455	0.426829	0.0697045	0.0354453	0.259953	0.0277034	0.614934	0.0900405	0.00736918	0.957629	0.0423714	0.0572718	0.226795	0.713902	0.00203093
CONTROL_3_2	0.150777	0.159547	0.462474	0.169591	0.0576113	0.285764	0.180729	0.419678	0.0756248	0.0382042	0.209546	0.0386827	0.647705	0.0899964	0.01407	0.942992	0.0570084	0.0256073	0.19514	0.775793	0.00345967
CONTROL_3_3	0.126859	0.182884	0.457464	0.171524	0.0612697	0.317352	0.185831	0.404218	0.0654187	0.0271802	0.154059	0.0355542	0.686028	0.105149	0.0192096	0.911623	0.0883771	0.147551	0.148605	0.702311	0.00153329
CONTROL_4_1	0.111595	0.163076	0.456192	0.149567	0.11957	0.326263	0.188859	0.374666	0.0727191	0.0374929	0.238037	0.0586847	0.612559	0.0764852	0.0142349	0.93031	0.0696899	0.0776915	0.235665	0.686225	0.000418049
CONTROL_4_2	0.156959	0.113494	0.450983	0.153832	0.124732	0.319758	0.155559	0.386146	0.086313	0.0522234	0.26092	0.0531986	0.590145	0.0894643	0.00627167	0.888198	0.111802	0.0516135	0.203852	0.742662	0.00187335
CONTROL_4_3	0.149023	0.174434	0.476637	0.125352	0.0745547	0.309003	0.177786	0.397058	0.0775967	0.0385566	0.234514	0.0528662	0.60575	0.0962282	0.0106422	0.886114	0.113886	0.141653	0.221353	0.634653	0.00234034
CONTROL_5_1	0.125003	0.171537	0.44202	0.214545	0.046896	0.280879	0.215221	0.383698	0.0744347	0.045768	0.282113	0.047654	0.568787	0.086578	0.0148678	0.917031	0.082969	0.0621051	0.241066	0.696058	0.000771672
CONTROL_5_2	0.101742	0.197553	0.431698	0.203261	0.0657467	0.314444	0.184939	0.368509	0.0853429	0.046765	0.245151	0.046789	0.589657	0.106745	0.0116578	0.909542	0.0904583	0.104938	0.168464	0.725012	0.00158688
CONTROL_5_3	0.0206548	0.149892	0.59438	0.166417	0.0686567	0.275888	0.20249	0.341348	0.114485	0.065789	0.266	0.065767	0.556889	0.0956554	0.015689	0.905212	0.0947882	0.0608956	0.216153	0.722126	0.000825024
RECOVERY_1_1	0.0861512	0.195501	0.506695	0.142384	0.0692679	0.312815	0.1617	0.406941	0.0825608	0.0359833	0.313383	0.0624633	0.521293	0.0922734	0.0105869	0.905413	0.0945868	0.0832657	0.225484	0.689899	0.00135085
RECOVERY_1_2	0.162073	0.190609	0.441151	0.163043	0.0431232	0.339487	0.194861	0.380606	0.0410704	0.043976	0.235316	0.0539228	0.587709	0.107524	0.0155289	0.895781	0.104219	0.0859626	0.193287	0.718567	0.00218259
RECOVERY_1_3	0.104305	0.238297	0.464401	0.153126	0.0398707	0.309275	0.182094	0.386491	0.0761607	0.0459797	0.289831	0.0420296	0.557162	0.0935353	0.0174418	0.890138	0.109862	0.103615	0.22028	0.674592	0.0015128
RECOVERY_2_1	0.0781011	0.231203	0.4489	0.205541	0.0362543	0.319927	0.187772	0.404162	0.0561138	0.0320249	0.0852364	0.0184768	0.766243	0.118638	0.0114065	0.875345	0.124655	0.0842538	0.198877	0.713672	0.00319661
RECOVERY_2_2	0.196007	0.142864	0.413873	0.200201	0.047055	0.304684	0.212841	0.3953	0.0550293	0.0321464	0.0889543	0.014872	0.772096	0.111152	0.0129259	0.929161	0.0708394	0.0846656	0.162455	0.749543	0.00333691
RECOVERY_2_3	0.170494	0.129154	0.410882	0.232517	0.0569531	0.330071	0.181443	0.405188	0.0507303	0.0325679	0.0850809	0.0152927	0.748514	0.136457	0.0146549	0.86053	0.13947	0.0396977	0.188385	0.770426	0.00149118
RECOVERY_3_1	0.104975	0.154937	0.463091	0.192908	0.0840889	0.317107	0.192955	0.394174	0.061185	0.0345785	0.16123	0.0177155	0.696518	0.113363	0.0111737	0.931949	0.0680512	0.0874136	0.254126	0.656792	0.00166783
RECOVERY_3_2	0.100481	0.0920028	0.504407	0.21843	0.0846791	0.360053	0.167585	0.361648	0.0705294	0.0401835	0.175986	0.0301751	0.664298	0.121528	0.00801215	0.885892	0.114108	0.0360153	0.217556	0.744559	0.00186908
RECOVERY_3_3	0.118477	0.143173	0.427001	0.258006	0.0533434	0.345552	0.180567	0.382148	0.059721	0.032012	0.165942	0.0274898	0.681705	0.113375	0.0114881	0.939631	0.0603689	0.0509699	0.197727	0.748541	0.0027615
RECOVERY_4_1	0.113687	0.158118	0.38574	0.180301	0.162154	0.315223	0.182148	0.397612	0.0701823	0.0348356	0.245243	0.0473536	0.605933	0.0891481	0.0123221	0.850879	0.149121	0.122436	0.204441	0.671866	0.00125759
RECOVERY_4_2	0.138009	0.121085	0.413132	0.198593	0.129181	0.319303	0.197376	0.400587	0.0399358	0.0427975	0.222183	0.0456957	0.619159	0.103946	0.00901526	0.875739	0.124261	0.0551171	0.202647	0.73936	0.00287632
RECOVERY_4_3	0.173716	0.0990434	0.486933	0.178798	0.0615098	0.287915	0.188169	0.403666	0.0778722	0.0423787	0.252877	0.0455469	0.619696	0.0742571	0.00762266	0.926724	0.0732764	0.149417	0.158871	0.689754	0.0019566
RECOVERY_5_1	0.114899	0.11698	0.438896	0.133639	0.195585	0.304816	0.188685	0.387909	0.0786999	0.0398895	0.236431	0.0417908	0.625215	0.0840446	0.012519	0.88593	0.11407	0.0518725	0.20275	0.743316	0.00206093
RECOVERY_5_2	0.143765	0.172351	0.392439	0.216572	0.0748727	0.306205	0.182363	0.401348	0.0711142	0.0389702	0.231231	0.0465973	0.62987	0.0792091	0.0130925	0.918455	0.081545	0.123504	0.222711	0.651927	0.00185887
RECOVERY_5_3	0.135887	0.102421	0.439098	0.199877	0.122718	0.309946	0.185436	0.400896	0.0651428	0.0385793	0.212964	0.0355941	0.644662	0.0959611	0.0108184	0.861821	0.138179	0.0837264	0.217849	0.697258	0.00116674
* Condition_Clon_Measurment replicate
NA= Not analyzed

## Sheet: Table S3
Table S3. Factors associated with active forks shown for their enrichment in presence or absence of G9a activity
Gene name	Log2 Difference (UT+G9ai / UT)
ASF1a	-0.155213
ASF1b	-0.270556
BAZ1B	0.238787
CDK1	0.00863031
CHAF1A	0.140124
CHAF1B	0.0962619
DNMT1	-0.00578235
FEN1	0.200379
GINS1	0.133564
GINS4	-0.0439433
H1	0.111031
H2A	-0.0365259
H3	0.0949116
HAT1	-0.0350469
LIG3	0.16221
MCM2	0.159629
MCM3	-0.110916
MCM4	-0.120294
MCM5	-0.101598
MCM6	0
MCM7	0.0384362
ORC1	-0.260152
ORC3	0.271426
PCNA	0.16092
POLA1	0.221568
POLA2	0.100305
POLD1	-0.0709665
POLD2	0.211635
POLE	-0.0954196
POLE2	-0.12658
PRIM1	0.263034
PRIM2	0.158337
RFC1	0.283329
RFC2	0.0976108
RFC3	0.133564
RFC4	-0.0923402
RFC5	0.149259
SMARCAD1	0.16092
SUPT16	0.163499
TOP1	0.0881416
UHRF1	-0.00578235
WIZ	0.192825

## Sheet: Table S4
Table S4. Factors associated with stalled forks shown for their enrichment in presence or absence of G9a activity
Gene name	Log2 Difference (HU+G9al / HU)
ARID1B	0.418999
ASF1A	-0.0484122
ATAD5	0.0635029
ATRIP	0.0172093
ATRX	-0.384584
BARD1	-0.254978
BLM	-0.373327
BOD1L	-0.710756
BRCA1	-0.261881
CHD1	1.14274
CHD4	0.0799754
DAXX	-0.251539
DCAF1	-0.179515
DDB2	0.630405
FANCD2	-0.632629
FANCG	-0.237864
FIGNL1	-0.217591
HISTONE H1	0.0949116
H2AV	0.0200577
H2B	0.0229004
H3.1	0.191563
HAT1	0.211635
HELB	0.624803
HLTF	-0.246395
HP1BP3	-0.12658
HPF1	-0.281036
KDM3A	1.0827
KDM5C	1.52957
LIG3	-0.169745
MACRO H2A.1	0.100305
MCM2	0.108357
MCM3	-0.0174171
MCM4	-0.121863
MCM5	-0.0649175
MCM6	0
METTL1	0.765535
MMS22l	-0.148801
MTREX	0.730314
NSD1	0.615416
NSMCE2	-0.260152
PARG	0.603122
PARP1	0.128293
PRIMPOL	0.587845
RAD51ap1	-0.249822
RAD51c	-0.662004
RAD51d	-0.448115
RAP80	-0.2567
RECQL	-1.13924
RECQL5	-0.397828
SAE1	-1.23107
SMARCAL1	0.00575927
THO-C5	1.66857
THO-C6	0.569491
TONSL	-0.0908029
TOP1	0.0496308
TOPBP1	-0.115597
WRN	-0.140826
