# Supplementary material for: Dynamic de novo heterochromatin assembly and disassembly at replication forks ensures fork stability
Source: Nat Cell Biol. 2023 Jul 6;25(7):1017–32. doi: 10.1038/s41556-023-01167-z (PMC10344782; doi:10.1038/s41556-023-01167-z)
Supplement: Source Data Fig. 1 — Statistical source data. [file 41556_2023_1167_MOESM6_ESM.xlsx]

## Sheet: Fig.1b
WB quantification
		Rep1	Rep2	Rep3	Rep4	Rep5
+hu	0	1	1	1	1	1
	1	1.36026	2.1925	1.62578	1.84943	1.75699
	2	1.95868	3.10434	1.9277	2.14484	2.28389
	4	1.97971	4.33916	2.47079	2.8593	2.91224
	6	2.03947	6.62739	3.27938	4.6273	4.14339
-hu	0	1	1	1	1	1
	1	0.802264	1.15201	1.02633	1.50579	1.1216
	2	0.947617	1.43082	1.10449	0.98657	1.11737
	4	1.13154	1.16057	0.833068	1.11988	1.06126
	6	1.14347	1.10981	0.80272	1.2976	1.0884

## Sheet: Fig. 1c 
Relative PTM abundance for proliferating, quiescent and HU-treated cells.
	H3K9
Sample*	me1	me2	me3	ac	un
Proliferating_1	0.159217	0.697164	0.0742636	0.00544818	0.043022
Proliferating_2	0.180488	0.512166	0.145653	0.0116021	0.0675159
Proliferating_3	0.219008	0.374876	0.0707229	0.0185946	0.0930106
Quiescent_1	0.279005	0.554818	0.0987342	0.0014794	0.0404646
Quiescent_2	0.19605	0.422074	0.100089	0.0108646	0.0440649
Quiescent_3	0.182968	0.605289	0.119178	0.00488642	0.0499047
Replication stress_1	0.137957	0.334972	0.293543	0.0128009	0.0361469
Replication stress_2	0.138508	0.34118	0.273654	0.0201391	0.0321784
Replication stress_3	0.139861	0.359088	0.320462	0.0276887	0.033066
*Condition_biological replicate

## Sheet: Fig. 1f 
Relative PTM abundance for control and recovery clones
Sample*	H3K9me3
CONTROL_1_1	0.223164
CONTROL_1_2	0.213494
CONTROL_1_3	0.204674
CONTROL_2_1	0.190549
CONTROL_2_2	0.174734
CONTROL_2_3	0.207469
CONTROL_3_1	0.185524
CONTROL_3_2	0.169591
CONTROL_3_3	0.171524
CONTROL_4_1	0.149567
CONTROL_4_2	0.153832
CONTROL_4_3	0.125352
CONTROL_5_1	0.214545
CONTROL_5_2	0.203261
CONTROL_5_3	0.166417
RECOVERY_1_1	0.142384
RECOVERY_1_2	0.163043
RECOVERY_1_3	0.153126
RECOVERY_2_1	0.205541
RECOVERY_2_2	0.200201
RECOVERY_2_3	0.232517
RECOVERY_3_1	0.192908
RECOVERY_3_2	0.21843
RECOVERY_3_3	0.258006
RECOVERY_4_1	0.180301
RECOVERY_4_2	0.198593
RECOVERY_4_3	0.178798
RECOVERY_5_1	0.133639
RECOVERY_5_2	0.216572
RECOVERY_5_3	0.199877
