# Supplementary material for: Dynamic de novo heterochromatin assembly and disassembly at replication forks ensures fork stability
Source: Nat Cell Biol. 2023 Jul 6;25(7):1017–32. doi: 10.1038/s41556-023-01167-z (PMC10344782; doi:10.1038/s41556-023-01167-z)
Supplement: Source Data Fig. 2 — Statistical source data. [file 41556_2023_1167_MOESM8_ESM.xlsx]

## Sheet: Fig. 2a
untreated (UT)				1mM HU 1hr (HU)
Distance_pixels	EdU_intensity	H3K9me3_intensity		Distance_pixels	EdU_intensity	H3K9me3_intensity
0	0.0331321	0.246571		0	0.0380833	0.160301
1	0.0415763	0.299526		1	0.0446564	0.226281
2	0.0378947	0.265026		2	0.04261	0.224095
3	0.0383964	0.246972		3	0.0506005	0.177415
4	0.0499102	0.233515		4	0.053267	0.134714
5	0.0503213	0.299953		5	0.0457371	0.161106
6	0.044701	0.266342		6	0.0367102	0.16918
7	0.0425759	0.323114		7	0.0389869	0.102398
8	0.0550393	0.427219		8	0.0447981	0.125504
9	0.04442	0.41809		9	0.0467736	0.132376
10	0.0609302	0.374373		10	0.0471014	0.0687141
11	0.0573287	0.459287		11	0.0368342	0.0535402
12	0.0431406	0.449949		12	0.0458877	0.08813
13	0.0446051	0.384841		13	0.0365862	0.138451
14	0.0492154	0.37636		14	0.0339197	0.167692
15	0.048803	0.430004		15	0.0369759	0.15501
16	0.0612467	0.390266		16	0.0325732	0.179518
17	0.0527026	0.482309		17	0.0413787	0.209451
18	0.0428727	0.460059		18	0.0435225	0.200765
19	0.0500389	0.515074		19	0.036347	0.28601
20	0.0505433	0.563401		20	0.0515484	0.291979
21	0.0483853	0.426696		21	0.039288	0.188933
22	0.0478021	0.382208		22	0.0524343	0.134366
23	0.0358549	0.3613		23	0.0635961	0.0907318
24	0.0363973	0.349434		24	0.0571293	0.109837
25	0.0578921	0.300885		25	0.0732521	0.152022
26	0.0553965	0.305775		26	0.0633304	0.150188
27	0.0457991	0.248297		27	0.088923	0.125375
28	0.0560612	0.239677		28	0.0926259	0.110361
29	0.0556343	0.254903		29	0.130815	0.118772
30	0.0553821	0.162189		30	0.147	0.188776
31	0.0630829	0.142174		31	0.156523	0.288415
32	0.0568558	0.115492		32	0.186651	0.353919
33	0.0612756	0.14831		33	0.201499	0.360625
34	0.0620453	0.145996		34	0.221661	0.396583
35	0.0672939	0.152323		35	0.242355	0.439722
36	0.0535813	0.167279		36	0.259204	0.42281
37	0.0462404	0.0999959		37	0.258336	0.392336
38	0.0683158	0.104715		38	0.28213	0.369449
39	0.0670798	0.116734		39	0.305472	0.277133
40	0.0677825	0.11591		40	0.313038	0.309796
41	0.0753401	0.146436		41	0.318955	0.226461
42	0.0805112	0.105726		42	0.356631	0.222009
43	0.0556172	0.0520526		43	0.345168	0.212431
44	0.0730968	0.0286823		44	0.288969	0.22791
45	0.0806991	0.061975		45	0.269497	0.211713
46	0.0892773	0.106559		46	0.237597	0.226315
47	0.100756	0.104249		47	0.195094	0.156191
48	0.103101	0.0907532		48	0.180123	0.137624
49	0.132499	0.137991		49	0.191524	0.18265
50	0.136541	0.132073		50	0.206885	0.237429
51	0.1471	0.147329		51	0.242868	0.256315
52	0.139587	0.0581141		52	0.281209	0.31066
53	0.132892	0.0762639		53	0.295161	0.309331
54	0.160603	0.106214		54	0.353114	0.42145
55	0.179428	0.0865175		55	0.408702	0.420222
56	0.198077	0.151395		56	0.512454	0.411056
57	0.212312	0.127266		57	0.546179	0.404341
58	0.280056	0.0932197		58	0.616977	0.390491
59	0.296862	0.157143		59	0.640878	0.352789
60	0.341743	0.209579		60	0.625402	0.290765
61	0.366162	0.143385		61	0.595681	0.220811
62	0.444641	0.147617		62	0.586264	0.184295
63	0.524621	0.118952		63	0.527523	0.19248
64	0.629842	0.128543		64	0.480537	0.187778
65	0.698819	0.0808482		65	0.409003	0.2253
66	0.75769	0.108119		66	0.353619	0.283085
67	0.857413	0.0906573		67	0.317493	0.282836
68	0.884679	0.105046		68	0.299856	0.277685
69	0.994406	0.102053		69	0.278383	0.227815
70	0.978799	0.0929451		70	0.265688	0.17287
71	0.893007	0.108515		71	0.264776	0.148909
72	0.888897	0.0808525		72	0.253924	0.158022
73	0.902365	0.102567		73	0.239537	0.152717
74	0.849928	0.0600794		74	0.182311	0.109674
75	0.857284	0.0449103		75	0.134483	0.0735477
76	0.774086	0.0861384		76	0.133384	0.0924477
77	0.709927	0.101212		77	0.111752	0.0683944
78	0.690066	0.0852669		78	0.102831	0.121382
79	0.639823	0.0856896		79	0.0877182	0.0729505
80	0.587767	0.0404437		80	0.067618	0.0805402
81	0.486886	0.0479041		81	0.0645086	0.114639
82	0.383525	0.0605893		82	0.0595212	0.081129
83	0.288947	0.0237015		83	0.0514332	0.0543589
84	0.238297	0.0514599		84	0.0426366	0.0939113
85	0.175531	0.100388		85	0.0505917	0.0927926
86	0.157493	0.0537477		86	0.0529746	0.108505
87	0.146292	0.02249		87	0.0388274	0.118026
88	0.12126	0.0735883		88	0.0433453	0.0825029
89	0.105597	0.071161		89	0.0403422	0.100301
90	0.0834665	0.0845435		90	0.0419899	0.11889
91	0.0880558	0.127785		91	0.0367988	0.100309
92	0.0895426	0.10156		92	0.0475443	0.0799935
93	0.0768506	0.0670648		93	0.0490768	0.0618645
94	0.0943617	0.0443569		94	0.0436022	0.0844066
95	0.0839893	0.113688		95	0.0527886	0.135614
96	0.0768795	0.134818		96	0.0616472	0.0971103
97	0.0832222	0.0764992		97	0.0568547	0.103817
98	0.0754163	0.145438		98	0.0522925	0.109584
99	0.0689935	0.12663		99	0.0500601	0.0938412
100	0.0783611	0.102048		100	0.0622142	0.128594
101	0.0762675	0.0926662		101	0.0575014	0.0962103
102	0.0679007	0.122224		102	0.0688582	0.143327
103	0.0763502	0.115087		103	0.0634544	0.174951
104	0.0649441	0.135236		104	0.0681495	0.210667
105	0.0828479	0.122896		105	0.0750946	0.149451
106	0.0759824	0.0863302		106	0.068929	0.10701
107	0.0797796	0.0921346		107	0.0800112	0.094744
108	0.0821885	0.175902		108	0.0801264	0.132552
109	0.0748686	0.15994		109	0.0698415	0.153031
110	0.0792385	0.105569		110	0.0621788	0.140179
111	0.0888754	0.152667		111	0.0613018	0.138093
112	0.0909441	0.105901		112	0.0722067	0.141107
113	0.0958551	0.101521		113	0.0746694	0.127654
114	0.0964737	0.0656834		114	0.0651553	0.141294
115	0.107114	0.105975		115	0.0724282	0.121982
116	0.102081	0.0837853		116	0.0692568	0.0899188
117	0.101165	0.0744511		117	0.0705767	0.122316
118	0.115878	0.0985709		118	0.0760337	0.098801
119	0.121734	0.115766		119	0.0714272	0.0860188
120	0.124294	0.153944		120	0.0731812	0.0514598
121	0.147088	0.108803		121	0.0624179	0.0735393
122	0.155386	0.062511		122	0.0621788	0.0931599
123	0.145454	0.0482658		123	0.0624622	0.0730963
124	0.161583	0.0922915		124	0.0588922	0.105135
125	0.160735	0.09722		125	0.0512118	0.119308
126	0.170722	0.088862		126	0.0581747	0.0604066
127	0.208931	0.158855		127	0.0490325	0.0758888
128	0.204105	0.147037		128	0.0568104	0.0573982
129	0.208002	0.210925		129	0.0565447	0.0884832
130	0.23652	0.130988		130	0.0527709	0.0739711
131	0.221006	0.160407		131	0.0410243	0.0689664
132	0.191958	0.187032		132	0.0455865	0.0727711
133	0.191191	0.158271		133	0.0471988	0.0669
134	0.179389	0.115522		134	0.0415824	0.0709038
135	0.173426	0.162206		135	0.0446475	0.0686776
136	0.188297	0.218717		136	0.0400233	0.104406
137	0.166291	0.162625		137	0.0490768	0.0948169
138	0.160194	0.163823		138	0.0454714	0.0642785
139	0.172476	0.12429		139	0.0451525	0.0945253
140	0.167108	0.171893		140	0.039607	0.0658234
141	0.182107	0.100697		141	0.0501576	0.0622655
142	0.175858	0.185781		142	0.0570496	0.0594533
143	0.19085	0.174164		143	0.0517167	0.109419
144	0.185646	0.208097		144	0.0451259	0.0310598
145	0.189287	0.229149		145	0.0516458	0.0652823
146	0.166547	0.207966		146	0.0476683	0.0665271
147	0.165683	0.325131		147	0.0486782	0.096586
148	0.169204	0.26415		148	0.0421494	0.129079
149	0.170188	0.2862		149	0.0442577	0.158498
150	0.166295	0.251892		150	0.0496172	0.153917
151	0.155404	0.243743		151	0.0504322	0.157551
152	0.155494	0.244231		152	0.0467825	0.108502
153	0.157588	0.282814		153	0.0339551	0.0768113
154	0.143766	0.294632		154	0.0425923	0.0890047
155	0.14654	0.331433		155	0.0405017	0.0725243
156	0.13821	0.39417		156	0.0493426	0.0874262
157	0.121171	0.304363		157	0.0494312	0.0667711
158	0.1442	0.327502		158	0.0469065	0.0253346
159	0.136969	0.323166		159	0.0499804	0.0668692
160	0.145914	0.340623		160	0.0401916	0.0577683
161	0.125198	0.408777		161	0.041299	0.0756982
162	0.118311	0.41042		162	0.0526823	0.0862991
163	0.12488	0.300707		163	0.0447893	0.0437355
164	0.138084	0.365048		164	0.0413255	0.073887
165	0.14012	0.372199		165	0.0391374	0.0339393
166	0.122399	0.370909		166	0.0443109	0.105813
167	0.148462	0.308982		167	0.0474114	0.150729
168	0.145423	0.441177		168	0.0524963	0.110804
169	0.145039	0.431768		169	0.0545338	0.129339
170	0.204419	0.367344		170	0.0481644	0.119108
171	0.227812	0.360124		171	0.0472254	0.116504
172	0.265416	0.413623		172	0.0537188	0.206069
173	0.298786	0.413235		173	0.0482175	0.188044
174	0.310751	0.413614		174	0.0470216	0.120477
175	0.379699	0.395765		175	0.0420697	0.123794
176	0.43386	0.383185		176	0.0396955	0.125181
177	0.469344	0.411697		177	0.0523191	0.165979
178	0.549867	0.340845		178	0.0512472	0.17446
179	0.620525	0.395038		179	0.0436022	0.138393
180	0.706007	0.319758		180	0.0480049	0.149327
181	0.74441	0.363697		181	0.0508574	0.144752
182	0.759518	0.389956		182	0.0648984	0.159163
183	0.739606	0.380583		183	0.0587416	0.146689
184	0.78615	0.426557		184	0.046623	0.200745
185	0.846712	0.289141		185	0.0428758	0.189051
186	0.848199	0.407261		186	0.0541706	0.184251
187	0.855863	0.288553		187	0.052824	0.185933
188	0.904271	0.266355		188	0.044364	0.215941
189	0.887498	0.262864		189	0.0669979	0.257776
190	0.870569	0.248702		190	0.0734558	0.186861
191	0.836717	0.221606		191	0.0793202	0.212047
192	0.709138	0.170752		192	0.0843874	0.1683
193	0.695579	0.155901		193	0.0993584	0.191978
194	0.664569	0.237525		194	0.145964	0.210592
195	0.654768	0.222342		195	0.185119	0.248338
196	0.597219	0.191372		196	0.23145	0.245367
197	0.572752	0.201177		197	0.306101	0.271736
198	0.53147	0.189159		198	0.38885	0.277015
199	0.443499	0.161892		199	0.522376	0.294816
200	0.402551	0.175297		200	0.551556	0.314773
201	0.352549	0.144527		201	0.61525	0.372267
202	0.342421	0.147717		202	0.734753	0.428462
203	0.29926	0.101024		203	0.782147	0.393376
204	0.269232	0.180918		204	0.834607	0.365097
205	0.218532	0.167584		205	0.854274	0.348025
206	0.208504	0.13684		206	0.892454	0.339575
207	0.184407	0.155757		207	0.888574	0.322068
208	0.148707	0.137995		208	0.827529	0.290512
209	0.144148	0.171501		209	0.781766	0.313399
210	0.110899	0.188923		210	0.718426	0.265615
211	0.0980683	0.151033		211	0.647424	0.260299
212	0.080661	0.132138		212	0.661749	0.314697
213	0.0810485	0.154158		213	0.625384	0.246233
214	0.0834587	0.231341		214	0.60927	0.284678
215	0.060079	0.183912		215	0.647451	0.227664
216	0.0581207	0.144863		216	0.623276	0.213538
217	0.0603864	0.098048		217	0.659915	0.172054
218	0.0538493	0.11737		218	0.696492	0.18921
219	0.065325	0.127933		219	0.709586	0.148043
220	0.061424	0.126146		220	0.722457	0.194389
221	0.0536142	0.126691		221	0.728853	0.195508
222	0.0650741	0.162507		222	0.660704	0.178077
223	0.0624026	0.169845		223	0.624064	0.170829
224	0.0547805	0.121867		224	0.562461	0.164762
225	0.0719632	0.139477		225	0.482308	0.145419
226	0.0719685	0.121972		226	0.40973	0.13052
227	0.0808659	0.126552		227	0.345345	0.220921
228	0.0950788	0.0913938		228	0.302283	0.301725
229	0.116458	0.166237		229	0.288322	0.260532
230	0.127323	0.145081		230	0.279065	0.298963
231	0.151692	0.215231		231	0.313038	0.424725
232	0.202655	0.130447		232	0.358474	0.356602
233	0.232456	0.0985753		233	0.367624	0.301918
234	0.283118	0.122726		234	0.364444	0.269997
235	0.366645	0.175719		235	0.367182	0.226853
236	0.473172	0.140806		236	0.342997	0.209288
237	0.553456	0.177428		237	0.286621	0.186236
238	0.609489	0.243063		238	0.252905	0.146263
239	0.739484	0.215893		239	0.213121	0.194787
240	0.846753	0.124342		240	0.196139	0.170846
241	0.882199	0.0445269		241	0.159819	0.136186
242	0.90146	0.123933		242	0.1359	0.192569
243	0.993296	0.215222		243	0.136795	0.146249
244	1.02111	0.22775		244	0.120353	0.126303
245	1.0701	0.229236		245	0.0835192	0.120056
246	1.12102	0.139063		246	0.105994	0.197465
247	1.0792	0.167697		247	0.100032	0.202492
248	1.13968	0.163278		248	0.1068	0.22747
249	1.17311	0.140361		249	0.13528	0.259329
250	1.14764	0.195307		250	0.177456	0.264931
251	1.09601	0.19125		251	0.229005	0.288082
252	1.00472	0.23311		252	0.264785	0.374053
253	0.94037	0.248109		253	0.359005	0.283248
254	0.83404	0.189311		254	0.423239	0.32469
255	0.712353	0.228299		255	0.493373	0.324098
256	0.63839	0.301617		256	0.59119	0.345881
257	0.512932	0.275728		257	0.64459	0.34036
258	0.427579	0.275018		258	0.680511	0.416344
259	0.325838	0.200558		259	0.744825	0.451761
260	0.27599	0.224783		260	0.755482	0.472646
261	0.202553	0.185877		261	0.771764	0.520545
262	0.158838	0.228073		262	0.782767	0.434667
263	0.122261	0.274155		263	0.843617	0.546771
264	0.103837	0.193647		264	0.870051	0.526655
265	0.102035	0.232635		265	0.946696	0.563759
266	0.0948306	0.231629		266	0.980961	0.518092
267	0.087751	0.30645		267	0.967894	0.504359
268	0.09386	0.28664		268	0.951736	0.501427
269	0.0774062	0.279493		269	0.920811	0.532021
270	0.0865046	0.242283		270	0.938581	0.564659
271	0.0709125	0.320948		271	0.940734	0.531483
272	0.0985871	0.324343		272	0.898505	0.519169
273	0.0962426	0.282396		273	0.912838	0.535251
274	0.0729851	0.277641		274	0.925869	0.598388
275	0.0792359	0.325968		275	0.853733	0.446515
276	0.0868947	0.248824		276	0.829168	0.486157
277	0.0745705	0.353753		277	0.790784	0.486098
278	0.0827691	0.285978		278	0.744657	0.390289
279	0.0715377	0.285333		279	0.686261	0.421727
280	0.0607607	0.31215		280	0.624906	0.493697
281	0.075109	0.282862		281	0.60213	0.440619
282	0.0800003	0.444998		282	0.54656	0.308639
283	0.0919541	0.36412		283	0.437705	0.297104
284	0.0848247	0.312407		284	0.378902	0.305835
285	0.0861696	0.308546		285	0.326565	0.284232
286	0.078172	0.272974		286	0.269524	0.198931
287	0.0744851	0.251473		287	0.206814	0.249575
288	0.0698394	0.293939		288	0.14661	0.27381
289	0.0690237	0.299805		289	0.113585	0.274382
290	0.0678889	0.311444		290	0.107207	0.27196
291	0.0721721	0.26788		291	0.110414	0.305919
292	0.0764763	0.246885		292	0.118821	0.301691
293	0.0707102	0.314189		293	0.148834	0.284969
294	0.0717242	0.325781		294	0.163052	0.272111
295	0.090332	0.261588		295	0.193535	0.292186
296	0.0812297	0.216468		296	0.214184	0.336917
297	0.0880098	0.241996		297	0.239263	0.359201
298	0.10089	0.246018		298	0.244047	0.372115
299	0.132593	0.282509		299	0.264209	0.419353
300	0.161821	0.306437		300	0.305109	0.439085
301	0.18087	0.339625		301	0.348596	0.497857
302	0.194384	0.228857		302	0.357357	0.531028
303	0.260232	0.253134		303	0.368493	0.465715
304	0.334367	0.201417		304	0.409552	0.41192
305	0.365523	0.178012		305	0.426658	0.342118
306	0.382389	0.181798		306	0.392792	0.308636
307	0.455891	0.191721		307	0.399967	0.234589
308	0.516022	0.217396		308	0.366473	0.25301
309	0.490295	0.230744		309	0.279242	0.23831
310	0.530353	0.213596		310	0.257078	0.249738
311	0.600165	0.190309		311	0.195289	0.254916
312	0.671684	0.214058		312	0.145556	0.251944
313	0.678049	0.183537		313	0.120504	0.262542
314	0.680366	0.210664		314	0.101502	0.285656
315	0.732802	0.234099		315	0.074572	0.283102
316	0.678574	0.1865		316	0.0739696	0.255244
317	0.641453	0.204955		317	0.0580684	0.228264
318	0.623241	0.195028		318	0.0467736	0.210216
319	0.53959	0.234797		319	0.0427075	0.182439
320	0.468604	0.240344		320	0.0489528	0.182919
321	0.424144	0.186339		321	0.0431504	0.170753
322	0.378762	0.210882		322	0.0400765	0.196724
323	0.310949	0.164721		323	0.0339817	0.158678
324	0.292086	0.18369		324	0.0357712	0.182047
325	0.26317	0.239869		325	0.034026	0.185263
326	0.231062	0.190601		326	0.033025	0.18937
327	0.196318	0.192466		327	0.0328035	0.169071
328	0.162025	0.233267		328	0.0338223	0.167453
329	0.113741	0.281698		329	0.0251231	0.167364
330	0.0913342	0.175423		330	0.0261684	0.184862
331	0.0917177	0.239825		331	0.0354965	0.165869
332	0.0840523	0.281825		332	0.0345664	0.161868
333	0.0747937	0.168695		333	0.0370557	0.129224
334	0.0639143	0.197116		334	0.033335	0.198424
335	0.0454523	0.18884		335	0.0477923	0.14437
336	0.0600804	0.193486		336	0.0413078	0.127865
337	0.0469549	0.225053		337	0.0355497	0.097629
338	0.0534014	0.253918		338	0.0428581	0.118595
339	0.0596469	0.166991		339	0.0421671	0.151581
340	0.0537718	0.0983748		340	0.0354965	0.212748
341	0.0672361	0.110995		341	0.0319442	0.173167
342	0.0620348	0.150153		342	0.0306154	0.195129
343	0.0573116	0.146336		343	0.0387034	0.13837
344	0.0570108	0.160228		344	0.0348942	0.128826
345	0.0640903	0.128164		345	0.0361432	0.145077
346	0.058386	0.172333		346	0.0299245	0.122927
347	0.0606845	0.159317		347	0.0447893	0.129917
348	0.0615738	0.169065		348	0.0352396	0.112724
349	0.0581666	0.250118		349	0.0375075	0.0971188
350	0.0568584	0.338562		350	0.0350979	0.154584
351	0.0524005	0.252415		351	0.0336894	0.161706
352	0.0566181	0.185855		352	0.0452765	0.115318
353	0.061667	0.177519		353	0.0394829	0.0626356
354	0.0575533	0.142889		354	0.0362761	0.113058
355	0.0530008	0.206777		355	0.039979	0.135051
356	0.0567218	0.192056		356	0.0402182	0.176697
357	0.048187	0.206899		357	0.0288526	0.168373
358	0.0481659	0.168808		358	0.0255306	0.12681
359	0.0516795	0.17375		359	0.0368431	0.131714
360	0.0519435	0.256777		360	0.0319265	0.151809
361	0.0482802	0.215418		361	0.0334679	0.149602
362	0.0495451	0.281402		362	0.0367368	0.102294
363	0.0482881	0.196309		363	0.0331579	0.178057
364	0.0493008	0.141437		364	0.0392083	0.203089
365	0.0441638	0.208886		365	0.0402979	0.182366
366	0.0513787	0.23698		366	0.0407586	0.181436
367	0.0512053	0.157949		367	0.033716	0.114805
368	0.0486716	0.204227		368	0.0336185	0.13315
369	0.0422619	0.265174		369	0.030456	0.210656
370	0.0329508	0.288078		370	0.0374897	0.181066
371	0.0401499	0.204659		371	0.0382782	0.180939
372	0.0398951	0.213762		372	0.0338046	0.184539
373	0.0416275	0.176988		373	0.0378618	0.197243
374	0.051464	0.185502		374	0.0317228	0.206885
375	0.0524662	0.185694		375	0.0322366	0.188804
376	0.0607371	0.226469		376	0.0298182	0.202419
377	0.046993	0.185054		377	0.0361255	0.204065
378	0.044571	0.169109		378	0.0376669	0.192836
379	0.0543642	0.163592		379	0.0317671	0.151598
380	0.0637777	0.150759		380	0.0367633	0.170019
381	0.0497106	0.160916		381	0.0357623	0.16936
382	0.0544863	0.180835		382	0.03027	0.150965
383	0.0508861	0.251121		383	0.0310318	0.0884103
384	0.0604022	0.235232		384	0.0295701	0.112486
385	0.0519973	0.232125		385	0.0349119	0.125509
386	0.0574784	0.280356		386	0.0297119	0.082329
387	0.0590335	0.236871		387	0.0413875	0.108123
388	0.0460631	0.125449		388	0.0410332	0.0676038
389	0.0433587	0.188522		389	0.0411218	0.102838
390	0.0374008	0.242475		390	0.0516901	0.141732
391	0.0498892	0.176691		391	0.0557297	0.142301
392	0.0485665	0.195569		392	0.0715158	0.17197
393	0.0401092	0.188243		393	0.0927056	0.300696
394	0.0482053	0.167109		394	0.103345	0.320832
395	0.0505696	0.207103		395	0.136866	0.367674
396	0.0530809	0.219318		396	0.162104	0.379167
397	0.0474935	0.227406		397	0.200604	0.40507
398	0.0576912	0.196453		398	0.242053	0.468738
399	0.0654892	0.244418		399	0.282502	0.545305
400	0.067927	0.228182		400	0.312063	0.594519
401	0.0581653	0.272552		401	0.36913	0.534435
402	0.0461458	0.243747		402	0.452791	0.578409
403	0.0479834	0.252397		403	0.534645	0.49864
404	0.0532556	0.379799		404	0.55075	0.3921
405	0.0692207	0.265579		405	0.511374	0.378555
406	0.0583164	0.321458		406	0.517273	0.478755
407	0.0734094	0.355731		407	0.529498	0.524204
408	0.0519185	0.322765		408	0.541342	0.490674
409	0.0657952	0.255992		409	0.555693	0.544329
410	0.0639682	0.216891		410	0.556561	0.52772
411	0.0557775	0.23922		411	0.533671	0.436158
412	0.0591333	0.288427		412	0.493089	0.382907
413	0.05332	0.35289		413	0.44869	0.359897
414	0.0585252	0.308659		414	0.40499	0.408185
415	0.0535708	0.32161		415	0.346833	0.330225
416	0.0411862	0.336566		416	0.338373	0.426452
417	0.063385	0.313915		417	0.317511	0.383302
418	0.0669077	0.391617		418	0.32769	0.299532
419	0.0637003	0.392928		419	0.355364	0.304537
420	0.0646486	0.349164		420	0.346071	0.32483
421	0.0676853	0.328666		421	0.360077	0.373938
422	0.0551654	0.316987		422	0.377918	0.380689
423	0.0705263	0.263322		423	0.37992	0.395871
424	0.0622581	0.349086		424	0.395653	0.39494
425	0.0687347	0.35564		425	0.40422	0.353207
426	0.0716664	0.291159		426	0.392163	0.361907
427	0.0605585	0.362773		427	0.414318	0.330581
428	0.0554241	0.385429		428	0.382587	0.322831
429	0.0608553	0.355849		429	0.402811	0.315477
430	0.0830331	0.398471		430	0.371469	0.317742
431	0.0610418	0.400389		431	0.324084	0.2928
432	0.0709965	0.318978		432	0.292317	0.321471
433	0.0720998	0.369209		433	0.28694	0.279945
434	0.0586487	0.423768		434	0.234975	0.260899
435	0.0538756	0.45374		435	0.203377	0.28029
436	0.06786	0.561976		436	0.154007	0.275403
437	0.0654091	0.606891		437	0.12403	0.218596
438	0.0644003	0.63658		438	0.0920944	0.221428
439	0.0611062	0.636532		439	0.0746872	0.226713
440	0.0553072	0.524548		440	0.0655982	0.251355
441	0.0752889	0.406376		441	0.0465078	0.281341
442	0.067906	0.396301		442	0.0541085	0.277085
443	0.0629411	0.392048		443	0.0444615	0.268427
444	0.074845	0.459021
445	0.0584228	0.468268
446	0.0519185	0.394292

## Sheet: Fig. 2b
left: untreated					right: 1mM HU 1h
Distance_(microns)	EdU_intensisty	H3K9me3_intensity	H3_intensity		Distance_(pixels)	EdU_intensity	H3K9me3_intensity	H3_intensity
0	2.99859	8.60023	83.2054		0	65.7267	0	101.429
0.0407068	8.10006	8.89937	136.77		1	77.396	0	105.399
0.0814136	11.205	8.26356	143.316		2	69.1592	0	102.59
0.12212	11.5286	3.9374	156.324		3	69.4771	0	102.571
0.162827	11.8499	6.84581	166.194		4	54.6732	0	97.5241
0.203534	12.6516	7.49975	169.131		5	57.305	0	98.565
0.244241	12.03	9.27975	172.328		6	54.5394	0	97.1145
0.284947	11.3465	12.7247	185.899		7	51.4107	0	96.274
0.325654	11.4827	17.77	189.053		8	46.3221	0	94.7119
0.366361	11.7313	13.3543	202.182		9	49.3467	0.044457	95.7275
0.407068	14.0336	12.6853	224.666		10	66.2237	0.964226	101.469
0.447775	10.0233	15.4003	227.186		11	81.3094	0.965495	106.722
0.488481	10.3215	14.6501	233.327		12	96.3192	3.80674	111.899
0.529188	15.0648	7.54407	225.706		13	86.5204	3.94125	108.505
0.569895	12.5259	12.6081	224.779		14	82.5829	3.1014	107.021
0.610602	16.0243	12.8745	223.311		15	85.8533	0.169064	108.102
0.651308	21.1827	10.62	233.975		16	74.5717	0	104.441
0.692015	14.8869	8.66827	234.139		17	51.1191	0	95.7066
0.732722	11.1435	9.1238	230.793		18	48.8673	0	94.7871
0.773429	12.6866	8.80931	238.211		19	31.194	0	88.0073
0.814136	24.2453	10.5402	243.756		20	24.8565	0	84.5634
0.854842	17.6877	14.9713	246.365		21	13.6544	0	80.695
0.895549	11.4018	18.5342	242.767		22	18.227	0	81.5835
0.936256	14.374	16.9854	222.902		23	26.2596	0	85.2178
0.976963	17.127	8.4396	222.045		24	28.6301	0	86.7645
1.01767	20.3539	12.5554	222.425		25	38.0356	0	90.1148
1.05838	18.5549	15.8529	221.108		26	33.7883	0	88.1496
1.09908	21.6855	17.0707	228.413		27	33.5289	0	87.5599
1.13979	14.8811	16.9996	219.11		28	35.3711	0	88.5295
1.1805	20.8922	16.574	202.572		29	22.3039	0	82.1163
1.2212	23.5104	19.172	211.448		30	16.4629	0	79.3448
1.26191	25.0515	13.1946	205.97		31	12.5991	0	79.5137
1.30262	25.0091	11.2121	225.859		32	19.1103	0	81.741
1.34332	24.914	9.48607	224.308		33	22.6688	0	81.1877
1.38403	24.7111	4.24752	228.2		34	27.7483	0	82.6662
1.42474	26.0928	6.24839	225.788		35	24.4658	0	86.3118
1.46544	19.8761	1.47078	206.448		36	19.3882	0	83.8478
1.50615	18.097	4.78403	199.376		37	22.4964	0	85.3528
1.54686	23.5595	0.608134	176.408		38	29.4025	0	88.4194
1.58756	20.0022	2.61012	172.803		39	29.634	0	87.095
1.62827	19.6126	8.00085	160.266		40	18.0331	0	84.2733
1.66898	15.2329	12.1018	171.709		41	12.4255	0	82.6565
1.70968	22.1546	13.4026	183.461		42	15.2369	0	81.334
1.75039	23.8678	14.7854	202.529		43	22.1639	0	84.3295
1.7911	21.1976	30.8566	220.828		44	17.412	0	80.697
1.8318	18.0469	53.2448	228.951		45	20.2218	0	82.7943
1.87251	18.5261	51.2847	241.144		46	31.6214	6.46219	87.3337
1.91322	17.6841	46.3218	249.4		47	34.1184	20.5485	88.5486
1.95393	16.7741	40.7268	247.469		48	32.4441	21.628	87.0797
1.99463	17.6289	34.3908	244.18		49	30.8304	18.0316	86.7427
2.03534	14.8353	23.0722	247.104		50	35.6759	3.77887	89.2544
2.07605	17.1382	15.4739	240.213		51	27.7148	0.156421	84.9438
2.11675	16.9135	17.9869	226.892		52	22.4604	0	83.5829
2.15746	14.7217	13.081	222.967		53	5.70163	0	75.4615
2.19817	18.2039	12.3774	209.134		54	5.09634	0	73.1435
2.23887	14.9294	13.3172	195.817		55	6.52902	0	75.4544
2.27958	11.2499	10.3026	174.665		56	19.7484	0	81.9749
2.32029	15.4406	11.0451	162.42		57	21.6432	0	80.9893
2.36099	16.883	8.43908	154.475		58	28.934	0	85.2746
2.4017	18.7291	3.06472	136.853		59	12.9515	0	80.5558
2.44241	15.3155	0.729605	127.589		60	21.8599	0	83.7499
2.48311	13.1898	0.0648558	125.502		61	17.3147	0	81.4003
2.52382	10.9006	0.760988	116.409		62	23.8762	0	83.1264
2.56453	11.71	0	111.822		63	24.4229	0	84.4099
2.60523	10.1477	0.00691328	104.36		64	19.0007	0	83.78
2.64594	8.19139	0.982575	94.2869		65	14.3236	0	80.4324
2.68665	2.38673	2.14958	86.0984		66	12.1546	0	79.2198
2.72735	5.01603	0.0631084	84.8781		67	13.6471	0	81.1636
2.76806	8.0693	0	84.5408		68	25.5237	0	86.4167
2.80877	6.96373	0	78.5876		69	37.2117	0	91.5336
2.84947	3.96051	0	77.5945		70	40.9673	0	92.8345
2.89018	4.91838	0	75.8699		71	51.766	0	96.3938
2.93089	7.68743	0	70.8114		72	51.9453	0	96.4404
2.97159	4.59267	0	61.6082		73	43.3989	0	93.595
3.0123	8.78149	0	67.8288		74	43.0624	0	93.362
3.05301	8.04044	0	67.0562		75	39.7037	0	92.3581
3.09372	6.57021	1.20843	69.6035		76	51.9572	0	96.5786
3.13442	10.5804	3.07941	68.747		77	36.9028	0	91.3155
3.17513	8.759	3.33947	72.8868		78	34.2298	0	90.41
3.21584	6.31967	5.12766	88.9365		79	37.7213	0	91.7007
3.25654	9.41834	6.56129	99.5803		80	22.2297	0	86.3861
3.29725	7.32852	8.0849	113.204		81	16.5193	0	82.9061
3.33796	7.90976	11.7558	129.135		82	7.54055	0	79.3189
3.37866	13.399	6.76292	133.013		83	8.87433	0	78.5917
3.41937	6.23315	1.591	140.738		84	5.54502	0	77.0125
3.46008	7.27134	3.72821	136.85		85	7.35121	0	77.7037
3.50078	8.1493	7.25954	126.901		86	7.14632	0	77.6718
3.54149	8.54797	4.88244	113.681		87	9.1296	0	77.8442
3.5822	9.91454	2.50815	105.135		88	13.356	0	79.802
3.6229	15.2205	6.33932	95.9246		89	4.0779	0	75.733
3.66361	20.9366	3.51496	99.2379		90	7.0224	0	76.6651
3.70432	13.1686	5.26666	103.45		91	0.352763	0.983138	75.6544
3.74502	9.77325	6.04938	106.301		92	3.42562	2.94201	78.0013
3.78573	19.4208	9.40737	108.066		93	8.75326	7.85829	78.8343
3.82644	15.0702	12.7528	120.522		94	9.04797	11.8504	80.5757
3.86714	12.034	12.0398	143.238		95	12.622	29.3111	83.0144
3.90785	9.95505	10.3813	163.014		96	22.5833	42.8498	86.517
3.94856	11.9531	8.48184	186.122		97	19.4626	40.7365	85.0097
3.98926	16.1811	14.3121	200.028		98	16.1771	36.2227	83.7774
4.02997	17.0411	10.3694	197.344		99	12.7381	25.8859	82.4587
4.07068	11.7514	6.44309	195.414		100	0.447626	10.8209	73.8032
4.11138	11.4049	4.29904	181.205		101	0	2.17725	69.6135
4.15209	15.058	3.8231	179.12		102	0	0.0317559	69.8042
4.1928	15.5738	2.65836	176.423		103	0	0	73.3863
4.2335	13.62	5.57939	179.351		104	0	0	72.7524
4.27421	14.7747	6.65231	182.662		105	8.64199	0	80.4532
4.31492	18.0913	9.21412	187.765		106	12.529	0	81.1696
4.35563	14.1432	10.4425	196.28		107	10.9101	0	80.7084
4.39633	15.0318	11.1016	190.705		108	9.03466	0	80.0043
4.43704	17.3874	9.80275	196.794		109	7.23604	0	77.4754
4.47775	17.3796	4.6082	200.695		110	9.07645	0	79.0008
4.51845	20.1533	5.25803	195.334		111	14.5069	0	82.6381
4.55916	27.1088	5.27765	178.192		112	16.1184	0	83.8882
4.59987	39.6528	4.65786	157.745		113	25.7608	0	87.587
4.64057	37.7552	3.4447	147.306		114	25.0889	0	87.363
4.68128	36.5329	0.569067	129.044		115	30.4449	0	89.1483
4.72199	45.2727	0	116.819		116	40.6165	0	92.6685
4.76269	52.4479	0	109.174		117	35.2027	0	90.7378
4.8034	57.3605	0	97.3021		118	20.0595	0	85.2752
4.84411	62.1308	0.56655	94.8843		119	13.5922	0	82.7721
4.88481	59.5378	0.254718	100.534		120	5.57858	0	80.0619
4.92552	65.7384	0.582714	111.125		121	1.80792	0	74.2392
4.96623	55.3352	1.97354	119.739		122	0.0182598	0	70.4388
5.00693	54.3755	3.54517	122.489		123	0	0	63.7796
5.04764	54.3456	6.88166	128.668		124	0	0	62.725
5.08835	57.2211	9.5229	133.311		125	0	0	62.3728
5.12905	51.8967	10.2553	134.476		126	0	0	65.2268
5.16976	50.9782	12.4117	134.822		127	0	0	64.5036
5.21047	43.5308	15.9696	132.433		128	0	0	65.7007
5.25117	40.9882	20.3541	132.14		129	0	0	66.9929
5.29188	42.873	29.0243	141.508		130	0	0	66.4184
5.33259	43.7816	32.4085	150.935		131	0	0	68.4023
5.37329	44.0476	28.9786	150.444		132	1.76987	0	74.4546
5.414	38.4521	20.7272	144.597		133	0.0291162	0	76.6812
5.45471	38.5998	16.2196	130.947		134	13.2314	0	81.5119
5.49542	49.0146	11.6555	126.689		135	32.9569	0	89.5005
5.53612	48.9696	11.4276	125.75		136	61.5988	0	99.5703
5.57683	48.3598	13.2453	129.588		137	65.276	0	100.953
5.61754	58.3549	11.3	130.823		138	70.9912	0	103.219
5.65824	58.0254	7.99587	129.265		139	81.7291	0	106.927
5.69895	52.8606	4.96902	126.706		140	79.9466	0	106.295
5.73966	55.908	9.47227	136.413		141	91.7633	0	110.193
5.78036	62.5007	4.06724	148.142		142	80.5795	2.94802	106.22
5.82107	57.3809	4.06453	150.986		143	85.1061	1.04201	108.002
5.86178	53.8613	10.6662	157.448		144	87.6422	4.95965	109.229
5.90248	57.1456	8.40991	177.365		145	82.6111	0.0448141	107.229
5.94319	61.0056	7.65861	190.361		146	92.2636	0	110.604
5.9839	68.8586	10.1878	191.59		147	83.8838	0	107.485
6.0246	71.7861	9.87515	199.714		148	105.31	0	115.258
6.06531	78.3616	12.9295	204.069		149	96.2731	0	111.867
6.10602	78.2453	9.08896	202.793		150	96.2484	0	111.925
6.14672	74.9071	9.71397	205.124		151	101.935	0	113.956
6.18743	77.2309	7.41087	210.361		152	108.714	0	116.218
6.22814	69.4549	11.4688	211.823		153	100.404	0	113.251
6.26884	63.0671	12.9902	211.258		154	93.2679	0	110.742
6.30955	71.5837	16.1635	203.06		155	106.219	0.00464068	115.324
6.35026	69.8692	17.0746	203.723		156	109.74	9.8581	116.568
6.39096	63.0366	18.5007	216.763		157	102.9	23.8468	114.354
6.43167	76.5101	20.4543	230.489		158	105.237	31.0093	115.078
6.47238	78.7034	18.7734	233.69		159	112.622	41.2861	117.541
6.51308	70.1963	22.5467	239.599		160	123.92	49.832	121.504
6.55379	74.1032	23.6448	235.566		161	140.227	67.979	127.139
6.5945	79.011	23.8591	221.319		162	145.852	63.9071	129.149
6.6352	78.2205	17.8795	202.84		163	134.928	74.4278	125.373
6.67591	71.5299	14.428	189.105		164	132.912	87.5679	124.569
6.71662	74.7374	9.38103	166.605		165	127.495	79.3438	122.763
6.75733	79.5481	3.7013	137.906		166	111.143	68.1422	116.981
6.79803	98.6162	1.92406	120.276		167	107.531	56.9476	115.975
6.83874	103.491	4.65601	112.13		168	90.8605	40.3635	109.822
6.87945	108.05	4.3806	122.254		169	102.21	35.339	113.872
6.92015	129.776	5.67759	124.634		170	138.655	26.9782	126.419
6.96086	158.451	6.32956	129.587		171	149.384	25.0039	130.194
7.00157	193.525	6.57545	155.348		172	147.766	27.1666	129.659
7.04227	230.413	5.6286	178.714		173	169.708	21.9788	137.434
7.08298	246.51	7.06576	196.95		174	193.346	19.002	145.382
7.12369	252.335	9.40786	218.92		175	191.786	15.0375	144.796
7.16439	252.667	13.8097	230.928		176	186.203	16.0797	143
7.2051	253.861	17.4078	236.863		177	186.602	25.1168	143.073
7.24581	254.874	18.6	237.819		178	189.678	33.5304	144.352
7.28651	250.392	15.8866	225.79		179	190.077	56.9456	144.229
7.32722	245.526	15.8907	207.946		180	201.084	76.7154	148.298
7.36793	241.42	14.6394	202.267		181	228.534	101.293	157.882
7.40863	223.717	13.8832	184.678		182	242.893	130.142	166.412
7.44934	222.058	12.6215	163.574		183	251.438	147.292	173.852
7.49005	218.669	12.9322	142.99		184	249.881	152.58	176.062
7.53075	204.776	13.1497	134.416		185	253.356	173.135	176.317
7.57146	202.604	15.5914	124.839		186	254.758	186.541	178.119
7.61217	199.431	12.3006	112.703		187	254.864	177.372	181.405
7.65287	177.832	6.00719	105.623		188	254.358	172.388	179.216
7.69358	143.95	3.64145	103.796		189	239.247	167.793	163.475
7.73429	121.923	2.98936	101.81		190	218.487	153.638	154.274
7.77499	111.183	0.829407	98.895		191	199.874	137.453	147.677
7.8157	91.5299	0	97.2486		192	191.752	141.248	144.976
7.85641	85.3178	0	98.7419		193	185.263	152.999	142.665
7.89712	81.4928	1.14356	101.18		194	197.991	177.756	147.196
7.93782	88.0179	1.39077	103.943		195	211.787	201.527	152.018
7.97853	89.8384	0.342087	104.019		196	216.444	200.348	153.363
8.01924	81.7124	0.826814	107.604		197	217.348	198.032	153.824
8.05994	73.1893	0.737125	120.178		198	220.907	185.979	155.069
8.10065	84.7866	0.157284	139.369		199	233.979	172.594	161.341
8.14136	90.7282	2.04316	151.242		200	243.863	151.175	163.867
8.18206	85.2589	3.58229	164.352		201	229.291	124.53	160.597
8.22277	97.018	7.1501	180.381		202	200.065	93.4012	147.711
8.26348	91.0083	6.91019	200.222		203	196.764	80.76	146.679
8.30418	89.3397	8.95317	217.056		204	185.563	52.3195	143.066
8.34489	87.1505	12.4326	222.02		205	174.086	42.8453	139.098
8.3856	80.0074	12.8704	228.233		206	136.569	39.9501	125.861
8.4263	76.3914	12.9253	235.666		207	109.592	43.8435	116.526
8.46701	82.5996	8.47853	225.265		208	94.0559	35.9701	111.176
8.50772	80.2476	6.70546	217.312		209	61.7694	30.8711	100.069
8.54842	86.3907	7.54574	228.988		210	47.1022	18.2209	94.7051
8.58913	82.0689	8.11884	237.726		211	49.4775	2.93658	95.5128
8.62984	78.3517	10.1323	248.168		212	35.6433	0	91.0105
8.67054	77.8866	14.3606	254.001		213	31.297	0	89.4262
8.71125	78.7737	17.3085	254.628		214	31.4957	0	89.0397
8.75196	73.7935	20.5585	254.965		215	38.134	0	91.1812
8.79266	67.3409	20.6424	254.883		216	42.7571	0	93.0055
8.83337	68.0573	24.1368	254.97		217	38.4447	0	92.0178
8.87408	67.1031	20.5439	255		218	35.6721	0	90.3298
8.91478	58.8913	13.5215	255		219	40.4715	0	92.7112
8.95549	55.5663	9.19211	255		220	47.9549	0	95.2458
8.9962	47.3956	12.309	252.451		221	40.0636	0	92.4492
9.03691	37.9177	12.5527	247.176		222	57.054	0	98.3659
9.07761	35.9262	14.5116	241.89		223	53.0448	0	96.9094
9.11832	34.3787	15.7038	228.717		224	80.4833	0	106.332
9.15903	32.1157	15.6281	205.224		225	107.132	0.0983644	115.749
9.19973	25.8251	16.1652	178.902		226	111.065	2.9021	117.064
9.24044	23.0884	17.775	160.776		227	122.142	0	120.83
9.28115	23.262	11.9166	155.683		228	143.161	0	128.11
9.32185	18.9468	11.4552	155.071		229	126.686	0	122.411
9.36256	21.343	12.2305	149.152		230	121.745	0	120.802
9.40327	18.8957	9.77628	145.794		231	122.237	0	120.901
9.44397	16.7225	5.98717	151.039		232	126.734	0	122.363
9.48468	17.0537	6.20381	160.585		233	121.063	0	120.435
9.52539	19.4011	7.15933	179.062		234	109.77	0	116.849
9.56609	23.8438	6.02277	190.019		235	111.509	0	117.366
9.6068	23.9018	3.62947	185.823		236	119.117	0	119.842
9.64751	23.3539	3.2223	191.184		237	124.892	0	121.794
9.68821	23.4914	4.81298	193.479		238	118.183	0	119.588
9.72892	26.6232	6.11959	191.383		239	98.9337	0	112.746
9.76963	25.0641	4.57083	196.945		240	95.2462	0	111.391
9.81033	25.9497	4.21524	200.892		241	96.5074	0	111.82
9.85104	25.4924	8.86621	206.035		242	90.7637	0	110.038
9.89175	20.0873	9.28413	215.113		243	91.7298	0	110.375
9.93245	20.1694	9.07498	214.69		244	103.492	0	114.292
9.97316	20.0117	12.4729	217.012		245	110.038	0	116.679
10.0139	17.248	11.9711	229.912		246	105.704	0	115.228
10.0546	16.9394	13.707	239.757		247	115.078	0	118.5
10.0953	17.9323	15.1019	239.811		248	110.995	0	117.138
10.136	17.7168	19.1189	240.744		249	92.5169	0.0448311	110.663
10.1767	18.7359	17.0825	240.852		250	71.1176	0.954546	103.214
10.2174	19.0785	11.8382	235.88		251	53.4737	0	97.074
10.2581	17.1388	9.05103	235.056		252	33.6532	0	90.1412
10.2988	15.8491	4.13852	226.615		253	17.8468	0	83.7354
10.3395	19.1705	0.587987	215.348		254	8.6573	0	79.8438
10.3802	21.0632	1.366	210.386		255	3.60288	0	76.8755
10.4209	16.89	0.820936	206.794		256	3.40511	0	75.522
10.4616	17.418	0.109344	205.992		257	0	0	71.3397
10.5023	18.4478	0	197.818		258	0	0	69.3502
10.5431	17.5539	0	193.502		259	0	0	67.5781
10.5838	20.7963	2.06751	200.159		260	0	0	64.6053
10.6245	24.927	1.26492	202.697		261	0	0	63.7126
10.6652	25.4849	2.16622	202.805		262	0	0	60.8455
10.7059	29.5646	4.56711	204.961		263	0	0	61.4421
10.7466	29.5481	9.10132	201.852		264	0	0	60.952
10.7873	25.9184	10.2604	200.976		265	0	0	62.1992
10.828	21.9396	7.09762	210.234		266	0	0	61.0749
10.8687	18.7907	6.13812	216.048		267	0	0	59.6408
10.9094	17.7543	7.03436	224.588		268	0	0	62.4809
10.9501	18.0031	6.19046	236.097		269	0	0	67.9815
10.9908	17.8998	3.59331	236.426		270	1.15409	0	72.2513
11.0315	20.6989	5.56333	238.569		271	9.89229	0	78.1667
11.0722	20.2643	11.2878	243.156		272	7.43447	0	79.221
11.113	19.7836	13.8764	240.406		273	13.5481	0	81.7585
11.1537	19.835	10.8602	234.524		274	29.3804	0	87.5073
11.1944	18.8167	8.39726	235.944		275	23.0622	0	86.1852
11.2351	21.9799	6.05772	238.485		276	16.9585	0	83.1986
11.2758	24.8903	3.09211	240.815		277	10.3765	0	80.2245
11.3165	24.6672	0.857508	242.221		278	7.20917	0	77.1569
11.3572	19.259	2.29897	239.985		279	7.07799	0	76.336
11.3979	18.0057	4.84786	237.234		280	1.96173	0	76.011
11.4386	21.8564	3.61122	235.971		281	5.48144	0	79.6563
11.4793	20.4595	2.21627	232.764		282	9.99598	0	81.1802
11.52	17.2678	3.51277	227.412		283	22.1051	0	86.2738
11.5607	16.8351	4.10017	222.07		284	37.0467	0	91.3732
11.6014	12.7021	1.08391	223.589		285	56.1233	0.142585	98.1073
11.6421	12.909	0.646279	231.626		286	55.2831	1.49612	97.8318
11.6828	12.4372	4.81195	240.814		287	70.4513	3.57768	102.907
11.7236	13.1718	9.86126	247.4		288	70.8493	4.20614	103.046
11.7643	15.8122	12.9201	251.226		289	74.8878	2.29397	104.56
11.805	17.922	11.4697	253.09		290	76.4425	1.86463	105.014
11.8457	17.8767	11.5598	252.252		291	88.8315	0	109.126
11.8864	18.7085	14.3624	253.035		292	68.4449	0	102.339
11.9271	20.5018	8.32271	254.115		293	58.5072	0	98.9122
11.9678	19.0363	6.99209	253.683		294	65.5714	0	101.372
12.0085	19.9668	9.16349	250.243		295	57.3027	0	98.3962
12.0492	17.8444	7.27145	245.671		296	48.421	0	95.4412
12.0899	17.1842	4.90621	247.523		297	49.9301	0	96.0394
12.1306	14.2721	11.9014	250.953		298	39.2135	0	92.0812
12.1713	13.5212	16.4383	251.744		299	39.2542	0	92.132
12.212	15.7585	14.4111	253.899		300	41.9305	0	93.0334
12.2527	17.3701	17.0262	254.942		301	51.5179	0	96.2494
12.2934	18.7409	18.9118	255		302	58.2763	0	98.7608
12.3342	28.249	17.8283	255		303	54.9629	0	97.7245
12.3749	26.0844	14.6016	255		304	61.2355	0	99.8121
12.4156	25.7864	15.0076	254.998		305	64.3946	0	100.998
12.4563	30.966	13.8612	254.861		306	71.4306	0	103.389
12.497	34.6697	9.99694	254.564		307	72.4508	0	103.808
12.5377	27.9357	3.89115	254.085		308	72.7395	0	103.866
12.5784	21.1871	5.13458	253.348		309	55.0178	0	97.4836
12.6191	18.2884	3.87671	242.877		310	53.0966	0	96.9585
12.6598	20.1745	5.84613	226.424		311	35.6329	0	90.8795
12.7005	16.4611	4.74595	210.203		312	33.8856	0	90.4184
12.7412	21.0552	3.75768	190.293		313	12.5346	0	83.0745
12.7819	20.8825	5.36648	191.937		314	26.4783	0	87.646
12.8226	24.1479	1.85381	207.558		315	21.2619	0	85.9951
12.8633	21.4149	0.681796	206.676		316	24.8359	0	87.2424
12.904	25.9181	0.460462	223.827		317	39.7025	0	92.2176
12.9448	25.1695	1.06941	242.355		318	61.6678	0	99.8265
12.9855	27.9494	2.59392	247.609		319	58.0427	0	98.7432
13.0262	31.113	3.38895	253.042		320	50.717	0	96.1724
13.0669	21.7559	3.39945	254.619		321	50.3944	0	96.0619
13.1076	20.1758	0.648239	252.358		322	42.848	0	93.2561
13.1483	21.8418	3.19017	247.98		323	34.4266	0	89.7996
13.189	18.495	4.56505	249.924		324	41.2	0	92.7775
13.2297	14.3918	3.61714	249.742		325	19.7364	0	85.4106
13.2704	19.626	1.34392	247.251		326	21.5652	0	86.0591
13.3111	21.8248	0	249.426		327	20.2155	0	85.657
13.3518	17.6535	0.518143	250.746		328	38.1278	0	91.8856
13.3925	12.3659	2.3913	249.404		329	35.91	0	90.1911
13.4332	11.656	1.38569	250.911		330	25.1642	0	85.9587
13.4739	11.4131	7.17439	250.421		331	25.0255	0	87.2934
13.5147	14.7192	2.62779	246.626		332	25.4808	0	87.4934
13.5554	14.9003	3.30967	248.072		333	39.2608	0	92.0861
13.5961	16.8522	2.26083	249.452		334	36.0163	0	91.0087
13.6368	12.7955	3.17674	246.655		335	42.2212	0	93.1445
13.6775	14.9475	7.37076	241.634		336	52.2725	0	95.9362
13.7182	12.5033	6.80594	232.853		337	52.2749	0	95.6343
13.7589	11.8174	7.50362	237.706		338	54.6322	0	97.427
13.7996	11.3549	8.24457	238.323		339	38.685	0	90.7137
					340	28.8926	0	87.5438
					341	20.3015	0	83.5162
					342	20.9076	0	82.5959
					343	9.39624	0	79.6079
					344	0.223093	0	73.41
					345	0	0	70.1503
					346	0	0	69.625
					347	0	0	66.3048
					348	0	0	64.2838
					349	0	0	66.5057
					350	0	0	66.8566
					351	0	0	64.398
					352	0	0	70.9811
					353	0.0337847	0	69.8278
					354	1.79484	0	74.7539
					355	1.75158	0	73.7299
					356	0.0148738	0	71.8345
					357	0	0	73.4202
					358	1.95227	0	75.5152
					359	5.72965	0	77.7412
					360	25.1761	0	85.5503
					361	21.4963	0	85.8768
					362	8.13627	0	80.8157
					363	12.1039	0	81.7899
					364	8.05651	0	80.6126
					365	12.2062	0	81.8796
					366	8.35977	0	81.0983
					367	15.7655	0	83.6155
					368	21.6152	0	86.068
					369	30.9855	0	89.3285
					370	32.4869	0	89.829
					371	32.5572	0	89.8235
					372	33.9623	0	89.9804
					373	25.4966	0	87.1417
					374	28.1157	0	88.1933
					375	35.0682	0	90.6216
					376	30.6939	0	89.176
					377	28.8689	0	88.6218
					378	33.5607	0	90.1869
					379	37.9438	0	91.7734
					380	38.1743	0	91.8582
					381	42.658	0	93.2271
					382	43.0496	0	93.4755
					383	49.0196	0	95.5947
					384	28.3243	0	88.344
					385	18.5099	0	83.5651
					386	6.12494	0	78.7792
					387	0.310285	0	72.5555
					388	0	0	67.621
					389	0	0	63.5341
					390	0	0	58.8939
					391	0	0	54.0311
					392	0	0	55.9768
					393	0	0	54.6908
					394	0	0	54.8095
					395	0	0	58.083
					396	0	0	55.8109
					397	0	0	56.809
					398	0	0	60.6301
					399	0	0	61.9606
					400	0	0	62.2652
					401	0	0	60.7724
					402	0	0	65.7823
					403	0	0	62.325
					404	0	0	60.4645
					405	0	0	60.4379
					406	0	0	57.697
					407	0	0	55.0702
					408	0	0	50.4471
					409	0	0	45.8784
					410	0	0	42.781
					411	0	0	42.5766
					412	0	0	41.6411
					413	0	0	47.2888
					414	0	0	50.6848
					415	0	0	54.3912
					416	0	0	59.1558
					417	0	0	60.1561
					418	0	0	59.7575
					419	0	0	60.2692
					420	0	0	56.8256
					421	0	0	55.0942
					422	0	0	52.6681
					423	0	0	48.1007
					424	0	0	46.2501
					425	0	0	51.7025
					426	0	0	49.9844
					427	0	0	50.5513
					428	0	0	51.4892
					429	0	0	50.0956
					430	0	0	51.221
					431	0	0	56.3957
					432	0	0	57.7656
					433	0	0	56.8499
					434	0	0	58.1692
					435	0	0	59.3722
					436	0	0	61.5625
					437	0	0	65.6686
					438	0	0	64.4326
					439	0	0	64.3823
					440	0	0	68.5376
					441	0	0	65.3289
					442	0	0	65.2983
					443	0	0	57.0346
					444	0	0	60.5942
					445	0	0	57.9306
					446	0	0	57.9602
					447	0	0	60.2457
					448	0	0	64.3492
					449	0	0	65.6831
					450	0	0	64.5923
					451	0	0	66.4841
					452	0	0	64.0736
					453	0	0	59.9242
					454	0	0	59.033
					455	0	0	56.8996
					456	0	0	54.4958
					457	0	0	50.5469
					458	0	0	52.6193
					459	0	0	53.4779
					460	0	0	55.0947
					461	0	0	59.0272
					462	0	0	60.3785
					463	0	0	59.3401
					464	0	0	61.2201
					465	0	0	60.7952
					466	0	0	64.5201
					467	0	0	63.9034
					468	0	0	59.6479
					469	0	0	53.032
					470	0	0	50.7443
					471	0	0	45.3959
					472	0	0	42.5827
					473	0	0	40.2022
					474	0	0	39.3905
					475	0	0	38.9916
					476	0	0	39.3705
					477	0	0	41.2961
					478	0	0	43.797
					479	0	0	44.7927
					480	0	0	50.7471
					481	0	0	52.1156
					482	0	0	54.9105
					483	0	0	54.0234
					484	0	0	55.659
					485	0	0	57.9766
					486	0	0	50.0681
					487	0	0	47.157
					488	0	0	45.6177
					489	0	0	42.184
					490	0	0	44.3806
					491	0	0	42.5749
					492	0	0	49.0547
					493	0	0	48.9067
					494	0	0	50.6212
					495	0	0	49.4332
					496	0	0	48.5948
					497	0	0	43.6611
					498	0	0	43.1563
					499	0	0	40.4609
					500	0	0	34.1552
					501	0	0	35.6476
					502	0	0	34.7171
					503	0	0	33.4699
					504	0	0	35.1112
					505	0	0	34.4582
					506	0	0	35.1798
					507	0	0	36.7174
					508	0	0	34.9019
					509	0	0	35.7799
					510	0	0	38.3622
					511	0	0	34.6272
					512	0	0	33.1995
					513	0	0	33.2844
					514	0	0	32.9363
					515	0	0	35.3226
					516	0	0	35.9304
					517	0	0	36.7456
					518	0	0	38.2444
					519	0	0	35.0614
					520	0	0	32.9399
					521	0	0	31.714
					522	0	0	29.9803
					523	0	0	27.9121
					524	0	0	28.2924
					525	0	0	28.2356
					526	0	0	28.0276
					527	0	0	29.8826
					528	0	0	33.575
					529	0	0	34.7887
					530	0	0	33.4851
					531	0	0	32.3183
					532	0	0	30.1673
					533	0	0	29.1056
					534	0	0	29.6815
					535	0	0	28.9971
					536	0	0	27.9634
					537	0	0	26.8513
					538	0	0	25.2668
					539	0	0	24.6902
					540	0	0	25.2455
					541	0	0	23.8057
					542	0	0	23.4406
					543	0	0	26.9317
					544	0	0	26.7351
					545	0	0	29.6027
					546	0	0	30.9409
					547	0	0	32.2943
					548	0	0	31.7407
					549	0	0	30.9512
					550	0	0	32.251
					551	0	0	31.5834
					552	0	0	30.1164
					553	0	0	27.7935
					554	0	0	25.3617
					555	0	0	25.2559
					556	0	0	24.3966
					557	0	0	26.9105
					558	0	0	24.2011
					559	0	0	23.8914
					560	0	0	22.7916
					561	0	0	21.7851
					562	0	0	22.0681
					563	0	0	26.7068
					564	0	0	32.8957
					565	0	0	33.7609
					566	0	0	39.8065
					567	0	0	42.8032
					568	0	0	43.8753
					569	0	0	46.3077
					570	0	0	45.6352
					571	0	0	47.9648
					572	0	0	46.7781
					573	0	0	49.1604
					574	0	0	47.6093
					575	0	0	45.7124
					576	0	0	49.05
					577	0	0	44.4554
					578	0	0	44.3032
					579	0	0	41.8018
					580	0	0	42.8935
					581	0	0	40.3865
					582	0	0	41.0261
					583	0	0	42.7615
					584	0	0	40.9591
					585	0	0	43.2799
					586	0	0	41.4799
					587	0	0	41.3658
					588	0	0	41.304
					589	0	0	40.6898
					590	0	0	43.689
					591	0	0	43.848
					592	0	0	45.6336
					593	0	0	47.9933
					594	0	0	46.3941

## Sheet: Fig. 2c
H3K9me3 intensity at EdU spot (a.u.)
UT	HU10	HU20	HU30	HU60
82.565	142.405	67.8	75.447	203.846
81.045	111.794	105.286	95.833	80.308
106.868	112.082	98.583	110.474	92.875
88.727	93.857	73.667	109.714	255
65.742	111.286	84.25	89.222	63.333
42.938	128.6	140	59.688	169.571
121.207	113.188	62	98.636	253.7
57.556	108.583	66	69.091	206.571
48.364	132.667	94.615	120.812	132.857
96.527	72.327	99.073	115.267	139.8
87	72.458	95.2	108	146.021
65.909	114.256	83.2	133.5	110.529
59.929	89.967	119.1	212.571	103.727
86.143	151.688	63.087	192.9	174.929
113	79.053	48.083	219.375	158.222
31.286	65	59.5	104.867	223.619
39.273	76.857	27.5	88.714	146
61.4	112.188	57.8	140.462	135.222
62.317	69.278	83.526	103	162.889
72.905	68.5	108.4	122.4	105.3
76.913	80.125	99.412	142.167	76.1
70.333	72.625	89.778	119.703	86.5
49	52.938	74.857	124.857	184
43.467	37.7	90.68	123.5	181.267
37.75	45.9	106	70.947	133.429
45.571	46.455	93.903	87.2	176.846
86.824	137.161	96.074	80.7	172.75
52.444	89.875	63.75	158.818	123.2
50.5	53.25	121.111	154.571	195.583
59.5	54.6	115.426	136.286	199.36
75.265	60.581	139.765	104.429	186
93.136	87.812	45.077	77.778	151.571
85.25	69.625	140.909	144.667	174.667
76.65	28.917	164.233	70.75	180
122.75	82.314	200.8	152.2	189.947
85	43.75	87.625	154.75	196.294
99.39	57.593	80.316	118.071	198.375
39.929	37.714	73.083	166	208
33.333	55	61.417	180	223.333
44.538	80.61	116.622	149.143	230.037
50.3	46.062	144.836	114.667	115.75
34.857	72.308	60.364	135.938	198.188
42.855	40.083	66.182	92.154	224.381
57	67.5	160	116.818	129.522
78.667	118.262	125.208	96.2	237.091
95.923	116.3	169.217	72.5	236.136
82.75	176.643	56.667	150.909	222.848
63.833	60.5	87.464	93.1	249.273
66.105	92.333	48.468	111.353	220.765
43.182	53.429	65.565	124.286	205.545
75.333	51.6	61.448	117.364	205.056
45.875	57	156.727	143.381	216.214
101.5	48.636	104.747	95.188	139.469
79.412	47.077	96.51	110.333	98.524
69.842	54.743	133.545	115	251.353
72.481	79.3	140.81	105.846	251.357
41.025	71	49.844	121.143	134.787
156.776	66.938	52.767	166	158.089
102.897	47.417	71.167	59.286	197.761
73.853	60.286	52.114	107.13	242.26
32.667	37.444	34.308	87.682	221.071
37	63.667	54.489	63.37	229.026
48.875	66.167	113.027	82.429	186.061
41.545	66.111	88.725	76.524	112.1
79.636	62.938	122.609	80.656	217.014
120.059	34.714	71.833	113.421	217.143
92.065	89.846	52.923	148.893	223.625
68.067	71.923	112.3	99.339	200.769
66.562	53.923	136.846	130.64	181.421
40.667	38.381	65.96	108.4	208.78
51.125	68.933	88.536	146.077	238.364
72.35	110.667	82.571	94.2	217.294
66	99	80.542	109.237	78.345
48.25	199.5	87.409	117	81.15
64.167	61.846	51.706	78.917	232.275
32.667	129.905	66.846	84.6	166.165
76.5	135.75	51.333	132.276	253.488
101.667	74.372	88.462	116.292	148.234
38.292	135.905	108.6	66.87	210.667
42.944	112.478	108.067	141.286	77.667
59.71	143.294	94.786	151.895	54.692
45.259	95	66.455	106.909	111.556
63.733	252.886	121.667	191.562	131.364
68.429	119.481	85.944	138.286	152.9
68.457	105.229	124.69	102.333	36.125
52.529	120.833	92.417	97	200.765
116.722	108.625	82.083	67.36	101.318
154.2	75.7	90.8	63.5	181.545
139.3	90.312	99.516	113.319	71.4
48.562	96.167	114.652	107.786	164.1
77	74.467	136.75	62.529	119.533
62.316	59.455	99.333	61.946	134.143
118.844	73.647	64.35	65.31	130.5
82.978	53.545	67.267	106.75	153.846
29.625	66.083	76	97.235	130.333
66.2	147.2	74.625	61.727	96.3
64.8	117.207	97	55	84.714
85.867	93.286	91.4	79.125	140.75
52.75	100.818	87.8	140.538	150
42.231	96.765	79.4	105.467	77.077
60.733		127.25	87.7	160.846
82.222		112.567	70.708	205.043
84.25		95.083	132.744	70.905
163.684		99.45	105.147	207.36
120.466
31.969

## Sheet: Fig. 2d
H3K9me3 intensity at EdU spot (a.u.)
UT	HU	rel20	rel30	rel45	rel60
22.524	122.383	15.125	13.677	3.875	10.25
11.5	135.291	10.775	12.219	12.077	17.167
19.25	19.561	7.344	15.55	8.125	17.412
41.905	46.036	15.167	16.85	9.962	11.935
13.187	72.938	9.1	11.059	10.167	8.714
27.021	64.176	20	9.667	8.625	7.25
4.395	14.5	15.875	8.474	7.81	9.75
7	12.48	10.333	10.8	7.538	9.25
6.409	27.789	8.423	10	8.071	15.857
13.41	147.75	17.125	10.214	10.346	13.654
16.877	72.942	16.625	15.147	13.625	11.889
29.5	14.412	18.375	13.75	15.833	18.25
13.71	47.986	37.064	10.25	4.583	5.778
6.258	20.717	24.875	14.75	9.688	13.556
8.515	25.872	32.418	15.75	14.167	16
6.875	80.933	32.827	11.333	15.917	14.857
13.062	35.182	14.203	15.667	10.5	11.875
4.538	64	27.221	13.375	29.25	6.955
5.5	31.268	14.514	17	12.111	15.889
3.538	38.808	8.042	12.727	8	12.444
10.806	13.882	27.038	15.444	6.577	8.125
10.043	16.677	54.781	8.062	9.188	19
8.275	52.02	49.75	5.333	7.923	14.091
6.441	70.562	22.774	12.417	11.032	8.6
15.909	54.808	12.786	9.375	13.083	6.7
11.378	12.731	12.419	10.778	4.885	15.75
7.263	27.318	26.824	5.833	13.71	8.214
30.742	14.865	26.5	12.5	3.81	11.786
16.034	30.706	9.625	6.833	4.938	5.125
16.636	14.049	40.095	13.333	4.818	7.5
7.358	14.28	14.5	11.286	7.625	19.6
7.704	19.577	33.269	9.2	3.5	12.583
13.111	21.507	24.885	4.625	4.312	12.062
10.75	29.143	28.091	13.083	3.875	14.95
51.526	17.46	14.706	5	6.077	11.25
20.327	14.063	13	7.7	7.625	12.333
11.5	14.5	24.062	9.769	7.75	16.667
19.528	18.373	13.333	7.2	2.357	15.625
13.375	14.077	25.25	8.769	2.375	21.75
10.375	12.659	34.545	15.167	4.625	13.75
11.964	68.025	25.312	10.438	3.125	7.889
16.75	37.756	14.528	13.917	10.75	9.444
14.235	55.812	10.176	15.125	9.083	9.636
6.467	27.448	17.05	8.75	5.909	5.625
14.571	43.676	9.538	16.636	16.75	19.333
7.556	40.938	14	14.833	15.125	7.667
17.276	33.577	16.441	13.562	8.9	15.75
18.686	34.39	46.545	13.31	7.167	12.875
9.815	31.615	46.25	5.607	6.188	7
9.308	63.577	24.55	8	13	12.438
53.286	33.333	26.842	10.545	6.25	12
43.161	68.31	10.333	21.333	8.5	8.188
10.438	69	8.692	12.75	6.125	8.75
10.312	10.194	11.667	10.562	5.952	13.571
29.226	5.8	18.857	14.727	4.571	8.978
30.039	31.846	11.667	6.703	9.857	12.75
11.5	49.733	11.583	5.963	13.938	13.556
50.4	53.417	16.636	6.048	7.312	9.25
24.968	22.9	9	12.917	9.625	28.125
14.511	54.065	10.353	10.562	6.625	10.562
21.083	42.975	18.448	23.578	15.417	14.556
19.824	12.111	15.111	23.659	8.812	9.667
9.538	56.565	16.75	16.364	5.85	10.167
23.25	90.287	20.667	30.706	21.143	14.778
14.32	50.952	36.667	27.987	7.938	8.111
43.421	41.375	31.143	71.281	8.5	6.368
11.243	39.538	8.588	19	9.333	6.786
17.926	26.344	4.462	28.011	3.9	13
4.49	6.562	9.769	16.627	8.583	8.879
1.941	5.677	12.333	13.625	9.652	7.5
55.96	36.922	13.625	5.062	4.3	14.87
3.215	33.321	12.286	11.143	6.125	17.7
5.59	59.115	11.571	10.346	6.917	10.032
8.059	47.941	8.438	12.75	17.75	8.818
12.709	57.327	33.922	22.719	15.25	12.615
25.325	57.02	26.719	21.4	5.1	3.5
7.636	37.288	10.794	17.905	18.893	11.353
15.229	50.907	8.769	27.667	18.938	12.471
6.273	117.424	10.935	15.273	29	9.375
6.767	95.393	8.656	24.25	20.542	11.19
7.731	26.609	26.719	28.756	13.25	11.312
8.048	40.018	17.917	43.345	7.571	8.429
8.239	68.484	15.4	51.051	10.615	8.75
5.507	18.412	16.875	26.636	7.625	5.481
13.895	18.833	10.265	42.513	4.833	7.909
7.34	32.968	9.091	37.088	7.833	12.667
9.853	10.703	12.75	49.088	40.5	8.4
5.478	12	52.25	28.559	16.619	8.794
3.966	9.452	35.167	15.594	9.364	11.619
9.463	27.026	35.706	48.818	29.312	15.567
8.188	37.535	25	36.625	25.938	11.159
23.784	30.188	9.077	21.37	14.125	12.704
6.919	27.1	24.455	20.25	3.833	7.733
2.873	22.167	13.909	18.345	10.125	7.5
5.506	15.812	6.636	26.652	10.833	2.5
6.877	10.545	12.714	41.731	9.083	6.75
7	34.8	11.083	34	7.5	9.875
6.875	38.423	5.667	23.043	4.625	10
8.917	20.381	13.167	11.455	10	6.75
12.613	29.475	17.5	42.368	7.875	7.556
	52.6	23.973		8	13.75
	14.105	7.919		6.786	16.25
	10.519	15.062		6.583	13.154
	41.545	42.19		7.938	8.353
	55	14.154		8.545	9.75
	60.292	17.048		11.657	9.556
	19.068	21.864		9.917	6.031
	39.333	20.987		5.5	20.567
	62.111	9.459		11.75	15.283
	53.25	7.111		12.5	12.133
	51.412	19.837		5.688	22.926
		18.817		9.381	5.444
		14.652		9.654	18
		60.901		5.76	20.778
		17.383		4	14.125
		10.541		3.375	12.75
		14.188		20.654	19.286
		11.615		9.476	10
		8.865		10.469
		9.857		9.654
				13.765
				10
				5.593
				8.824
				16.786
				8.667
				10.333

## Sheet: Fig. 2e
left: H3K9me1 intensity at EdU spot (a.u.)					middle: H3K9me2 intensity at EdU spot (a.u.)					right: H3K9me3 intensity at EdU spot (a.u.)
UT	G9a inhibitor	UT + HU	G9a inhibitor + HU		UT	G9a inhibitor	UT + HU	G9a inhibitor + HU		UT	G9a inhibitor	UT + HU	G9a inhibitor + HU
55.668	34.444	72.25	2.556		8.381	11.167	102.931	5.438		0.33	1.33	25.56	4.67
19.332	28.111	54.7782	16.111		9.312	7.541	72.024	6.938		0.44	3	20.89	0
49.668	7.778	31.1653	15.111		5.618	14.192	49.477	9.906		0.11	0.44	8.22	0.33
68.334	24.111	98.2218	2.889		6.323	8.694	96.389	10.75		0	1	58.11	0
5.667	18.444	43.4435	31.444		6.357	7.643	70.346	7.125		0.22	1.56	16.67	1.67
27	54.111	28.3347	18.778		8.462	7.833	31.125	16.375		0.22	2.44	65.67	1.33
13.668	46.333	22.6653	65.222		5.423	15.516	143.625	10.786		0	6.11	49.56	1.33
36.333	20.889	70.8347	45.667		10.038	12.615	105.973	11.038		0.56	1.33	18.67	1.78
12.333	56.778	148.75	14.444		6	13.861	22.929	6.167		0	2	56.67	1.22
3.666	22.667	37.7782	18.556		4.923	11.5	227.231	9.76		5	2.22	23.44	2.89
20.334	20	39.6653	18		4.75	13.235	156.615	6.647		0.11	4.78	44	4.33
26.001	11.111	75.5565	10.556		12.216	7.255	72.438	10.635		0	18.56	28	3.89
9.333	22.556	68.4718	14		6.117	9.611	105.341	13.794		0	1.22	27.56	0.56
4.668	11.111	78.387	13.222		4.75	9.917	12.214	10.275		0	1.33	59.11	1.67
6	21.667	93.5	34.778		16.286	11.865	68.778	8.333		0	1.78	48.78	18.56
11.334	23.667	66.113	13.556		6.516	8.333	54.938	10.143		6.33	24.44	13.89	2.56
4.668	26.333	54.3065	20.333		6.333	8.533	43.824	7.204		3.11	5.11	27.44	0.44
6	17.111	52.887	15.778		5.95	8.387	31.192	6.286		0	2.89	10.78	1.11
27.999	15.556	37.3065	29.444		5.346	8.548	17.577	7.894		1.33	8.67	27.78	1.56
11.667	25.333	63.75	61		8.524	13.412	58.432	9.923		0.44	1.33	30.11	1
9.333	41.556	82.1653	23.222		4.865	18	89.5	8.923		6	0.89	44	0.44
30.999	12.111	83.113	31		6.017	28.312	56.351	7.556		0	2.44	65.44	2.44
146.334	4.889	26.9153	64.222		5.917	24	97.692	6.536		1.33	1.22	113.11	0.44
25.668	8.778	17.9435	41.333		5.438	22.705	78.387	9.089		2.89	7.22	34	1.22
6.999	6.111	60.4435	28.556		3.971	19.028	70.654	8.141		14.44	7.89	116	7.44
9	11	85	20.444		5.806	11.85	77.615	7		12.33	0.33	39.78	0.33
38.667	16.333	52.4153	26		7.433	25.405	61.49	9.719		5.78	0.11	20.56	1
21	14.778	75.5565	66.222		12.444	25.217	110.531	9.75		0	0	19	0
47.667	21.778	103.415	40.222		5.839	13.591	31.312	7.796		0	4.33	17.44	0.78
5.667	34.333	52.4153	17.222		5.207	16.412	114.464	7.275		0.11	3.22	14.33	0
4.332	22.222	71.7782	25.222		6.531	17.136	93.267	10.485		0.89	1.22	12.33	0.89
9	7	80.75	22.333		5.812	30.216	105.481	8.774		0	1.22	36.11	0
5.334	13.556	101.528	23.333		5.17	22.345	28.7	7.392		2.78	15.89	15.67	0.78
24	14.444	70.363	12.333		5.857	7.931	29.059	9.773		0	9.44	16	5.56
63.999	50.667	51	23.222		17.094	9.389	29.667	8.627		2.11	22.67	11.56	0.44
9.666	21.222	65.637	3.333		5.773	12.4	39	12		0.44	1.11	21.89	0.22
28.668	16.556	21.25	8		7	8.591	19.812	9.639		0.56	1.89	49.78	1.78
19.332	10.778	51.9435	4.444		5.143	9.898	26.75	7.043		51.44	0.11	40	1.22
42	27.667	50.5282	2.556		6.375	9.648	23.846	11.312		2	7.44	1.78	0.56
25.332	5.444	46.75	47.444		4.981	8.852	26.735	13.762		26.67	0.89	19.78	0
9.333	14.889	34	39.222		4.703	68.243	24.531	8.167		6.33	0.11	20.22	1.89
15.333	10.333	145.915	31.667		6.522	10.048	43.4	6.524		0.89	0.44	18.44	0.89
9.333	14	29.2782	23.222		5.75	7.171	54.536	7.81		8.11	0.78	30.22	1
8.001	14	56.1935	19		7.525	8.069	52.286	10.731		6.56	0.22	23.89	0.89
14.667	54.444	72.7218	15.889		5.929	9.231	43.31	6.962		0	1.44	14.67	1.22
4.332	15.444	38.25	26.667		9.787	7.714	62.992	9.219		3.22	0	17.78	0.89
9.333	2.222	67.5282	6.556		6	7.862	7.875	10.784		8.67	0.11	6.78	0
23.334	2.667	76.0282	18.111		6.329	9.5	44.5	6.613		0.22	1.22	3.89	0.33
23.334	8.667	42.0282	8.556		6.519	10.917	22.548	10.885		2.89	2.56	27.78	3.67
20.001	13.889	49.5847	22.889		5.583	10.967	30.941	10.935		0.11	0.56	22.22	0.89
24	60.556	41.5565	26		6.25	7.295	44.344	9.708		9.89	1.89	33.44	0
19.668	19.333	65.637	19.778		5.75		44.09	8.429		1.67	1.44	30.44	0.11
14.334	13.111	90.6653	21.111		5.766		23.562	7.205		0.89	5.44	29.22	0.22
42.666	15.444	58.5565	12.667		18.804		86.75	6.429		1.22	0	31.56	0.22
5.667	5	48.637	40.222		6.582		94.135	8.596		0.22	8.67	42.78	6.22
22.332	9.444	45.8065	26.111		5.946			10.476		29.33	9	13	1.11
19.668	24.556	66.113	12		6.635			8.885		0.56	2.33	18.78	1.78
53.667	10.333	98.6935	9.222		6.806			7.667		0.11	4.67	19.33	0
14.667	10.333	30.2218	13		3.75			6.875		0.11	2	63.67	0.78
8.001	5.667	58.5565	10.556		4.143			11.441		0	0.89	42.44	0.33
18	4.333	189	16.667		4.919			10.031		4.56	0.11	32.89	0
10.668	11.778	164.335	18.333		4.5			6.523		10.89	1	28.78	0.56
7.332	7.889	194.085	16.222		6.875			10.192		0.11	1.78	24.11	0.56
28.332	3.667	254.056	22.333		6.988			14.385		0	9.56	40.78	0.67
51.333	4.111	196.556	13.444		5.067			6.409		15.89	34.22	29.89	0.11
9.666	3.667	196.444	13.667		4.378			10.219		5.89	4.11	27	3.78
29.001	4.556	206.363	14.667		4.981			8.559		0	1.33	31.11	0.33
36.999	5.222	161.613	21.222		4.762			10.667			38.67	25.22	0.67
15.666	4.222	196.085	9.111		4.235			11.885				32	0.78
24	2.333	105.778	3.778		6.214			12.423				29.44	3.11
27.333	3.778	106.722	12.667		6.857			8.159				87.33	0.78
18.666	7.444	169.528	12.667		5.838			12.243				55.56	1.67
7.668	6.222	231.863	21.444		5.222			7.514				6.67	0.67
8.667	2.889	173.306	16.444					22.618				25.89	0.11
11.334	4.444	96.3347	8.333					6.846				21	3.78
26.334	10	136	10.889					7.344				9	0
11.667	2.889	98.2218	24.778					6.538				17.89	0.11
37.332	3.222	111.444	19					7.295				22.67	0.11
78.333	3.889	229.028	14.333					9.595				30.44	3.89
9.333	4.222	154.887	16.667					8.139				23.22	1.44
58.668	4.667	155.835	11.444					9.25				14.11	0.67
9.999	3.333	97.75	40.556					12				32.67	0.67
23.001	3.222	155.835	15.889					11.19				16.44	0
39.999	7.667	147.806	20.778					8.577				5.89	0.22
64.332	4.333	214.5	21.556					8.477				12.22	0
28.668	8.222	219.222	30.889					7.25				2.89	0.89
36.666	12.222	147.806	58.222					8.219				14.56	0
35.001	13.333	82.637	8.667					7.595				25.89	0.78
20.334	5.444	124.665	29.222									22.67	0
16.668	4.778	105.306	30.556									20.11	0
7.332	20.556	218.165	7.222									15.67	0.11
18	11.222	20.3065	41.556									45.22	0.11
15	4.111	172.363	5.556									31.67	0.11
12.666	2.778	136.944	7.444									14.33	1.22
17.334	8.778	146.387	8.556									3.44
20.667	3.333	133.165	33.667									16.11
24.666	9	94.9153	28									34
27.666	11	142.613	3.444									22
7.668	15.222	131.278	2.889									19.67
37.332	8.222	190.887	2.889									26.44
15.333	4.667	212.5	12.222									17.78
3.666	14.222	176.613										31.56
11.667	6.667	89.25										16.33
37.668	6.889	85.9435										15.56
12	10	91.613										19.44
18.666	2.111	85										12
12		190.778										12.44
		226.194										16.67
		210.863										61
		217.222										42.67
		217.335										63.33
		160.194										21.89
		219.113										18.89
		241.556										18.44
		220.778										60.67
		231.972										127.89
		157.835										48.67
		233.278										105.78
		212.028										46.22
		213.915										16
		166.222										38.56
		166.222										22.33
		199.75										3.22
		34.9435
		223.363
		162.915
		136.944
		148.75
		177.556
		170
		193.613
