# Supplementary material for: Dynamic de novo heterochromatin assembly and disassembly at replication forks ensures fork stability
Source: Nat Cell Biol. 2023 Jul 6;25(7):1017–32. doi: 10.1038/s41556-023-01167-z (PMC10344782; doi:10.1038/s41556-023-01167-z)
Supplement: Source Data Fig. 3 — Statistical source data. [file 41556_2023_1167_MOESM9_ESM.xlsx]

## Sheet: Fig. 3a
Fig. 3a- H3K9me3-EdU PLA
UT	HU	HU Release	KO-UT	KO-HU	KO-HU-Release	UT- UNC0642	HU-UNC0642	HU Release- UNC0642
26.6708	2.98336	31.6486	0.340299	4.66032	1.44758	2.16514	0.296029	0
14.0663	7.94317	3.24343	5.2487	9.6784	1.82769	0.869095	1.62927	2.20407
0.529886	5.51065	1.11299	2.87007	25.9055	1.16573	128.599	14.5376	1.24447
0	30.6093	0	0.278381	34.2791	0.581296	1.03144	15.9093	0
2.13992	15.4184	1.18719	0.923179	10.5132	2.57282	0	16.9878	0
1.6124	36.8216	117.648	0.092956	38.8541	2.01028	39.0713	12.4397	0
1.25486	0.391565	14.8758	0.831354	75.3884	3.28828	60.6413	32.3777	0.884627
34.2075	15.3248	0	0.77612	110.868	0.517724	44.8815	3.78428	0
34.4634	12.4919	0	1.28684	0.212496	5.63877	47.9116	1.34432	1.70928
35.8452	48.4055	1.72495	0.260008	11.7403	0.936449	54.0378	0	0
12.1593	65.7698	16.6085	3.78689	9.22526	0.844592	49.5297	0	0.239899
17.2389	39.4101	13.2073	1.06404	3.78215	3.35413	2.61638	1.97128	0
1.41171	11.2858	3.10764	1.54064	5.61576	1.72386	0.781209	0.80207	0.239899
4.59096	1.55725	0	5.68919	4.67043	0.563191	5.6109	0	0.239899
0	56.6057	0	0.932474	1.68608	2.83576	40.1677	58.0812	0
0.956827	16.6176	29.1483	5.00879	3.37881	4.94963	28.3844	0	0.389835
1.47707	1.28987	0.510001	0.477546	6.91543	2.34668	13.3791	1.68595	0
3.51326	1.6339	0	6.44769	3.21038	3.57678	51.5036	1.93918	0.539772
1.27195	17.6032	0.490178	4.08117	0.508124	0.43186	15.5352	4.04071	0.344854
0.81715	1.27552	4.48315	2.21057	0.296676	1.50968	0	0	0
39.768	3.31047	0.742475	0.458058	3.88548	1.27822	0	20.2268	0
5.86535	96.8052	1.97534	8.20333	1.7716	3.07127	0.645027	33.2846	0
19.0831	2.41182	2.334	2.29703	9.85193	1.18042	1.32636	0	0.420976
27.8919	45.7297	2.72284	5.55071	3.18942	0.431878	0	0	0
28.1275	107.047	0.252297	0.718479	4.16888	3.3319	1.38163	0	0
2.26322	137.196	0.745358	0.213539	3.01477	1.65795	0.765949	81.6916	0
4.32071	19.3634	7.11591	1.36453	2.9387	1.23068	0	0.823059	0
0.436258	1.53793	0.627406	0.71598	1.92415	0.686515	0	32.1527	0
31.63	58.9229	24.7973	0.34122	6.43227	1.95898	0.704831	1.8174	0
8.7994	3.48729	1.14399	2.13165	4.1257	2.24342	12.7607	0	0
0.878398	34.6531	0.245089	5.4898	9.16127	1.06518	2.51681	92.3327	0
0.61561	1.64046	0	0.36638	8.25397	1.76885	16.6975	0	0
8.41489	2.46328	0.245089	3.02544	0.99428	1.28036	2.94063	2.50405	0
1.3725	37.3945	2.37828	0.498983	4.57335	2.01146	12.2153	0.967633	0
0	177.317	0	10.1339	18.796	4.16346	0	1.87551	0
0.836332	28.7165	0.59779	2.57692	4.65271	1.73707	29.5321	0	0
0	2.6736	0.245089	9.92258	2.01966	1.41322	0	9.60453	0
11.6417	45.8438	1.46898	0.354324	1.62675	4.84031	0.787312	27.6462	0
1.96001	113.533	0.792935	4.70892	1.14325	3.70119	1.55631	186.016	0
0.728393	113.711	0.245089	3.86934	12.2244	1.01765	0	1.16077	0
0.222214	0	12.5148	1.00477	1.97295	2.26863	0.789346	42.4131	0
0.666642	37.9454	0.245089	1.20711	1.7603	1.06696	5.51707	1.72833	0
2.27878	3.60242	2.91528	0.605452	3.18853	1.69981	0	75.9905	0
0.623988	83.781	0	2.02658	1.62046	0.670192	13.4334	0	0
2.35198	91.4613	26.7982	0.398345	4.44768	1.20431	0	0	0
0	144.394	29.0495	10.0192	5.06585	3.30521	0	0	0
0.484411	202.825	11.17	0.702183	3.31627	0.1628	31.0426	32.5502	0
1.85247	54.1999	26.4694	1.56277	4.36999	0.902871	6.98883	10.4326	0
0.516498	15.2021	3.0689	7.5128	1.64064	2.72115	0.817828	42.6538	0
19.4492	6.14508	2.07528	1.15278	3.62644	0.593638	104.73	96.5608	0
6.67766	1.76296	15.7938	3.03966	2.6933	2.42043	43.8404	2.15024	0
5.7037	0	1.50442	0.755246	3.94776	2.33634	3.17854	39.701	0
0.230672	3.10605	0.891931	6.80635	4.71066	2.22146	0.760283	192.008	0
0.645881	22.5191	1.15869	0.783303	3.37233	2.5341	0.931173	1.60473	2.69886
0	159.966	27.4019	6.15418	1.80739	2.9546	2.4529	96.3593	0
11.6377	1.53681	0.34242	8.87176	3.97266	5.62422	1.50383	16.793	0
0.659337	4.79467	13.2994	0.369122	1.76201	1.77086	0	4.92479	0.562263
0.482729	120.933	2.45342	0.21343	1.65112	0.894258	0.88971	246.604	0
0.282573	140.354	15.6161	0.457596	1.37815	3.92579	65.2167	85.9938	1.29588
1.88825	136.852	0.575303	5.28145	4.6545	2.47953	0	1.33007	1.05244
9.6435	185.472	0.207605	1.23054	0.167532	4.29882	63.2974	7.41437	0.505171
39.2026	186.765	16.7483	6.06623	4.22776	7.15336	63.2392	279.559	4.92542
1.61453	4.07255	4.64698	15.826	8.07821	4.86226	24.7264	3.35501	0
3.84558	11.8668	1.01544	2.6153	6.90309	2.43445	2.60566	12.5495	0
19.5931	3.07601	12.0134	9.1126	8.55426	1.23326	53.4935	62.0857	0
28.1335	4.26593	2.01344	0.935955	8.56548	4.55821	4.82991	233.705	0.26311
2.83351	100.835	1.17386	4.24373	12.6849	0.845132	2.41937	4.68771	0.491139
39.052	152.884	7.87877	0.420746	3.40777	3.26745	32.0912	199.197	2.09085
5.01747	68.9306	0.555054	0.288714	3.54816	4.4631	0.882347	4.18531	0.252586
0	5.3226	6.57502	0.393483	7.9996	4.66279	0	5.46295	2.92727
22.96	12.6401	1.18293	0.272994	6.57825	3.20529	4.08507	322.08	0.652833
6.66454	14.6671	0	15.8603	4.42617	1.02483	0	72.2905	0
0	106.637	0.316213	4.16518	22.6964	7.35272	0	5.54408	1.62412
6.71859	15.6063	52.7597	3.57758	17.4142	1.36355	0.949047	177.924	4.95243
5.79679	137.404	0.625698	10.2203	8.70926	4.20209	0.793415	7.00316	0.614164
0.867198	5.4727	4.29431	8.74241	34.1719	1.78244	0	6.74834	0.204721
0	150.285	0.302757	0.523989	9.55051	4.26446	230.986	3.67292	0
0	20.1018	1.02937	1.4874	10.5863	4.55936	2.29654	47.7602	0.409443
2.87335	116.186	0.31083	7.54313	5.63454	6.18019	4.3076	4.68262	0
14.3667	191.597	28.7212	1.08442	5.73154	3.50186	9.02821	58.0718	2.94506
38.827	308.827	0.363308	9.62197	33.9421	1.11211	103.516	12.7286	0.204721
3.01802	48.6925	1.11914	6.22338	3.66758	1.50844	2.81029	2.96559	0
4.4665	8.04833	35.6694	1.22479	0.988898	3.10349	2.36804	4.78979	0.655108
5.18459	8.63125	7.55146	2.25116	73.0529	3.91794	0	12.6185	0.409443
30.6256	5.81131	35.7695	7.29921	0.502555	1.62563	4.97542	5.31167	0
1.42149	169.041	24.8333	1.27183	0	10.4566	1.86676	39.8597	0
8.49217	168.012	2.76992	11.332	0	1.1376	0.732383	58.3284	0
0.236118	128.835	14.4778	0.866951	3.83074	7.92184	15.3128	155.446	1.56864
2.79843	295.68	0	1.66463	0	1.61541	24.9396	77.0482	0
0.320378	21.981	0.588021	1.26151	14.2848	1.86602	0	43.5124	0.519204
0.400472	14.2683	0.559764	0.280087	24.5681	1.86696	1.75691	5.45385	0
1.23025	19.6684	1.56466	1.25517	35.4209	4.94887	1.47705	214.647	0.645497
0	121.099	0.699705	0.572273	0.070036	5.89764	17.7142	9.08272	0
0	290.581	0	1.12075	0.044276	8.12809	43.6546	135.85	0
0.630503	17.7261	13.3955	1.01485	3.19474	1.34553	1.11096	2.7508	1.13613
0.51118	130.689	17.7559	1.48654	0.161457	1.80672	15.1973	2.50963	3.5362
1.25908	13.4043	0	0.532357	0	2.3212	40.2181	0.793415	0
0.922687	8.5912	0.944601	2.68045	2.35912	1.35192	25.088	2.39245	0
4.09105	262.825	13.0541	8.17474	2.01298	1.48542	3.12099	0.996041	1.55532
1.22384	200.305	4.53005	1.61646	4.67382	2.0117	48.0693	96.1893	0
2.47305	22.9397	0.559764	1.48536	11.2673	1.41523	237.534	0.919548	4.36249
0	246.471	29.122	0.382208	5.88476	1.08539	0.846309	1.80146	0
3.74955	160.355	38.8723	4.03728	4.66817	1.35658	0.997739	106.378	0
0	15.4556	23.2403	12.7813	12.1903	7.10552	59.3484	5.66984	0
3.23295	121.391	0.580781	3.75943	3.91896	0.607058	1.04487	3.16491	1.18219
0.307562	271.06	1.80793	5.85454	13.3763	2.60494	2.27039	0.838172	2.22594
0.939774	16.0404	4.63309	6.94202	10.1959	3.24476	0	149.582	6.29083
2.48027	0	67.0354	0	4.91376	3.93523	2.07272	49.6985	1.52897
0.579563	150.304	0.879629	0.148827	2.75669	7.0077	15.7807	180.739	0.756604
0	126.679	2.44966	1.47809	1.70398	3.36701	27.4773	83.1001	3.53305
16.5374	112.05	9.51033	2.0088	8.75079	0.911344	1.5514	5.83194	0
0.193188	23.8032	0.861532	12.5764	2.30492	4.13243	1.66395	72.5089	9.76043
9.35388	169.112	4.10595	0.489427	12.7081	0.416353	0	98.2098	3.22864
3.79824	31.7022	22.1448	1.0702	3.55971	0.900579	3.05637	4.80442	0.196071
4.70012	15.7673	5.80031	1.30954	12.2501	1.12054	0	3.39337	0
3.00843	169.975	3.99742	1.18869	5.10825	0.721846	1.00914	2.59148	1.05878
0.21036	266.759	10.9397	3.20631	2.10035	0.653322	12.878	4.72235	2.99335
1.54436	255.957	4.83013	5.6115	4.33959	1.89979	76	5.40202	0.405214
1.99471	14.5458	0.555443	30.9264	0.465818	3.95325	63.5866	4.55694	0.196071
0	14.577	3.41905	1.68591	1.26291	9.73493	3.31096	4.75089	1.03264
2.60638	147.37	1.01809	2.20213	2.62881	2.78068	5.44934	9.44737	2.3043
0.249856	231.511	2.13124	20.4508	0	2.02101	0	271.948	0.640499
8.64017	97.101	4.45381	1.2512	4.11693	1.35584	0.637231	194.51	8.17961
18.3291	29.9389	21.8061	1.04675	0.129665	0.587803	10.9012	101.754	18.9832
1.55601	229.957	14.6053	1.46071	1.54187	1.13111	22.415	6.05613	0.392142
7.63991	13.0144	7.62524	4.41827	1.98237	0.972335	0	218.911	12.5105
0	105.063	0.540541	1.35301	14.2851	0.587657	11.6716	0.790974	4.77934
0	221.463	1.1924	3.10431	2.22677	0.841893	0.562263	272.662	12.6885
0	22.4578	5.82119	2.20227	6.02628	0.569153	1.31195	2.58979	0.252586
0	249.484	3.25632	0.753941	5.75544	1.00289	4.82892	246.085	6.81752
0.579563	152.38	0	1.83044	1.30768	7.43806	2.55285	1.01313	3.47276
1.34871	23.6103	2.2875	1.35697	12.0536	7.63155	19.7488	204.272	8.61655
0.850026	158.169	0	3.83017	5.78154	0.584779	0.7122	27.1183	11.7624
0.991697	123.787	0	10.9682	2.67098	1.03646	17.6034	2.45959	0.477106
7.24945	32.9734	0.504595	1.48734	3.47938	0.544666	5.19742	1.16737	5.68608
0	7.88033	0.609719	0.796153	6.56225	4.47598	0	0.732383	13.7331
0.347738	35.1975	0	1.92734	2.15919	0.657382	0.674715	243.193	2.90017
0.63108	204.316	6.40097	2.2716	3.24272	0.919407	2.09078	1.53578	0
0.206067	247.232	26.2989	1.00152	2.65451	0.694514	44.46	0	3.96871
0	81.0946	0	3.87169	3.1987	1.16637	41.0981	3.21791	0
0.193188	9.43925	0	5.76067	5.90013	3.14965	18.2528	4.10642	0.350813
16.7097	195.03	42.3212	0.328162	3.51394	0.051269	0	65.8909	5.12722
8.58757	164.25	0.974153	0	3.32627	0.643616	7.25837	3.47258	0
7.06896	312.964	1.67302	0	9.63185	1.06277	6.29191	2.72772	0.252586
1.48969	20.1225	6.68271	0.427967	1.3479	1.34244	0	13.5906	0
11.9749	89.5181	0.715659	3.27608	3.8588	0.314711	0	3.31783	0.308716
0.789923	9.32397	27.8461	2.04993	3.11343	3.26317	89.9196	0	2.81642
0	12.7027	1.15795	0.797091	6.07739	1.62176	86.328	3.04853	0
0.605321	11.7534	15.3772	0.580217	5.79512	0.359205	133.31	78.3153	0.44116
0	3.25416	24.4196	16.6125	15.5377	0.744869	29.0009	3.29014	0
0.965938	12.572	2.01482	0.435715	1.73738	0.538251	66.2475	99.9094	58.9293
0.459357	12.2437	17.1355	0.89613	2.73148	0.544759	32.1813	2.55792	128.926
2.32205	185.771	1.9286	1.72039	3.9469	1.16163	41.2576	168.021	1.36269
1.26878	188.255	0.477106	0.799664	0.876695	0.398104	1.46477	2.42907	0.47057
5.38164	21.3035	6.66706	0.600892	3.66291	0.552799	38.4529	2.61054	42.779
2.12843	13.6837	12.3504	1.53092	2.2435	3.60353	24.7595	54.0733	0
0.222626	222.243	48.4166	11.131	38.2496	2.62898	69.584	12.4351	20.7394
0.239553	0	13.6582	8.03925	7.03103	1.42727	0.805621	91.0571	0
11.3066	15.6239	5.79523	1.3367	70.6014	1.06711	18.0767	149.636	0.999962
0.63411	7.85676	0.784759	1.36791	14.7554	3.86498	0.753308	177.16	0
9.13364	120.309	14.2537	6.14645	13.1906	2.32387	0	1.7944	0
1.37339	122.859	5.61124	0.767756	87.2671	4.19169	2.03375	79.6351	0
4.01745	14.6443	0.743917	0.419705	18.9035	1.78951	21.3397	3.17366	1.27763
10.7909	8.77233	1.13359	2.78568	4.73062	0.452141	64.9313	13.2192	0
0.224136	11.8046	1.64763	14.1649	3.17109	2.83115	24.8809	0.950578	0
2.8555	135.582	17.6539	10.2802	10.5605	0.915126	0.973023	2.26491	0
0.570913	13.012	13.6335	0.960386	5.59905	0.561953	0	2.46149	0
0.604745	17.2819	8.75038	0.743728	7.02423	0.227343	22.3516	0.842776	2.37585
8.46692	224.493	11.0805	1.3758	8.05729	1.16304	0	4.69299	0
4.80328	20.1948	1.85018	0.672312	20.4516	0.458375	1.72246	23.9338	0
0.190304	16.2883	2.4183	0.544672	24.1074	1.1567	0	0.797007	0
6.27862	140.999	44.3176	1.30481	2.48302	0.382249	0	0.953756	0
4.0952	389.054	3.47322	0.469315	3.85609	1.9266	2.51451	18.6453	0.608397
11.2759	368.087	4.53757	2.19453	5.67445	6.1109	20.7447	23.5806	0
3.67534	3.73456	35.3796	3.00808	5.7659	2.685	0	0.750365	1.30242
0.725694	8.03793	10.4209	1.05137	11.6047	5.03439	1.61124	27.6937	3.45455
1.1672	10.9344	5.06088	1.52957	5.76812	0.288404	19.5859	4.52883	62.8871
2.39316	233.071	94.3256	1.18229	4.75345	0.17555	0	27.0598	5.87988
2.12082	143.964	28.466	1.34302	4.49783	2.90807	0	56.0331	0.608397
0	161.267	4.52321	1.93094	6.92409	0.873046	78.9556	30.1407	0
1.28576	176.098	1.91275	5.57566	7.69202	0.926255	0.882929	4.96612	0
1.14606	89.9588	0.548999	4.6772	4.90284	1.85076	24.2872	70.1902	1.77941
7.52244	268.998	9.29828	3.89635	8.50408	1.49765	0	10.8156	0
7.08234	16.0218	0	4.74795	2.93172	1.51395	4.2681	0.806109	8.0145
11.8557	8.05097	0	1.27583	7.47411	1.47089	3.75957	1.42538	0
3.70682	291.343	0.548999	0.610103	16.0231	3.99095	4.35374	2.75307	0
3.64043	190.991	0	2.95992	8.28523	1.69779	21.7243	0	0
1.24382	16.3961	31.0342	0.338199	9.32387	1.27434	67.8253	0	6.25588
0	12.1798	50.1872	0.96512	2.26378	4.58982	0	12.658	0
5.75325	8.28259	0.516705	1.43342	5.40702	3.46497	0	2.20541	0
19.166	12.0188	0	0.364572	22.4858	0.608245	0	1.07323	0
9.84592	5.6823	0	1.79165	3.81594	2.45244	5.46647	3.13788	4.01063
16.7215	5.91175	0.516705	0.195447	13.8593	1.93795	141.927	171.335	0
5.20716	0.715852	2.63197	2.53117	1.64585	0.821017	1.96476	1.59596	0
6.92678	1.45821	2.06728	1.48795	1.44841	8.60838	11.2696	63.3549	0
4.9112	3.0095	0	0.257243	2.51395	8.52246	7.79974	0.780248	0
1.96054	1.69647	0	1.27074	3.35541	1.25307	50.3499	17.5687	16.2358
8.85627	2.96932	0	1.44331	6.52763	1.44267	2.47518	1.47853	0
0.187421	8.13947	0	0.319897	5.51117	7.07336	7.54903	1.71474	30.2515
0.24003	1.52575	0	5.36866	4.75441	4.28507	0	1.51321	0
0	52.2801	0	1.71533	5.13978	0.655245	74.083	0.361578	0
0	144.879	2.84233	0.221098	3.5322	5.05481	3.70204	12.3815	0
9.24609	78.6024	13.4466	1.04869	8.74972	2.33091	17.7568	17.4218	1.59221
0.245089	5.75551	1.3131	4.14016	7.70669	3.15039	106.686	5.70343	5.44006
3.22816	2.8634	5.72148	5.3685	1.68479	1.11781	0.804949	3.15031	0.996339
0.989463	93.2645	3.66645	0.241544	3.24992	1.56295	0	20.1586	0
0	4.12458	1.71101	0.464663	1.57092	0.763863	26.7265	29.8068	4.93113
8.4672	2.26265	0.994772	6.47882	10.3479	0.779114	1.58053	1.38187	4.57235
2.50452	2.57761	9.90383	1.06556	5.12209	0.961174	32.9806	0	0
0.66222	58.9768	16.4363	0.64242	7.62266	3.20247	56.5239	0	0
3.69993	2.47456	0	0.832483	6.61704	1.95404	5.38735	0	0.7983
21.2328	3.83793	0	2.7826	9.12827	1.90383	3.38812	1.11328	4.90727
7.39632	41.7359	2.20209	1.02019	2.88819	0.676606	4.62473	3.33329	48.4749
0.624736	37.8011	0.490754	4.72163	3.20933	5.90711	0.637231	5.75065	17.1311
11.6974	153.922	0.397909	0.378333	3.75302	7.61275	1.41607	26.1652	3.19917
2.91133	1.43186	19.047	1.38716	5.13763	3.74746	0	45.1621	0.989102
0.187421	53.6502	14.7984	9.24775	2.51758	2.47268	0.637231	0	4.78818
2.30027	3.67899	0	1.31908	2.86665	11.9736	0.776263	8.33139	20.9492
3.73189	0.750388	1.92323	1.00598	5.74931	1.07751	0	0.640114	2.32415
0.194561	43.4903	9.91134	0.624321	3.64722	2.99759	21.0711	11.1158	0
12.4821	4.75999	1.35529	0.201089	7.62562	1.65947	2.59141	7.76255	14.0146
0.548999	173.98	10.5917	0.206046	2.15932	11.3135	0.711575	1.15913	7.58761
12.4974	1.48765	8.6133	0.946012	3.97855	3.04367	5.00323	2.62175	5.54281
9.22318	58.8934	16.4776	0.926013	3.85354	0.609203	0	16.6257	0
0.250121	38.7201	1.2756	0.650878	2.57108	1.41943	27.7065	1.79427	0
1.95977	98.3236	0.397909	0.170013	5.47767	5.60671	0	9.35675	0.88232
1.30407	2.64691	1.2428	0.490034	13.9639	1.8653	2.29624	1.76881	3.11441
4.37393	12.6804	0.612338	3.37867	0.427615	1.22631	7.64953	10.8677	17.7177
11.026	3.40003	8.61167	5.78862	1.02428	2.65827	0.784284	40.3076	2.0501
7.01535	9.40317	0	5.6156	0.40433	0.652899	64.0871	0	13.167
3.39312	2.42268	0.640868	0.438079	2.62633	0.886618	2.01183	0	6.23375
3.33936	59.5843	16.859	0.60495	0.64969	0.255669	2.08162	7.48799	4.66889
2.71067	12.6769	15.5342	1.39211	1.70999	1.4462	13.6901	66.5295	0.389259
0.484411	88.7569	3.04582	0.632603	0.829857	28.6483	0	1.50427	0.833187
1.13284	84.0153	16.4825	0.742512	2.41331	2.32906	3.33201	17.0596	3.10773
3.4708	120.849	1.44684	0.520852	2.02134	0.470148	29.6179	14.5544	12.8768
0	1.04242	3.47861	2.53388	1.24389	0.689003	77.6299	3.63167	4.59251
0.961645	3.1053	0.610127	3.55618	1.96948	0.893592	25.6803	0	14.0141
4.28854	3.4429	3.17134	3.02498	4.48462	1.52773	44.0485	81.876	7.4746
5.08353	6.34902	2.37916	4.59413	4.49454	0.910813	0.732383	20.9689	1.18681
0	16.5682	15.5835	3.06945	9.79255	1.70205	16.1723	0	3.06178
0.579563	62.5947	25.1575	0.665124	7.04904	1.68584	0	1.71606	10.6265
0.772751	1.49312	1.41921	1.91131	2.00861	1.35314	22.4985	14.0452	15.026
1.89367	1.62969	0	3.04627	5.81794	2.799	7.70122	23.0096	11.3003
0.494712	1.51359	0.229461	5.16238	8.10544	2.03277	0	0	0
21.1592	1.75772	0.822345	0.237304	0.991272	1.58105	34.4759	0.426773	11.7936
0	0	8.68587	2.63889	5.15518	0.964925	1.55021	2.27337	0
0.393735	1.84778	11.6116	8.48359	0.510067	1.58991	0.781209	2.12107	2.42125
11.0066	16.9125	51.6407	0.972268	7.0252	0.988441	20.5397	33.8068	1.17227
0.978818	67.3645	7.80168	0.198086	3.3346	0.821265	46.1607	47.7026	5.15784
22.5738	8.91566	5.16306	7.35471	0	1.09645	0	1.16437	11.1086
1.18314	40.1946	0.336012	0.416757	2.86216	1.25617	13.3979	0.754297	0
0.482763	26.6989	57.484	4.11918	2.85071	1.71614	0	0	2.07893
24.5085	55.9764	1.21436	1.22652	4.45973	0.925495	2.41076	0.356196	2.05606
18.9701	0	1.54389	0.405306	1.62343	0.653506	0	1.07906	0.431566
1.09277	33.7081	0	0.444656	9.14151	1.39953	0	1.25282	6.10115
18.4059	62.1585	1.92617	0.392032	4.87989	1.2026	0.732383	0	3.92857
0.680074	9.17222	5.94469	0.893634	36.9951	6.99672	27.3402	0	1.12046
13.348	41.1938	1.90112	2.41046	4.48411	1.00041	1.53452	6.33082	1.59856
11.5715	21.6809	0	0.634517	7.71649	0.379493	16.648	15.976	36.9191
1.09249	26.8971	1.01608	2.77755	4.08473	1.37882	17.2248	1.27523	10.5013
0	0	0	1.59918	4.40929	2.03341	0	0.617047	1.58241
17.5153	7.85961	0.652571	0.74574	57.7747	1.07746	22.1717	0	0.726616
53.6718	0	3.16718	0.570602	3.93113	1.1018	0	0	1.45323
0.726983	0	16.9252	1.59702	7.94819	6.61809	0	0	0
48.3145	0	0	0.266216	27.2626	0.83285	0	0	0
24.2488	1.60749	0.300642	2.37995	6.89063	0.865524	10.3363	0	0
0.405983	122.153	25.294	4.43568	82.0992	1.62366	0	0.664085	1.57654
33.9395	0	0	1.70144	33.6471	0.128223	9.93966	0	0
0	1.46477	0	0.387122	24.618	1.15529	37.7102	43.7004	10.7126
1.26654	39.4618	1.18371	0.406357	8.06636	2.75955	42.1839	0	38.5646
1.48783	0.732383	1.47342	2.36153	15.5439	0.307745	41.941	0	0.791204
1.56672	2.11674	0	3.16234	20.8336	2.16613	31.8171	10.6251	26.2757
6.8468	19.8617	0.603399	3.9825	11.5738	1.27528	0.873435	17.9547	55.7413
0.352928	2.10294	0	0.112611	69.0744	6.83738	17.0095	13.2554	72.0125
13.0071	2.67759	1.08385	0.365997	3.1828	0.667581	19.6689	0.649245	32.5431
1.53559	48.2849	1.03841	3.93365	2.23511	2.02793	0	0	12.6581
17.1165	30.0019	0.238553	4.22265	27.6332	0.452576	44.6622	1.11299	2.51041
3.0644	11.4151	4.85168	2.35206	45.7966	2.59634	7.83505	125.796	38.2151
0	2.6981	0.82792	0.876356	7.19578	1.06599	2.26067	0	15.1197
0.352928	52.7947	24.7065	2.43471	30.7843	0.260083	0	2.67793	48.8229
0.415209	55.6644	1.05244	0.997993	9.79163	0.877143	57.485	20.6618	8.52495
0	0.372119	12.199	2.07143	17.2157	1.55089	0	30.4821	29.0275
5.21155	0.550088	5.35339	4.10386	3.784	4.16275	0	1.48843	2.90406
24.7594	2.71776	0.830303	3.31033	7.01964	0.864914	0.408481	152.313	95.4126
1.85602	6.30513	49.9945	0.561149	6.10538	1.24198	0.360425	65.6154	0.778133
16.4391	4.12998	3.57658	0.878822	5.62023	0.557208	0.643793	1.3131	0.778133
0	2.28077	0.225482	10.684	59.2403	1.13875	2.4343	48.8951	15.3924
0	3.28256	20.0689	0.557823	1.14742	1.88186	1.3764	0	1.65701
0.410596	8.48434	3.80591	0.308889	7.91606	0.332784	14.256	76.5473	6.85933
43.1696	6.64001	36.2622	0.238867	5.95296	1.43602	0	139.774	23.1687
43.0638	18.9622	12.7095	2.77764	4.76266	1.19585	7.28442	42.9894	10.446
62.9829	9.73001	1.50542	0.561788	0.684415	0.685264	1.24023	0	17.3782
24.6287	30.0777	1.32743	0.616996	3.85626	0.630933	10.2465	12.9913	30.4507
0.824487	2.62953	12.5971	0.568344	0.605965	0.234005	1.31729	7.63339	1.32675
1.1401	108.771	7.77395	0.478917	3.37182	3.86633	0	28.7031	1.92834
18.1876	98.8886	14.8766	0.45948	1.76357	1.42952	0	12.1465	0
29.5679	52.0351	7.36396	0.072341	1.16701	0.569199	0.578396	37.6884	2.55594
32.4945	1.68512	5.83174	1.12002	6.01721	0.412377	7.3441	5.16402	0.73863
1.11308	95.0936	13.8411	7.8889	1.30581	0.05371	4.10045	60.1038	10.5561
0.536312	8.41157	21.3936	5.06248	2.83985	0.597186	0	70.5403	53.2378
1.36458	143.812	1.33252	0.514705	1.73916	4.78167	3.21517	3.82106	6.66607
0.228365	60.4007	1.26447	0.415073	4.69282	0.298311	4.38338	1.53093	0
31.7837	0.700666	16.5626	0.280924	3.148	5.63709	8.02034	64.6001	36.4291
32.6682	41.9743	0	3.9601	9.54871	2.80559	0	5.17423	3.55895
1.65201	0	0.848872	3.54033	1.71224	0.807025	2.37079	0	19.312
0.655493	0	0.743316	0.160658	0.148206	1.29939	1.23794	23.5339	1.56274
25.2528	0	4.858	0.19657	2.45724	1.7926	8.90958	87.1921	0.824267
22.4025	0	14.8797	0.898736	1.73694	0.318389	0.861175	4.08018	34.1438
0.3541	61.9746	1.52086	0.913451	1.0933	1.67086	2.00308	75.4774	0
27.6335	8.9917	1.20699	2.37655	2.17489	0.209179	0	141.926	1.74308
1.96299	2.44788	9.5046	1.32244	1.53048	0.365527	19.4004	0	0.593562
1.31417	0.778133	3.98117	0.726825	1.20046	0.542749	30.3973	0.823059	15.4678
1.0803	2.13408	1.48553	0.465746	4.01437	0.8692	5.26007	86.1767	4.2677
0.354127	8.7094	1.62148	0.26439	1.82667	0.420165	25.1763	5.05659	1.22904
2.12585	120.63	13.4198	1.40428	5.67026	0.353151	0	2.19191	3.57898
24.8479	69.2532	3.34596	6.1306	0.748382	0.391611	0.412646	11.2658	3.68443
0.277575	0	17.9288	2.55113	0.790811	0.330312	0.403676	2.06811	10.7418
6.7477	62.8301	0	1.20637	0.659515	0.31658	5.95275	86.4529	24.2965
1.10769	95.7973	25.2191	1.98689	2.18213	0.460313	0.511322	1.49432	12.1919
12.6711	2.3778	1.81647	0.292122	3.95402	1.5361	3.97371	1.16368	16.0815
1.79466	1.48104	14.8846	3.72941	4.23659	2.70311	0.47544	0.789346	20.4411
32.282	4.3918	0.467348	4.56569	1.60278	3.54145	0	256.484	1.41574
0.516192	12.855	4.67932	5.99637	2.14128	0.286535	5.51799	126.728	1.39095
37.4488	0.748658	2.25285	0.063003	0.523529	0.415335	12.2684	2.12334	11.637
6.71727	4.68917	23.3444	0.519807	1.76219	3.18306	14.9815	90.8192	16.6176
16.689	3.40277	45.2707	14.9436	0.542354	1.13184	0.403676	129.836	1.85239
23.6383	27.1359	0.201838	1.6922	1.27316	1.9426	3.62781	1.01618	11.4747
40.4861	3.03416	45.2141	2.78131	11.0111	1.49764	6.50551	272.144	82.3542
39.2528	89.4331	1.76881	0.728216	2.79516	0.424102	4.60187	149.91	1.79027
27.7456	4.12378	6.28427	0.441522	1.96426	0.828238	0	3.71818	12.9638
25.5341	5.50275	4.50794	4.81534	3.62256	0.10307	0.941141	14.5471	4.92993
20.9335	84.6786	0	4.85629	6.15023	1.31484	11.5456	82.3549	51.36
25.5187	95.5703	38.8454	3.40562	2.82697	2.95535	2.36669	3.76461	2.39896
0.455577	5.6247	17.0551	7.09989	2.95143	9.07604	0.655204	138.001	0
0.531506	8.71693	0.866068	1.71413	1.07523	0.541959	1.45069	0.723387	46.2211
26.7306	14.3974	7.83041	0.988208	0.813777	0.186172	9.76417	5.04871	94.9294
39.8187	143.826	5.42681	0.691659	0.951063	4.23447	0.294107	2.79865	10.3077
18.1906	7.11714	0	3.9521	1.97072	2.64057	5.60292	24.2753	27.1409
23.1359	8.16244	15.0056	0.991916	1.35522	0.822388	0	6.22556	6.97268
1.6643	87.6728	29.0594	1.00009	4.92489	0.185912	7.46425	106.961	57.7046
9.78883	1.98013	4.73065	0.814454	1.14441	0.885576	1.18977	140.187	36.4426
12.4676	53.7646	0.455967	3.63292	1.10411	0.605074	7.62965	14.5198	56.1379
0	68.3654	2.97567	1.11679	5.29588	0.352117	12.9579	1.44995	8.1304
19.076	65.5994	1.35014	2.39702	0.746863	0.826371	1.26869	43.9267	6.38564
39.6217	79.4788	32.3689	11.6306	1.57032	0.132413	0.490178	4.86126	6.99435
22.975	1.65238	22.8699	1.22492	5.26662	2.15446	1.06517	5.61932	1.53801
0	108.998	0.255661	1.10075	8.86881	1.0676	12.3456	39.9503	3.95304
5.42175	186.219	6.9092	5.52107	1.3663	0.053166	0.831663	0.781209	15.8916
21.6642	117.256	0.236038	0.575892	2.63947	0.82073	0	178.262	22.104
0.700666	3.51682	13.4626	3.21304	5.0945	0.955781	10.0851	3.47833	54.7766
0.770732	3.32598	0	14.5047	6.09573	3.71745	0.618936	121.995	15.4502
0	143.048	0.623455	1.36482	1.2324	0.637125	0.245089	63.8829	121.33
7.94755	130.334	8.74787	0.354169	4.69456	0.759337	0.490178	2.57148	29.8137
41.1459	11.08	2.02914	1.2118	2.78961	1.71225	0.245089	0.793415	81.576
0	4.1033	0.766984	2.62576	1.40668	0.510003	0	3.77926	22.919
5.16546	34.2534	1.83672	4.88651	5.39274	0.844736	9.04603	80.0196	25.3905
0.756719	39.3577	1.28952	0.553255	4.66493	1.2005	1.36036	30.258	35.2246
2.46401	7.44909	0	1.05047	2.95318	1.29802	0.597404	65.6716	4.1443
2.74714	2.41353	12.272	4.34338	1.5537	1.08623	3.48445	0.756796	0
78.4426	91.8746	0.247812	1.28359	2.11064	1.44766	3.60765	3.51639	37.0114
3.12143	0.817828	1.06301	3.77002	0.790242	4.81775	12.2257	65.9575	43.284
4.76859	132.751	1.18412	1.04934	1.96037	10.8586	9.74323	141.249	37.9862
31.8071	55.6063	5.26029	8.41298	0.620546	1.31732	15.384	66.7174	15.4266
49.3053	8.08738	0.403676	12.3334	0.750952	7.50874	0.392142	56.186	65.5364
16.0315	162.843	0	6.47167	2.59614	0.667438	0.823499	25.9322	3.56812
1.08945	13.8246	0	0.287272	3.04447	1.1419	17.5169	3.91708	1.09246
23.9808	221.789	0	3.52284	0.410288	1.83903	19.2209	5.31305	9.29814
42.6101	10.3959	0	0	2.04381	2.22383	0.709124	3.23527	0.89922
1.56242	2.65705	0.92131	13.7176	1.26461	3.04886	0	0.817828	0.98587
1.81468	4.12985	0	0	0.729202	12.9997	0	4.43626	17.5755
67.5933	118.77	0	0.054059	4.66057	2.81243	0.300642	6.61869	2.90572
1.53917	80.8568	0	0	0.999975	1.8368	0	118.805	10.2914
56.4587	6.70847	0	0.094167	1.61512	3.38108	0.196071	151.029	9.36876
0	52.9484	0.87562	0	1.15657	5.39695	17.3301	81.7476	11.5747
61.0818	44.2514	0.45254	1.22947	2.41074	0.968252	0	37.314	25.828
46.4745	225.97	0	4.49997	0.575419	6.6525	1.40946	4.11158	1.74853
15.1159	53.8539	0	3.24967	2.58175	8.12408	18.6948	5.95461	5.70745
60.4498	252.43	0	2.32863	2.33361	1.01685	0.5836	1.87791	6.90187
57.2708	4.46883	0	2.42786	10.8715	0.871742	3.18449	74.2112	11.5858
3.64971	273.577	2.00301	4.50611	4.2993	1.61511	0.2918	101.259	15.6214
79.7367	82.4709	0.196071	0.17507	1.92128	1.457	0	3.26907	0
103.484	6.80987	1.14224	7.00683	5.21397	2.41337	1.17835	9.56658	0.795818
18.6964	40.0105	4.87262	2.77701	3.43868	9.87719	0.200454	212.519	2.98708
42.7156	24.399	0.41455	1.06194	22.9244	11.92	0.190304	4.27479	0.663181
25.6717	6.6643	0.588213	0.870229	0.264708	7.16078	0	66.8123	1.44426
183.545	5.01239	7.28599	21.7099	1.09278	16.874	0.960585	93.7725	3.74437
4.74774	126.695	0.196071	3.35226	4.25403	4.48516	0.342548	94.778	12.9112
27.1681	6.84369	0	5.54684	0.05767	1.55854	7.7237	6.4863	2.05832
0.823059	8.37402	1.85875	21.0766	2.80208	1.74733	0.384009	31.5935	0.988955
0	181.996	0	3.3662	2.39529	0.945742	0.339088	4.60395	12.4307
64.0795	10.2686	20.8716	10.882	29.2221	2.39201	0.960748	68.4263	2.14955
116.339	144.938	9.56566	0.115175	11.7133	1.62638	0	2.47824	8.38809
265.272	81.8748	20.3183	0.073606	2.42488	2.10895	0	90.1454	3.18148
298.081	93.0661	0.623455	3.95693	39.8003	2.35257	8.77982	10.0196	21.4095
1.61124	13.464	0.605514	7.58267	13.7271	1.4912	1.07312	2.09415	58.1393
184.812	11.8865	0.255661	6.99391	1.98737	3.21684	0	18.0624	17.504
131.681	15.4466	2.20676	2.63095	0	2.00278	0	95.9666	85.1173
2.95395	11.9689	0	0	9.78064	1.18804	0	71.9355	3.11527
124.974	13.7256	1.31643	0	0	1.67416	0	3.26999	44.0307
141.282	31.7898	0.434624	0	28.0532	1.80443	0	0.976511	14.1808
24.4299	134.019	6.1314	0	17.7564	0.359583	0	69.1735	2.7915
22.6623	8.40833	2.95957	0	18.1167	1.93216	2.12453	2.03753	17.0245
0.781209	6.98484	13.3167	0	0.185084	1.20448	0	64.4441	8.60098
0.756796	369.584	1.09584	4.39804	5.26317	0.343117	0	35.2146	12.6903
53.9362	11.8241	0.41444	2.48745	12.0024	0	0	19.628	3.63836
58.2524	27.8867	11.2695	10.5068	0.39635	5.90865	0.967101	0.991769	16.9538
38.3279	162.024	0	14.5128	4.34915	4.89542	0	4.86695	31.4306
58.6718	127.129	0.34447	1.48138	5.45204	2.21217	0	2.42989	3.11599
11.8746	41.9147	0	7.1318	3.1984	6.3659	0	2.03999	39.8483
27.6124	113.114	0	13.3739	2.24107	1.68514	38.7331	102.757	3.03584
0.732383	250.753	0.689517	8.74751	7.40632	1.70353	19.2121	133.929	15.4599
1.93285	106.457	0	3.85619	7.26889	4.29071	15.3306	48.9473	5.20083
23.12	152.373	0	3.81964	3.63128	14.8591	0	1.95302	5.92925
0.764934	8.56612	0	8.99738	4.12665	6.32252	32.7462	4.55705	16.9566
177.084	111.606	0	3.62728	4.24472	2.34619	13.8278	0.756796	63.1918
3.86644	23.3628	0	0.775248	3.74314	2.90812	22.7094	145.047	129.714
111.144	12.6459	0.675997	10.4594	3.7817	2.25967	57.8977	112.047	24.8543
20.6169	9.6067	0	10.3751	9.55652	1.81335	66.7726	2.17483	53.2252
0.78044	6.19047	0	7.02366	1.96442	2.97802	19.99	20.0964	1.72764
84.9212	4.06376	0	7.06913	4.24131	8.37073	21.016	3.45115	38.291
89.5956	141.104	0	9.63472	6.62519	1.8297	21.3979	9.56084	16.9787
24.5989	19.6297	0	2.6941	5.53663	4.6512	1.24249	2.49766	16.5029
104.912	15.5003	0	14.8464	7.27194	1.6359	10.5371	0.781209	13.7431
3.67345	112.256	0	11.7257	2.52536	1.79113	25.3967	138.451	0
0	74.6261	0	5.34869	3.82903	1.1753	3.60457	161.539	23.6467
0.915419	34.5544	0	4.96406	9.70567	4.09522	5.31177	14.3605	1.2051
59.0447	38.2474	1.40945	22.2443	3.98393	4.91472	83.5854	1.65396	66.9085
83.141	12.3405	0	0.99917	2.46236	3.37982	8.66044	8.3033	4.21934
0	143.733	0	0.289692	2.1964	1.61133	122.289	2.53314	22.0671
3.37596	1.93283	0	6.54797	2.79865	4.30566	30.6501	42.7578	0
88.3547	4.87482	0	10.9887	1.24117	0.699356	6.63881	4.32012	17.7042
4.93819	5.20194	0	9.05966	0.067604	0.672398	4.37462	4.27766	2.93977
92.8919	2.52021	0	7.97791	0.574479	0.755166	5.20056	55.7042	6.21463
1.25481	10.843	0	1.63396	4.42866	3.00604	0	9.1305	0
7.03586	30.2908	22.4454	0.779439	0.682986	0.795575	0	183.116	2.16106
0	18.6891	1.22179	6.16162	4.85228	0.795639	5.39983	147.017	0.666065
38.9245	5.01348	15.7679	7.05274	0	0.435424	0.723733	2.50252	8.65507
91.9879	9.39328	4.95678	0.849616	0.076427	1.02642	1.6516	182.317	2.41297
1.44016	9.94824	6.50157	2.49104	7.76588	0.703472	10.004	6.60358	0
70.3505	4.11041	12.4395	0.515226	7.17767	0.599127	52.4737	159.496	29.4514
2.86869	8.4788	6.1998	4.09108	1.55477	1.32682	3.79574	3.35861	0.658496
33.4315	6.51326	1.6147	0.523223	0.213938	0.361682	68.0146	265.894	1.85127
1.37021	12.7235	4.11181	2.33512	0.877565	0.829353	9.59674	94.873	9.55036
63.8564	111.105	10.4439	0.533375	5.52358	0.716207	24.4591	15.2219	20.9884
1.72792	13.3491	28.1824	3.44867	0.829603	1.07776	14.3955	105.269	3.20663
1.09492	108.511	19.6177	0.83137	1.11391	4.00094	1.14052	4.50502	0.613587
4.37438	12.0324	2.71667	0.578	2.22213	0.737762	48.1768	1.70889	30.23
4.31776	74.9787	1.9627	4.71055	0.396268	3.45212	51.7993	0.504595	0.726616
2.89338	7.9883	0.700855	4.78524	1.76243	0.556087	10.9931	3.17222	0
7.7822	167.421	42.5331	2.67946	0.471999	5.03406	3.95904	11.0074	15.8987
104.013	15.7999	12.5666	0.214401	0.996848	0.242005	0	2.48445	0.726616
3.41719	78.7493	0.765783	5.24335	11.731	0.758476	0.643728	0	52.5851
2.63478	62.4716	18.7223	2.93703	2.44843	1.322	17.9156	91.235	1.57703
100.369	10.5045	45.896	0.752788	3.77276	3.87697	0.767834	2.42065	45.4275
66.2664	6.67961	22.7478	3.90212	2.07128	0.560026	1.21049	1.76921	8.53811
8.20515	188.3	3.90184	0.612164	3.08141	1.66082	96.139	26.5994	47.8719
0	237.83	20.7925	0.860601	6.20314	0.287049	0	31.7582	12.9814
4.34032	172.156	11.0144	3.1749	0.662462	0.709471	45.9862	198.702	40.7739
1.88188	5.79437	1.28193	1.05272	2.39852	3.06934	3.09114	45.857	18.8949
160.514	1.63002	9.0122	0	2.11659	0.79707	25.4431	39.623	1.98378
31.7955	6.07593	22.1857	1.69918	1.80845	0.409124	1.06173	128.754	15.2706
1.73378	123.684	2.29086	0	1.14245	0.930848	4.08925	218.464	4.57261
199.191	1.56242	11.6552	0	2.8364	1.03579	0	14.5371	0
33.3805	67.6054	6.98395	0	0.91488	1.12807	20.6302	2.69924	1.02726
162.437	4.22039	5.01995	0	4.54391	0.63836	0	1.69997	32.5303
114.365	5.98671	52.2177	0.819787	1.56592	0.420272	0	45.8277	55.907
18.1497	18.9538	1.51513	4.73333	2.15395	0.507655	5.66171	21.9068	1.62649
1.99952	178.4	14.0932	0.492837	6.61241	0.827055	37.3293	4.492	4.30645
75.814	5.86098	5.28481	3.84702	1.38485	0.40876	0	66.1045	16.771
0.781209	138.787	1.02713	6.27313	1.56695	3.1297	3.54558	18.4639	0.533693
0.862585	175.466	4.72642	3.33821	2.93049	0.241986	3.19256	1.6118	1.97382
0	3.22714	0.557671	0.424035	2.98836	2.20872	185.061	63.1493	0.568661
2.43314	1.65844	9.19169	0.56259	2.75853	4.27419	0.781209	2.04868	1.52002
1.53312	0	20.0968	0.487202	3.63433	2.18343	36.5103	4.01459	0.539311
1.08304	6.59879	28.6853	0.132045	2.67206	0.340652	130.212	3.85578	2.55959
82.8665	1.5258	2.21828	3.78284	1.96435	2.57836	0	1.59334	0.545731
0	38.7452	0.260787	0.171274	3.59683	0.867113	1.47737	0	14.1189
175.672	12.2047	1.9717	3.07854	5.12941	1.97049	0.732383	0	37.8464
0.771982	80.6982	1.00919	0.130763	1.47843	1.59196	0	96.2496	1.01923
0	31.7787	1.36537	1.43521	1.81835	6.00965	3.49564	0	31.1806
38.1323	0.979383	8.11146	7.0972	4.56139	1.68659	36.9364	74.2683	2.33277
0	56.3022	2.5783	8.31891	4.64468	1.20221	5.61488	136.705	0
0	0.93466	0.511803	0.226695	2.66351	1.04746	0	0.91865	1.57434
0	13.2076	0	2.00749	8.49254	0.18008	0.9231	18.8295	3.51518
9.18635	2.41256	35.4896	2.33466	4.79614	5.26815	1.46784	51.7333	2.31835
0	0	6.44088	2.04579	20.733	0.510239	0.957289	0.915536	55.8491
0	85.9379	1.54223	0.360403	3.57589	1.15103	3.09204	1.12956	2.10411
0	9.5486	41.5707	0.531097	11.2592	0.51797	0	36.7347	2.71117
0	209.39	26.9076	0.288674	3.52059	0.558916	8.43098	0	0
6.19766	7.45245	32.1456	0.45962	4.88843	0.461015	0.967365	0	31.5971
4.83379	7.61234	0.491331	0.150532	10.8331	0.645534	8.16685	0	10.3721
11.5402	72.6523	8.51721	4.10301	1.73318	1.8887	10.2123	0	0
86.4843	99.5464	21.9534	2.98606	2.43437	0.348254	0.717966	1.44804	3.14534
135.161	90.6854	2.74385	0.442737	6.14933	1.03469	15.3681	0	20.812
0.781209	136.264	0	0.329785	1.51433	0.304082	15.5281	0.900113	24.0697
93.3504	1.85301	61.599	0.373212	4.93402	6.34187	14.3212	9.24268	5.97862
1.77264	87.144	15.5768	0.86236	6.72367	0.453582	72.8051	0.932214	17.0492
68.0456	7.69548	6.53059	0.588603	5.31934	1.93355	0	0.901431	36.0951
0	1.37921	0.825593	2.81365	0.466109	7.15889	15.0959	17.1138	25.3333
1.68913	169.66	6.98747	2.13286	4.3134	0.979026	0.717966	8.95514	8.55205
29.2643	2.00197	1.30758	0.636257	3.40297	1.76261	0	3.52568	17.3137
0.732383	2.91274	0	2.19902	2.39206	8.2164	2.63254	5.34107	0
33.313	2.42504	0.982278	0.172424	5.87476	0.608953	23.3044	0	0.424821
40.2954	2.93447	0.533236	0.257661	6.68182	1.84401	28.5094	29.6093	0
114.26	3.975	4.1415	1.68226	5.34755	0.187345	0.765831	0.587829	2.62184
222.926	4.67477	15.5939	6.25256	2.21736	2.47233	6.70328	17.2804	0.504402
42.1378	3.1617	34.3016	3.98202	14.5823	0.240902	0	10.7602	68.0205
0.732383	0.587444	6.21964	1.84346	6.83674	1.50249	14.5799	20.5124	0
0.732383	1.77645	5.73574	1.27993	1.93497	0.908947	93.7343	0	18.5367
42.9133	56.3013	17.144	0.454922	3.25475	1.25591	70.7175	5.64242	12.2167
46.9392	15.1012	20.1478	4.47319	11.2974	3.48817	0	0	5.9627
8.80945	17.7968	9.26984	0.450918	3.79495	1.4914	13.8622	61.2357	24.0985
0.357055	42.8704	17.6278	0.377247	5.26991	0.342505	1.03538	40.4547	0
1.75936	116.119	0.268177	0.594755	3.9445	0.654155	0	106.417	0
22.2878	42.9925	2.35179	3.88622	2.75828	0.340335	7.15747	30.8072	15.183
37.0801	19.6924	3.71531	4.24481	20.1745	1.15158	97.1137	0	7.90433
33.4233	79.9329	10.2861	3.11727	2.58061	1.51328	0	0	0.491792
4.84417	99.0841	1.73161	0.129426	39.9282	1.19779	0	1.53781	11.9813
54.2574	0	4.38586	3.86994	3.09246	5.03726	16.4698	23.2467	0
1.28667	12.6029	0.270828	0	5.86393	1.17413	279.947	117.924	39.6381
37.8594	3.97793	1.15334	5.19409	21.8158	2.59892	11.2332	0	0.712743
37.8478	2.25693	2.55487	1.13932	7.95334	1.1476	45.3325	17.6614	0
0.36822	34.7187	1.8841	6.34884	2.58674	5.78135	45.1271	44.6859	0.748658
0.559764	1.69634	0.536745	0.49698	2.89993	2.91526	0	3.18295	1.22064
1.12022	6.76274	1.03841	8.11109	2.37359	1.69224	0.732383	46.7377	0
40.9286	0	22.4626	1.23157	18.6129	4.60412	45.986	18.0677	0
1.94088	0.510361	24.0958	1.33186	2.4897	2.97552	4.25352	1.80491	0.866653
0.704807	0.57841	0.536745	3.40747	3.85672	1.08069	0	0.876245	0
24.2495	7.86866	20.0142	1.77862	8.83928	2.52633	29.3489	2.36605	0
0.68894	84.4578	13.2267	0.905934	9.68372	1.14515	5.34083	17.2009	4.01246
1.80651	6.63651	0.291877	1.76991	8.40455	4.65275	0.899785	2.20111	0
1.56959	2.6465	1.70963	0.617172	3.11158	0.605918	63.2047	0.241821	0
19.9617	12.1327	1.57438	1.64179	4.57722	1.05839	0.861105	0	10.6227
14.2948	1.27026	29.0573	0.766398	6.77988	0.500748	28.5236	0.774703	2.38548
2.31666	27.66	0.774596	0.56073	4.44618	2.07728	5.70162	4.20124	0.950813
4.25978	0.391565	0	0.553659	6.41743	0.947106	0	0.29872	6.85875
6.77058	2.12549	1.37519	3.43649	1.8439	0.432073	38.0038	0.712563	0
2.16153	45.5349	36.1131	0.47443	11.2901	1.99222	48.9642	0.965861	39.9586
3.87156	1.24928	5.04842	0.758678	4.83349	3.68518	0	32.5929	18.0329
2.19458	1.41852	8.58726	0.50668	3.2791	2.34688	0.846309	0.29872	90.1711
13.1013	0	16.8435	0.759953	3.65359	4.08584	0	5.57201	76.5719
1.96966	53.5691	34.0885	0.216645	8.48756	1.22053	4.83999	2.06259	0
20.0651	7.84179	1.813	2.46545	3.60978	1.15419	0	39.1667	0
0.942186	2.59087	2.28329	2.53976	3.43305	0.722205	24.363	14.1552	0
18.0168	94.1192	0.827363	0.645239	2.54663	2.27637	4.98583	2.88881	0.877089
0.938987	1.05215	0.841658	0.457397	4.25941	6.933	0	3.65882	1.85528
11.9439	6.29076	5.85754	3.07885	6.79892	0.817856	0.732383	0	1.37335
18.5793	0.818116	4.26527	1.15692	2.23516	0.981959	4.888	7.86855	2.40743
10.0739	20.4676	7.05321	8.0449	4.77663	1.90655	0.937002	5.26886	0
0.927191	1.94743	12.2002	1.95981	2.83959	1.64678	1.15598	0	0.650302
1.08099	59.2781	12.9511	0.810184	1.44603	0.765803	1.27347	0	0
10.4218	8.40717	11.4106	4.25906	3.37564	1.09898	0.83217	0	19.9757
58.8322	88.2717	0.898082	3.96115	2.34892	1.74763	5.4397	83.5494	1.18585
40.8372	1.73087	11.8433	0.439497	2.74609	2.47832	72.7697	3.70484	32.3879
3.63629	1.53801	1.25225	4.3265	2.61026	1.47074	1.80985	59.1206	30.9929
1.29845	74.3189	3.82854	0.336857	1.88086	1.67389	0	0	1.92001
5.60792	68.3639	15.8188	2.11198	4.86126	0.927687	3.28837	0	12.161
25.1019	17.9901	8.22484	1.42507	1.76488	0.509435	0.753817	0.851083	0
8.34002	0	0.573931	0.507048	2.48496	2.13619	0.926593	8.69397	8.24461
60.3321	48.2103	1.83405	2.63551	2.30752	7.12381	0	1.6122	23.0678
0	186.388	9.12423	0.550759	1.96375	3.56438	85.9874	3.26612	0
50.6099	327.389	5.08071	0.123588	1.22992	0.430414	36.591	0.777941	0
2.45786	0	3.48834	2.72368	3.0272	1.76297	3.41253	34.9028	0
1.10871	118.635	23.7059	1.13428	3.57357	8.41041	0.7295	131.572	2.4803
1.42219	3.71074	1.89036	3.3255	2.69675	1.18364	7.32488	0	27.2955
24.0272	77.483	19.9228	0.656211	4.85682	4.53754	0	0.625698	0
1.34943	14.8368	1.81719	0.186648	2.05126	2.78743	1.77614	0.625698	44.4934
0.539772	121.932	0	1.63126	3.67926	14.6912	152.319	0.691247	0
6.90112	61.2399	0	1.32983	0.962208	1.54831	1.45803	135.857	0
32.3912	12.6755	14.3069	2.27779	4.62034	3.43311	5.38142	1.37132	0
0.569697	2.94516	28.7203	1.75509	2.68269	5.87598	3.58008	0	18.0917
40.0592	52.3384	0.28945	4.19917	5.81494	4.59859	3.11507	0.623926	0
0.3091	4.47127	11.0631	0.393079	3.71791	8.92662	2.50841	0	64.9314
11.6195	15.891	7.05433	0.827943	3.1197	6.87605	73.0654	69.3375	2.84145
2.00854	105.408	0	2.25205	2.44502	2.97907	1.10061	36.6823	0.950829
0.641414	22.48	1.86921	1.57614	1.05555	2.5024	0.732383	0	0
0.395642	6.63175	6.24846	1.27976	2.54255	2.46934	232.464	0.931754	98.4986
0	29.5718	4.34984	0.424519	1.46139	6.56892	83.9954	0	28.7357
26.7034	75.082	2.08899	0.709102	0.41717	4.01649	3.91397	0.825596	0.747377
39.5383	4.715	1.55288	0.25062	3.71894	1.81209	29.8651	0.824609	0
33.7954	9.52289	0.518755	0.779667	3.0989	0.943675	19.3623	4.00597	2.83034
29.0754	2.01673	2.30467	0.124518	1.99351	1.70757	2.89875	4.77526	16.9289
0.45673	10.0798	2.17829	5.2027	1.24895	1.81004	0	1.24452	34.6528
0.830419	6.60647	0.507478	1.38932	5.991	2.47027	0	11.2439	16.8662
19.0853	8.60281	0.507478	0.419798	7.29838	1.36553	2.49553	3.8645	0.664335
23.7889	98.4083	2.45364	0.745809	0.356699	10.2424	0.830034	54.9183	9.22194
9.96735	96.413	15.0909	1.1048	2.23553	0.62208	84.4094	47.815	5.15494
1.87347	7.07154	0.449041	1.7131	1.54613	2.34614	68.0988	33.3233	12.6007
0.532027	11.5419	43.5572	1.43305	0.915171	9.48128	0	10.6312	2.16568
11.0707	33.1305	34.621	0.781787	3.21874	1.09143	21.8686	0.788898	4.54796
18.9662	33.1612	6.08544	0.226695	0.828344	2.5087	33.967	0	1.57261
2.61955	243.948	102.666	2.19651	0.795977	2.58698	50.4344	2.45609	1.90074
0.331639	10.8839	121.608	0.611338	1.92386	1.16924	61.6435	0	18.1416
1.06091	0.892904	0.458396	2.80542	2.17843	7.50098	27.8174	4.9404	0
0	92.1716	3.77475	4.55647	4.05254	1.89025	10.4223	1.73311	0
0.727365	3.10765	48.5245	0.40662	5.82309	1.5087	5.10227	0	0
3.85703	0.803892	1.36717	0.202297	2.2209	2.22388	1.66312	16.0903	0
0.292549	7.11308	2.15151	0.107067	3.1527	4.22113	0.927685	72.7953	0
1.43276	13.1103	1.54124	0.279736	2.86661	1.82657	0.795159	3.03151	0
6.22823	7.59344	1.7589	0.527739	0.357122	2.33447	0.830034	1.74785	0
0	0	2.08683	0.429758	0.404762	1.2799	123.695	0.897785	0
22.503	3.25165	1.62772	1.45694	1.83651	5.37473	1.54614	0.969714	0
21.6829	126.525	17.8849	0.856019	1.0282	0.837496	22.771	17.0566	15.874
0.287379	1.64129	1.46656	0.577643	1.2343	0.34714	2.19715	2.56426	0.46365
15.97	4.19264	31.3591	1.18169	1.72048	0.383713	0	39.3131	1.71995
9.1731	126.082	1.36455	0.999184	2.26749	1.79309	1.61124	55.0179	18.4975
1.09514	4.31435	2.22693	1.65281	0	0.335281	56.4952	13.2099	1.21103
0	7.90019	52.108	0.867106	5.05861	0.827549	53.3877	1.70325	6.78167
0.348536	7.84531	3.78789	3.9503	4.13832	0.413638	0	31.8231	0.488448
27.2053	77.4786	2.91316	5.95859	2.48535	0.483253	116.659	2.02976	3.76764
7.06737	37.417	0.912454	2.35411	1.26587	5.00718	72.3137	54.7963	10.14
0.36515	13.9478	53.1734	0.691207	1.77822	0.648145	1.74958	0.64251	1.4936
0.652609	56.2331	1.33918	0.642229	0.706655	6.83401	51.7595	0.771213	9.25296
0	3.82751	2.50799	0.248863	6.06725	4.52973	3.58292	0	0.605514
0	10.0254	1.55474	4.96203	2.06261	3.79631	2.34363	0	2.03856
0.352202	8.03759	6.17128	1.89914	1.24685	3.63725	2.95907	0	0
0	155.26	30.0024	4.11216	2.29618	0.494944	1.59497	27.9391	1.35904
0.662998	13.0029	0.795049	2.32382	5.09155	2.43969	3.53009	41.3143	0.497867
1.23996	113.546	0.359138	6.90525	1.00106	0.27164	0.888625	28.321	2.90238
23.567	115.714	2.77548	10.9433	1.55128	0.465785	50.4178	71.0039	1.23794
0.895007	4.70177	1.85251	1.84789	2.34748	0.200828	0.781209	78.9396	1.41287
7.21288	188.855	22.8922	0.293236	5.04964	1.72518	62.226	0	0.201838
0	107.446	23.5788	0.213041	1.30266	1.29127	0	19.417	0.457499
12.6303	114.215	10.9846	0.219724	1.22642	1.65191	26.2204	10.2685	1.85691
0.354274	157.222	6.50436	0.163559	2.91983	0.786213	0	0.780558	0.61897
0.769146	378.942	68.9708	0.137515	3.2141	6.61176	1.00255	1.35646	0.807352
0.729736	7.94546	14.4761	8.52334	3.34468	1.97948	77.0113	0.665617	2.01838
2.01308	130.087	1.07769	2.51958	2.82155	0.776662	43.1539	0	0.201838
0.334296	4.54625	0	6.77133	1.31292	0.374292	7.41569	3.47153	0.349852
0.298336	1.55265	108.84	22.62	2.34027	0.486556	28.0493	0	0.403676
0.798432	3.29333	51.5772	4.76284	6.44199	0.25817	0.802134	0.688257	3.081
7.19197	8.34185	49.9998	7.09764	2.27892	0.459429	2.00496	0	1.22179
0.630888	76.6001	43.5096	13.5429	10.192	0.608579	0	86.916	0.605514
0	149.53	10.1069	0.844721	2.41911	0.331234	42.7111	8.83826	1.94213
0.380609	2.83209	0.980527	1.37377	0.572672	0.554645	95.7819	58.7229	0.403676
4.99274	4.91152	1.41803	6.65692	4.20546	0.538749	1.81268	71.0002	0.201838
0.647035	48.7223	27.9539	1.23995	3.16009	0.433085	3.58784	62.8608	1.48822
0.647035	17.6582	2.05126	1.78266	3.00254	0.391573	2.77699	55.4017	3.7802
16.7652	274.405	66.35	3.06092	2.75293	0.488649	5.26206	38.1561	0.861175
6.86579	159.391	51.534	4.1368	4.75436	0.210742	15.2242	53.7697	0.541723
0.679175	6.85985	1.0576	7.67598	3.81482	2.06098	0	46.2474	0.201838
0	18.9032	11.979	2.29812	9.69832	6.22709	59.5742	49.8685	0.825293
0	15.4361	1.39717	2.31604	7.42263	0.369857	41.2453	34.9318	0.807352
2.44309	174.183	47.3231	1.48237	1.70144	1.30502	0	40.1031	0.403676
0	8.0462	31.02	4.63347	2.54324	1.15766	0.747858	0	0.807352
0.230903	274.748	17.1582	1.00783	3.59944	0.190696	30.7335	96.232	0.651648
2.44786	115.848	0.838826	2.78442	3.11792	1.53504	0.830953	2.07739	0.659337
0	4.20876	35.1449	0.747887	2.23304	2.54269	0	72.1322	0.658302
0.190304	178.342	8.43937	1.8762	7.13019	0.784121	116.755	3.07093	1.44769
7.77898	52.4595	8.09895	0.714789	5.84057	2.25846	29.4272	1.43978	9.25987
1.60899	96.7062	40.4413	1.26127	11.6835	1.49518	2.51286	3.298	2.43551
8.72843	84.7394	0	8.78912	11.0554	5.35838	0	0	1.70889
0.190304	15.2057	10.3827	1.07737	2.13237	0.401583	1.66688	1.37122	0.403676
10.9496	16.867	21.3031	13.6667	9.7844	1.13805	1.0722	88.0292	2.43282
0.895524	6.66706	20.4632	0.428486	2.48901	0.902362	10.3579	0	0.848872
2.93112	188.406	1.25859	0.838869	2.90928	5.17193	0	5.60363	0.428857
2.58994	26.22	15.4418	2.60705	2.37138	0.639041	0	1.51865	0.596863
10.1504	212.942	102.966	0	3.46158	0.310195	0.75992	1.38009	1.06109
3.11152	5.18856	0.751061	3.80071	2.07738	0.788682	47.1221	5.54184	0
0.222214	169.427	1.28051	2.15321	3.35239	2.02331	12.0121	38.1761	1.98954
11.1364	171.905	52.2079	0.772763	6.59953	0.582916	0	118.424	1.06551
12.1297	335.596	34.1775	0.586424	2.94921	2.8194	7.10669	0	1.64469
20.5752	21.319	37.363	1.71158	1.78131	0.255301	23.4388	0.983114	0.596863
17.3867	19.0995	12.3169	0.545149	3.14515	0.421038	5.42446	2.58494	0.822345
0	26.6117	2.72928	1.59881	3.4084	0.640769	7.78641	4.28939	0.397909
30.3637	12.0504	3.21435	0.561064	23.8961	0.618127	4.69658	122.551	2.44619
8.74969	125.448	17.7596	1.55565	7.98407	0.175453	1.86899	0	3.60771
7.24563	303.591	66.0875	1.18278	17.3563	0.826799	4.65709	73.4155	0.198954
0.807522	99.516	52.2385	0	1.59463	0.895777	18.8854	30.327	0.614164
2.66264	98.0609	34.9553	0	1.75542	0.850519	1.01859	9.58692	0.450387
1.18416	11.676	32.6899	0.045392	2.65251	0.799612	0	2.96504	0.245666
0.196071	16.0994	45.632	0.977733	2.04245	5.30364	0	0.87886	0
0.788621	29.6135	17.7724	0.42106	3.4518	2.33195	209.06	8.33246	0.245666
17.6933	18.2318	1.28254	0.319803	2.45923	0.433102	0	53.2014	0.614164
5.17395	104.78	59.3898	0.275559	3.27875	1.2178	2.62215	0.817828	0.245666
3.46836	20.0273	0.427512	3.68773	6.47087	0.609412	16.1673	90.3096	0.818885
9.17561	199.623	15.9035	1.23592	12.1496	1.94901	298.217	14.8509	0.409443
2.0435	19.4899	6.27849	0.670441	8.42701	0.990429	40.8006	8.6855	0.409443
0	21.408	63.9633	0.40906	14.5761	0.35703	9.05522	10.4576	0.504979
0.801713	184.966	0	1.20791	4.98462	1.12824	4.71485	2.82568	0
0	155.037	134.763	0.108681	4.06353	0.595251	57.2157	1.72221	0.614164
0.339857	124.862	0.840884	2.65211	6.42811	0.357529	125.953	8.66388	0
0	66.323	0	0.436673	5.9133	5.24735	7.21017	3.07737	0
1.86645	51.034	64.8807	0.419247	2.86134	2.39677	0	34.6996	0.818885
1.06961	185.484	8.82847	0	1.22323	2.3871	3.33123	36.7831	0.907598
1.86471	12.5154	71.2051	1.13072	1.68103	2.61529	55.4075	8.52109	0.204721
0.190304	7.51725	0	0.312962	9.24338	0.941411	60.884	3.46184	0.742115
0.811965	127.053	36.7983	3.04571	2.38683	4.56571	1.75155	12.12	0.245666
0.380609	0	8.14041	3.77051	1.42124	1.14154	19.9491	5.5164	0
15.7102	135.692	7.31343	2.29763	1.76743	0.491158	79.4573	12.8816	3.47968
12.6778	4.72494	0.732383	3.77866	11.5942	1.01012	4.37151	11.2568	0.605514
0.431356	17.0841	29.9449	2.33327	6.28988	0.627299	3.42923	9.88323	0
0	310.664	25.6144	0.471832	6.99416	1.98415	9.42899	7.22482	0.807352
0.570913	9.26388	0	1.29111	3.20121	1.93317	307.098	7.88085	0
1.86414	10.7329	0	0	2.38629	3.8735	6.47505	273.275	0.403676
10.8762	6.31469	0	0.257211	0.732897	2.64213	4.65876	0	0.605514
11.0268	173.32	0	3.08174	1.23661	1.59594	8.16144	50.7427	0.201838
0.380609	143.349	2.28259	0.198031	4.17437	1.58483	4.4561	10.8183	3.98293
1.57983	48.4618	0	0.630339	12.8658	0.882452	17.4511	5.34297	0.605514
0	79.9869	1.02534	0.189999	27.3756	1.37249	3.85902	80.8514	0.403676
0.570913	8.37147	0	0.103505	1.10584	0	0.927685	201.227	0.201838
0.466432	127.426	2.34101	3.68046	1.82571	0.572493	2.06867	6.96378	0.457499
0.380609	7.08339	98.2485	0.81835	1.61207	0.429778	36.755	115.995	0
0.329498	7.22413	63.3044	0.119706	2.63362	1.74761	77.5369	190.536	0
0.216356	0.917737	4.22338	0.43496	2.99296	1.34421	63.2109	116.486	0.296029
6.3878	95.948	14.9053	0.047252	2.40761	1.59776	102.468	27.8854	0.403676
0	71.3751	0.452117	2.22094	1.52049	0.926137	2.18281	159.023	3.12176
0.574757	105.947	2.87362	1.70602	2.96474	0.492558	42.3687	230.82	0.403676
11.0177	165.566	0	0.095675	8.63331	0.498021	0.914665	3.00277	0.201838
0	65.6958	0.508631	0.455409	8.41511	0.884035	191.571	95.8434	0.392142
0.799662	83.7812	0	3.29677	2.04652	1.02552	102.755	2.27853	1.07186
11.0222	6.74093	1.62546	0.392996	2.54189	1.04547	68.0085	3.93583	1.12414
0	156.891	0.42386	0.412065	6.07638	3.5791	87.1881	0.91141	0.196071
13.5852	22.6566	2.49875	3.09186	1.03416	9.30517	32.4252	16.3877	0.196071
0.749684	116.035	0	5.39155	2.15859	1.7904	58.7125	25.0831	0
0.45814	10.8027	0	1.43333	7.36304	1.23286	1.54614	7.46737	0.851509
2.5197	20.6129	0.452117	1.00887	2.75468	1.64393	2.87155	47.1924	0.405214
2.44432	4.02476	34.7627	0	1.77368	5.45706	3.26541	7.26064	0.392142
0	14.102	1.44191	0.228387	2.49507	2.81687	21.3999	100.591	0
2.20097	3.01949	86.1523	0.931061	11.1764	3.01177	3.80107	82.7826	0.803891
0.187421	33.6233	5.34655	0.204386	3.14749	8.40627	0	136.768	2.12603
0	10.2618	24.4985	0.103955	1.42645	1.41358	115.003	20.7553	2.66987
0.774673	2.20407	4.55333	0.406116	1.90659	2.25105	94.1499	2.97865	0.605514
0	4.81744	17.7462	0.306616	1.74741	1.41478	0.817828	5.29402	1.30522
0.562263	9.64504	29.9672	5.22709	1.3828	3.55979	83.5419	85.7287	1.21103
0.287379	15.3178	18.3213	3.84356	1.28264	1.57238	0.851734	45.6454	0.847719
0	50.0044	25.8229	2.45514	1.35739	2.15037	169.091	7.90359	7.84064
0	6.76773	35.9595	1.77041	1.12464	3.15245	1.61124	2.21567	0.807352
2.13792	2.80617	11.7332	0.351575	1.29698	0.631132	0.899785	165.394	0
0.187421	7.97884	46.8814	0.6208	1.42328	1.74716	15.6905	7.18214	0.511323
0	12.2002	0	0.591486	2.65092	3.54546	20.1006	10.287	5.78428
0	143.573	8.2962	1.78983	2.66927	1.77339	0.903273	3.71532	0.201838
0.287379	2.25818	18.1839	4.64792	5.12308	1.62902	0	2.44524	0
1.1745	4.15831	0	2.68158	0.370578	4.34344	1.51359	64.9264	0.807352
0.374842	3.08577	0	0.480365	3.06334	6.3511	0	98.585	0.342163
0	157.214	2.70987	4.93355	4.96643	1.67897	54.1326	78.2588	0.769867
0.187421	9.05153	9.13501	0.455645	2.85915	2.82556	127.204	4.87976	0.444812
10.068	5.22718	32.4274	0.758577	4.46375	0.442907	0.732383	0.838172	1.8434
0.995651	3.23822	17.5822	0.606875	4.4944	0.909863	232.782	2.75928	0
0.834496	3.96506	10.0357	0.911602	0.044462	1.69441	0	101.315	0
0.228798	8.36745	0	0.177384	0.707894	1.5827	3.03765	174.15	0
1.20225	0	23.284	0.277403	1.11912	5.67476	104.541	6.16819	0
1.14067	158.877	3.51287	0.158057	9.23922	5.06692	0	8.11811	0
0.450964	208.104	18.0361	3.24117	13.6506	1.90883	17.7582	4.78816	0
0	98.6415	30.7902	0.863932	3.16341	1.90013	0	118.447	0
17.9252	7.63446	8.56577	0.765539	14.5686	2.64601	0.813759	0	1.07781
10.2657	247.007	4.79463	5.92823	6.28162	2.49742	0	17.3505	0
0.198954	4.91112	0	2.32379	3.16456	4.97717	4.21324	2.09034	0
0.831601	11.4004	0.34966	0.890903	3.30271	1.58815	0.885162	0	0
0.596863	38.0543	5.41861	6.39818	1.46153	4.57803	0.712199	5.96386	0.256622
1.02286	0.726616	1.01496	1.35316	1.40281	5.61312	0	0.895135	0
0	0	0.338319	2.50976	0.820357	1.89195	9.5117	3.31424	0
0	171.168	0	0.80908	1.81469	8.60279	0	163.543	0.290839
0	1.65164	8.07304	1.792	1.0347	5.14428	53.172	291.143	0
0	6.91428	0.416857	0.622999	2.92493	4.86983	0	136.477	0
0.468648	87.5973	1.49508	0.572238	1.47702	2.48447	0	4.47323	0.494791
0.241866	1.37058	0	2.57776	0.45417	7.07512	83.5854	67.4836	0
0.324222	3.82609	14.0704	0.471392	1.88946	5.39044	0.759679	8.7965	2.20073
2.09433	2.10007	1.33626	12.3496	2.2333	2.29791	11.7085	8.19697	0.628004
5.57757	56.3705	0	0.249712	8.74435	4.84346	7.08422	145.829	0.285456
3.40479	7.92668	8.63367	0.264777	6.74165	0.981339	1.16524	132.77	0
0.212218	16.7162	0	0.286838	5.51675	0.858932	1.49908	167.716	0.333032
1.19438	1.45649	1.59644	0.755477	0.760228	2.40013	11.2092	76.3204	0
15.2818	1.52773	32.588	2.85747	5.80781	1.09858	32.1322	2.15646	0
0	12.1342	7.86416	3.85271	8.64341	2.08531	25.4241	6.6794	0.304487
0.397909	14.8481	1.19387	0.286411	2.89396	0.571644	0	26.353	0
1.59933	2.69062	4.77507	0.314194	2.25092	6.08283	0	17.8986	0
0.517351	6.9835	0.983541	1.34491	0.154752	0.373452	7.01014	294.491	0.570913
0	30.2254	8.00137	0.12461	2.26929	0.578946	1.54742	7.43075	1.16086
0.587252	0.805621	52.7829	0.191092	4.26995	1.02226	29.7847	111.341	0
0.462305	118.097	42.9813	0.485599	1.39027	4.00767	0.684666	11.0051	0
0.771103	105.298	1.03399	1.72625	10.0973	2.32073	26.6441	10.2509	0
0.187421	72.7034	53.663	1.02989	5.96157	1.94057	2.92137	3.37229	0
0.755931	6.16409	66.9187	0.778188	14.7251	1.74005	14.0545	5.81217	0
0	134.007	1.24287	0.689377	3.21636	0.914991	26.7937	0.909376	0
1.50369	100.155	63.9583	2.28856	1.9434	0.589706	35.2868	5.88808	0.342548
0	147.508	1.68873	0.796119	3.08164	1.96131	30.6693	203.4	0.647034
13.382	6.13286	18.1839	0.414034	17.6501	1.4229	1.01457	7.29309	0
1.5362	3.68145	18.8779	2.65502	13.3822	4.60546	51.6454	5.92132	0.415209
1.187	61.0388	0.469994	0.484733	5.2916	0.837288	0.799278	2.57468	0.622814
28.0143	8.05288	45.2921	0.195955	8.14019	3.84692	17.4535	2.23018	2.10373
6.79837	10.7393	13.0078	0.260446	6.41819	1.82266	0	104.438	3.93065
1.14627	7.07348	18.9151	0.729861	1.28199	1.13176	9.72113	2.55086	0.207605
0.7308	117.309	4.72844	0	2.86053	2.22933	0	2.2948	0.415209
0.562263	1.96111	69.4751	2.08153	8.11253	5.55629	1.63085	10.7563	3.88682
6.92399	89.461	0	0.518667	1.71897	0.752475	13.0846	7.77731	0
0.66222	7.43404	21.7203	0	4.47453	1.73697	0	91.1957	0
5.89727	72.9033	0.599747	3.1126	3.8641	2.08391	0	9.58946	5.60711
1.48687	10.8504	1.47938	6.41893	2.70067	1.78892	0	84.8305	0.310766
9.02655	0	6.26521	6.1239	0.265904	1.05492	0	326.179	0
6.46008	3.41236	11.9582	1.02676	2.48039	2.83378	0	3.15332	0.666594
28.5717	139.932	3.41189	0.567561	2.11157	0.467666	4.21752	13.98	0.596671
0.187421	3.53197	52.9445	4.60403	1.90913	0.5679	44.3939	3.82761	1.23996
0.198527	8.00544	11.7354	1.3536	0.851029	1.07539	134.118	1.14057	0
5.19672	82.9346	73.4287	1.05875	0.748621	1.41492	0.976895	1.84142	0
4.68677	0	3.6278	2.36771	0.819631	0.96156	0	9.31375	0
47.444	100.98	82.6726	0.316214	3.56257	1.47136	107.628	1.76423	0
1.43689	98.9218	3.94278	0.483553	3.68513	0.878345	65.0687	2.90592	13.2846
2.61409	25.3278	5.07563	0.384249	1.37364	2.027	0.781209	89.5532	0.198954
12.1459	2.34417	71.175	1.48745	3.1825	0.151803	49.6912	3.00466	0.198954
1.0204	82.5193	51.9209	8.45419	5.77294	0.525783	0.892176	4.50512	6.84204
0.562263	16.0384	46.3056	0.222459	2.29107	1.1118	50.355	1.22508	5.04945
1.57112	49.5225	66.8075	5.1743	4.3088	0.351787	2.01875	4.46306	0.198954
8.20424	85.2394	71.5142	0.069663	4.72105	0.534887	18.2388	119.611	18.9527
0.374842	9.37537	28.2336	3.89424	4.39335	0.870159	2.52367	153.055	1.22025
0.838932	8.52951	22.8151	0.821933	1.54667	0.557715	3.20296	27.1168	7.35783
17.4342	1.32252	1.31022	0.526734	5.17776	0.896367	54.789	20.7136	33.074
1.95952	2.09565	7.20949	0.330369	1.16895	0.919254	0	30.6062	1.41921
0.187421	5.11619	0	0.373028	2.14758	0.992323	0	42.5934	36.4246
0.22074	124.579	0	0.637381	1.38154	0.746064	1.50138	13.468	0
1.0442	80.484	0	0.609962	0.908029	0.801895	112.688	55.7584	0
0.860243	108.995	0	1.52021	2.2449	0.17383	0	38.0061	0
0.562263	65.692	12.7264	2.24401	1.57227	4.53571	1.82146	1.83752	0
1.44106	91.0754	0.72085	0.568301	1.22168	0.405537	2.72395	18.4706	0
10.7408	169.849	91.7012	3.64682	1.79672	0.177786	5.23573	0	0
2.51721	13.2372	15.77	0.449105	6.95893	0.371531	61.8789	71.9635	1.23333
8.14778	128.814	3.10446	5.39833	1.54736	0.424611	6.57893	3.3288	10.4669
1.31694	0.744109	37.204	4.96426	3.79536	1.39824	3.79667	3.59474	7.17559
0	25.3428	0	0.321611	4.31509	0.153288	5.93611	1.14135	7.61115
1.24518	59.7382	8.36501	2.3026	10.7255	0.536066	60.0675	1.08877	0
0	74.1777	32.0177	0.297204	1.6623	0.21774	3.43444	1.58969	0.638111
0.749684	77.361	4.93195	0.484331	1.95555	0.998075	7.19779	6.05597	1.80583
6.26025	161.242	0	5.2067	2.94113	0.238987	0	0.854639	0.350621
0	125.266	3.24972	1.42551	2.06211	0.209593	5.53814	1.76611	0
7.05749	132.94	0.472589	1.02662	2.60208	0.204302	91.5912	1.7467	1.9807
1.18659	5.14133	19.7488	3.67816	2.97228	0.381031	0	0.985522	0
0.225482	89.2296	1.36335	4.95418	0.386478	0.245322	13.2523	0.824652	3.11561
3.67403	10.0078	0	0.986574	2.34402	0.211326	169.876	2.96849	0
2.93739	5.49165	19.4463	10.0083	0.507112	0.268796	13.286	0.756796	2.67118
8.69416	4.08955	0.46236	0.475524	0.926772	0.436859	78.8793	194.976	0
0.596863	10.38	0	0.177309	1.53689	0.328889	94.2352	0	0
15.6618	19.8779	88.2988	1.25297	2.03783	0.393317	195.509	104.924	12.5423
16.866	196.145	5.71249	0.624427	1.68913	1.25827	17.0347	9.49659	1.25486
0.857715	7.08309	27.6127	3.47726	2.23811	2.16691	0	1.56242	0
5.24573	23.1579	1.41006	0.901661	9.43428	0	45.5301	8.46223	14.9457
0.212218	46.9645	0.55565	1.98316	2.0432	0.228001	37.5997	0	0
1.16667	40.8029	0	0.311137	4.4589	1.12645	48.8855	0.993042	2.76575
0	67.4664	7.39881	0.421975	12.3786	0.266559	51.6713	1.57626	3.44148
3.43953	37.9257	1.57869	0.712156	1.82214	1.00814	37.9532	1.16965	1.92765
0.693183	7.73944	17.7156	0.350455	14.4438	0.705785	11.4132	30.7104	11.6067
1.64565	147.848	22.5288	4.29199	5.9943	2.96714	0.917406	2.77631	9.01057
0	126.446	0	0.250263	5.74454	0.320221	0	37.1662	0
7.2021	141.551	33.5022	2.18395	1.26909	1.689	1.71974	0.835442	0
21.8274	5.36102	0	0.406581	1.70135	0.050601	24.0846	0	0
12.5868	41.4576	0	0.61297	5.78057	1.83356	4.92008	70.5237	1.33629
0.397909	46.346	0	3.57946	2.06541	0.256602	92.733	0.691247	2.58304
7.90006	5.47978	0	1.00157	2.34863	0.195062	5.3018	25.7108	0
0	39.0073	0	2.6119	2.31102	0.372397	1.64379	54.9521	3.28563
0.334433	28.8386	3.15099	0.648968	0.41932	5.43948	50.9224	0.668948	0
12.3105	81.1177	43.4396	2.50972	1.89199	4.1086	2.54212	6.17379	0
38.9321	35.6787	0	0.551246	1.62434	2.6204	47.3219	13.0066	16.387
0	100.392	24.018	5.38044	1.13511	0.815934	1.54614	64.2505	22.8212
9.75871	10.9541	4.2135	0.168248	1.87028	3.44701	17.0394	123.683	25.0431
0	182.487	16.5568	0.465891	2.18979	1.68211	19.0365	10.2627	0
0.450964	82.0393	0.900773	0.567637	2.62408	2.19996	12.8675	10.3431	1.15617
1.13669	169.25	6.95454	0.683498	8.22063	1.98742	0.954289	0.389067	1.02015
3.32132	158.614	0.818885	0.887081	1.69392	1.62173	2.34132	0	39.7487
2.23583	6.9464	0	1.46915	9.40806	1.43368	4.86437	0	0.834731
0	13.5115	7.22872	1.60479	5.16358	1.21397	3.0812	0.356055	1.1737
4.7884	37.5188	28.0085	0.836946	3.82356	1.9115	0	2.63669	1.0954
0.784284	5.80817	77.015	0.782896	2.39633	0.73296	51.0958	0.300642	0
4.63677	32.569	15.2069	4.01136	7.55544	0.177294	36.6767	1.33521	1.1181
0.247168	56.2443	73.1335	0.440071	4.30884	1.78093	76.1929	0	0
0	63.7777	49.0184	0.61631	6.2334	0.499198	1.647	0.601285	17.749
26.7581	78.9969	23.8239	0.659152	2.29285	0.868568	2.45004	0	0
3.38569	78.4431	0	1.27731	2.10705	2.02749	123.02	0	0
11.3165	6.16798	4.76403	0.254645	3.38588	0.78553	0.827535	10.1379	2.86567
6.51548	59.4678	19.7994	0.37876	2.44507	0.1042	3.04037	0.623793	0
0.498581	84.4032	2.83604	1.275	1.98101	0.461998	2.69231	0	0
0	23.085	0.936098	0.801888	11.8164	0.942148	10.9793	0	0
0	7.6355	16.5865	6.66384	4.43633	1.32031	8.12046	0.601285	0
0.505428	5.2739	9.88232	0.693428	4.00098	3.72896	4.29072	21.6386	0
0	218.841	3.21857	0.475194	5.80179	3.69992	74.4453	14.4808	0
2.5291	2.5799	6.3006	2.71368	1.62474	0.761451	0.840884	1.67825	0
0	0.756796	21.3188	0.668709	5.48942	0.719624	0	0	24.8671
0	104.509	42.5474	0.741241	2.64778	5.04259	0	0	0
0.230928	45.0472	8.02135	8.68374	8.699	5.85182	0	8.95583	9.49939
0.649213	89.1903	0	1.63049	1.08221	0.620713	1.51359	0.707394	0
20.5315	27.7665	5.15262	4.59501	2.69541	8.38631	0	0	0
6.00114	7.06828	13.6595	3.66138	1.72748	6.18171	2.09583	0.300642	0
1.1993	0	52.1826	0.344808	1.90113	5.1446	13.193	0.300642	0
0.692784	2.96127	3.06719	2.35439	2.08029	2.37873	4.02226	1.26562	3.23509
10.7074	2.53893	60.8708	12.4774	2.34058	1.20638	43.4597	12.1554	0
27.6674	120.955	2.28398	6.38511	1.21027	1.94636	4.89674	19.2984	0
0.196071	0.732383	13.7844	12.8985	2.96693	0.763984	1.54614	1.03751	0
0.640499	5.03796	0.45673	13.8445	2.75779	6.26457	0	0	0
1.9032	9.95032	1.06094	10.8342	4.07153	5.57466	256.366	19.2325	0.852397
0.523354	135.589	1.6816	1.75689	5.23712	1.08707	2.97933	14.2634	0
3.50205	4.98827	57.7074	2.37754	1.90008	0.344076	208.315	25.0621	2.03803
0.196071	180.302	2.09162	4.05132	2.97366	1.82418	34.1011	13.2854	0
10.1212	7.07237	1.38576	3.89413	0.79638	5.36657	49.0802	0.198954	3.61266
0.566428	6.47768	0	9.02853	13.9662	2.08948	6.89852	10.3183	0
5.25004	11.6361	1.96038	2.09275	2.76787	1.08272	2.51308	1.77246	0
7.83425	12.5324	2.27222	14.5794	3.02874	6.87761	67.7266	4.11023	1.63953
0	16.2589	36.573	5.88153	0.108519	0.61842	109.335	0.596863	0
0.230928	56.7736	4.79679	3.20473	1.34923	2.01267	0	0.994772	0.850935
7.82047	18.6853	32.9469	4.34865	0.807339	1.8558	1.1049	0	3.62671
7.27871	4.98583	42.3795	3.94342	8.37814	1.67787	21.16	0	1.56252
0.59867	153.183	0.403676	1.93475	1.7976	0.685432	3.00277	67.5863	89.6467
1.07795	98.3658	0.296029	10.1762	5.45123	0.747075	51.7157	40.6378	0.594172
7.22082	45.1393	3.85918	2.1392	2.32325	1.53192	4.42989	2.57639	9.91312
0.392142	48.2557	1.00246	17.6038	3.51002	0.568017	1.01278	1.21318	3.89974
0	100.387	0.424981	7.91741	9.31527	3.28862	139.517	41.3164	0.961645
0.652699	211.526	7.41903	5.5048	1.61461	1.64456	20.2037	1.65732	1.95238
0.628361	73.4204	1.47656	10.4949	0	1.14815	0	2.12976	4.89618
5.88067	128.861	10.4071	2.01338	1.94254	1.42007	2.48197	0	1.69884
1.98198	104.575	0.861175	6.55852	3.08124	3.66406	1.09539	0	1.18975
0.446927	90.1483	25.5801	1.17655	0.753297	1.03723	4.9129	3.97999	12.8897
0.46679	146.712	1.26485	2.98086	3.46698	1.36157	242.33	37.151	4.62697
0	62.9599	28.5234	2.15516	5.81973	1.39186	33.9225	0	0
1.11357	97.2533	1.03721	1.85966	15.9438	1.70924	3.44424	31.7117	0
2.41295	153.001	1.17016	2.8642	2.23516	4.08092	3.35981	30.1822	17.4203
2.10403	80.9383	0.297374	0.847736	2.95974	1.64216	2.45857	19.5446	16.4042
6.33403	118.129	47.5169	2.78454	3.94628	0.486342	1.92542	15.6431	5.59774
8.86998	9.48449	26.0352	1.18669	0.788756	0.75593	0	0	28.1682
3.49412	7.63594	87.1817	3.85553	14.8099	1.42009	2.55619	15.1963	26.0779
0	8.68409	3.74225	2.94701	0.687154	2.15847	187.119	7.29575	10.4923
0	24.6178	1.11953	2.16555	1.18805	1.42789	58.4751	0.786622	0
10.1129	208.562	1.73582	1.53047	2.31272	1.48745	167.76	40.9938	0
10.4017	93.8606	64.4172	2.52865	0.984392	1.01487	2.13856	0.340433	4.28697
17.3963	77.6729	3.97256	0.69181	1.23783	0.782797	90.697	1.53858	15.7303
1.40699	14.3618	19.5859	0.655677	1.9201	0.940135	24.7119	0	1.94975
8.30175	0.781209	1.46501	1.70769	1.58611	1.53963	3.20096	0	0
0	9.10493	1.7569	0.086029	1.57171	1.12901	3.02718	0	0.51065
15.8831	4.35081	4.31462	0.607076	0.253588	1.36489	0	59.8634	0
1.88206	15.2201	3.48868	0.091454	6.33192	7.27205	12.7909	0	0.58326
37.2048	4.12842	0.578217	0.212999	1.84077	0.790646	0	0	1.35943
23.9547	126.524	3.90036	0.567276	2.14831	0.792105	0.732383	0	0.675465
9.67285	15.7328	4.85376	0.434019	4.44067	9.88572	17.2633	4.44375	106.462
1.6473	55.9727	2.87416	7.63358	1.92494	1.36367	34.1308	1.23758	0
4.80536	64.9558	23.4208	1.99327	7.49646	0.398098	1.4326	1.1092	2.87244
22.407	38.7075	0.668564	0.644541	2.51838	5.26879	0	8.55835	2.19137
0.298336	5.03675	0.898947	0.50508	2.46523	1.20088	55.1054	2.04141	3.83249
27.8539	14.8146	2.57186	4.5194	0.783199	1.38619	74.3421	4.78003	21.5612
0.610656	5.46921	3.56763	1.09769	0.095733	0.88202	111.062	1.5384	0.637231
11.5713	45.2132	4.18866	0.385845	1.41119	1.4166	160.534	0.602473	4.94839
20.3424	194.964	0.295885	5.36728	1.94076	4.35438	53.0362	2.73279	34.1524
21.8532	87.1239	2.26802	3.48052	2.65496	1.11187	1.0832	5.49944	0
1.87229	34.5831	20.1804	1.4267	8.37954	0.38908	24.5882	15.6858	0.982614
21.8391	5.89491	1.62624	0.381255	0.22832	2.459	90.6756	1.30222	0.897639
1.80795	5.6678	35.9868	5.67849	1.35643	1.2397	60.0257	0.402567	0.810504
8.61493	207.494	23.5987	2.84481	5.57216	0.657195	0	22.9229	30.7579
0.712584	137.409	1.57414	3.00948	1.26865	1.86196	0	4.13345	2.30565
1.39955	32.9234	2.09267	1.054	1.11722	0.925178	3.02605	27.5733	120.55
0.418002	33.4716	2.03306	0.491421	0.701626	1.57426	1.70217	0	0.732383
24.9016	17.6408	14.7857	0.527519	0.385895	0.776835	0.845472	20.2673	0
0.190304	39.921	36.7743	0.762077	0.429929	0.383245	46.5488	14.2773	82.927
41.6108	192.01	6.58512	4.02266	1.26069	0.513627	63.1833	1.392	16.4897
0.405983	284.089	0	4.83606	2.42288	0.563555	83.7125	3.80566	5.71462
0.380609	164.395	1.30593	4.13371	0.934895	0.171684	44.2602	0.703165	63.7598
1.84834	12.801	0.839646	0.375116	2.29209	1.35461	4.46736	5.03557	21.6249
10.2116	152.006	3.37344	4.42462	0.642605	1.90476	0	6.58582	0
0.419416	22.9057	0.242205	0.280408	1.84439	0.531508	4.49661	22.8015	0
7.23133	13.4683	27.8302	0.423963	3.17864	3.60263	3.90467	3.07817	0.825279
14.4068	7.83556	27.9602	0.546543	1.75893	5.50335	1.14566	0.710726	0.957683
0.380609	73.0459	19.7654	1.00233	2.95358	0.840467	3.31964	0.859109	17.3191
9.31779	7.78069	0.945702	0.716093	3.75621	2.44755	2.45004	0	2.25086
5.27922	5.3359	8.64258	2.03979	1.38228	3.8892	62.6169	20.0011	0
0.859945	12.4689	24.8046	0.547075	5.48415	0.733281	3.67663	0	0
6.69705	383.397	1.91524	0.134787	1.83095	2.60866	55.7564	0	0
15.6252	12.9952	3.13893	1.28553	6.18747	0.452512	2.52265	1.32022	0
0.190304	185.239	4.46058	0.475204	3.44382	0.391301	2.62416	0.703549	0
1.57318	24.9145	1.07954	2.45701	6.05643	0.184567	49.6799	1.56344	0.760503
3.88845	1.50545	0.519012	1.8777	1.96518	1.31924	46.2854	0	0
0	9.5688	1.13194	0.18288	1.11633	0.404035	3.44988	0	0
21.915	12.7804	23.792	0.275115	1.72487	1.65608	3.08089	2.14448	0
0	7.46279	6.66579	3.2338	0.826857	1.44303	200.168	0	46.1428
0.570913	170.171	3.07821	0.731424	1.08065	1.08959	3.7727	0	0
17.1842	135.696	20.4891	7.92521	1.49695	4.4999	40.6411	0	13.4923
12.4672	11.0152	0.472284	1.37428	1.39071	1.01752	104.989	1.12568	0
1.2238	169.291	2.98013	0.118518	2.45298	1.06157	99.9672	0	60.0905
11.7287	76.3123	4.52049	0.244489	1.86358	0.049125	278.963	0.546666	1.59789
10.2439	1.45738	0	0.191814	5.73083	0.908133	112.55	1.49838	12.9948
8.03876	8.28987	3.2098	1.36721	1.55476	0.692536	4.87164	5.0078	0
0	114.046	3.99199	0.126248	0.782411	0.785203	96.5308	17.169	0.633579
0.861867	20.1659	3.86149	1.02408	0.373846	0.192742	35.5911	1.79501	18.1044
6.16154	142.312	0	0.344382	2.22359	0.355395	56.4848	0.198954	1.22756
0.616196	136.84	0	0.487106	4.87746	0.479639	36.9688	3.37459	50.6365
0.98777	2.35068	4.65259	0.42152	2.27039	0.768864	46.1165	17.9576	2.10141
1.6104	2.5136	0	1.18942	2.08717	0.235046	1.97011	0.198954	2.19342
2.31781	51.3179	0	0.127046	12.5579	0.929909	1.06143	1.03456	1.23746
0	201.254	0	0.289713	3.79817	0.055989	113.803	4.61724	1.36681
0	16.2398	0	0.113763	2.12809	0.047426	5.83447	0.397909	2.51452
27.6392	114.438	0	0.118138	1.9928	0.695372	21.2023	1.70387	17.1786
3.21621	170.699	0.7295	0.136073	2.09872	0.469024	2.30294	0.830418	3.89677
0	36.7963	0	0.868616	2.52305	1.9143	7.88163	0	2.50462
0	0.830034	0	0.239759	1.47437	2.34407	4.94823	26.4307	6.23946
3.20349	8.96317	0	0	1.82471	0.102051	4.98002	105.958	15.1373
0	4.79467	0	0.632225	1.10234	0.975958	2.65489	0	15.8125
0.62794	4.06356	0	0.637703	0.497309	0.291521	96.5455	15.4108	26.0886
0	91.4972	0	0	9.22567	1.78025	3.36826	39.6615	9.22461
0	8.13378	0	1.12108	1.09869	2.38246	3.02718	0.674715	0
1.18681	7.37324	10.8957	1.02441	6.24195	2.44549	204.859	10.8434	27.4091
0	73.6307	25.7127	0.451576	0.805688	0.503131	0	0	0.673177
0	209.283	16.7911	0.539235	2.48899	1.56979	41.5973	25.9511	35.795
0	31.1431	37.5719	0.317946	4.75799	0.538893	3.91002	8.57011	11.5783
0.593404	24.0968	2.36883	0.836261	0.574181	0.694693	5.67929	0	24.755
0	2.34973	35.3622	1.37488	1.06141	0.066848	64.0135	0.795818	34.9541
0.602823	222.394	1.55391	1.56877	1.40247	0.665511	3.94202	0.690389	0
0	3.80595	6.40643	1.15394	4.67004	0.427792	1.03185	0.718712	54.6657
0	4.63843	12.5396	0.398867	2.24395	0.357942	1.55428	1.63627	10.9772
2.4678	6.14958	2.14792	1.95154	0.435169	0.792862	64.6051	0.318327	67.8218
0	0.943961	0.870882	0.241007	1.68844	1.01434	85.9442	1.30131	53.8489
0	60.5678	18.1868	0.261866	1.17205	3.5827	59.3491	0.652731	91.6789
0	156.211	1.33764	1.63598	2.64203	0.423226	0.882115	2.02636	123.113
0	121.374	1.06003	0.16712	1.22238	0.686524	19.4325	8.05388	11.3749
0	3.90604	1.78642	0.221552	0.975833	0.530421	15.0602	0.648957	76.79
0	24.0359	16.1114	11.101	1.55058	6.01768	54.4348	8.44787	89.5065
0.602823	180.479	48.4542	0.536665	5.31374	0.452682	21.8407	23.1671	77.2937
12.5794	2.65286	65.4051	0	1.37791	0.445676	0.830034	90.0632	91.9722
3.93842	8.57252	1.72192	0.212698	8.49908	3.02554	6.42319	0	10.3025
3.25669	3.4136	1.42964	1.38	1.06709	4.16576	5.72807	0.770636	2.02132
0.216084	8.32156	33.6085	0.37078	1.90086	4.60827	28.057	0	32.2052
0.386375	5.29744	3.6722	0.978543	5.36701	0.238189	39.2677	3.32928	4.68259
1.49449	2.50638	4.51922	2.25991	0.617646	0.540714	4.18248	0.928679	2.62077
1.7368	44.1791	5.74645	2.90223	1.79705	0.520153	74.1113	1.21679	4.0599
11.825	212.986	4.37077	0.416546	0.458697	0.284583	55.5535	0	1.9995
0.436721	56.46	12.5095	4.89402	1.81356	1.0626	0.842241	8.64057	5.99449
31.7891	6.27337	4.54809	0.380453	9.37253	0.758605	0	3.3259	1.71819
9.45643	3.51226	26.668	0.378989	5.26257	5.44899	8.14184	0	12.4729
15.0128	5.82558	1.01938	0.203947	6.4638	1.0466	0.771444	0.648957	25.2134
12.8427	4.25507	8.66259	1.60786	0.694946	0.332268	12.9092	68.7433	38.9795
2.64556	100.152	5.38865	0.110942	6.20619	0.941287	8.87347	3.10874	9.83186
0.198339	4.17577	35.0665	1.33274	8.19597	2.28853	220.732	3.4013	3.51782
11.8599	7.92151	20.7079	0	15.0771	1.28012	0	0.973081	0.565758
0.396679	5.41131	2.8388	0.257147	4.44332	2.03158	0	115.952	9.22077
6.06497	96.8667	5.18503	0.375729	2.0941	1.06822	0.953726	14.807	4.58912
0.216965	72.8202	26.8901	0.358414	33.185	0.515265	0	41.9008	13.3784
1.85577	8.5452	11.5972	0.805373	0.93115	2.30575	3.07113	0.982255	0
0.965938	25.4288	0.467299	0.430372	0.373618	0.710307	0	3.07601	5.51506
22.3055	1.49988	37.7035	1.97124	2.31894	1.66503	0	0	1.33389
0.707394	6.73834	6.19417	1.88091	0.589399	1.27734	1.50383	1.59497	4.3535
0.33365	6.96926	18.6709	0.882696	1.79124	1.83081	31.6887	0.838172	4.46746
1.58291	5.54631	2.5644	0.357047	2.78765	1.21455	1.10671	0	0
2.93094	6.25343	4.03996	0.210753	1.45487	1.00065	5.74952	55.1211	1.47584
0.442121	70.5431	11.5365	1.13829	0.317431	1.61003	118.925	19.6587	9.18107
0.317174	2.26955	27.7997	0.453869	12.5553	2.47009	37.2478	4.05651	10.3962
0.314771	44.19	13.9266		1.23413	1.22484	0	5.65906	1.61164
0	3.55235	17.6515		6.58956	2.85908	0.830034	0	0
1.47901	36.5751	19.7522		2.83486	0.669126	5.51737	0	0.504595
0.701627	14.0905	12.8688		3.46645	0.91506	41.6653	0.930127	1.08095
125.274	60.3209	0.717719		2.5024	2.40582	0	64.1446	0
1.27656	9.46753	0		13.6601	0.541468	13.5175	56.7477	0
4.69521	86.2102	14.0548		0.276688	0.921445	1.74144	0.836773	34.1084
0.6619	7.65349	26.1588		0.50455	1.47223	5.01864	74.8878	0
0.3396	98.906	1.40825		1.06967	2.2872	0	1.67157	26.7039
33.8215	128.202	0.540541		7.17112	2.80246	2.04272	0	25.6739
4.85567	205.137	3.83017		6.40285	2.69713	38.2688	17.0694	25.061
13.1172	147.998	0.970366		2.41768	3.91029	0	15.7844	1.40438
47.2769	31.8217	9.12585		7.19479	1.06712	1.77782	0.852174	57.519
45.9072	206.427	3.89301		7.72722	0.75448	0.748658	13.3754	7.72661
0.190304	0	2.4538		5.52796	0.869307	0.865544	28.7973	16.2214
13.7988	2.37361	38.3839		1.89722	0.851264	2.28015	12.0559	11.2915
3.73469	13.4924	2.02373		0.965078	1.49145	1.68557	77.5625	40.2607
0.624198	61.2548	15.3829		1.54689	1.13288	3.12484	4.6181	14.5675
12.2093	48.6621	0.483642		2.07723	0.080864	0	75.4285	14.4078
1.65454	0	0		4.2598	0.464952	28.2829	62.5424	0.346008
0	5.76839	0		3.6773	2.18053	0.732383	110.585	2.03134
21.428	75.5274	0.739688		9.12341	4.46327	3.17947	9.38968	2.42531
26.8739	5.40692	1.32243		0.719958	1.21063	98.352	5.65732	0.419823
1.59827	181.636	11.6897		0.574313	1.15697	148.798	0	1.09185
1.22432	6.23218	3.2155		1.25422	2.12952	104.555	34.9147	4.73559
32.6399	52.1959	2.89714		1.24999	0.668769	61.2087	9.90668	3.17507
5.57222	59.1604	0		3.36353	2.32067	69.0527	14.4393	0.775057
0.621661	137.659	15.5624		5.3565	3.90667	37.0734	109.404	0.961901
23.3577	7.18311	21.776		1.53403	4.49592	0.750837	72.7546	1.54043
1.07839	10.8776	5.59091		1.54781	3.54819	53.8774	243.368	0
23.0476	4.967	41.3561		2.99604	1.37336	3.21555	9.22695	23.3122
1.82009	5.19707	0		0.760136	1.29685	104.91	2.82773	9.62624
0.761217	1.57637	0.201838		0.383161	0.894434	77.2609	1.43222	2.48018
0.839291	10.2202	5.53784		1.82707	0.821482	54.2953	4.74133	0
0	102.255	1.68463		2.17159	1.09498	3.51198	0	0
1.0939	59.8836	6.47324		2.35752	1.10026	2.48987	2.11402	1.69544
0.635295	62.934	4.75828		2.84577		3.2656	4.39407	5.66357
0.596671	5.21311	3.10594		1.42667		21.6626	3.2882	2.25891
30.5403	61.496	1.78122		2.9061		0	8.60221	6.29222
0	4.57777	10.4419		3.59508		0.823498	2.81283	2.91997
20.6559	98.6164	8.8333		3.06343		3.68879	8.75664	1.28601
8.59171	47.6258	0.634668		8.01939		49.1785	134.704	2.32973
19.0237	34.9779	4.31269		3.0046		127.224	0.732383	0.84003
4.35208	4.10681	7.54798		1.83402		49.263	84.1623	8.07035
8.27507	80.2438	4.97127		1.69716		37.9534	5.58328	46.4978
0.615317	3.64361	1.07222		11.7714		0.766984	114.322	4.81511
0.839069	65.8387	8.04796		4.122		0	9.62907	0
0	4.3736	2.5743		1.77003		72.8139	6.53838	16.389
7.70286	5.44142	0.216832		5.10841		50.2904	101.208	2.19715
8.01911	0.573796	14.119		1.16851		0	2.33386	0
34.3846	5.2332	5.73241		1.31247		72.6699	2.28525	4.79967
1.37963	5.146	5.21859		1.55535		5.56145	143.831	0.768137
2.48454	0.650302	0		0.534753		0.781209	63.1136	62.2489
32.138	15.8767	0.498251		0		0	94.6677	0
15.2247	1.96876	1.24563		1.75475		11.1968	5.08104	1.47815
9.0651	6.18817	1.27331		7.24171		3.81986	8.08531	1.55432
11.5145	26.5766	3.51959		2.05577		40.359	3.15946	1.41517
25.9356	93.1275	0		4.31942		1.49406	9.05143	3.80007
5.68538	1.50588	0.464057		7.70965		0.87886	5.21856	0.712776
0.784557	98.2698	1.02418		3.57538		1.64786	14.6778	10.5042
6.64071	0.712103	0		0.971689		0	4.75936	17.4039
3.95812	3.95405	0.207605		1.52908		61.818	166.336	0
18.6224	1.65238	0		1.66031		1.78864	6.09024	9.74842
24.1801	55.499	4.91895		3.30749		56.1842	31.6843	3.20611
22.4652	3.31976	0		0.818411		5.10509	10.7909	4.1006
1.46456	69.4316	7.9967		3.00732		71.3473	98.3518	5.11872
0.231825	2.39236	1.67468		2.14783		59.5563	6.46902	10.4533
1.67359	35.1573	0.588213		3.62895		1.48918	10.8915	14.8841
2.21093	5.37331	4.97775		2.24757		83.9964	8.82432	43.3346
0.615625	9.23861	7.17884		1.96514		44.6516	40.3174	1.09129
0.386375	3.99963	0.807159		3.12445		1.79952	5.29723	2.70178
2.32502	3.43119	0.601285		1.69191		15.153	2.47057	4.80727
40.2448	3.84327	0.196071		1.87387		27.0877	3.63296	14.7121
1.83489	20.7947	0.248357		5.78289		22.9898	175.915	0
12.8948	7.10313	3.98648		1.74974		2.66295	8.0891	25.0477
0.190304	4.31139	0.636764		1.78971		5.43307	0.756796	0
18.0935	6.08279	6.61184		3.20268		82.9861	3.21342	12.1933
5.86857	124.364	4.63054		1.34453		0	2.37618	2.23463
0.190304	1.55428	0.196071		3.99343		9.28465	72.8118	5.54211
15.4689	4.70963	2.72001		2.86784		0.916119	84.1229	93.1111
19.7703	36.117	0.196071		1.3306		0	1.20029	0.937104
5.22099	267.588	1.05225		1.94698		76.932	1.64542	38.0115
41.8615	0.805621	0		2.44043		0.7203	115.012	117.471
0.655493	313.789	0		1.07338		5.28946	7.56634	2.95447
13.2763	10.8515	5.24163		2.1396		11.0005	214.833	62.5681
0.596287	6.07627	0.570913		4.46312		19.6059	2.57707	49.7514
20.5361	6.74972	0		4.53078		1.28119	107.527	25.1386
7.62162	3.84094	0		3.41746		39.6737	85.201	0
47.8721	146.344	0.608974		1.78147		1.56205	26.6232	184.75
11.7666	6.69683	0		8.47811		1.6783	7.79679	0
4.12377	0	1.14183		3.182		9.97032	10.6129	0.781209
0.701771	0	0.608974		1.02508		0.964304	8.06429	62.9181
0.435714	181.412	0		0.692198		80.354	50.1706	23.6533
1.14375	76.6703	0		2.62465		0	4.62727	1.43509
0.298191	0.66174	0		0.927501		1.77828	2.57952	0
6.96716	98.6342	0		0.781794		0	6.98832	29.3013
5.39116	6.27943	0		2.46885		25.0056	8.00426	2.31921
13.8932	6.65858	0		1.35722		29.2169	31.3355	14.9254
0.59867	118.156	6.26943		4.33002		0	178.895	15.5065
17.885	100.79	0		2.2545		2.39245	59.7682	3.64157
14.5221	173.375	18.1467		5.90691		0	1.75423	3.02718
43.1035	31.865	1.16985		3.65758		0	0	0.956981
0.223957	3.46983	44.0051		0.732295		0	14.6663	1.235
28.0901	5.58289	0.221061		2.21536		0.790974	2.50823	18.1315
45.8023	7.22015	1.39931		3.1877		1.93085	4.2489	18.9324
0	2.7468	9.88832		5.2109		11.5288	0	0
21.9223	11.6956	1.26005		2.67705		0	23.4134	0
26.3438	32.5314	1.82872		3.60848		1.41286	5.98454	0.846309
0.444043	4.48525	17.6923		3.09191		0	3.55004	0.769002
28.1861	1.29753	6.82733		2.74784		0	8.4485	49.87
1.84644	18.3076	1.05943		1.57538		16.7747	0.873496	0.790974
17.5413	1.29407	7.60292		2.27565		2.3994	4.98846	44.1759
1.08583	4.91449	6.5922		1.73116		0	1.91324	2.83995
49.4688	115.721	10.2203		2.30237		0	9.4875	0.732383
0.722311	74.2492	3.28407		2.89653		0	109.566	0
47.9337	4.0074	0.532275		1.1469		0.813695	79.283	85.9687
0.848667	4.16484	1.67871		0.981913		0	2.71682	1.44578
21.5987	4.2314	11.1482		0.565073		0	1.86288	1.76179
35.6481	64.3806	7.64895		0.921272		0	200.356	109.06
1.3725	62.5839	7.75866		0.757664		0	6.0319	3.95283
0.575142	81.5738	16.1903		2.15252		58.8503	182.575	109.569
1.91522	59.0916	21.8094		3.06905		0	8.11459	199.687
0	30.3413	8.47933		1.4243		0	192.104	19.4607
39.6251	58.166	9.24783		0.992775		0	190.807	23.7143
63.317	4.30353	0.230928		3.45806		0	114.043	2.51723
60.4374	0	0.663374		1.30504		0	125.66	1.85778
12.4226	29.859	3.923		1.20886		8.64238	3.12376	1.97047
0.71912	4.37983	6.16836		1.91364		0	167.643	1.61532
0.40745	103.881	2.09143		1.3402		4.73068	2.82454	2.80676
0	59.6561	9.28466		1.35576		0.717966	69.5628	45.6847
8.77595	13.7022	10.687				1.53166	2.54917	3.0783
47.3318	57.1388	0				18.964	2.04971	3.77015
0.827882	36.0448	0				52.0737	110.45	184.442
0	0.993743	0.196071				84.7007	3.05582	1.24741
1.01117	5.05576	5.21928				79.1271	7.52922	2.63658
0.640609	102.816	0.830034				0	2.87496	0
13.5686	152.772	0				2.23608	206.436	3.3187
2.62595	67.5773	0				23.8724	178.355	1.038
32.6695	8.48866	0				1.60365	4.84471	1.5258
34.0743	3.20793	0				0	264.31	0.781209
33.0683	147.989	0				2.98862	67.4538	11.606
40.0322	65.0609	0				0	149.743	0
1.43775	137.414	0				0.975742	271.091	1.17403
30.7876	7.37452	0				67.2553	1.58683	0
0.249126	145.521	0				78.19	36.0391	6.83693
0.405428	49.4642	0				53.6442	11.9191	2.78916
48.4168	0.732383	0				158.731	1.03108	3.25015
1.15095	1.66861	0				4.63843	38.3928	40.7564
1.55857	38.7874	0				23.4622	174.814	2.41849
2.02151	91.8072	0				0	3.50161	267.898
12.7645	50.2882	0				1.96177	6.16872	126.774
32.4337	4.2967	0.505171				0.999296	7.37661	9.82911
1.82398	60.631	5.67753				0.732383	73.6774	59.9061
5.14444	94.1081	2.83904				0	5.96836	4.44505
38.7534	5.45507	15.295				36.0183	2.3263	8.38799
26.8256	12.4016	1.33096				29.1119	0.7295	38.8237
28.0826	89.2861	0.374608				2.0816	0	4.71348
53.6789	3.08771	1.85651				123.36	0	0.948261
47.5723	56.8177	1.01034				65.2957	0	0.39541
34.9848	149.281	6.14026				1.32003	0	0.77919
21.1355	45.6779	0.757757				0.748658	0.7295	0
0.359848	74.0054	0				0.732383	1.54546	6.42598
74.6065	24.5019	0				0	1.9241	1.14746
50.4731	128.793	0.294683				12.0875	0.892769	21.9994
0	140.69	5.36887				82.1867	1.5514	0
46.109	172.052	13.8606				0.980815	0	13.6649
17.7306	14.4685	1.89439				1.92559	2.41343	0.4921
0.604	242.601	3.25272				4.01573	0	0
0.493061	15.0583	0.283953				72.4051	18.6175	1.20551
46.9558	21.6418	1.05244				1.40763	61.3702	0
36.9898	81.1943	1.78681				23.3572	0	0.553612
1.04091	137.169	0				1.55415	2.89052	0
0	9.44049	6.20441				42.187	41.7522	0
22.9039	7.16064	1.77038				49.5586	0	1.4558
1.64846	0.732383	18.0953				1.4788	9.12727	0
75.0315	8.18501	11.6795				49.6101	2.50076	0
1.40543	53.3019	0.89675				0	7.84359	0
18.2603	149.648	30.2974				15.3027	2.50841	0
0	122.232	16.7729				1.9176	3.33402	0.505556
0.380609	130.091	1.15551				2.7545	1.92896	0
2.82763	7.76868	2.05657				92.7848	1.92763	0
1.94185	4.43841	3.69696				294.781	4.52357	0
0.380609	135.618	12.2797				45.3606	91.8503	0
18.3919	12.6044	1.91756				0.820269	3.12484	0
1.04758	92.3718	12.0215				22.8648	18.0176	11.5374
76.2352	127.352	2.27205				114.51	9.75025	0
25.6785	29.9127	1.85592				35.9238	96.5463	53.4921
37.3094	129.95	7.00936				152.759	67.6641	51.6752
0	169.988	0.784284				3.18668	3.71196	2.40745
2.71924	59.8283	40.3839				165.266	1.9825	23.5683
84.6885	12.3056	24.8367				1.96116	36.0181	0.63422
3.76966	79.4428	1.20693				264.588	37.3731	1.16489
43.2247	7.43215	3.52101				50.7052	3.41483	0
7.07698	58.9867	22.4289				1.35528	0.993743	28.1433
32.3409	57.163	25.262				47.2943	5.68574	0
7.1308	65.0057	0.281538				3.68167	24.9905	10.4873
1.13657	9.73527	5.41231				0	0	39.0736
0	86.2098	1.43225				5.44308	8.88308	0
2.03746	74.6821	4.47776				1.86292	4.11294	0
2.59307	39.3909	22.4361				0	0.439814	1.28906
3.5802	233.475	3.13054				20.2666	12.2671	0
0.551718	12.725	3.70603				2.6358	1.49355	0.857715
1.17347	31.4939	10.0679				51.6681	6.9624	14.1092
34.4154	17.5315	0.731999				3.63869	28.1526	1.86135
9.62264	24.6934	0.681698				3.11587	0.89962	27.2816
66.7853	0	16.9963				131.926	3.02872	0.559379
0.781209	277.551	3.50972				0	25.9473	0
3.28962	244.495	1.69572				0	4.68025	17.2826
2.27039	98.9053	3.04462				50.709	16.4838	7.46801
2.94403	12.9597	41.3193				3.41981	26.7729	0
1.68448	176.067	20.773				82.567	31.7975	0
1.51359	7.91414	5.86699				5.2832	1.47866	1.92548
3.40726	60.9039	11.9635				1.88211	0	0.941622
0	16.9073	2.52373				45.4541	0.699705	17.1227
0.871348	200.233	1.6111				3.83774	1.43939	0
0.740521	186.605	2.30057				1.65718	1.30611	0.64769
33.759	270.32	1.27119				0.998414	14.7133	4.76845
0	201.451	2.23652				0	8.74453	3.94437
6.33701	6.57774	3.68178				5.32766	53.7768	0
0.973256	146.954	29.9969				0.834249	16.7965	0.516128
0.790974	14.4084	0.632886				0.792028	5.58036	50.0921
0	2.41295	1.87967				40.4885	0	2.54694
0	3.50068	0.2745				0.778133	0.582331	0
0.732383	10.0766	2.48193				1.0213	0	0
29.4178	11.9559	28.2783				20.5466	4.20824	0
49.4762	110.484	1.84307				9.73875	1.84111	0
1.82933	23.7261	3.4407				2.10197	35.6994	0
80.8506	97.2483	29.1612				4.06629	49.7538	0.813695
0	5.63179	13.383				3.7039	0.964843	0.717966
2.62132	15.5648	10.2865				2.84904	0	0
1.46477	60.7284	19.6651				2.78743	8.16527	0
1.75365	79.186	36.466				0	0	0
23.6456	211.74	0.596863				45.4051	1.44749	1.53166
80.4255	74.3342	0.860404				3.68494	0.761025	1.02377
3.32211	127.027	37.051				0.941635	28.4032	1.43593
5.84835	413.45	20.3852				4.09054	0	0
44.9017	3.14111	18.4521				117.88	0.390797	0
3.57376	354.264	1.44996				3.44753	1.05358	0
4.86403	118.999	2.63513				0	10.0881	0
0	10.1219	55.8562				33.4827	26.2412	0
0.830034	135.494	1.55315				256.208	0	0.79455
0	35.0442	6.82506				244.465	0.617047	0
2.67858	122.818	0				27.259	0	0
2.45301	72.0814	11.3408				1.19448	1.50148	0
176.803	3.29239	6.83992				49.3356	1.29874	0
16.4321	2.63091	22.6198				8.86546	0	0.255661
1.84059	131.547	10.9841				0	0	3.33615
122.372	8.57118	13.2995				1.86051	1.07983	0
93.5117	12.5656	0.717889				0	0.630759	0.605514
140.17	98.2954	17.5833				172.736	0	0
136.428	121.865	11.1999				0.805621	0.719888	0.403676
217.155	82.7489	32.0507				57.4693	0	3.83698
112.933	9.43576	19.7629				0	0	3.02757
0	8.44741	38.7075				276.493	7.32239	0.613587
54.8088	12.3011	2.27271				107.525	0.308524	17.3168
138.244	2.62966	0.696052				0	0	0.851389
74.6316	4.78592	1.28974				1.60026	8.20277	1.48415
2.84592	49.2003	5.60389				0	17.4893	0.996502
125.049	79.1207	3.87488				62.6731	0	1.58039
236.353	81.8544	2.50926				1.53312	6.77909	0.770732
35.6887	6.15032	1.26434				0.732383	1.87357	0
6.75161	2.77903	1.76464				1.79298	4.28364	0
135.434	17.298	6.02237				2.83139	17.6195	0.498251
172.802	4.9809	26.6769				0	0.644783	0.242205
29.0884	189.63	3.42554				59.6114	0.542335	0
28.6867	2.50262	2.06528				16.6569	0	0
170.026	97.2039	16.1344				2.7147	1.68281	0.807352
117.996	63.061	20.7939				7.33975	2.69779	0.739676
84.7062	38.1694	1.30556				0.933789	12.5053	2.10921
122.892	9.77609	31.7471				2.36465	0.815041	0.807352
95.2734	68.4079	13.2573				26.4062	2.38938	1.4936
93.3198	67.98	2.86696				0.87886	0.4921	0.847719
103.722	9.47995	1.1346				0	3.29888	1.07954
2.21349	63.2551	1.97322				30.1839	0	0.539772
125.003	34.8644	24.0753				0.830034	8.31896	2.46819
5.83623	7.08629	22.3666				2.34363	2.90578	0
121.58	3.10042	1.4533				4.76726	0.43251	0
125.289	4.0294	1.39491				151.355	0.532581	1.24563
6.91314	105.972	27.1149				9.85971	19.4884	0.346008
1.49346	8.67443	31.1876				70.9095	1.84537	1.26639
0.740918	4.17384	0.848988				59.1598	5.10717	0.207605
2.54232	10.1358	2.78709				20.1599	1.66892	1.16691
7.61224	1.55428	2.80143				2.17111	31.3953	0.245666
2.06228	52.0261	0.588386				29.3601	0.865019	0
7.0226	3.7884	0.610752				0	0.865019	3.04504
2.97358	57.3961	0.516128				17.2017	18.7391	0.204721
8.53415	0.86801	0				0	37.4867	0.204721
58.0357	453.702	0.55436				1.51359	15.7038	0.409443
9.25649	183.807	1.6				3.97838	14.1234	0
17.929	57.1976	5.65345				6.84294	0	0.341202
0	10.5547	0.516128				0	0	2.58859
3.56583	124.329	0.531421				0	89.1808	0
0.926148	9.56869	1.61929				1.8484	4.13531	2.62856
1.27004	0	0.550537				1.62101	1.1203	0
2.37504	0	0				113.572	0	0
0	0	1.11828				162.908	133.183	1.5565
60.5727	1.69484	0				43.52	104.068	0
1.86165	5.33776	0				3.00277	0	0
28.9447	17.0854	0				47.0861	0	0
2.28093	188.689	0.550537				7.45113	2.39858	1.27331
1.93502	57.5343	0				135.631	0	1.03802
1.50951	7.85827	7.23532				130.861	79.6471	0
34.7929	6.48042	0.516128				87.9253	0.817828	0
41.771	11.0828	1.6172				0.830034	3.46474	0.622814
100.216	9.83533	0.584945				219.591	90.8176	0.705856
43.6342	123.599	0.516128				0.781209	137.445	0.290647
0	112.172	0				1.76934	230.599	0.664335
83.0327	5.90954	33.4378				193.491	132.362	0
1.99391	2.24938	15.1715				0.917223	0	0.346008
0	1.43817	42.748				0.842241	1.16484	0.207605
1.75705	1.60932	1.24736				8.0502	3.16428	0.268628
25.199	111.923	18.7958				1.91498	3.3317	0
1.33726	43.6293	16.0639				0	14.3051	0.415209
0.349314	2.48664	14.1579				12.4385	0.732383	0.508631
52.5423	9.94859	4.12156				18.7435	0	0.830419
33.4045	54.4674	0.980067				178.354	8.96217	0
40.4904	0	2.58699				1.27419	2.55176	0.249126
0.789035	1.53397	0				3.55386	64.6034	0
1.22053	3.185	6.02516				74.1376	8.0694	0.249126
42.8806	1.50167	40.1387				66.4036	0	0.740457
0.824139	0.925763	0.910769				1.92861	88.1311	0.207605
30.5068	1.55011	8.24184				0.896297	97.0922	0
16.6678	2.21214	1.67183				4.11827	0	0
1.02072	0	20.1611				3.44442	0	2.2186
21.0791	77.6924	3.39454				194.908	0	0
4.18028	18.5975	30.054				0.761678	68.7863	0
87.7459	122.294	0.326689				23.7646	61.2737	0
2.36918	113.522	1.89084				8.84924	0.591827	0
3.26434	1.69891	8.25397				0.844682	0	0
90.2593	25.9596	1.3275				4.73574	0	0.87194
1.43129	141.083	1.64				27.6127	3.29585	0.397909
32.2085	16.1898	12.4278				96.2701	0	0.397909
0.42386	16.8241	0.7295				63.7546	0.516128	1.10088
6.37725	31.3281	0				0.769002	0	0.397909
20.766	1.68936	0				20.4338	15.6353	0.397909
0.47331	1.3176	1.459				75.5279	0.516128	0
0.52747	1.89143	0				87.7009	0	0.450964
1.61476	4.23405	7.79992				8.33694	42.5334	0
16.8627	2.09469	1.459				2.97313	1.32331	0
5.76011	35.1424	0				1.74705	2.58972	0.795818
103.649	2.02738	0				203.114	35.4511	0
1.58439	1.4437	7.97508				0.830034	22.8087	0.596863
106.43	5.58894	18.8373				2.00465	1.35111	1.51205
28.8583	1.80912	12.2264				25.312	0.359848	1.46077
1.54614	85.7214	4.81036				42.066	26.6749	0
0	163.281	2.32629				0	1.87171	0.198954
0	41.369	0.834249				3.312	15.7254	3.87961
2.29887	100.852	0				287.872	0	0.198954
27.5115	190.244	41.6227				0.834917	25.7899	2.02492
0.781209	0	0				2.30362	0.401081	0.450964
0	4.90098	15.3538				0.732383	2.76367	0
3.45111	4.64335	0				31.4232	0	0.397909
0	4.04403	2.27003				38.6718	0	0
23.5936	10.6975	3.09714				1.57573	0.359848	0.596863
5.95066	3.85336	14.1394				4.09728	0.793165	0.198954
19.3583	1.42753	35.0923				1.1535	36.2491	0.596863
0.767259	2.77261	17.8815				71.4996	15.4803	0.848872
7.77276	3.88641	60.0194				31.0095	1.06804	0.198954
57.2148	5.10751	0.942006				61.764	0.968117	0
0	6.31094	3.31213				78.1882	2.48557	0.198954
0	54.8581	1.57239				8.41782	19.3708	0.596863
31.9884	6.66879	23.5705				3.85861	22.4625	0.596863
9.56899	4.99595	24.8856				59.1332	0	1.81049
1.91778	8.23089	37.4089				53.6308	27.7953	4.17804
0	6.97072	23.1572				0	0.415594	0.198954
1.20498	0.805883	1.79602				53.9158	20.4338	0.403676
0	3.91565	18.6226				21.7168	21.835	0.847719
43.9601	0.726616	0.375851				128.824	0	1.21103
35.129	3.89951	36.003				1.89164	6.50571	0.444043
11.4004	5.33794	28.0989				0	0.795818	1.52724
21.158	0	1.08344				0.805621	1.38554	1.59784
1.42101	11.8479	20.1278				0.927685	0.841293	0.336396
10.2842	2.51288	4.03252				1.56242	2.85218	1.41921
52.2124	140.661	0.198954				92.7218	0	3.02411
2.38668	2.45973	26.1297				4.00451	0	1.76284
2.18674	9.67883	0.738932				0	2.08322	3.44821
7.76639	11.4061	24.4532				1.91538	0	2.45693
8.30451	47.2932	24.6379				2.74571	0.800739	0.610127
34.4255	39.3737	0.198954				0.74459	157.926	0.596863
5.42364	135.278	54.1886				0.732383	230.995	0.450964
0.841952	3.2823	30.3963				138.477	10.2228	0.397909
1.10085	3.80558	20.0735				3.56788	0	3.60506
19.0242	3.77421	13.4107				0	0	0.198954
4.52594	0.732383	0.990691				0	0	0
1.61267	39.619	2.42252				1.77806	38.0544	0.198954
18.7247	3.16552	35.6269				1.53801	0	2.67925
13.755	25.574	14.8399				0	0.917223	0.450964
33.2882	1.46477	19.0294				3.97118	0	3.62155
1.37301	92.9452	0.563704				0.909376	0	0.4377
35.3108	77.345	1.19822				4.02084	58.2428	0
7.41365	90.6257	39.0308				2.22022	2.37153	0.249126
1.10027	2.67552	0				1.72654	0	2.19775
1.61102	190.991	2.58588				22.4117	0	1.69083
4.1985	0	1.30983				46.3147	1.80089	0.207605
16.2768	0	42.1602				0.942333	0	0.498251
8.2498	1.68326	29.6481				177.68	0.732383	1.9584
2.22188	2.54978	2.62036				4.59621	4.08019	0
84.3005	145.93	20.0408				5.82754	71.9517	0
0.476453	2.2948	1.98022				1.80655	73.7677	0.655108
34.4318	34.0611	0				98.027	44.0381	3.67134
25.5127	7.59304	10.0274				9.68137	3.02718	0
34.5878	0.976511	0				2.30178	45.4683	0.28661
13.0087	93.9237	0.307562				1.44524	5.84279	17.8098
14.1478	3.30203	0.24605				3.10919	125.647	0.204721
13.5707	5.95608	1.53397				38.3563	1.70773	1.96532
6.59044	135.258	17.3624				3.22946	0	0
8.34625	10.7234	1.72217				8.0445	42.5165	7.8171
0	262.594	1.68781				3.70579	16.0184	2.42817
0	27.376	0.292184				107.305	0	0
1.51731	7.69679	0				79.7466	0	6.66965
0	40.8077	0				2.66332	78.3562	0.201838
1.52016	209.542	0.24605				0	85.7114	0.403676
4.67875	67.8724	0.4921				63.2158	6.55577	0.403676
0	40.8134	3.95331				2.90783	77.1353	0.42386
0	0.769002	6.65396				3.48631	1.07721	0.578602
1.54067	182.036	27.2104				106.087	19.7409	0.201838
0	1.51359	3.26711				213.802	0.732383	0.605514
32.4461	2.56299	3.25874				0.91141	2.94923	0.403676
32.9551	40.5299	0.989582				117.489	86.9873	0.336396
36.8467	3.37222	1.83928				263.425	2.08027	0.403676
39.5615	4.95091	0.814146				2.17855	134.264	2.30095
0.437892	3.21202	0				25.6141	51.8672	1.05777
15.1239	4.9798	12.5764				1.15814	3.44685	1.71101
21.0939	0	0.496713				0.871885	0	1.33963
19.1209	5.06231	0.862713				1.30608	0.643041	2.16197
25.707	98.0487	3.22534				0	42.1862	1.24015
0.193188	3.498	5.90493				2.4948	1.87556	1.03456
1.85989	145.034	1.88262				1.72602	0	0
14.7063	120.051	0.490178				3.56278	1.07839	0.198954
18.3336	25.8243	12.0428				1.6796	10.9302	0.848872
0.707822	35.8549	0.797371				2.00185	4.7192	0.596863
2.81824	11.2815	18.0931				27.8681	0.539196	0
0	141.668	1.26293				3.44162	0.611088	0
10.4455	247.512	2.01013				177.383	0	1.74151
34.5321	6.72178	2.33098				146.544	0.575142	1.61816
1.96858	104.644	5.6324				33.612	23.6907	7.03695
1.06516	2.58182	2.43952				125.168	16.6717	2.08816
3.14929	303.11	2.54254				2.46957	45.2955	0.204721
18.1078	36.189	6.88797				24.3811	1.23924	0.204721
83.7287	2.24598	0.293145				95.9942	11.1368	0
0	78.3148	1.8528				3.26862	8.40468	0.614164
7.43079	130.149	0.638841				2.9485	0	0.859829
4.37485	211.682	5.94365				4.67425	1.51096	1.24368
2.31545	168.405	20.7246				51.1445	2.56672	3.3779
0.351945	243.814	5.88713				3.73941	35.4369	0
1.34905	90.065	3.51503				0.732383	0.725079	0
0.251625	4.27148	18.9744				20.808	0.737689	0
75.1398	10.503	55.1403				67.9481	87.2091	1.14644
0.629061	32.3105	0				0.913038	0	1.90732
2.65663	14.9818	1.5848				6.55926	1.56838	0.840222
24.5681	44.0648	19.464				0	103.21	0
0.507478	0.885835	0.756796				1.66162	45.4914	0.487871
0.566808	159.082	0				56.6717	71.9392	1.30099
1.72839	16.7924	9.78324				0	35.4325	0
0	115.749	0				34.4584	4.27712	2.30036
4.62101	100.146	2.39571				0	2.52847	0
2.87055	166.072	0				143.455	5.57684	0
0.626384	15.0589	0				13.9729	107.022	0.918146
1.27715	4.00482	0				12.604	3.10856	0.487871
0.799662	14.4387	95.7271				116.428	2.69801	0.813118
9.94759	36.677	104.82				0.756796	0.945674	0
0.699705	0	1.51359				0.813759	4.21194	2.11712
6.17664	11.8273	114.859				20.6297	199.397	0
0	128.201	10.7275				0	51.8476	0
19.9581	32.3024	1.48104				0	77.9498	2.97963
42.1641	17.7376	0				0.750709	38.416	1.52901
0	141.942	83.9309				39.8713	155.824	14.3687
0.599747	162.671	0				21.917	2.43874	0
14.8898	81.7591	0				2.39521	1.80288	0
31.354	73.5921	63.4623				0.668948	5.9	1.21247
3.36525	7.98259	1.66939				27.5573	6.64394	15.865
0	4.19584	0.830814				2.12205	1.44341	0
0.349852	7.22806	1.30041				6.77309	1.93889	0.568606
6.68757	69.8644	2.61206				2.97636	52.6817	0
0	43.7393	0.287571				26.7115	3.36854	0.581149
0.659722	229.661	1.37967				13.521	6.99112	5.3148
11.0578	7.15091	0.610754				34.4144	15.2642	0
1.27058	10.1136	2.01351				47.6123	0.707393	0
0	204.821	22.314				2.62497	26.5947	12.0876
5.78176	4.70186	1.36373				1.39736	2.23271	1.52282
2.12339	172.3	2.91457				1.03991	5.35436	6.4712
0.719696	103.165	2.1462				3.40972	83.2192	0.284303
3.20063	4.074	55.7078				0	13.7706	2.33555
11.7696	147.242	3.93155				2.83436	2.13575	2.2488
34.3365	0	2.36593				86.0145	5.77742	0
32.8797	4.97557	1.22963				83.966	32.098	0
31.2324	90.9638	1.61114				0	3.1726	0
0.397909	36.3951	47.4563				168.409	7.52493	30.3768
7.94064	3.87349	0				1.72354	2.55049	5.81346
0.949082	41.8761	0				0.767259	5.67619	0
1.39766	194.636	0				0	2.67053	2.37225
4.62164	207.07	0.714762				17.1805	9.10127	3.02687
0.599747	174.739	0				17.3471	43.2671	0.908742
0.818278	200.948	0				1.51359	7.80647	1.54146
41.3472	14.1956	0.833228				0	0	0.700666
1.91265	237.854	0				6.20182	6.1189	0
1.53823	230.517	1.00361				10.5649	63.1398	0.724021
0.918251	7.90486	27.758				0	4.87334	0.747377
2.7837	14.4444	0				1.05556	143.294	0
23.0025	30.2777	0				0	44.5429	13.8324
0.415209	52.2891	2.2775				3.53497	13.0457	11.8361
2.62966	5.8377	0.707393				39.5298	45.0773	0
0.749684	137.372	0				4.24498	9.60896	0
0	127.855	18.715				4.44938	90.4064	0
5.08445	151.78	0				1.75389	5.28175	8.74288
0.726616	148.752	0.764238				12.2668	204.282	2.61308
1.14474	225.778	0				0.903769	6.31227	6.04465
14.1562	22.3398	0				105.915	119.588	7.46514
1.57809	250.768	30.541				83.8016	48.8869	9.97609
21.4146	32.003	0				127.407	5.89514	53.1079
1.15974	19.294	0				110.644	12.8302	39.5837
6.53921	10.1795	12.615				1.09222	52.6779	48.8877
0.792153	50.4188	0				12.9023	9.65755	31.6488
2.19246	2.74089	0				0	3.02668	6.30415
0.437892	4.90534	74.806				1.66974	118.767	3.14597
5.75636	66.6603	0				1.52709	10.4652	1.01931
1.45535	14.6771	3.89558				0	189.513	14.212
20.0023	11.9073	0				32.2736	7.95749	45.3725
33.7051	177.119	85.1948				22.7484	135.763	5.36697
1.82864	8.43536	0				6.43762	33.4532	10.0992
0.8162	4.53583	20.2893				1.56437	1.03144	0
0.673107	16.7793	0.838912				1.04832	4.02102	0.848873
30.1246	18.944	9.43526				0.778133	2.77881	13.8865
2.00392	260.732	197.589				106.793	5.22686	0
27.5212	22.2895	0				0	1.78591	0
8.30658	123.969	0				1.94798	5.52259	0
13.486	212.474	0				2.03514	68.9183	0
22.4642	155.559	42.9695				6.42704	108.142	0
18.3077	166.835	22.6342				1.26361	3.03451	0
0.752033	14.5489	7.29425				134.38	7.60917	7.18651
1.15429	217.432	0				99.7738	244.809	0.826766
11.5603	140.507	3.34048				65.3399	56.5894	0
0.652609	65.5519	0.732383				32.9059	114.281	0
0.221626	7.1448	2.24598				48.4395	4.8031	0
41.1704	53.1118	3.21805				0.790974	3.8267	0
0	123.379	1.49406				2.80233	1.46477	0
0	29.9073	0				0.781209	3.95866	2.88068
7.1304	21.043	5.59896				0	32.0872	4.66801
0.227404	8.24194	0				27.9687	6.17481	56.3035
1.11203	99.2813	0				0.830034	102.981	125.338
0.217964	91.7939	8.95456				32.8828	83.9648	0.814752
9.28651	152.836	42.8199				1.64231	81.2473	0
0	155.228	89.3024				1.79129	148.625	6.42637
0	91.4319	0.660106				0	3.54748	0
0.506929	11.9506	10.1141				1.40516	0	0
0.43658	57.9794	61.308				3.45386	5.15079	0
0.463971	6.5816	15.1863				79.9109	1.60253	0.706433
0.624736	9.57543	1.28694				33.2757	5.85556	0
0	3.92871	30.6822				0.859189	0.898467	0.77446
0.659721	55.8951	97.3175				161.341	9.00495	0
1.5125	58.7416	31.5621				25.9534	84.5663	0
0	6.55047	0				0	1.83096	0
0	4.97419	0				0	2.06787	0
0.712199	1.72029	0				0.80245	133.913	3.96734
5.14876	31.7011	145.059				0	6.90615	0.753528
1.32178	11.8752	0				22.4231	161.83	0.78885
20.3203	78.8876	2.87244				0	2.0466	25.0272
0	9.30798	2.02934				0	2.48071	0.719696
1.72247	148.15	0				7.69335	151.223	2.88778
0.66222	8.19297	85.0463				113.978	161.461	28.3516
0.424821	0	8.26042				1.42186	49.9082	15.8953
0.834455	3.82331	57.0371				3.45996	147.75	84.7989
14.1222	6.6358	7.73631				6.32091	4.79626	1.32217
0.269598	1.46477	2.39207				3.72767	6.85999	52.5452
13.4833	5.0641	57.1063				0.781209	6.21267	15.0655
0.38083	3.48008	5.19657				53.159	1.58031	52.4854
17.6172	10.6058	0				5.93181	12.7755	5.81752
0.620162	57.3387	0				7.48013	109.446	3.06452
4.42508	3.31735	46.8704				2.08148	94.4566	34.3205
0.558803	20.3116	0.762937				119.052	3.96639	56.2812
0.499981	2.54096	26.1545				1.56242	242.602	0
2.05104	21.066	123.545				212.872	0.881911	22.5826
6.78293	84.3867	14.3542				113.102	106.073	0.781209
7.8307	92.4311	0				4.6325	119.077	0.830034
0	105.6	7.24892				246.954	113.839	19.6241
0	54.8578	0.581447				79.8025	99.6349	7.17697
0.996695	158.799	32.6931				329.218	107.02	29.1405
8.92689	6.07919	1.26782				2.28783	125.165	242.528
1.27446	3.21667	1.97904				4.59093	4.15305	30.9729
5.62752	2.59874	54.8778				71.3154	7.9097	3.48482
0.840305	65.082	1.83806				341.949	0.781209	75.7095
1.26629	1.53801	1.84252				84.0582	6.54459	12.9406
0	98.5809	7.6909				8.23815	130.568	14.718
11.3634	4.2817	0				11.5748	9.71176	25.8285
0	179.143	2.33344				2.96469	3.46503	42.411
1.34799	28.1144	13.4013				0	120.747	0
0	112.256	20.4939				0	58.7908	0.732383
9.23165	8.67351	0.631176				5.46444	58.0697	0
0.567581	35.4781	2.58846				0	93.66	36.6003
0	141.382	87.4129				6.15754	8.42675	2.48452
0	126.412	2.08206				10.5779	8.65945	6.90533
0	157.679	3.55669				21.815	4.29837	47.2048
12.3622	110.122	3.46202				138.096	54.8391	2.24963
0	18.1346	0				0	70.5536	0
1.09108	61.1147	0.530545				211.027	11.2971	0.781786
0.495945	138.748	0				173.38	23.549	6.05823
0	4.09232	3.45149				19.8864	52.153	0.92139
0.991889	152.65	7.73237				0.838912	88.3806	11.0516
0	0.689517	0.601284				0	31.8422	2.85465
7.04611	8.87742	0				16.8267	118.257	0.789763
0	3.97114	0				22.5607	6.51438	27.6541
3.18066	0.89281	5.94473				0	57.4145	12.4979
0.529008	13.0989	0				2.4531	9.90315	1.87759
0	17.7789	1.3011				26.2408	9.14001	77.0478
0	122.301	2.15755				1.60717	6.96774	69.4619
0	1.65506	14.1637				0.773071	10.2868	44.7244
0	8.84933	138.023				0.767259	6.88277	74.7097
0.529008	3.82763	3.17241				1.57869	16.1048	8.1564
1.54569	103.931	0.445966				0	187.435	5.65441
2.13129	7.56624	37.0237				0	3.67529	32.8901
2.11052	5.04124	32.2096				0	120.912	4.91289
0	50.3764	4.48812				1.88707	206.242	8.20505
1.72616	5.31635	1.02058				2.04024	24.6752	1.36721
0	0	0.938386				0.979452	11.3054	2.0463
0	64.6953	54.6058				37.2126	3.31281	17.2038
1.02495	34.1819	18.9389				2.47838	10.3847	8.86708
0	86.2451	0.418093				90.4005	0	2.61652
0.666651	2.10346	1.40603				5.26017	3.45117	15.5281
0.540926	3.08464	0.473838				18.6254	49.6329	3.26085
2.04488	73.9742	15.99				116.079	44.9184	11.5477
7.96927	133.776	72.8565				35.3137	44.6649	44.1618
8.12559	3.85543	0				0.805756	0	0
3.48261	0	39.4199				0.820231	0	35.7889
5.01533	0.774481	0				49.3298	58.5324	10.654
0.399255	0	17.3845				1.49571	248.761	21.7035
25.0391	7.00471	0				52.5612	30.2057	6.81778
0.834907	2.25511	46.6941				2.15436	65.6145	3.45698
7.99081	0.7107	21.9381				3.08686	83.3315	0.886066
12.2927	3.11918	0.369075				0.810504	0	6.13062
12.1859	2.93778	58.9453				11.988	120.804	2.12178
0.917642	35.5149	0.769077				0.788184	24.1248	6.29483
3.04765	5.27215	22.2765				3.22737	93.1123	1.02142
6.37538	60.0639	0				5.80148	213.527	21.0353
1.90526	50.2023	6.06775				0	40.8962	0.387144
11.7809	52.239	2.58352				2.70493	34.1947	1.34255
1.25112	21.1353	0				159.438	25.0264	1.22558
4.08361	19.6516	31.5159				2.93474	1.87791	6.04101
1.82455	115.806	0				4.45124	2.29744	28.2545
0.193188	142.823	0				35.2232	4.61673	0.478836
1.25345	2.3844	2.5301				63.035	4.49694	0
1.56324	0.594412	10.9474				6.18946	3.15593	0
7.4588	58.6612	19.5245				165.532	0.898083	0
0.824267	125.345	7.82449				51.5115	0.463074	30.8961
6.6776	0	2.80347				1.15764	11.4115	0
1.00341	1.74748	1.66327				9.42321	48.8789	0
0	5.81185	1.74167				1.19386	2.26392	1.01726
33.1227	14.4127	8.23199				57.2554	1.75169	0.726616
2.9476	51.3389	2.97247				46.1953	31.2644	0.775057
2.27534	215.704	0.698529				3.05964	19.2319	59.2761
24.7457	7.06017	25.0157				0	2.59816	0
10.6033	152.631	30.4654				11.796	29.2918	0.799278
32.8235	1.78727	0.87194				0	33.1144	0
1.12895	157.42	8.32215				0	1.48918	25.5359
12.3584	17.8812	3.02304				11.7926	1.05718	0
0.518631	114.556	1.99849				9.86409	8.32413	2.30441
2.81382	6.22291	0.415209				1.09106	11.4076	0
0	94.4087	24.874				13.5633	0.820269	0
10.9914	245.296	0.748974				0	0	11.5196
46.6567	167.914	1.09021				2.74097	0	29.8892
2.2839	12.1886	5.50708				0.99482	38.4733	1.45746
51.1915	103.716	41.7027				2.71413	1.55265	0.777748
0.999019	97.8866	0.6652				0	0	6.60835
33.4966	73.3772	0				111.605	51.099	0
53.0564	30.9052	0.81381				1.63503	4.04131	2.05875
1.23217	1.21641	0				32.3926	1.41017	0
0.297823	81.2334	0.643574				2.48197	5.37702	0
1.0743	0.640499	1.55454				138.23	0.403676	1.40277
17.8748	3.72538	62.6121				5.62348	1.56722	0.914998
3.00373	119.005	0.781902				16.2801	0	1.29714
2.72431	1.5555	2.01626				51.0496	1.03879	0
11.7727	46.4652	21.3269				51.3409	30.4675	2.6558
36.3452	51.5083	3.47157				92.04	9.32706	13.2685
0.49232	1.35949	50.3855				87.1743	14.5693	3.09664
11.6184	0.614126	14.267				3.47417	25.7089	1.31867
21.8874	1.18681	3.64529				76.6924	22.3085	1.39941
2.22787	1.69544	2.25116				0	0	0.839799
30.6852	0.602823	19.6976				19.9619	35.4034	1.57462
14.5702	7.84139	46.3996				2.146	0.888086	0.797484
0.933356	4.08808	30.0575				40.1629	1.29116	1.0675
40.0147	5.82448	23.8214				3.39566	0.975445	2.65806
64.4753	3.25607	2.85025				23.9299	1.53132	0
31.7442	121.315	1.03802				1.84491	10.6074	20.6133
0.567535	19.7127	0.858099				81.8301	16.1918	0
2.24697	7.83783	0.929607				120.044	4.63066	3.52086
1.58857	5.13534	1.73696				144.033	1.19373	0.942943
44.1459	0	34.5647				4.89705	3.57257	0
21.5791	81.1084	15.7729				2.63967	2.58868	0
0.908712	4.88496	1.88228				2.43001	2.36358	8.82716
65.6884	49.2859	21.2053				65.6972	9.64101	3.39163
23.773	2.4589	6.08515				0	1.35289	0
21.6247	1.62956	0.207605				0	3.80424	0
30.1963	95.8926	5.99228				9.57941	5.49661	0
2.53654	3.39943	0				0.854447	1.58103	0.781209
19.1662	4.01101	20.1799				1.67402	14.8675	0.817828
0	15.1183	1.01342				0	1.64933	0.781209
2.5422	7.86665	1.38326				57.3305	19.4282	0.805621
1.59633	0	0.249126				45.0237	16.7651	0
33.8899	85.6451	2.24114				71.3311	16.0444	4.02538
38.8275	0.864592	0.207605				0.927685	2.73035	0.95022
1.94763	201.815	1.2413				1.96279	0	0
16.1269	4.10604	0.392142				7.21162	0.784284	0.85716
1.29388	3.33238	2.683				4.11218	2.09665	135.632
0.885297	114.266	0.248357				1.00674	7.54943	159.991
0.851509	5.5501	0.801713				2.38091	17.9152	2.29938
2.50303	149.815	1.4737				164.372	1.43988	0
1.39864	3.4259	22.0617				88.0654	3.56695	0
3.33447	36.3236	0.457499				129.255	0.846117	0
35.5307	139.4	1.94646				3.78138	0	0
36.5725	67.1514	0				142.108	0	0
0.816694	156.448	11.9188				2.37618	70.691	0.806511
6.61357	3.71581	57.5984				0	51.8864	0.753528
44.7304	103.558	2.5917				38.7015	4.02586	0
1.56661	26.7887	1.25154				2.39524	1.70848	6.95055
0.238553	2.55672	2.38056				52.0253	14.0616	0
16.5898	8.17641	1.86117				0.781209	15.0123	0
0.80921	6.99379	36.1289				135.221	0	0
0	6.56327	1.51272				32.1742	13.2408	14.1409
17.0363	69.0688	0.418285				1.75772	12.0339	95.7065
0.687477	8.39189	0.6709				36.727	48.9092	21.6313
0	20.249	24.3498				5.28457	8.84098	0
0	2.46242	93.4544				4.14501	4.26106	0.883734
0.961229	12.9763	24.0234				187.328	93.0669	0
0	128.695	0.298336				167.655	0	0
0.46128	9.64605	17.4184				2.37987	0	20.8814
0.436595	5.89365	8.54993				149.778	48.7113	134.849
0.198954	211.769	15.5381				83.8892	0	22.131
33.7326	174.502	5.25425				163.409	0	128.452
1.48212	138.845	27.7646				6.8629	0	23.8982
0.711461	9.74136	39.7477				0.748658	43.1587	0
0	56.3231	1.01838				8.97364	20.8925	23.1993
4.37486	4.79874	2.83965				11.1403	9.16954	0
8.45979	68.2452	1.58076				4.61835	17.8913	0
0.933033	85.6401	0.647702				0	2.876	0
7.95547	41.966	0				1.08637	6.31291	0
41.4646	3.31568	15.125				3.78073	0	4.04348
1.44161	9.18186	1.49631				209.771	8.30979	4.93352
2.31229	26.5051	2.37122				5.35755	6.08521	5.11662
6.49768	0.732383	0				3.40588	8.46184	3.40879
0.994772	0	0.956342				141.424	22.8635	0
14.7712	5.23885	1.23976				168.946	23.161	7.75959
6.94785	2.66201	7.61122				318.051	4.88639	3.10094
1.0249	2.65466	0				1.11252	3.27019	0
0.198954	112.902	0.300642				0.952098	1.28946	0.485949
0.326678	65.2892	0.652731				0.788184	74.5693	0.501135
19.0098	118.629	5.96674				1.53874	10.4113	24.1435
0.198954	2.04259	6.53706				0.742148	1.36576	11.6471
2.20829	1.5641	15.6548				2.39245	0.623788	60.3121
7.66489	1.16691	13.4719				7.26844	10.2709	14.5954
7.1625	61.3479	1.32636				158.835	0	3.00405
15.1419	42.2035	1.27331				7.07478	38.2363	2.33273
3.8116	36.0287	3.75392				6.96158	62.3608	7.94682
9.75642	1.9589	18.1975				3.05973	0	49.6681
0.250803	11.3255	27.9013				30.7636	36.5268	2.11697
12.8658	8.13901	1.93439				4.73351	25.8807	1.28296
20.5953	6.60002	11.454				2.5459	0	0
1.87211	181.634	7.86377				0.854447	36.0328	0
0.450964	72.9286	17.1545				65.4887	39.8552	26.6169
8.04462	173.697	19.5278				87.7064	5.17388	0.455577
3.80646	88.7232	31.9932				53.1549	5.17255	5.03647
3.62846	168.787	34.8527				137.686	129.425	2.20991
15.047	115.761	22.0435				44.9471	27.015	0
6.48992	78.0774	13.9385				12.6027	11.4518	5.10749
0	3.46215	22.1299				35.4531	0	2.96584
0.450964	7.52716	27.0337				84.6579	24.3612	3.48167
9.03448	3.32671	27.171				3.80326	0	21.0895
0	35.9094	29.9939				3.00277	42.7152	81.141
2.21968	44.8991	1.31441				2.30991	16.559	18.0173
6.59136	2.19924	21.9996				71.8636	15.5288	34.6513
0.649918	8.78937	14.8717				193.161	1.06331	37.0659
23.4157	216.623	9.61576				13.5756	14.3724	7.48595
0.791049	10.1496	15.2177				0	3.34943	70.1525
2.83769	11.6205	27.483				1.77963	19.9433	198.113
0.870979	149.503	0.242205				3.59212	0	114.463
23.3818	77.934	18.1575				0.834917	103.308	0
2.67488	215.623	10.3163				6.38575	47.0457	217.742
1.20103	9.78393	10.3259				2.84183	6.19813	68.0168
2.10334	108.153	6.51674				3.44068	0	4.31221
0.241052	72.0435	5.89295				54.1506	94.6386	47.4747
19.5059	1.84623	35.3887				0.852228	124.238	93.3055
26.2376	9.44965	0.428665				0.732383	0.732383	52.1586
14.374	82.302	10.1096				0	130.185	49.1855
33.2456	102.029	2.22162				0	69.4227	6.34468
1.22218	4.6744	5.84316				0.797484	21.5747	1.83945
7.73033	4.89419	2.17407				1.55544	107.677	2.28992
1.06715	2.34653	1.69544				29.295	0	9.15456
3.34915	9.53255	1.10607				123.631	73.7073	0.999046
32.5881	11.8398	4.88029				0.912662	0.895178	6.92447
25.0893	98.9214	0.201838				279.481	0.778646	4.0558
1.0657	3.73858	1.59491				39.9297	33.7015	48.9079
9.73017	7.15661	55.6232				39.4988	86.4912	180.628
0.29005	7.21617	43.3503				4.98177	0.789996	4.1616
1.76366	93.5619	2.56826				6.17708	33.0421	0
1.01705	74.9206	16.8392				40.4016	28.9145	26.9615
1.51699	165.752	13.4696				5.2377	82.5897	3.21726
0	152.475	1.69045				77.2738	1.71574	0.85716
2.44243	106.55	20.9771				16.2483	38.089	10.2696
2.27588	3.98802	21.131				3.30766	46.7812	0
1.38005	17.0555	8.10111				3.91744	3.95876	0
0.886454	57.6779	0				1.92861	77.5645	57.5629
1.3587	116.118	34.9124				3.49493	85.6555	118.288
5.35755	94.1086	0				2.66029	33.6969	0
7.65528	99.2056	27.2392				5.80079	38.5947	0
1.14938	135.064	1.71628				38.4975	0.921175	1.27923
0.640499	6.90043	24.9853				1.15491	111.892	8.80092
0.895936	175.793	3.45524				4.67892	3.6492	0
0.968615	123.252	5.61551				70.4823	8.36015	6.88259
0.758142	4.70978	0.614164				0.87886	0	0.43943
0.58771	9.36734	1.11744				1.03076	70.4917	0.427224
6.75798	16.1181	30.9816				110.664	15.3289	10.4034
0	21.5019	2.09479				0.797484	26.1209	0
7.65303	5.73307	5.38368				0	17.0809	0
15.6953	6.30734	1.15913				6.5971	76.1724	0
0.196071	6.66934	1.28119				37.9326	60.546	35.4217
1.91952	5.48144	1.28391				1.6676	4.3832	0
0	163.697	1.78199				2.60618	1.06359	3.15433
0	64.4767	2.01838				44.1262	0	0.715083
8.51925	217.414	1.79715				1.50663	2.90848	4.42742
3.2817	4.33456	0				22.8549	0	0
1.46382	13.9965	0.490178				0	2.0426	0
0.620119	200.902	1.28311				8.56384	16.4013	41.383
0.518579	4.00067	10.4224				0.741802	0.666065	0
61.7433	150.387	6.33683				4.76513	0	0
4.75524	74.3297	17.3398				34.9309	2.61592	0
15.7724	142.432	2.5398				92.2222	0.584825	0
0.380609	5.22318	18.2766				0.91121	40.1916	0
0.955328	4.85376	0.778518				0.858163	58.2923	9.50584
14.003	125.615	0.790532				3.63775	3.35825	10.2034
0.64236	5.97283	25.6919				35.4851	1.22608	3.09514
7.94088	176.559	1.08007				1.25961	10.2677	0
8.70137	22.2223	1.3414				76.5109	66.6711	81.8646
0.380609	196.671	38.9506				2.51776	2.44232	0
12.8042	11.3762	9.98601				1.82038	0.527662	1.94964
4.61831	13.9697	0.624352				3.34457	54.2828	91.1953
35.0325	195.677	12.519				3.72846	3.04133	39.735
2.66239	246.287	19.0162				0	47.3851	0.692016
1.91981	7.29206	6.83192				16.9164	1.79544	1.55703
4.75454	214.659	12.8052				3.45322	7.60656	0.732383
0.36869	49.4036	9.58518				105.076	3.29255	106.052
1.25555	0	14.8851				1.04274	2.39852	12.8285
7.37494	9.90114	4.61899				3.32383	0.729932	0
0.323613	28.1608	0.310326				38.1093	1.71356	0.732383
0.958595	124.98	1.15229				23.5471	1.44847	0
3.39418	157.086	17.9625				146.06	49.5678	61.749
0	157.192	2.3409				0	14.7517	24.4785
17.6837	8.06598	0.842337				249.22	2.94306	0
9.84628	197.62	19.3812				7.04657	43.7336	0
0.622237	61.8285	48.3842				200.851	0	7.9572
0	0	12.1838				185.021	0.624833	13.0582
25.6936	139.257	2.77937				212.63	2.00027	0.800739
0.297374	18.0159	10.9333				114.801	0	0
0	131.506	3.22398				184.784	1.88578	0.732383
0	13.5487	27.7753				285.983	2.03066	0
0	120.411	2.98137				173.057	0	0
1.35393	206.273	16.1353				60.6193	3.06877	0
0.594749	87.0887	12.0902				7.54632	30.2301	0
8.31968	68.8553	15.5583				2.55125	29.2171	0
6.20542	227.006	3.10471				0	0	9.76429
0.279882	10.8747	3.40204				77.8641	0	0.40659
15.2488	3.73248	0				2.13223	0.640639	0
27.4726	89.2881	3.7734				29.0674	26.1389	1.23035
24.1362	181.486	28.0266				144.61	8.02995	3.6238
17.8922	9.68445	0.245666				0	8.64381	1.57455
5.55002	173.313	5.83399				9.7349	2.59861	0
0.220927	144.178	23.0991				127.8	1.47544	0.358961
8.233	4.93488	17.6765				0	1.03264	28.22
0	94.0172	1.73753				28.0463	6.97698	3.75567
2.57838	161.036	17.6097				5.00809	6.12431	2.76766
5.88204	5.48067	55.2743				47.6507	0.423514	0.294107
3.54446	9.35427	1.07748				1.5909	0.24042	10.6578
1.58873	4.16226	25.1946				169.478	2.98923	0
2.22642	12.4193	20.23				3.75957	6.80178	0.652571
20.9493	3.36585	0.204721				26.9341	0	0.937297
32.253	1.66704	1.29384				0.781209	15.6896	2.21768
1.85371	4.76169	1.53816				22.0409	1.0881	0.689709
0.984184	0.748658	19.1893				5.22832	15.4768	12.4101
18.9399	3.54374	1.79266				0.87886	1.91312	22.7288
5.23888	25.3388	0.84608				4.61075	1.65044	1.56214
3.19762	3.36652	27.8961				0	3.50307	26.8837
6.89775	5.71221	9.66319				25.946	7.5591	0.558559
0.244704	6.31728	8.82588				35.7873	70.4834	3.7246
1.0485	4.13071	10.2825				0	0	2.729
21.6721	4.70237	12.1644				6.93096	44.5616	1.28023
1.12833	2.17459	1.10394				249.337	0.979587	8.62093
16.956	10.8043	0.941718				5.00458	1.4508	0.355619
25.2684	5.21567	38.267				61.194	3.14024	5.88604
8.32569	1.585	10.4887				9.38803	1.7514	8.58888
32.237	93.508	0				1.46477	0.614741	3.78711
1.06405	1.54136	1.45237				2.52504	23.0924	0.725463
4.47308	4.01265	24.3085				176.897	0.329861	2.82039
40.185	149.381	2.65273				6.17155	2.46255	38.4381
11.023	22.2476	42.8798				1.62826	4.95192	0.29872
0.193188	102.914	0.795818				32.4933	1.2652	3.80733
19.6952	2.8354	23.8463				0.897639	0.299873	1.17643
0.703653	13.6485	7.4318				91.0959	3.54098	8.79398
0.757395	9.04003	17.3524				1.51359	0.84047	5.47225
2.47905	2.23968	0.222166				6.41862	9.3828	1.67053
0.236118	13.8674	1.42805				4.18781	0.478644	0.248357
10.8068	163.555	11.0617				40.3875	10.7214	4.51868
0	35.2126	6.41331				4.40463	0.589842	3.04477
0.839722	150.206	23.8753				14.1968	3.34851	0.810427
0.28525	2.47767	1.82057				5.5682	0.550441	4.31211
0.244704	0.87886	6.8165				76.4677	3.51882	0.209142
28.1079	270.404	71.6479				18.0525	15.0546	1.45746
10.2529	3.0223	0.838527				2.37482	26.7619	7.09722
21.8759	117.293	0				1.76969	1.75649	0.206067
1.18907	5.69837	0				61.8165	1.32472	10.7423
12.6439	17.1176	0.448552				68.204	45.1206	0.193188
21.4236	140.704	7.31548				64.7115	6.91879	19.3388
9.07408	4.79077	28.9937				166.467	0	0.605321
0.811965	93.6685	57.9398				0	3.0737	5.00163
36.3005	144.405	19.5017				0.924634	108.8	0.78563
1.22954	32.7675	0.413067				43.5823	5.85393	0
13.3048	85.5978	39.3521				17.3825	1.92716	0.798509
0.234471	111.682	2.29055				0	0	0.579563
1.56221	19.8211	2.20354				31.4258	38.4242	4.60523
1.16008	70.7253	15.2485				38.1297	0.973845	2.9894
0.926241	1.69727	0.859829				76.2833	4.32891	0.615433
10.8576	4.5683	0.702876				10.687	0.923401	2.02934
0.706146	4.49651	1.70601				109.243	0	7.81478
10.2503	3.76242	37.8663				117.465	0.942498	0.795818
0.918299	2.13879	0.982662				0.7295	65.7449	4.66747
2.26287	4.09206	1.84981				2.37763	0	0
1.0903	47.3793	10.6811				3.01121	0.530545	0.504018
12.2955	8.86158	1.71901				1.60355	1.87824	0.994772
1.08584	126.87	5.43822				46.0356	53.8839	0
6.02353	44.7934	0.491331				0	61.2482	0.80245
1.44058	143.469	10.5513				0.778133	60.0162	0.612022
13.7668	157.967	0.848131				3.96564	33.1125	1.00804
43.4321	5.01039	0				1.07534	2.20501	0
26.1289	112.867	2.95383				1.72729	0.611281	0.198954
1.08768	10.477	2.67708				0	42.2474	0.198954
0	188.921	0.204721				2.59313	2.066	3.13022
11.8137	110.496	0.907143				7.83333	21.8488	0.198954
16.386	8.70147	3.51345				14.6898	114.079	1.06455
4.4179	5.22541	0				0	48.485	3.94519
19.985	136.047	0.64341				1.07415	5.35989	0
11.5383	4.4074	4.2855				2.96125	0.867113	0.859829
8.52744	1.9502	0.655108				25.4977	5.52861	0.99631
14.1491	2.91419	15.8841				0	63.0125	1.02361
39.1166	115.263	9.86212				0.764677	0.821475	0.204721
31.0495	58.2193	10.7845				2.27388	0.660183	0.204721
62.3733	97.942	25.9587				0.764677	27.4019	0.237477
20.839	15.6425	22.2018				0	6.88429	0
0.912294	153.638	3.24601				13.0726	40.3704	0
46.4694	43.5948	9.35927				12.907	1.52208	0
0.270655	159.123	8.7149				0	2.00323	0
8.46466	4.65453	4.01361				0	1.00707	0
32.3022	4.31781	0.236823				1.75492	27.4655	0
15.2308	90.9677	3.51349				2.23859	2.8699	0
7.11024	99.7891	10.4706				0.93813	35.6901	0
0.303359	105.525	10.8895				70.2828	52.9598	0
0.302607	3.4653	4.17894				9.13197	3.25296	0
0.253739	65.1794	0				1.44208	3.52861	0
3.11059	5.91727	11.3355				11.8353	0	0
10.1177	0.667411	0.503249				47.8525	3.80141	0
2.07969	8.54615	3.54255				11.9577	2.46264	0
2.07878	27.6588	0.799278				46.7743	2.84064	0
22.6168	0.625698	5.26043				2.51565	4.85775	0
2.10891	61.4573	2.36576				0	3.596	0
0.883137	4.0108	0.319993				0	23.007	0
[truncated: 438 more rows]

## Sheet: Fig. 3b
Fig. 3b- H3K9me1-EdU PLA
UT	HU	HU Release	KO-UT	KO-HU	KO-HU-Release	UT- UNC0642	HU-UNC0642	HU Release- UNC0642
0	0.846557	8.81373	11	2	4	6.26971	0.410148	2.25238
1.00652	1.21961	7.42056	3	8	2	0	2.02695	0.381073
5.93297	0.520817	0.669651	17	2	3	7.32262	1.43164	0.127702
1.93297	112.628	1.13189	14	2	9	0	0.376294	1.60577
1.59867	87.7471	3.25456	7	4	19	13.2377	0	1.29523
0.495634	126.917	4.23904	11	2	10	3.88782	0	0.116435
1.55553	37.1378	6.77912	11	3	3	8.38053	8.87363	0.588093
0.581417	247.062	2.01655	4	2	10	0	1.74992	0.13897
1.00652	285.939	2.04847	7	2	21	0.31598	14.166	0.311744
2.63896	2.76699	2.95008	2	5	17	0	8.88725	0
4.23667	105.269	5.75312	7	0	13	12.7152	0.743675	0.13897
0	1.06986	0.250297	1	3	5	0.50077	0	1.82057
20.7499	0	4.57959	8	9	7	7.15823	45.0079	0.535589
0.543465	1.62142	1.9468	0	9	16	3.42209	10.3019	0.075119
0	2.29665	0.34172	0	8	7	1.43053	3.22431	0.063851
0.457509	1.5739	3.44204	0	11	2	0	1.15037	1.22298
0.552399	2.65128	1.25364	5	3	4	5.00835	0.405902	0
0	1.08988	1.70428	2	3	0	1.44912	0	0.469805
0	301.031	0.292963	4	4	26	1.38937	0	0.537435
0.930267	0	2.89561	17	2	7	3.74461	124.481	4.43467
2.69803	0	0.351555	5	8	11	2.78588	41.7627	4.59715
0	49.2592	0	11	7	2	2.89505	68.6567	0.360571
0	92.0403	0	6	3	3	8.56015	0	0.229113
0	212.543	0.34179	28	13	3	0	100.725	0.604746
1.01601	0	0	6	10	12	0	0.366201	0.364592
0	111.401	0	2	9	10	0	16.7036	0.172407
6.0921	6.63318	0	10	8	4	0.693851	27.8843	0.509844
0	2.15393	0	1	3	5	1.58958	1.65042	0.357682
0	0	0.292963	2	3	16	0	0	1.28361
0.519471	81.3515	0	1	10	10	0.564218	6.09028	0.938836
0.475536	4.41101	0.343795	0	0	8	0	18.6454	0.349251
0	1.57869	1.3416	12	1	3	0.488266	0.396717	0.293867
0	2.25411	0.172774	3	19	0	3.19079	0.569643	0.29046
2.13138	5.7791	1.38755	3	10	8	0	0.520817	0.519477
3.49685	1.05528	1.30008	11	5	3	0	0.516748	1.29251
0	0	2.35129	9	3	2	2.71817	34.2545	0.307844
0.48292	0	1.21448	4	2	18	9.83805	44.5012	3.43283
0	0	0.137092	13	6	2	0	48.9598	2.07255
3.47557	145.472	0.302655	11	3	3	1.66471	1.21084	0.598298
0	0	0	0	3	3	7.9384	18.9253	0.329223
0	0	3.8942	14	3	9	15.2334	28.3014	1.15221
17.2953	0	3.71567	8	18	6	3.75482	188.875	0.201174
1.80108	0	0	28	6	7	0.340437	0	0.314683
0.182073	0	0.151364	3	8	2	4.54944	68.1108	0
1.1908	1.55007	0.988022	19	0	5	0	1.57869	0.760968
7.44639	57.2763	0	1	8	5	9.8903	4.21623	0.816919
0.629837	0.694573	0.151364	11	5	14	0	113.095	0.202445
8.04881	20.3855	1.60116	18	15	16	14.3544	0.625875	1.12745
0.555529	17.0629	2.03838	12	8	3	6.10396	0	0.112672
0	0.607668	0.100864	2	14	7	0	0.799778	0.10335
8.12563	0.32389	4.89267	3	9	6	3.42093	1.81706	0.926058
0	8.0794	0.673745	11	10	4	2.10052	4.05027	0.612432
0.653908	11.1118	0.102093	7	9	5	5.00707	0.38093	0.479252
0	3.25678	0.158319	4	3	6	5.64489	2.11549	0.375163
0	1.51905	4.94036	0	2	8	0.141397	1.85764	0
0.990294	0.149403	1.41846	2	9	3	10.419	0.763902	0.827196
0.897547	0.22257	3.18436	6	2	10	8.92483	0	0.078249
27.5606	0.526735	0.24662	37	1	4	1.05848	58.7528	0.202821
14.1362	0.549777	0.337011	3	3	12	0.138345	13.2255	1.99091
0	0	1.1757	7	2	12	0.130207	10.2857	0
8.60747	7.55875	1.7718	4	1	11	0.151569	10.4518	0.071513
1.17901	0	2.59517	7	1	4	9.06537	2.04821	0.736404
5.41426	0	0.348767	4	4	2	1.66246	8.11938	1.28682
4.96794	0	20.9893	3	6	3	0.302267	9.84214	4.3713
7.19188	0.497771	1.15061	5	2	1	8.32696	4.86789	2.32879
1.24309	0	0.467119	3	2	2	0.191784	101.786	0.429247
0	0.390621	0.811186	5	1	9	2.25898	109.797	2.80136
7.80169	0.394321	0.768931	1	6	7	0	0	0.587446
0	1.09223	0.73713	3	2	0	0.135215	0	0.204311
0	0	0.146187	5	3	3	6.2135	91.74	0.254983
0	1.56249	4.50162	5	6	2	2.57839	133.856	0.089842
4.42371	1.43865	5.31208	4	2	5	2.1618	2.58528	2.62019
1.53784	0	2.92605	2	6	6	5.45186	0	0.611213
0.961153	0	2.62058	3	5	8	0.765527	0.255655	0
0.961153	0	2.06405	3	2	9	0	0.924013	0
0	0	2.99541	3	6	3	0.192403	2.8755	0
0	0	0.356236	3	0	4	1.86762	1.08172	3.9569
0	0	3.0505	11	2	7	0.229866	0.577053	0
0	0	0.836432	1	2	4	0.091866	30.93	1.23694
0	0	0.595927	6	4	6	0.081058	0.608818	0.463854
0	0	5.25685	4	4	5	0.728787	8.29892	9.90814
0	0	0.181879	9	1	3	0.393867	0	0.469086
0	0	1.5433	2	2	5	5.41078	30.98	3.93257
0	0	0.442391	4	1	21	0.086462	26.0811	0
0	0	0.989236	3	1	5	0.086462	4.7545	0
17.5743	0	3.1362	4	0	3	1.87035	0.348951	0
0	0	3.79274	3	1	4	0	0	0.459363
0	0	2.20414	4	1	0	5.19661	0	0.390536
0	0	8.14802	5	2	5	0	5.95588	0.184042
0	0	0.339991	0	2	3	2.41411	34.9685	1.80833
0	0	15.3553	0	0	11	3.45327	0	0.650904
0	0	0.576774	0	1	5	2.13292	0	1.71876
0	0.082631	0.143409	0	6	2	2.81747	10.8337	0.172774
0	0.195309	0	0	2	5	0.25056	124.04	0.210333
0	0.201569	15.9837	2	2	7	4.75656	0	0.172774
0	0.086387	0	3	1	3	0	3.19909	2.92851
0.174966	0.547367	0.437194	5	1	2	1.82098	63.9665	1.43464
0.76349	17.9242	0.133543	4	2	7	0.128342	0	0.26545
1.72269	5.20705	2.69872	5	2	5	0.366392	0	0.450841
0	1.27459	0.576709	8	1	3	5.28831	0	0
3.40751	0.643175	2.70495	17	1	4	1.10886	0	0.208729
3.02111	1.76592	0.584073	4	1	4	0	0.776101	0.095941
2.39322	1.36098	3.73596	1	2	5	1.95362	0.821878	0.241871
2.59584	0.366201	8.03336	4	1	2	2.96384	9.68371	0.442227
0.290423	0.435953	0.080671	1	1	2	3.36304	0.22036	1.24262
3.98407	0.989556	2.50027	8	3	2	2.41238	0.553368	0.128847
7.38665	57.9148	0	5	5	0	0.110671	6.86639	0.571716
0.091552	85.078	0.07133	2	2	4	0	0	0.347634
5.82772	140.088	1.49259	7	5	6	0	33.2336	1.93362
3.05752	39.3048	0	3	0	0	0	50.6845	0.60867
0.846355	0.745711	2.168	4	10	9	0	19.8875	0.056339
0.146483	0	1.37043	8	4	14	0	1.65059	2.95984
0.139072	102.665	0.912126	5	2	3	0	0	0.398589
0	0	0.090542	3	7	4	0	0	1.38084
5.0389	157.22	0.290347	5	2	10	0	0.365446	0.32489
1.87369	2.93502	0.209362	4	2	5	0	76.5898	0.158025
1.59063	39.6355	0.087466	10	3	17	0	53.3084	0.179512
0.161945	0	1.08067	9	0	16	0	0.659161	1.02759
0.731365	0	4.17762	20	0	25	0	1.73933	0.325965
2.51825	125.007	6.31453	4	0	10	0	1.88905	0.410361
2.16279	46.9597	0	6	0	6	0	18.9342	0.336203
0.257762	58.8439	3.27292	10	0	7	0	0.62281	2.98223
8.14675	40.3832	0.773666	7	1	0	0	0	3.50964
2.75765	8.82789	2.23996	6	1	3	0	0.645596	2.91059
0	94.9579	0	7	2	0	0	0	0.977535
0	1.23694	0	7	2	6	0	108.999	4.10596
0.560696	261.245	0	7	2	0	0	0	0
1.04488	0	16.3825	1	3	4	0	0	0
0.074403	50.5663	1.13025	13	4	5	0	19.605	0.273517
3.5482	303.058	10.528	6	0	8	0	0	0.193432
1.71538	1.7392	17.9031	7	4	9	0	0	0.090143
0.216235	208.804	38.4517	1	3	4	3.48559	0	0.333572
3.25004	0	42.5628	2	2	3	6.56888	33.9184	1.00591
0	105.725	1.64126	6	3	3	0	0.7006	1.06466
0.816747	0	0.195311	2	0	3	0	30.6918	0.067607
0	105.579	12.0764	3	3	7	0	51.123	0.076503
7.54393	2.4522	12.1729	5	2	3	0	0	4.15108
4.9173	2.95815	3.81787	3	2	4	0	0	0.409326
0	121.238	1.74858	4	1	1	0	22.4936	1.56966
1.89453	84.997	4.69806	1	1	13	0	1.25846	0
0	133.729	3.0324	8	2	6	0	86.4908	0.168966
0	2.84353	1.50762	3	4	2	0	0.504541	0.059622
0	74.9108	7.06179	11	3	5	0	5.55287	2.43485
0	0	8.09142	5	1	4	0	0.61413	2.15298
0	70.1966	0.344057	6	0	3	0	1.56245	0.516795
0	28.7007	8.11051	4	2	5	0	2.21474	0.931727
1.30786	13.5955	7.01543	5	3	6	0	178.057	0
1.25337	6.18819	0.096833	2	3	0	0	0.817828	0.317377
0	35.4371	3.09732	5	3	7	1.50758	14.1125	0.10742
0	10.0337	0.359508	5	1	11	0	11.4497	0.257157
0	1.08969	8.13606	4	3	2	1.76842	31.1853	0.082396
0	30.693	3.63747	2	2	1	0.227979	113.461	0.16113
1.08988	0.781209	1.86532	3	3	1	0.097271	0.830034	0.097654
0	3.25575	0.131011	4	3	1	0.407386	2.12662	0
0	132.503	2.95418	1	4	2	0.625198	7.42616	0
0	81.5166	0.488626	5	3	2	2.66972	0	0
0	51.8021	1.79092	5	3	3	0	175.174	0.136013
0	76.6424	0	2	2	2	0.485424	8.01075	0.093914
0	81.2967	0.056339	6	2	1	0.091192	0	0.14087
0	0.328769	0.578871	9	1	2	0.18312	0	0.097152
1.79289	17.4315	1.02293	6	4	0	0	38.3916	1.67307
0	0.737662	2.37641	3	2	2	1.3772	28.8576	0.346509
0	0.578071	3.41189	6	4	1	0.164145	27.4312	0.103629
0	1.42478	3.04378	5	1	3	0	30.2136	1.86708
0	0.314193	1.73112	4	0	2	1.33068	50.8456	1.53996
0	0.531207	0.243081	12	1	2	2.86521	2.53729	2.60183
0	0.441832	0.360571	0	0	0	2.09573	1.09648	1.11037
0	5.49471	1.95507	3	3	8	3.43979	47.8212	0.496124
1.84563	4.45074	0	4	4	3	4.70735	38.2826	0.048576
3.16393	93.8581	0.17919	5	1	2	2.08495	44.8677	0.055053
0	8.10089	0.196163	6	2	2	0.10335	29.551	2.24429
1.0388	5.6889	0.071363	1	3	2	0.925434	14.4087	5.41948
4.61478	0	0	4	0	0	3.76587	36.8127	0.321237
4.59042	1.85453	0.281696	5	2	2	0.10335	50.6451	0.438808
0.889636	0	1.12368	6	1	1	0.394178	7.03754	0.080417
1.64644	17.6622	0.056339	4	1	2	3.17846	3.36464	3.07887
0.330944	0	0	6	0	0	0.399393	37.204	1.12233
1.49204	1.48722	0	5	4	3	6.79534	4.50853	0.095786
2.05727	1.91648	0	5	0	2	0.333863	2.28979	2.48496
0	3.16855	0	10	6	4	0	0.528446	2.22624
0	0	0	1	1	2	7.76546	0.522423	0.202821
0	0	0	5	4	2	0	0.120191	0.133602
0	0	0	3	4	2	0.44734	1.95116	4.85127
0	0	0.867088	3	3	3	0.091192	0.140223	0.814904
0	0	0.758042	5	2	2	0	0.120191	0.512107
0	0	0.294842	4	2	3	0	0.144874	1.89804
0	0.749683	3.49717	4	3	3	0.901643	2.0451	2.84328
0	0	0	3	1	2	0.115509	0.199981	2.38967
0	0.89962	0	6	1	4	0.312976	2.11941	1.4361
0	1.34943	0.469469	3	3	3	0.218852	4.15442	0.072168
0	0.674715	0	5	2	2	0.235763	10.3328	0.140496
0	0	0	4	2	2	2.34044	0	1.62229
0	3.58066	0	7	1	4	0	13.985	0.068859
0	1.31997	0	5	1	2	0.726998	85.0387	0.195309
0	4.86505	0.910711	6	2	1	0.97025	3.34603	1.40715
0	4.0136	0	4	3	0	3.34097	0	0
0	13.189	0	3	3	1	0.364056	0.366201	0.204699
0.773071	4.71689	0	7	4	0	1.13824	0	0.427508
2.45255	0	0	8	2	1	4.20431	8.33484	0.452918
0	0.440341	1.03684	4	1	0	0	0	0.632942
0	0.097654	0	3	2	2	0	0.410959	0.202821
0	0	0.915209	1	4	3	0	54.9291	0
0.781209	0.542406	0	2	4	3	0	18.7322	2.1785
0	14.727	0	3	1	2	0	0	1.37995
2.04481	1.89413	0	10	0	3	0	1.36805	0.208908
0	8.6671	0	5	4	2	0	29.2114	2.55164
1.51359	4.85018	0	13	2	4	0	14.2231	0.77763
0	0.487828	0	0	1	3	0	47.011	0.488488
4.88697	0.303015	0	2	0	2	0	1.55225	1.31411
0	55.4367	0	6	0	1	1.6478	0.532397	0.409653
0	9.48619	0	8	2	2	0	21.1733	0.241673
0	8.30196	0	7	3	3	0	1.10367	0.107799
0	28.9584	0	3	1	4	0	14.7976	0.513624
0	9.21094	0	7	3	1	0	0	1.05704
0	9.76868	0	12	0	1	0	28.0996	0.057493
0	1.09741	0	9	2	3	0	1.49562	0
2.66323	0	0	7	3	3	0	36.4243	0
1.69071	1.1201	9.91806	4	3	2	0	61.3397	0
1.78647	83.1483	2.74369	2	3	2	0	1.02342	0
0.156247	53.0289	0.712996	11	1	2	0	0	0
4.60437	158.41	0.568113	2	3	1	15.3732	3.18689	0
0.251505	5.42392	0.400289	5	2	2	0	47.7872	0
7.54509	41.7217	1.49276	6	1	3	0	57.2168	0
5.07285	2.7564	3.37953	4	3	1	1.35903	29.0111	0
0	41.1554	0.636723	1	2	2	1.46466	20.6559	0
0	0.356872	2.30647	7	3	5	4.3449	1.52799	0
0	2.05575	2.48555	10	2	1	0.662755	0.591515	0.178925
0	0.348018	0.865221	9	2	2	0.591189	1.1925	0.082306
0	12.5198	0.150238	4	2	1	3.43202	0.233214	0.255531
0	4.70044	2.82504	18	3	3	0	16.9066	0.739775
0	7.83238	1.20167	3	3	0	0.366531	0.889266	0.75613
6.53923	18.2906	0.887446	3	0	2	2.70554	0	0.059622
8.54683	39.5776	0.311932	6	4	0	0	0.41852	0.238723
10.206	180.379	0.429803	4	5	2	4.16759	5.29005	1.2444
0.767401	0.600144	0.960601	10	1	1	1.85557	0.275028	0.765534
0.875814	0.516716	0.32273	2	2	4	0.192736	0	0.824126
1.39399	2.12518	1.25021	0	4	3	3.00295	0.675376	0.342392
0.748342	0.484198	3.15678	5	2	1	0.241761	8.56455	0.243861
0.069753	106.637	0.222102	4	5	0	0.100323	0	0.085409
0.074403	2.25496	0.376994	8	2	3	0.985536	0.46386	0.23325
0.163592	57.118	0	8	5	5	0	45.7111	0.658211
0.074403	6.08421	9.077	7	3	2	2.05847	1.04706	0.055896
0.074403	5.21656	4.63902	3	0	3	2.89752	0.822842	0.538031
0.938719	39.7913	0.236508	10	2	9	1.86096	5.39886	0.468099
3.29284	2.38821	0.453495	33	1	3	0	0.810504	0.399554
0	0	0	14	0	4	8.84157	34.9254	0.509897
0.095192	210.517	3.19405	1	2	0	5.11949	17.3705	2.30926
0	193.678	0.793447	3	2	13	0.627094	0.781209	0.094104
7.58112	34.5658	1.36044	5	2	9	0	17.1734	2.21018
3.63139	0	1.44433	4	1	11	1.89158	117.802	2.29929
0	12.2792	1.24738	6	3	3	3.17313	11.0847	1.23516
0	1.51359	29.476	4	3	9	1.85505	11.6198	3.37682
0.297799	128.556	0	4	2	4	0.511826	7.09856	1.32951
0.128785	2.81284	0.866206	16	3	4	9.20724	1.29635	0.627683
1.85039	94.5112	0	2	2	1	3.03343	91.6647	0.995676
3.0477	140.549	0	3	2	26	0.128157	0.61847	0.563266
0.535878	17.2476	0	4	1	2	0.96022	346.966	0.405421
1.22799	0.440529	0	4	3	6	0.11414	0	3.75926
3.41244	0.732411	0	1	2	3	7.66318	0	0.471812
0.177357	24.9295	0.411976	1	2	6	1.49017	0	3.14897
1.39196	1.16752	0	8	3	10	1.16664	0	6.34377
0.419338	35.4184	0	3	3	3	4.10731	0	1.58135
1.58087	15.7508	8.86153	3	1	7	6.1021	0	2.41331
0	1.55822	0	27	2	4	0.22036	0	0.406506
1.44092	1.91545	12.4327	4	0	4	1.67766	0	0.063851
0.895784	1.08447	0	2	2	3	0.395679	20.3308	2.55038
0	1.25555	0	4	2	3	0.320137	19.0911	1.33183
0.140075	0	0.756815	1	3	6	0.116323	26.8092	1.34116
5.98531	80.3317	0	2	1	5	0.171668	5.14796	0
1.52619	166.697	0	7	1	6	0.184261	22.3037	2.14093
0.604389	96.6946	6.01129	1	1	1	0.830889	32.8661	0.510527
0	0	0.748191	3	1	6	0	0	8.64844
0	223.033	0.162118	3	2	4	0	0.391352	0.225543
1.33056	0	0.243176	2	1	2	0.202467	21.9595	0
0	0	6.55983	1	2	3	0.297536	58.72	0.654049
0.129436	215.481	3.68247	6	1	11	0	4.63902	3.10765
7.91686	0	0	2	1	6	1.20178	5.59501	1.08658
0.42755	0	1.80277	6	3	7	0.198706	0.395681	0.206747
11.6886	187.142	0.908104	9	2	3	0.080671	22.5786	0.314497
2.11244	2.23282	0.424589	3	2	2	1.9472	0.997116	0.747441
2.66077	132.146	11.3773	8	4	2	0	13.8105	2.85947
1.49799	1.16254	6.14784	2	2	6	0.121007	29.4924	0.307988
0.292687	0.687652	2.77632	3	1	16	2.11671	34.567	0
5.00047	0.825183	0.309469	13	2	2	4.33009	0.362716	1.21543
0	1.19822	0	16	1	5	0.135867	8.09141	0.12019
1.03657	47.0034	0.851994	7	4	4	0.24626	11.1027	2.32524
2.2134	0	0.186432	16	4	7	1.08016	0	2.00561
0.139944	0	1.69494	17	0	2	0.108411	51.3178	0
0.935506	0.393666	0.162758	1	6	2	3.65533	58.4573	5.23928
0	74.3624	1.09467	11	2	7	2.17011	54.3516	0
0.363985	0.427234	1.43434	45	2	4	1.47554	2.27338	0.604716
4.99822	29.8741	0.196666	17	3	5	1.17714	67.2234	0
0.303429	1.75719	0	14	2	2	1.43899	9.65603	0.18714
5.41332	7.8213	0	4	2	4	0	0	2.34823
0.329064	35.3281	0	6	3	5	0.089163	135.976	0.167862
3.94389	61.1189	2.53765	1	1	3	0.376548	32.6502	3.11598
0.223849	1.56734	0.604376	3	4	3	4.15687	72.3956	1.39049
2.40955	14.383	1.22005	2	5	1	0.233522	37.4875	0.138494
6.48196	0	1.71905	2	1	5	0	0	2.77556
0.812521	4.8497	0.183555	3	1	7	0	0	0
11.9609	14.8597	0.563415	2	5	7	0	0	0.921875
0.39858	24.0318	0.117728	1	3	4	0	27.4727	0.237978
0.14038	75.7806	1.36743	1	0	9	0	0.677589	0.078357
0.163229	41.9874	6.05181	1	2	1	0	12.1546	6.2233
0.105285	104.03	0.843557	8	1	13	0	0	0.268954
3.61643	31.753	0.450445	1	2	5	0	0.493701	1.25766
6.31075	74.8911	8.18154	0	1	4	0	1.36639	0.36666
1.05201	0	0.852323	5	2	3	0	0.353725	4.6365
0	48.7159	5.77553	11	0	6	0	14.6385	1.82747
1.94531	155.194	3.42619	3	2	3	0	0.820296	0.229666
0.326901	13.8529	4.2365	2	3	0	0	40.0258	2.61393
0	0	0.488064	3	4	8	0	59.0941	0.954864
1.10679	0	0.347944	1	2	6	0.498159	23.6439	1.31085
1.64885	0	1.89089	16	2	16	0.953353	0.985843	0.693103
0	10.45	0.079296	24	3	7	0.097656	0	0.147481
8.09244	0.428213	0	22	4	2	2.59935	0	0.216618
0	5.93107	0.197798	7	4	12	0.103759	11.2516	0
6.53078	0.662212	4.4825	12	3	5	0.898863	9.04705	0
0.86058	0.152216	0.072087	16	3	2	0.328541	0	0
0.104631	1.34388	0.650067	19	2	3	0	0	0
7.86139	0.455506	0.056117	7	2	6	2.40705	20.014	0
0	0.334947	1.23725	4	0	7	2.13958	61.1907	0
6.42705	0.697087	0.542356	6	2	5	0.196937	6.84731	0
1.42552	0.063851	0	26	3	1	0.232909	0	0
0.541038	1.09875	1.83561	6	2	1	0	22.2669	0
0.091552	11.9328	11.8969	11	3	2	2.58192	49.432	0
0.171949	7.18988	0	1	3	3	0.089834	0.434251	0
0.301867	5.24001	0	3	2	14	0.079899	9.90068	0
3.59881	0.124103	0.990006	18	0	11	0.168676	50.1586	0
2.53954	40	0	5	2	2	0	0	0
2.81042	59	0	10	3	3	0.741858	62.3381	0
0.138502	30	0	5	3	13	0.858817	55.3404	0
0.948282	45	0	3	3	5	0.336559	39.8584	2.9034
0.521675	56	0	9	5	6	0.288208	14.5514	0
1.74484	79	0	3	4	12	2.33049	0	0
2.02535	102	0	4	5	8	2.2123	0	0
0.83056	209	0	6	4	9	0	0	0
0	20	0	12	3	2	0	2.47861	0
2.87417	40	0	3	0	23	0	0	0
0.287315	59	0.53973	8	3	13	0	14.7555	0
0.825754	106	0.259161	3	3	6	0	8.17688	0
0.097656	124	1.17666	2	3	5	0	66.5629	0
0.361682	25.8577	0.311081	5	2	9	0	0	0
10.4698	23.5055	0.067607	3	5	8	0	83.0332	0
2.22549	49	2.2274	13	4	4	0	84.3024	0
4.38098	21.9322	0.414921	3	2	4	0	10.5789	0
0.537783	3.53281	1.85691	21	3	2	0	44.157	0
7.3645	0.917138	2.54403	4	5	5	0	0	0
2.52999	2.37052	1.15722	0	5	4	0	6.89217	0
0.7716	0.414839	2.49227	1	3	9	190.149	3.84642	0
2.78313	0.360574	2.07997	4	3	0	0	2.8634	0
0.682552	3.27946	1.17392	0	4	2	0.162757	3.20628	0
12.83	2.17275	2.83111	5	3	2	0.156247	0	0
0.534813	0.175843	0	0	4	3	0	0	0
3.9975	0.413152	3.41173	2	0	3	0	0	0
3.58176	15.3655	0.449552	9	2	4	0.272024	1.72056	0.675818
1.47824	0.341179	0.539355	4	2	3	0.106135	10.6454	0
3.2201	104.068	0.375595	2	2	5	2.50655	0.504541	0
2.74589	203.485	2.29965	1	4	3	0.351931	9.30822	1.12629
4.35524	0.289709	0.622407	2	2	12	0.102537	21.2963	0
4.46756	29.4985	6.20929	9	2	5	0	0	0
3.05014	39.597	0.896585	3	12	13	0.245803	0	0.133166
1.26554	460.099	2.65619	1	5	10	0	0.872368	0.443295
0	58.0983	0.572764	9	5	1	4.64277	0.729686	0
3.87373	0.984111	2.40054	4	3	12	0	19.224	0.427083
0.929963	7.7012	0.166406	2	2	14	0	0	0.249642
0	19.9172	2.74441	7	4	4	0.476732	21.3739	0
19.999	47.5996	0.39636	3	5	4	0	1.51014	1.00902
0.386001	0.598939	0.264758	3	3	4	15.2872	2.34363	0.594809
0	31.5917	1.89663	1	5	4	0	0.795856	1.39781
0.735814	32.0319	0.573541	4	5	6	0	51.3627	3.03405
0.396723	123.892	1.33145	9	7	4	0	0	0.127702
0	35.8892	4.89108	14	3	2	0	63.814	0.230558
3.7741	5.7212	0.944562	5	2	3	0	0.939892	0.229864
0	6.04703	0.058593	1	5	13	0	3.14925	0.067607
13.7362	61.7516	3.48195	6	2	4	0	0	0.077623
0.330942	25.0169	3.92134	3	5	23	0	3.12028	0.273309
5.55755	39.8473	0.347501	4	2	13	0	42.4768	0.057278
1.18865	5.34526	2.65197	0	3	8	0	0	2.96777
0.714569	29.4948	2.72542	5	4	8	0	119.28	0.150238
0	28.5636	0	3	2	6	0	2.56219	0.056339
4.7038	91.7926	12.8235	7	5	0	0	0	235.076
7.71696	56.3596	1.70883	0	4	2	1.32319	0.243176	0
0.778317	11.692	0	4	4	5	0	0	0
8.2438	42.6146	0	4	5	4	0	23.021	0
1.01772	49.8376	0	3	4	12	0.985245	5.3852	0
0	0.556593	0	37	3	7	0	0	0
0.34626	18.1533	17.3869	8	4	6	0	0	0
2.32972	18.218	0.270197	17	2	1	1.17326	0	0
4.41361	32.6654	0.37909	5	3	15	0	0	0
0.815121	5.10002	1.01831	1	3	8	0	0	0
10.646	0	1.31555	7	2	3	0	0	0
0.23208	1.91742	2.17128	3	2	1	0	0	0
5.14967	0.366201	0	4	9	0	0	8.79567	0
5.94507	0.397589	1.48093	1	4	6	0	3.24782	0
0.116435	58.0509	4.40702	6	3	7	0	9.73179	0
0	29.4874	0.408953	3	3	7	0	0.240383	0
0.150239	28.4987	0.305391	7	4	6	0	3.82632	0
0	37.9487	0.311707	3	1	1	0	6.03119	0
0.135215	115.724	3.17493	6	1	4	0	5.3891	1.66001
0	1.61806	0	9	2	3	2.59119	0.114557	13.6614
0.363391	122.447	0	7	2	4	0	0.131459	0
2.34277	0.540347	0.140776	8	1	3	0	0	0
5.09142	2.24819	7.94386	4	2	1	0	0.291558	0
11.5841	26.4774	0.284088	3	1	16	0	0.227863	0
0	0	0.217352	3	1	12	0	6.29769	0
0	1.62637	0.150034	1	3	9	0	0	0
0.488266	0	9.72261	4	1	3	0	4.04339	0
0	12.5348	0.345414	8	6	1	0	0	0
1.00908	0	18.21	16	6	12	0	4.1834	64.9431
3.29272	0	36.8044	3	6	7	136.625	0.900699	0
4.5493	27.764	5.32353	3	3	4	0	1.04045	0
2.65291	0	0	17	7	13	0	0	0
0.683572	0.812602	0	13	16	2	0	7.68872	0
1.58958	0.893518	4.47804	5	6	7	1.70625	1.54161	0
0	82.3448	5.27393	5	17	3	0	3.06284	0.927685
3.33558	0.841752	0.170897	4	2	5	0	1.79683	0
1.6601	1.822	0	13	0	5	0	2.67322	5.20215
10.5105	0	0.480464	8	19	5	0	0.262846	0.113226
7.62494	37.7842	0.212498	2	7	4	0.571968	0.116759	2.97217
0.701279	33.7286	4.75114	4	2	10	0	0.301421	0.320349
0	0	0	3	1	2	0	0	0
4.0605	0.433338	4.69222	13	7	8	0	0	0.306429
8.34241	0	0.449874	3	2	13	0	8.38337	3.49634
0	13.6907	0.346676	6	3	2	5.03869	0	0.493577
2.88228	0	0.231863	2	2	4	0	0	0.530887
0	0	2.13533	8	0	0	0	0	0.362997
0	1.90243	6.68325	3	4	5	0	0	2.87438
0	39.9552	5.2185	4	9	2	0.627036	0	0.515733
4.26566	0	0.166012	0	5	11	0	0	0
1.07289	0	1.92559	5	11	4	0	0	0.470085
1.77677	0	0.438564	7	6	14	0	0	0
6.13509	0	0.073241	2	5	2	0	0	0.157332
0.361395	0	0.629126	4	5	4	0	0	0
0	0	0.398759	2	5	2	0.561505	2.72459	0
3.30791	0	0	6	5	2	1.4648	0	0.515397
0.584424	19.7511	27.4891	8	2	3	0.243991	0	0.173607
0.436033	76.0938	0	5	12	1	0.380721	0	1.01452
2.09854	68.769	1.76941	2	5	4	5.02142	0	0.103079
5.08855	25.2559	7.02941	2	11	1	0.285987	0	1.28532
0	0	8.36616	4	3	2	0.514336	0	0.784944
1.77911	51.8834	0	6	2	3	1.51146	6.71072	3.07632
0.279418	0	9.55628	3	2	0	1.14754	5.45494	1.13103
0	0	5.82423	3	4	1	0.646118	0	0.372737
0.149857	0	0.744862	3	2	3	0.433762	0	0.652811
0.236695	0	0	2	0	6	7.34824	0	3.13333
1.46511	0	12.6232	1	0	3	0.131238	0	1.63405
14.4685	21.2748	4.01444	4	5	1	0.914225	0.292963	1.33252
0.155888	2.05072	0.964345	3	7	1	1.71563	0	4.04685
0.526051	109.971	0.184568	5	6	1	2.13896	0.091866	0.297421
2.60888	78.8217	1.3435	3	2	21	3.49437	0.121459	1.88862
0.148465	103.501	0.156248	5	13	6	0.593278	8.58623	0.338273
1.43814	58.1292	0.196813	2	2	2	0.147873	0	5.22527
0	64.9289	0	2	4	6	2.49566	0.631741	3.293
0.333177	0	0	2	2	1	0	0.115958	0
2.24011	0.554876	0.689998	5	2	2	4.03413	3.06542	3.07451
2.95816	0	2.53835	2	10	2	0	1.52347	7.03943
2.8737	59.5843	0	2	4	1	0.11682	2.32131	0.315473
1.81556	8.87882	0	2	1	2	2.42216	0.45661	1.9424
5.08009	62.6823	0.355279	2	14	3	2.74569	1.43253	0.138815
0.653693	0.319004	20.335	3	6	6	2.88652	0.641471	0.125765
0.378943	41.9047	0.830055	2	3	4	0	0	1.07122
0.189136	0	2.38573	2	15	5	5.55832	4.917	2.17258
1.73946	21.3812	5.38457	4	12	1	3.48263	1.46742	0.276613
2.7437	0	0	3	15	5	1.58439	2.64617	1.9919
0.156712	7.62397	0	3	3	4	1.13532	0.152851	1.60277
2.41188	0	0	3	5	7	2.66375	0.191078	0.445674
0.188325	132.07	0	1	4	6	2.90318	0.329499	0.29927
3.15698	31.3223	0.535069	4	4	10	0.44181	0.459797	1.60636
1.48196	92.8354	3.14844	3	1	9	0.993519	6.93452	0.58878
0.09727	154.26	2.86865	3	5	9	0.275002	0	1.24553
0.381039	114.591	4.33948	5	5	5	0.224605	0	0.095425
0.851387	112.337	2.79888	5	6	8	0.092772	0	0.092997
0.102133	0	0.600952	0	1	2	0.318038	0	0.882847
3.05432	0	0.174652	1	1	9	0.263371	0	0.261498
0.120765	0	3.51259	2	1	2	11.0902	0	1.15926
0.177942	128.433	1.34224	2	3	1	0.102537	4.35475	0.883531
0.143776	173.656	0.411082	0	2	2	3.01605	0	4.6608
1.34598	0	0.161241	5	4	3	0.40549	0	0.337012
1.74362	3.37351	1.20317	3	2	5	1.24651	0	0.639882
0.112217	0	0	1	0	2	0	0	0.499415
3.53642	0	0.056339	4	1	2	0	0	0.318364
1.00051	0	0	8	8	4	0	0	2.13957
0.685125	22.0958	2.63353	0	3	2	0.330834	0	2.27509
0.363699	0.633402	0.069485	5	2	2	0	0	0.222799
0	0.272311	2.01921	8	3	3	7.62295	4.42299	5.7062
2.00847	0.479643	0.127702	7	9	4	6.72391	0	0.614028
25.5165	1.21557	0.422545	7	4	4	0.404974	0	5.5519
25.3704	0.15488	0.210333	7	1	3	8.4442	0	2.69992
19.1923	3.18192	0	3	2	5	0.289877	0	4.4683
2.08784	20.6113	0.128641	7	11	3	1.25802	0	3.22794
0.20926	1.24006	2.75127	2	5	7	0.110313	0	9.87003
2.14942	15.5052	5.24824	5	2	4	0.868618	0	3.57639
3.70581	9.18771	1.49482	6	10	1	0	0	0
0	0	0.944094	4	10	5	0.135631	0	0
0	0	0.338634	1	9	2	0.14149	0	0
0	0	1.27044	9	4	4	7.22372	0.329234	0
0	0	0.841205	3	7	4	6.74217	0	0
0	13.3883	0.195533	6	1	6	0.081379	0	0
137.701	0	0.341926	3	9	4	4.33613	0	0
0	0	0.070801	2	7	2	0	7.74493	0
0	1.13697	0.059622	2	2	3	0.30119	0	0.274508
0	1.11803	0.379351	4	0	1	0	0.981081	0.280609
0	0.422926	0	4	5	1	0.145517	0	0
0	0.807261	0.236249	5	2	2	0	14.6041	0
0	0.586977	0.076997	1	2	2	3.55261	0	0
0	0.349286	0	2	5	3	0	4.88514	0
0	3.77631	0.071363	5	8	4	3.25195	7.64713	0
4.55151	0.420589	0.314373	2	12	1	3.54873	0	0.774627
0	9.75571	3.31534	3	4	4	4.71659	2.43058	0.152985
2.16756	0.078875	0.523876	6	5	2	3.55311	0.518766	0.197936
4.92894	4.93359	0.464025	2	2	2	0.345692	0	0.062816
0	3.98669	1.05547	2	2	2	0.208047	0	1.86736
4.39291	0.826309	3.05462	2	1	4	2.67062	9.15572	0.230326
2.83617	0	0.8215	3	3	2	0.129499	4.81314	0.726869
1.63435	0	0.822703	4	2	1	0.271735	1.24863	0.197575
1.66639	0	0	2	2	5	4.626	14.7104	0.146571
3.44869	54.8412	0.322528	8	1	3	0.827764	0	0.188448
0.518792	0	0.309134	8	7	2	2.28554	5.03814	0.27794
2.51504	0	0.255575	6	4	1	0.913177	0.444429	1.88776
0.402827	0	2.42621	4	0	2	0.449356	0.788839	0.35813
0.505314	7.87803	0.097655	3	2	3	0.348189	0	0.245844
2.22112	0	0.101011	2	1	1	0.969135	10.8271	0.444554
3.95913	0.279014	0.063132	4	2	1	0	0	7.57282
0.457493	0	3.24287	5	0	1	2.5844	0	3.65407
4.06342	9.55887	4.81036	5	5	3	4.29628	0.624671	0.058265
0	0.929381	0.685531	8	2	1	2.30824	0	2.58384
0.200542	0	0.149335	6	8	1	0.092515	0.970292	2.16702
0	0.248787	1.1645	6	6	1	2.73373	25.3448	0.391664
0.386434	4.57811	0.191682	3	4	5	1.96348	0	0.063348
1.67692	0	0.330207	1	2	4	2.82623	0	1.12089
3.87489	2.03672	2.41862	6	5	1	0.849927	0	0.350626
0.134469	0.390619	2.94164	7	2	1	1.11496	0.643281	0.113618
0	0.252507	2.0613	3	5	3	3.47322	10.2614	3.60961
0.092515	0	0	4	27	4	0	0	0
0.326493	0.121372	0	8	6	4	0.880113	1.15964	0.249181
0.077095	3.49057	0	15	6	2	0	0.466906	0.684582
0.432248	14.962	0	3	3	2	0	0	0.454766
3.1895	0.117187	0	4	2	2	1.17858	1.37732	0
0.300484	0	0.531679	5	7	3	1.26769	17.4114	0.056339
4.19428	15.5048	1.70717	1	2	1	1.49284	0	0.110218
1.45235	2.74363	1.97942	4	7	4	0	5.36953	0.365103
0.087375	0	1.04977	9	8	0	0.781987	9.74248	1.35229
1.65123	0	0	3	1	3	1.59497	0.266256	0.315895
10.265	0	5.01866	3	2	4	0.093885	0.28754	0.147075
5.66684	0	0.501584	2	4	3	0	0	0.191554
0.185134	0	4.11033	1	10	4	0	6.93511	1.62438
2.4878	0	0.756815	3	0	4	0	0	1.26619
3.43343	0	0	4	4	3	0.582664	12.8813	0.219243
0	0.755643	5.27452	3	8	2	0	6.60467	0.733942
0	7.13625	0.366201	1	7	2	1.05248	2.77617	0
5.69456	0.684071	1.17882	4	1	5	0.572356	33.8937	0.927709
0.166449	3.43879	0	3	0	1	0	0.79586	1.51973
1.65418	3.52888	0	1	6	4	0.651021	2.6166	0
0.190389	3.64846	0.785297	1	3	3	3.66742	0.218561	17.8893
0.587659	8.33368	0.402821	2	4	3	0	0	0
4.85985	0	0	15	3	1	0.488266	15.716	0
2.03338	0	0	7	2	2	0	1.79211	0
2.28233	0.243174	0	0	4	2	0	7.97919	0.366201
0	1.00259	0	4	8	4	0	0.810069	0
0.241228	0.081058	0	3	3	2	0	10.9336	0.818588
0.866032	0.520573	0	1	7	2	1.16979	0	0
0	0	0	5	0	2	1.04809	1.91813	0.077095
0	0.225234	0	9	6	3	1.83061	0	1.77538
0.100512	0.392874	0.764934	12	2	3	0.651664	0	0.328941
1.85611	1.16096	0	3	0	2	0	1.90471	5.48898
12.778	0.236253	0	0	0	2	0.673386	0	0
0.201023	18.6243	0	2	1	4	0.686419	0	0.126258
0.431318	6.06256	0	4	3	4	0	0	0.10954
0.148475	0	0	4	0	0	1.07525	0	2.78223
0.276512	0.587094	0	9	1	4	0	0.260414	0.877898
2.02767	0	0.54621	2	1	2	1.56157	1.41058	6.74802
3.03031	0	0.288278	2	2	2	2.91451	7.09115	3.92701
2.62905	1.11463	0.103007	3	1	1	6.93419	1.07647	5.66568
0.596033	10.6314	0.706342	3	0	0	1.10207	0.166589	0.092515
1.37121	14.2819	0.838387	2	1	3	1.54951	0.735467	6.22976
0	0	0.816625	9	3	3	0	14.3395	6.46672
2.28524	0	0.619848	23	2	3	0	0.493949	0.795638
0.111999	0	0.636543	3	4	3	1.74997	5.7283	0.882107
0	0	3.36892	6	1	1	0.369276	5.04654	0.400704
0.12992	35.0275	3.50951	5	3	2	0.406332	0.564732	0.261933
0	22.6607	0.115336	3	4	1	0	0	0.139366
0.498551	10.8078	0	6	3	0	0	6.34119	0.082819
1.71599	30.5212	0	5	0	2	1.90922	0	0
0.39274	14.4355	0.114699	1	0	3	0	0.390556	0
6.69349	14.9198	0.988907	4	3	3	4.85943	0	0.056339
1.01896	4.13669	0	9	0	3	0	4.6585	0.520455
7.81898	0.578391	0	8	3	4	0	0	0.681059
8.64008	0.419917	0	6	3	2	0.651664	0.84218	0.071363
0.659823	33.6986	0	4	3	1	10.3232	0.349126	2.37773
0	31.3275	0	6	1	3	1.88063	5.48651	1.54785
3.432	7.097	0	6	4	1	2.49626	0.600092	0
4.01454	11.8321	0	22	1	2	0	1.74825	0.639347
0.125923	224.082	1.78775	5	3	8	1.76311	0.756036	0.882527
0.591922	24.7587	0.451648	6	3	2	1.68	4.29315	9.69711
0.291357	102.211	0.612554	5	2	1	0.086462	7.85849	0.443988
0.459663	0	0	4	5	2	1.20642	2.01177	0.088559
0	28.5853	0	3	2	1	0.237525	0.949322	1.18149
0	17.1079	0	0	0	2	0.205047	4.4698	0.17379
0	0	0	9	2	4	3.91208	1.37984	0.396722
32.2636	0.758293	0	5	2	5	0.206068	0.421506	0
0	13.4931	0	5	5	6	0.090965	0	0.599271
0	0	0.386545	19	0	3	0	0	0.218807
0	0.481174	0	20	3	4	0.37358	0.386074	0.971044
0	0.349389	0	8	2	2	0.221559	8.43825	0.248554
0	59.8432	1.53253	12	2	2	3.06323	11.3544	2.25684
0	1.37163	0.872372	12	2	6	0.645555	0.313462	0.090389
0	0.060095	1.23216	2	4	5	0.198948	14.7117	0.61845
0	1.17086	0	0	3	3	0.517166	3.61679	0.698983
0	1.73046	0	5	2	5	0.855851	2.67291	0.322175
0	11.0831	11.5459	1	0	2	0.657299	0	1.62584
10.9557	0	0.394683	4	2	5	2.3894	0	1.37289
0.88191	15.0827	0	4	2	3	0.252721	0	0.235809
2.96734	35.4359	0	1	6	2	2.74228	6.71119	0
0.771949	1.19529	0.366201	2	2	20	0.370002	0	0.783747
0.83493	61.8355	0.618251	0	3	7	0.142885	0	0.060095
4.68888	0.801736	0	16	1	3	5.15443	0	0.060095
0.39682	37.8123	12.9589	31	1	4	0.20633	0	0.212259
0.163928	0	0.216844	2	5	10	0.091866	0.659389	1.29442
0.141007	56.8793	11.9911	3	3	10	1.16338	15.3887	0.663577
0.371942	85.0078	0.397923	17	2	8	0.948979	0.427821	0.154698
17.8575	0.745726	0.526762	8	3	4	4.0635	0	0.060095
4.10421	0.502555	0.122816	14	2	4	0.334334	0	0.234364
0.118705	32.3381	1.69608	4	0	4	0	0.913437	0.208506
0.395683	56.1409	0.742491	23	3	2	0.909801	8.67784	0.166304
3.0844	1.53169	0.933474	5	1	8	0.890324	0	3.29877
7.09824	1.18846	2.31751	7	4	1	0.134857	0.429681	3.80835
0.349442	105.784	1.82822	7	4	9	4.30183	1.3786	0.145829
0	62.6081	0.085437	3	2	5	15.7102	0	5.06508
6.79178	6.30664	2.61282	4	2	5	5.41721	0	0
0.437186	33.6418	2.71577	8	2	5	2.90732	0	0
0.354773	0	3.55119	3	0	7	0	1.24094	0
2.64001	0	1.51126	11	1	2	0	0.192671	0
1.0316	0	0.619743	4	3	0	3.67773	0.152031	0
0.303074	0	5.35975	16	3	4	5.04625	5.3165	0
0.780662	0	0.321993	16	3	4	0.356385	0.362212	10.7136
2.45067	0	0	2	2	2	4.98288	11.3135	0.285793
3.39169	0.334195	0.371196	4	2	3	0.816285	15.1702	3.63101
0.673109	21.8252	0.456637	19	2	0	10.9031	1.97649	0.595503
0.424982	0.784532	0.20111	13	0	5	0.451341	4.06398	7.38879
0.131476	0	0	15	2	3	4.97014	0.797224	0.34647
1.11814	0	0	4	3	5	2.36745	7.41463	8.81973
0.908824	0.318074	2.31654	36	0	9	0	5.94851	0.455828
3.90444	0	2.53591	11	3	6	0.541812	5.17082	8.04285
13.7107	30.8946	0.871692	15	0	13	6.16312	16.4134	2.26875
11.6782	4.64119	0.059622	2	3	21	1.53104	0.269441	2.35463
0	0.548755	0.070801	1	4	12	0.671833	1.65525	0.239631
6.05196	0	0.339262	18	2	4	4.62573	0.517135	0.161282
0.268308	33.2692	3.09317	5	2	7	0.87886	0.194542	0.831408
6.02016	0.494776	0	4	2	10	0	0	2.29607
0	0	0	7	2	3	0	0.423635	3.79126
5.09048	0	0.127761	29	2	3	0	1.19084	1.25043
0.151366	92.7743	0.114276	23	2	6	0	0.413565	0.580708
0	0	0.279271	4	4	8	0	0.164619	3.07348
0	0	0.227027	10	4	3	0	0	0.383691
0.49353	0	0.121107	7	2	1	0	0	0.836979
0.3338	0	0.382527	14	0	6	0	0	0.452592
9.50492	0	0.742584	1	5	7	0	5.92606	0.217845
0.828759	81.4492	0.17514	2	3	5	0	11.6189	0.212951
0	0.293629	0.21613	7	4	7	0	0.288834	3.00449
0	31.3766	1.54457	9	1	7	0	0.281473	8.63174
3.76937	0	0.481129	5	3	13	1.14177	0.106271	3.14277
0	0.382946	0	0	5	4	0	0	0
0	0	0	5	1	17	0	0.206862	0.200485
0.716329	24.0361	0	13	1	4	0	0.785853	9.02243
0	5.11367	0	6	2	5	0	0	0.603616
14.7986	0.674283	1.00908	12	5	5	1.54289	0.178075	2.11168
6.15473	0	0	4	1	1	0	2.54061	0
0.367424	7.02279	0	6	0	1	0.756796	0.204116	0
0	0	0	2	2	1	0.2832	0.239282	1.10598
0.856567	0	0	2	2	1	2.61629	1.47001	1.09807
0.937481	0	0.857096	13	2	3	0	4.82001	0.857713
0	53.0706	0.082669	9	3	7	0	6.18914	10.2503
1.18162	3.69567	0.524987	1	2	6	0	1.04939	1.63141
1.01259	0	2.57989	22	2	7	0.163351	3.17461	0
0	0	0.528051	3	0	6	0	0.169018	0
0	1.11978	0.182572	0	2	4	0.387395	3.00984	0
0	0.217129	2.20984	6	1	5	0	0.338036	0
0	2.71784	2.1953	3	3	4	1.66072	0.259161	0
0	0.370135	0.189019	6	2	10	0	3.8579	0
0	0.244701	0.277194	9	1	8	0	0.714545	0
0	0.203056	0.560501	2	4	2	0.171873	0.127376	1.91258
0	4.34861	11.408	3	4	1	11.3515	0.142103	0
0	32.1586	9.19768	2	3	14	0	1.56377	0
0	9.80503	0.424797	2	3	5	0.18229	0.223229	0
0	0.212821	4.37128	21	3	4	0.18973	0.382732	0
247.184	0.832168	0.223767	13	5	8	0	0.31256	0
0	25.0287	0.434488	2	2	8	4.18368	5.11065	0.236625
0	0	0.332686	1	4	3	0.710605	0.721518	1.94392
0	14.6763	7.76581	0	3	1	0.31445	1.16554	1.60035
0	2.46976	7.9368	4	2	2	10.8073	0.067934	0.997172
0	18.1664	0	6	3	1	0	0.211064	0.145271
0	21.0868	1.8647	5	1	5	0.550051	0.26112	0.763694
0	0.20926	0.818022	2	1	6	0	0.121574	0.187798
0	0	0.159331	1	3	18	0	0.076893	4.59688
0	0	1.58751	1	2	7	0.111349	0.087517	0
0	7.52927	2.88611	1	2	8	0.142897	0.255395	1.64656
0	0.769784	3.54354	0	3	6	9.95606	5.62966	1.19616
0	13.2455	2.12471	2	2	3	3.13633	0.301355	0.404304
1.21668	2.53065	0.180122	4	0	5	2.14319	12.3809	0.399089
0	6.24722	0.177093	3	3	1	3.6832	0.12019	0.169018
5.39082	29.1233	0.278682	2	1	9	5.34605	2.97221	3.23466
0	0	0.07218	1	4	7	0	7.7097	0.343627
15.0006	0	1.26883	1	1	1	7.49246	8.11457	0.093899
0	3.59152	1.57438	2	1	3	1.66865	0	0.677338
4.97279	0	1.50725	2	3	3	0.227859	0	0.491826
0	0	0.090224	0	3	24	0.128171	0.097654	2.41094
137.186	5.3384	0	0	1	28	0	0	0.379351
0	0.535028	0.296148	1	3	8	3.55579	0	0.148763
0	5.69966	2.22894	7	0	2	0.199186	0.776346	0
0	4.18721	0.665374	7	2	4	3.84391	2.13689	1.73303
0	0.159862	0.703781	8	0	8	4.65833	0.083263	0.715537
0	10.613	0.594023	5	4	2	9.2996	0	0.598688
0	3.8077	1.0808	6	2	15	0.467518	0	3.51218
0	13.5968	2.84639	4	3	2	0.211072	2.12474	0.13584
0	8.00259	0.115518	15	3	25	0	2.2889	0.270599
0	4.56944	0.228054	2	1	2	0.414017	0.8928	0.063851
0	0	0.666161	6	1	6	0.424002	5.19637	0.110675
0	15.7831	1.49987	1	2	11	2.8222	1.82674	0.368012
0	0.175452	0.632362	5	4	25	0.110241	2.59099	0.150238
0.19314	0.509065	1.21245	4	0	5	1.09544	5.611	0.487469
0.220628	2.38151	0.133972	1	1	16	0.213996	4.09466	0.112679
1.09282	0.245206	0.249155	7	4	4	0.208536	0	0.112544
1.47172	2.01748	0.084182	2	5	14	0	2.58029	1.99021
0.184459	22.9138	0.089433	3	5	6	1.54296	0.237369	1.06143
0.196666	0	0.073463	1	2	5	0.375437	0.172632	0.814827
0	0.365245	0.228241	2	2	3	2.21726	3.31805	1.36434
7.23862	0.707999	0.225446	2	1	4	0.105053	16.5995	0.240381
0	0	0.119244	1	4	14	3.93033	3.176	0.452997
0	0	1.50857	1	3	3	0	0.625643	0.075697
0.995418	37.0557	1.58112	12	1	10	1.30283	10.0026	0.116435
7.02325	0.380448	0.049922	6	2	8	0	0	0.178806
14.5003	24.1976	0.311317	3	3	3	3.89314	0.698524	0.242922
4.13951	0.449112	3.15249	1	4	9	4.26652	13.9971	0.579928
1.00086	13.4004	2.9253	5	1	0	0	0	1.52693
0.173609	7.84429	3.28747	3	1	3	2.98829	0	6.90975
0.19531	0.116483	1.37088	6	2	11	2.23826	0	0.090143
0	0.573983	0.647981	5	3	6	6.4446	0	0.150238
0	7.8845	0.464895	3	3	3	1.75741	0	0.111952
5.04168	2.31557	0	2	0	13	0	0	1.60295
10.0412	6.04026	0	10	0	20	3.18755	0	1.11356
8.051	0.480954	0	0	1	7	2.29669	13.5564	2.04693
4.9174	2.87736	0	1	2	16	6.54372	1.05951	0.079127
0.162758	4.93388	0	17	0	7	0	0	0
6.13255	0.837432	0	4	2	10	12.3502	0.732383	0.340767
5.63555	0.105167	0	1	2	22	0.251617	1.49633	0.626609
15.0182	1.05392	1.26869	2	2	4	0.130207	0.684211	0.080753
2.16085	0	0	5	3	15	3.8493	15.9898	2.66351
7.94417	2.76155	0	2	0	2	6.36951	17.4068	6.86317
4.12148	0.10292	0	9	4	6	1.17015	7.32767	0.09249
2.09859	0.22503	0	4	3	6	1.94774	4.4516	0.076908
0	0.191063	8.7824	2	3	2	0.283083	0	4.4718
4.8487	0.063688	0	9	2	4	1.36486	1.34584	3.5671
4.8232	0.220077	0	6	5	6	4.94389	12.387	4.86315
5.18285	0.284472	1.24673	3	2	3	0.101996	0	3.95138
0.430051	0.167729	0	2	3	3	3.24863	0	4.29914
0.732401	0	0	2	3	9	0.487508	10.0879	1.75414
2.33613	2.50576	0	5	1	5	0.221353	1.4118	0.254246
1.09092	0.186053	0	7	4	1	2.00657	4.2911	0.201021
9.09604	5.69649	0	0	2	2	3.25061	2.99823	0
5.8689	0.201757	0	3	2	3	0	0	0
0.710652	0.074823	0	0	0	0	0.821897	0.566519	0
1.74614	0.360399	0	3	3	10	0	2.20089	0
0.419338	2.17952	0	3	2	4	0	8.05367	0
0	12.0723	0	3	5	12	0	3.94936	0
0.259932	0.740571	0	7	2	3	0	0.244137	0
0	7.11306	0	1	5	2	0	0.540356	0
0	0.758835	0	3	1	1	0	0.268551	0
0	5.13497	0.883674	9	2	4	0	0	0
0	8.20047	0.116582	2	3	12	3.91999	0	0
0	2.3268	0.202109	2	2	4	0	0	0
0	1.09049	0.260998	1	1	1	0	0	0
0	0	1.97232	5	1	1	0	0.244137	0
0	0	0.512046	1	0	6	0	0	0
0	0	0.18719	3	0	5	0	0	0
0	1.7718	0.520458	3	0	2	0	9.90892	0
0	0	0.339511	13	1	3	0	0	0
0	0	0.40294	2	3	14	0	0	0
0	15.0355	0.223282	2	3	6	0	1.70157	0
2.0107	0	0.057256	6	3	2	0	0.950053	0
0	0	0.200396	2	4	9	0	0.336907	0
0	1.9247	0.36177	10	2	0	0	1.76228	1.31291
0	10.2403	0.192728	11	3	8	2.3718	3.04839	6.54218
3.68212	0.334259	0.057256	3	3	9	0	0.284424	0.244137
0.593431	19.4221	0.110187	11	4	6	0	0	2.11048
8.46405	18.3552	0.313067	2	0	7	0	0.30513	0.673144
0	12.8632	7.67434	15	0	15	2.24598	6.40869	0.777169
0	22.086	3.47132	2	2	2	0	0.345052	1.31337
1.26105	15.5502	8.94567	4	2	13	0	0.319977	0.7731
0	0	1.05558	5	0	7	1.68017	0.091422	0
0	4.4145	0.131083	4	3	1	0	0.310476	0.278723
0	8.24552	1.07594	3	0	6	0	0.121896	4.09801
1.00908	0.520829	0.235874	13	4	4	1.66204	0.23624	0.535745
0	1.12548	0.38787	5	0	4	3.72295	0.389813	0.31792
2.05614	6.3233	2.73275	8	2	2	8.71536	1.80859	0
0	2.20074	3.28839	8	1	6	0	0.311293	1.20035
0	4.82279	2.37527	8	0	5	2.12504	2.4021	0
0	39.9027	2.61864	4	3	4	4.46548	0.404085	0.056339
0	35.5968	0.316358	2	1	4	1.16508	0.089468	0.251649
3.38798	4.1741	0.103346	6	5	4	0.077095	0.187923	4.45624
2.92088	0.601627	0.12251	8	5	4	0.506832	1.57721	0.116823
1.13828	0.41104	0	4	2	5	0	0.086343	0
0.314616	1.83626	0	4	3	6	0.290223	0	0
3.81298	13.4904	0	0	1	11	0.187232	11.9206	0.192305
1.28802	1.90947	0.80041	1	1	4	2.66151	3.39147	2.28598
0.210228	0	0	5	2	11	0.107934	7.20256	0.134275
0.332974	17.1973	0	4	1	2	4.16609	4.51484	2.03788
5.27089	84.2082	0	4	4	12	0.077095	0.357023	2.91741
5.8486	15.2657	0	4	2	11	2.47948	0.60784	0.276496
7.11467	0	1.20439	5	3	2	5.72462	2.33284	0.1421
4.02188	0	3.46975	2	4	7	1.97743	8.88612	0.236625
5.44702	119.576	4.08674	0	3	3	1.74389	2.7145	2.59361
0.958619	0.385731	0.913467	4	0	3	0.226381	0.286042	4.32469
7.62943	55.8764	2.05683	3	4	4	0.189391	6.07317	3.67984
3.59159	1.02134	0	3	3	11	0.549652	0.367769	1.71807
0	30.3459	0.390614	4	0	5	1.02732	7.9385	0.765997
0	0.701487	1.16312	9	2	6	1.0199	12.6299	5.29609
0	60.1662	0	3	2	2	1.83925	0	4.31703
0	8.28753	0.891088	3	3	2	0.236738	18.8663	0.383107
0	75.349	0	1	0	11	0.146482	22.7162	0.408641
0	0.622541	0	3	3	3	0	0	0.078875
0	7.15898	0	1	3	7	0	5.64611	0.327324
0	29.6909	2.53899	3	3	6	0.084338	30.2279	0.185607
0	76.4337	1.2993	5	2	3	1.30724	0.452333	0
9.97647	6.72776	2.429	2	2	3	0	13.4733	0
4.01859	0	0.906872	6	1	3	0.07546	0	0.609005
8.26809	43.7039	1.01322	2	2	8	0.564335	19.9083	0.084885
7.43119	0	0.571062	2	2	0	4.08685	0.594159	0.146315
2.65979	29.9214	1.16828	4	4	2	0.088777	2.03401	0.268551
0.455609	0.206789	0.263407	6	1	1	0.547022	0	0.437215
3.80087	29.5162	0.056339	2	0	2	3.22462	0.40002	0
0.301104	0.318389	1.8919	2	2	2	3.92625	1.52073	0.476325
0.929036	7.18658	0	3	3	13	2.10885	0	0.395462
0	0.248146	0.438762	5	4	6	0.718101	6.07038	0
1.29229	29.6826	0	2	3	2	1.48291	0	0.063851
9.45737	14.1859	15.8072	5	4	6	0.256794	0	0
0	11.4904	0.157425	1	2	1	0.070035	0.446021	0.187093
1.27153	2.15947	13.864	3	2	8	0.570209	0	0.194773
2.17977	1.72372	0	5	4	11	3.07177	0	1.22832
0	1.80065	9.03061	2	4	9	0.339279	1.54965	3.72571
0	0.47129	0.613177	1	3	1	0.368896	0.358992	4.63001
0	73.5626	0.748676	2	1	6	1.16995	5.30816	3.46613
0	8.64551	0.3048	2	3	11	0.14396	15.8203	2.59059
135.214	16.095	4.11116	2	1	11	0.239869	12.4706	0.130707
3.41497	0.791911	3.05573	6	0	7	0.377409	0.512681	0.127702
1.16254	20.2865	40.9728	5	3	4	0.820281	0.366201	2.81231
0	14.6526	20.1817	2	2	2	0	0	2.07799
0	0	15.8234	3	5	4	0	0	0.356438
0	20.4475	0.553368	5	2	4	0	0	3.90992
0	0.617669	0	8	6	2	0	0.366201	0
0	22.4717	34.1923	7	4	2	0	0	49.2049
0	8.41728	78.997	7	6	2	0	0	2.14026
0	0.341062	2.53084	6	7	0	0	0	0.319004
12.9664	0	0	2	8	10	0	3.44016	0
8.43839	0.145906	0	4	4	6	0	0	0.292963
0	0.600675	3.31506	4	3	9	0	0.500474	0
0	23.3709	1.95423	2	3	2	0	0.390614	4.30444
0	5.21751	0	5	3	5	47.822	0	0
0	9.66189	7.07887	7	2	2	0	0.398752	0
0	5.9503	5.48074	0	6	2	0	2.26975	2.32329
0	0	0.351213	4	19	0	0	0	0
0	0.191466	1.31746	5	0	4	0	0	8.61683
0	9.74457	1.27105	4	5	2	0	0.454464	6.33442
2.49574	20.8037	0.63835	2	5	1	0	0	0.446422
0	0	3.01283	3	1	10	0	0	0.298545
0	3.88639	0.657578	3	2	20	0	1.19219	2.08739
0	10.7949	2.08515	3	8	8	0	0	1.25754
1.68254	3.64544	0.082631	4	3	6	0	0	1.25296
0	0	6.9735	7	7	5	0	0	3.46402
0	0	0.475327	2	3	2	0	0	2.43548
0	0.991647	0.452499	3	2	2	0	6.26416	0.12019
0	3.31263	0.16714	2	4	3	0	0	8.59178
0	8.59727	3.42971	2	5	3	0	0	0.350587
0	8.37579	2.59725	1	3	2	0	0	0.20926
0	0.704422	1.79647	3	4	5	0	0	0
0	4.27957	4.59136	15	3	4	0	0	0.953606
0	0.237629	4.04263	10	4	4	0	0	0.298709
0	0.665393	0.063851	7	4	3	0	2.85973	0
0	0.319842	0.882273	5	3	3	0	0	0
0	3.62394	0.056339	2	4	3	0	0	1.51544
0	2.39387	0.396371	3	3	4	0	0	0.509975
0	5.41755	0.543456	3	4	4	0	0	0.973641
0	19.9398	0.060095	4	1	2	0	0	0.297033
13.7912	16.8022	0.458939	3	1	4	0	0.680987	0
11.6748	0	0.187255	6	1	7	0	1.62093	0.298883
7.039	0.772158	0.334749	5	3	4	0	2.70967	0
2.65286	0	0.361719	7	3	4	0	3.0182	0
0.60843	9.43371	1.9256	2	0	3	0	1.09095	0
12.9776	0.327477	3.97443	5	2	2	0	1.56261	0.792688
6.73324	54.8394	6.35276	3	3	6	0	4.14941	0.223017
7.48648	24.2934	9.45323	13	1	3	0	0	4.73182
4.70362	36.3578	2.4863	2	2	2	0	0.766108	0.071989
2.80063	0	2.93137	5	2	4	0	0.54079	1.21959
0.310669	40.274	6.17526	1	3	2	0	1.24421	1.69512
7.29778	69.1015	0.233194	4	3	2	0	1.70266	2.16334
0.330925	0.056339	0	4	3	2	0	0	1.74541
10.8856	0.158845	5.63021	5	1	1	0	8.50461	2.04409
1.42665	0.405984	0.83367	5	2	1	0	7.42401	0.502866
0.204643	3.11255	0.467552	1	0	3	0	0	0
0.160842	0	0.75202	14	6	3	0.242517	0.182988	0
8.35672	3.31147	0.092328	10	7	4	0	1.62952	0.980281
3.30141	2.61306	0	3	3	3	1.84453	5.18748	0
0.294166	0.169018	2.30112	2	5	3	0.155738	2.94457	0
0.15314	0.863155	0	0	2	2	0.435125	2.02757	0
1.13957	0.255718	0.305854	25	0	2	0.17653	0.259791	0
0	2.1972	2.30946	17	2	5	1.53055	0.156817	0
2.74896	3.3982	1.58901	3	5	3	0.067607	0.29441	0
0.750665	0.534982	2.16903	9	5	2	0.116435	0	0
3.40644	1.8278	1.45889	7	8	0	3.63145	6.90519	0
1.97639	0.487909	0	10	0	2	0.063851	5.39618	0
1.77601	3.22986	6.76645	3	2	3	0.127702	0	0
1.74502	0.304295	9.37649	3	0	3	0.43569	3.75966	0
0.536377	0.522836	0.96729	8	2	0	1.47154	0	0
0.203345	0	0.207362	2	3	4	1.49486	0	0
2.7717	0	10.2308	5	5	3	0.502563	0	0
1.65388	0.731237	4.68864	6	4	5	0.09727	0	0
1.03706	5.60141	4.99088	15	8	4	2.8596	17.796	0
2.6195	3.18006	3.79377	3	2	0	1.21876	7.91903	0.093159
1.04335	4.56206	3.18911	2	5	4	0.44523	0	0.176448
1.53296	0.59552	0.297503	1	1	2	0.110077	0	2.12584
0.996249	0	0.343018	3	6	1	0.208726	0	0.66543
3.47859	0.173609	2.87595	6	1	3	0.404308	0	5.4263
0.258889	0.38548	0.623948	1	3	2	0.425955	2.16521	0.067489
0.681003	0.531677	2.67821	3	1	2	0	2.7046	1.67228
13.0122	0.504541	0.085437	2	4	3	0.176302	0.402821	0
0.141906	0	0.603237	2	1	3	1.83387	0	0.294384
2.08826	2.12558	0.676042	1	0	4	0.649998	4.32282	0.0926
1.1623	0.586426	0	2	3	2	2.01252	0	0.781982
0.59814	13.036	7.00212	4	0	4	0.119496	7.8504	0.093774
1.63882	9.42794	0	3	2	3	0.384601	4.77039	0
3.39903	0.356217	0.115399	8	2	3	0.276525	0.347218	0.170896
0.308034	1.83449	4.29633	2	3	3	0.137799	0.863664	0.056339
0	0.521234	3.69193	4	5	3	0.650494	0.588772	1.1225
0	7.65804	0.266442	2	5	3	3.42295	5.27324	0.871709
0.115966	0.671728	2.06792	3	1	2	0	0.387194	4.74534
1.51267	2.94147	0	4	20	2	0.394435	2.19986	1.30368
0.733297	0.170824	2.43747	2	2	4	0	1.70642	0.703323
0	0.494568	6.18156	10	3	3	0	0.542528	3.01968
0.307571	2.27674	9.28917	13	3	1	1.15365	0.184459	0.592552
0	2.61259	0.237162	8	2	2	0	0.236353	6.20952
0.144703	3.22614	0	1	1	2	1.86032	0.374409	6.25409
0.115966	3.62133	3.46939	2	1	1	0	0.14525	0.376886
0	7.05292	2.49472	3	2	4	0.756164	1.23803	5.64168
0	5.38649	373.619	7	1	3	0.757472	4.63196	0.431835
0.528963	0.478316	0	0	2	3	0	0.41852	10.901
5.83032	0.187576	0	4	2	3	0	14.4234	0.904402
0.173036	3.15662	0	5	3	4	0.353225	9.73621	1.8235
3.07935	0	0	0	3	3	0	9.4864	0.12019
3.26741	0	0	0	3	4	0.364999	9.22319	0
2.87685	0	0	0	1	4	0.447419	8.97393	0
0.271654	0	0	0	2	3	4.85427	7.38769	1.34239
0	0	0	0	1	4	0.831532	7.35349	0.885117
0.191508	0	0	0	2	1	0	13.2516	0.473905
3.73311	5.0514	0	0	1	3	0	0.200124	0.196561
0	0.328398	0	0	1	4	0.060095	3.60048	0.220276
1.29491	4.60593	0	0	2	4	1.03416	9.97448	5.92637
0	1.31025	0	0	4	2	0	0.14042	2.39655
0.239325	0.163547	0	0	4	2	0.202821	3.58481	3.22711
0	0.44953	0	0	4	3	0.739791	0.357756	0.161506
0.077095	0.208735	0	0	2	2	0	0.703538	2.46315
0.755103	0.318	4.98109	0	2	2	0.082631	0.102844	4.18118
0.6154	0	0.068358	0	3	2	0	0	0.319021
2.12307	0.25851	0.777244	0	2	0	0.105167	2.7094	2.82722
0.453364	0	0.667271	0	0	4	0.056339	9.13257	0
0.103822	0	0	0	3	3	0.826267	0	0
0	30.0834	0.184176	0	5	0	1.34476	0.392958	0
0.48968	0.351555	0.198631	0	2	3	0	0.125236	0
0.146817	6.63726	0.068854	0	7	3	0	0.46081	0
0.446219	0	5.73198	0	7	4	0.804591	0.202176	0
1.26014	78.4927	0.336617	0	5	2	0.056339	2.45112	0
0.117279	27.4995	3.89866	0	4	1	0	1.89585	0
1.40335	23.1181	0.421545	0	3	0	0.613629	1.75742	0
0	56.39	0.553072	0	8	3	0.691473	1.98055	0.497578
0.497441	1.78787	0.078875	0	4	5	0.197098	4.26914	2.07144
1.14728	3.05145	1.19371	0	3	0	0	0	0.251649
2.00195	0	0.067607	0	2	4	0	5.74991	0.300476
0	0	2.34985	0	4	0	1.01199	1.56103	4.95015
0.235418	12.3223	0.060632	0	2	2	0.247893	0.609327	4.34971
0	9.07406	2.40267	0	2	6	0.232869	4.5101	2.40526
6.31393	6.55782	0.180286	0	1	4	0.617173	3.47166	0
0	4.17453	0.45798	0	0	1	0	11.2308	1.38623
0	7.61506	2.71602	0	1	4	1.98502	0	0.115829
5.45106	0	1.55028	0	0	2	0.075119	0.775137	0.677295
1.92812	7.45145	2.76967	0	0	2	1.69215	2.17362	0.567149
2.13228	13.654	0.439742	0	0	1	0.318146	0.194749	0.056339
0	0.328987	0.220884	0	0	3	0.639063	4.29204	0.576315
1.32047	0.16436	0.418223	0	0	0	0.152175	0.162031	0.247604
1.58214	18.1213	0.925135	0	0	2	0.241253	0.150273	3.40881
0.848667	0.194924	0.060794	0	0	2	0	0.328906	2.36129
2.79491	0.711171	1.26687	0	0	0	0.311619	0	2.82204
11.1679	0.266332	2.5812	0	0	4	0.50756	0.650624	0.750477
2.14885	0.187278	0.137799	0	0	2	1.35573	0	0.099063
5.25434	0.568176	0	0	0	4	1.12906	0	5.71089
0	7.75381	0	0	0	4	0.331491	0	0.297453
1.45201	1.90792	1.61633	0	0	2	0.213416	0	8.6528
10.9183	4.92077	0.255728	0	0	3	0.111984	0	0.135011
0.932074	1.33136	3.69461	0	0	1	0.170733	0	0.123946
0	0	0	0	0	4	0.085367	0	0.621009
5.73287	7.74589	2.32588	0	0	2	0.511516	0	0.202821
0.329275	8.94128	0	0	0	2	0.355822	0	0.218498
1.06544	9.979	0	0	0	3	4.27723	0	0.145355
0.295673	0.221894	0	0	0	0	0.26887	0	0.274184
2.10573	0.286937	0	0	0	2	7.18517	8.31618	0.258223
0	0	0	0	0	2	0.777225	0	0
0.154012	37.8868	0	0	0	2	6.84069	0	0.067607
3.53193	97.872	0	0	0	4	0.541843	0.312494	1.83472
5.61895	0.351555	1.98166	0	0	3	5.7063	1.72485	0.055674
0	79.0597	3.31616	0	0	1	0	2.70938	0.261302
0	35.4084	0.129327	0	0	2	1.11636	1.14964	3.34943
3.17213	19.2059	0.060095	0	0	2	0.60995	0.058217	0.139649
0.196293	6.98003	1.95178	0	0	0	0	0.067607	3.79629
5.6174	2.11951	0.377511	0	0	2	3.53933	3.56724	3.29193
8.01122	0.868785	1.50795	0	0	2	0.084917	0	0.081655
4.88395	3.65813	0.217487	0	0	3	0.466733	0	5.55676
0.27364	1.5211	0.217711	0	0	1	0.082957	0	1.1806
0.490838	1.52476	0.36035	0	0	3	0.3333	0	1.977
5.43869	0.193256	0.269724	0	0	3	0.151152	0	2.43166
11.089	0.363182	2.0012	0	0	3	0.853091	0	2.01415
2.57599	0	0.267189	0	0	3	1.81181	3.69867	0.583282
0.18357	4.63143	0.153118	0	0	3	0.146729	0	4.63744
0.150694	0.118122	0.295364	0	0	2	2.4809	0.77356	0.230119
10.0474	1.03038	0	0	0	4	0.214291	1.13018	0.055674
5.55328	0.123129	0	0	0	3	0.106	0	0.377665
0.212541	0.3011	0	0	0	3	2.8488	0	1.71512
5.79877	0	0	0	0	5	0.401056	0	2.49772
0.531642	0.416021	39.3232	0	0	4	0.89867	2.68082	4.72303
6.64753	2.78999	0	0	0	2	1.89276	0.53422	1.04511
10.6817	1.38804	0	0	0	2	0.851665	5.16172	0.483125
1.75726	0.412137	0	0	0	1	2.24682	0.32281	0.550371
11.1538	0.221764	0	0	0	3	2.41494	0.096492	0.217956
16.2108	0.126878	0.166628	0	0	5	0	0.770297	1.25366
5.76691	2.51426	5.75503	0	0	8	0.185543	0.450294	2.7
1.85224	1.23727	0.461643	0	0	2	1.3772	2.49923	0.786615
5.13022	0.169286	2.84339	0	0	5	0	0.17632	0.185574
0	0.678888	2.35758	0	0	2	0.644876	0	0.124834
2.60601	0.293029	2.2559	0	0	7	3.08083	4.51289	1.87878
0.876152	0.145907	0.184042	0	0	5	0	4.50117	3.71089
0.286519	0.255164	0.30186	0	0	2	1.56702	4.32779	0.059622
0.515477	0.31893	0.196445	0	0	1	0.619448	0	0
0.217426	0.656461	0.451899	0	0	1	0.085244	0	0.884842
0	12.8079	2.49528	0	0	1	0.060095	0	0.119244
0.539115	8.18193	0.31293	0	0	0	0.116435	1.40069	0.055896
0.408712	3.2852	2.14327	0	0	1	0.097237	0	0.203578
0.103468	0.572572	0.508232	0	0	1	0.73209	13.9483	4.7641
4.16796	16.0329	1.13744	0	0	12	1.97718	0	0.22518
0.578338	0	0.363629	0	0	0	2.20913	0	0.235383
0.274543	0.244138	0.261902	0	0	2	1.46184	0	0
11.3488	0	1.46609	0	0	2	0	0	0
9.88584	0.146483	0.40931	0	0	3	0.075119	0.290323	0
1.84176	0.554601	0.442934	0	0	2	0.135214	0	0
0		0.116435	0	0	1	0.292964	0	0
1.34599		0	0	0	2	2.49001	0	0
1.5855		3.12188	0	0	2	0.196436	0	0
2.48156		0	0	0	6	0.499542	0	0.563576
0.418851		88.2378	0	0	11	0.056339	0	0.298598
1.18335		0	0	0	8	0.15775	0	4.52914
0.473381		0	0	0	8	0.172774	0	0.203604
4.58296		0	0	0	4	0.493884	0	0.30368
0.977988		0	0	0	6	0.090143	0	0
0.432108		0	0	0	5	0.056339	0	0.12019
0		0	0	0	6	2.23196	0.415868	0.124364
2.88003		0	0	0	2	1.24777	0	0.730941
8.27844		0	0	0	7	1.83227	0	0.219306
0		0	0	0	14	0.581066	8.55649	0.36452
2.297		0	0	0	9	1.69129	0.125557	0
0		0	0	0	2	0.061347	4.88276	0.381912
5.57357		0	0	0	6	2.40285	2.92186	0.402223
0.863812		0	0	0	5	5.21546	0.16889	0
0.361009		0	0	0	22	0	1.18631	0
0.476319		0	0	0	20	0.491438	0	0
7.19306		1.85871	0	0	23	0.272038	0.642325	0
0.942647		0	0	0	3	0	5.92924	0
0.652599		0.534263	0	0	6	0	10.1135	0
0.136957		0.063851	0	0	9	0	4.27283	0
3.01679		0.246954	0	0	5	0	7.74916	0
0.102049		0.353283	0	0	15	0	0.139441	216.342
0.6742		2.76863	0	0	2	0.781238	2.1968	0
0.374343		3.56879	0	0	10	0	0	0
1.41308		4.23796	0	0	15	0.260413	2.75325	0
0.579819		0.267245	0	0	14	0	3.09692	0
0		2.09955	0	0	24	0.699859	0.225359	0
0.481903		0.775452	0	0	13	0.551749	5.89369	0
0		4.47785	0	0	6	0	7.12245	1.48863
0.151041		6.59072	0	0	1	1.64352	0.294844	0.239641
0.181524		2.30927	0	0	20	0	1.06014	0.071728
0.642599		0.952308	0	0	3	1.6053	10.045	0.156444
0.203573		0.085724	0	0	4	0.662994	2.00607	0.623824
4.26154		0.724761	0	0	3	1.15211	0.104631	0.418825
0.195941		0	0	0	9	3.83807	0	1.47139
2.1045		0.173608	0	0	5	1.78174	2.73503	0.289978
0.705332		0.341293	0	0	14	0.848595	0.736263	2.16099
0		0	0	0	1	0.122277	5.58533	3.61875
3.10561		3.66099	0	0	10	0.252163	0	0.36273
0		3.80113	0	0	6	0.870668	3.08365	0.20115
0.241997		0.392497	0	0	25	0	0	0.102224
0		1.00236	0	0	3	1.22076	0.235375	1.12107
2.77157		2.01355	0	0	3	0.672471	4.40302	0.490898
0.41779		0.584824	0	0	1	0.060095	0.367403	2.29181
8.4025		2.8634	0	0	2	1.26207	0	2.65847
0		0.127376	0	0	3	0.067607	2.91715	2.60126
0.90452		0.132329	0	0	3	1.50412	0	0.129906
11.9831		0.333004	0	0	4	0.154335	1.02903	0
5.64535		0.125641	0	0	2	0.086387	0.680208	0.784947
0		5.03877	0	0	8	0	0	0.442443
16.3666		0.088459	0	0	1	0.199065	0	3.20169
6.36998		3.98502	0	0	2	0.42716	4.77935	0.500831
0.909248		5.15256	0	0	8	0.289726	2.99953	0
0		0.827624	0	0	4	1.22054	3.81955	0
9.3588		0	0	0	2	0.488111	0	0
17.9576		0.910702	0	0	8	0.060095	0	0
0.631748		0	0	0	26	1.39691	0	0
0.503881		0	0	0	3	0.135214	14.1129	0
5.56205		0.50455	0	0	8	0.908329	0	1.17184
5.10991		1.56645	0	0	7	1.09488	0	0
2.6923		1.2061	0	0	7	0.813678	0	0
0.557342		2.65878	0	0	3	2.28765	0	0
7.74613		4.48168	0	0	9	0.122069	0	0
13.5463		1.06412	0	0	14	2.7211	0.651577	0
3.81853		0.12313	0	0	8	1.05851	0.723034	0
3.91319		13.5659	0	0	17	0	0.614231	0
2.19599		0.262913	0	0	13	0.167938	0.177177	26.4857
10.4101		5.31606	0	0	13	0.562536	0.838206	0
2.75351		0	0	0	4	0.473437	0.135214	0
4.39993		0.174514	0	0	2	0	0.361887	0
0		0.218937	0	0	1	0	0.700524	1.25194
0.301685		14.6321	0	0	2	0.31738	2.34634	0.412813
1.07886		0.216877	0	0	4	1.0606	1.11637	0.248644
0		5.83768	0	0	2	0.300004	0.060095	0.848369
6.61818		0	0	0	1	0	0.810457	0
2.35602		4.22845	0	0	3	0	0.371839	2.96548
0.131563		0.71213	0	0	1	3.04724	0.499116	0.263494
21.3322		7.96556	0	0	2	2.55111	0	1.32239
3.47486		0.111388	0	0	2	2.50373	0.941268	0.116435
18.1532		6.33513	0	0	8	0.560334	0.556984	1.07304
2.42457		0.379644	0	0	1	0.465325	0	0.941402
1.5597		0.267535	0	0	4	1.70815	0	0.308178
5.26722		0.705186	0	0	1	4.9947	1.62145	0.335756
5.32887		3.73929	0	0	19	3.43424	0.976531	0.535187
6.95432		1.81832	0	0	20	0.298223	1.76535	0.063851
0.903803		0	0	0	27	0.492538	0	0.362343
0.266335		0	0	0	6	4.28046	0	0.135214
0		0	0	0	4	0	0	0.197187
0.857194		0	0	0	3	0.374815	0	0.194809
3.31536		0	0	0	1	0	0	0
0		0	0	0	9	2.86394	0	0.068763
25.0024		0	0	0	12	2.21243	1.10023	0.067607
1.30396		56.2844	0	0	10	0.29181	0	0.861089
0		0	0	0	5	0.886923	0.534767	0.558768
0		0	0	0	7	0.29263	0	0
0		0	0	0	11	0	0	0.591226
0		0	0	0	11	1.27407	0	1.40991
1.13025		0	0	0	4	1.07094	0	0.132118
0		0	0	0	14	1.95951	0.553368	0
0		0	0	0	7	1.20783	0	2.0814
0		0	0	0	2	2.25982	0	0.301668
0		0	0	0	2	0.761101	0.739854	3.57593
1.28095		0	0	0	14	0	6.7847	0.360436
9.99919		0	0	0	2	0.106997	0.652658	0
2.01843		0	0	0	2	0	7.34087	0.208325
0.357735		0	0	0	9	0.072952	1.10875	5.15102
0.232375		0	0	0	2	4.48855	0.251856	0
3.74503		0	0	0	5	0.077816	1.41134	0
0.161832		0	0	0	4	0.082679	1.95316	0.83167
0		0	0	0	8	0.088624	0	0.220535
17.7237		6.21544	0	0	16	0.402826	0	0
2.44999		1.21973	0	0	18	0.136717	0.378821	0.092328
15.9828		0.351382	0	0	11	0.511089	5.06304	0.282124
1.09202		0.944601	0	0	1	0.269093	4.79913	0.579847
0.170268		0.855644	0	0	4	0.265481	0.272931	3.48762
0.241511		0.709002	0	0	3	1.92004	2.00454	3.30002
0.589817		2.12483	0	0	0	0.617178	0.135631	0.316387
1.35163		0.41628	0	0	4	0.09453	4.46183	4.47694
0.191203		1.68325	0	0	4	1.75834	0	5.80352
0		2.32147	0	0	7	0.162107	0	0
0.141603		1.13539	0	0	9	0.221397	16.1404	0.242527
0.726947		2.87838	0	0	7	0.411019	2.35576	0.395913
4.57989		4.44969	0	0	5	0.416009	0.961874	2.00905
0.19993		3.42615	0	0	12	0.332875	3.37037	1.43297
0.513367		0.409457	0	0	15	0.069753	4.56335	1.86929
0		0.303637	0	0	2	0.888162	0	0.405643
5.94844		0.397714	0	0	2	0.624342	0	0.217928
3.34587		5.86003	0	0	11	1.63811	0	0.324123
13.2544		1.84465	0	0	1	1.23509	0	0
0.103756		0.905608	0	0	12	2.20336	0	0
0.103756		0	0	0	5	1.17359	0	0.188066
3.02761		1.68623	0	0	2	0.94047	0	0.559011
0.129877		0.244137	0	0	2	0.743133	0	0.078297
5.2045		2.39719	0	0	6	0.066405	0	0.238295
0.842928		2.03063	0	0	9	0.148017	0	6.12637
0.081588		0	0	0	3	0.146434	0	0.14434
2.09948		0.279014	0	0	4	0.066405	0	2.20509
2.01375		0.524894	0	0	4	0.553214	0	3.41068
1.97832			0	0	1	3.50386	0	0.275495
2.02119			0	0	7	0.77056	0	7.17058
0.489155			0	0	6	0.603346	0	0.682472
0.80232			0	0	1	4.04922	0	8.22639
12.1683			0	0	12	2.5194	0	2.36377
0.27581			0	0	6	0.27297	0	1.28685
0			0	0	3	0.173844	0	5.52848
3.5099			0	0	2	0	0	0.485673
0			0	0	21	0.709356	0	0.749614
0.181512			0	0	13	1.8791	0	0.222106
0.162759			0	0	8	0	0	0.290423
3.61661			0	0	16	1.81245	0	1.50105
0.934372			0	0	4	0	0	6.10805
0			0	0	6	0.076425	0	5.40009
0			0	0	4	0.07218	0	0.187798
2.56801			0	0	17	0.093409	0	3.78253
5.06193			0	0	4	0.373856	0	3.06667
0.25108			0	0	6	0.857663	0	0.133617
0.236869			0	0	10	0.260673	0	2.07864
8.90038			0	0	13	0.702766	0	1.99171
5.03167			0	0	14	0	0	0.900185
0.493133			0	0	3	0.097848	0	2.30435
0			0	0	11	0.1019	0	0.347396
10.3383			0	0	1	0.067934	0	0.566243
13.5744			0	0	3	0	0	4.87658
4.44018			0	0	5	0	0	3.03765
19.6298			0	0	7	0.210954	0	1.27623
1.04296			0	0	2	0.391604	0	0.491746
5.77779			0	0	3	0.38425	0	0
2.22825			0	0	2	0.089163	0	1.20753
2.85765			0	0	6	0.609067	0	1.30808
0.353414			0	0	9	0	0	1.97465
3.62424			0	0	5	1.44041	0	0.562713
13.1266			0	0	14	0	0	9.05798
0.203098			0	0	6	0.370689	0	106.327
0.54561			0	0	11	1.89729	0	0
12.1608			0	0	7	0	0	0
1.58284			0	0	6	0	0	0
1.79982			0	0	5	0.322507	0	0
0.366014			0	0	4	0	0	0
0.317235			0	0	3	0	0	0
0.222468			0	0	4	0	0	1.49299
13.6058			0	0	24	0	0	0
12.5189			0	0	7	0	0	0
4.40729			0	0	13	0.255762	0	0.536644
0			0	0	2	0.20926	0	0
0.458257			0	0	13	0.231581	0	0
4.38037			0	0	3	0.651877	0	0
0.42961			0	0	3	0.446422	0	0
0.589107			0	0	4	0	0	0.491256
3.62326			0	0	9	0	0	0.214089
0			0	0	2	0	0	1.56892
0			0	0	3	0	0	0.116435
0.834808			0	0	7	0	0	5.08519
2.65694			0	0	4	0	0	4.54633
4.49615			0	0	4	0	0	8.91892
0.348074			0	0	3	0	0	0.296642
0.614001			0	0	4	0	0	0.258005
4.68614			0	0	3	0	0	3.20253
0			0	0	2	0	0	1.8923
0			0	0	3	0	0	4.59987
0.203448			0	0	14	0	0	0.317067
0.58624			0	0	5	0	0	1.32231
0			0	0	6	0	0	0.271422
0.250367			0	0	9	0	0	0.363597
0.34385			0	0	8	0	0	0
0			0	0	3	0	0	0.219999
1.1462			0	0	31	0	0	0
0.45835			0	0	5	0	0	0
0.542011			0	0	5	0	0	0
6.51281			0	0	8	0.641447	0	0
1.18349			0	0	6	9.34215	0	0
0			0	0	10	0.093657	0	0
2.429			0	0	1	0.086347	0	0
7.15242			0	0	13	0	0	0
6.47805			0	0	4	1.30031	0	0
0			0	0	4	3.16043	0	0
3.1579			0	0	11	1.64721	0	0
2.51786			0	0	0	0.228528	0	0
4.23855			0	0	17	1.05977	0	0
0.225828			0	0	7	0.678085	0	0
2.22998			0	0	7	2.70506	0	0
2.73867			0	0	4	0.104018	0	0
0			0	0	5	7.85228	0	0
3.85258			0	0	3	0	0	0
0.345548			0	0	14	0	0	0
0			0	0	0	0.128327	0	0.213727
0			0	0	0	0.16447	0	0.410859
7.17221			0	0	0	0.084805	0	0.262903
0.241446			0	0	0	4.19987	0	2.14741
2.12774			0	0	0	0.674782	0	0
5.36587			0	0	0	1.58764	0	0
4.51572			0	0	0	0	0	0
3.90073			0	0	0	0.143912	0	0
0.114182			0	0	0	0.077095	0	0
0.208332			0	0	0	0	0	0
0.425261			0	0	0	0.159331	0	0
3.64479			0	0	0	0.143912	0	0
2.6571			0	0	0	0.091046	0	1.38048
2.67847			0	0	0	2.57603	0	0.502865
4.99521			0	0	0	0	0	3.84986
2.65223			0	0	0	1.09717	0	0.403431
0.242866			0	0	0	0.27762	0	0.288889
0.092229			0	0	0	0.288316	0	1.66222
2.8985			0	0	0	1.46157		2.06967
3.9345			0	0	0	0.228074		0.856975
0.10767			0	0	0	0		4.10967
0			0	0	0	0.338694		0.405328
1.33759			0	0	0	0.182165		3.52542
5.28644			0	0	0	3.63717		0.545735
2.08542			0	0	0	0		0.815807
0			0	0	0	3.54052		0.173226
0.176514			0	0	0	0.132532		0.280782
1.39145			0	0	0	2.04415		0.347569
0.814228			0	0	0	0.127882		1.48632
6.05018			0	0	0	0.188336		0.074528
10.3699			0	0	0	0		3.72493
7.9628			0	0	0	5.0759		5.66059
7.45415			0	0	0	0		0.259272
11.4507			0	0	0	1.54068		6.57556
2.3674			0	0	0	1.51379		5.38934
3.63924			0	0	0	4.47341		1.41684
0.458825			0	0	0	5.44474		0.286083
1.85164			0	0	0	0		1.26832
1.79915			0	0	0	2.66919		0.209624
6.48745			0	0	0	2.12133		0.168454
0.230985			0	0	0	7.12488		3.4196
1.31872			0	0	0	2.46156		1.66074
0.384588			0	0	0	2.53171		3.61897
0			0	0	0	0		0.425052
1.09595			0	0	0	0		0.317133
0			0	0	0	0		5.53615
0.71065			0	0	0	0		3.7318
0.630627			0	0	0	0		2.39115
5.45978			0	0	0	0		0
10.0936			0	0	0	0		2.08364
11.2706			0	0	0	0		0
16.3906			0	0	0	0		3.14934
0.643285			0	0	0	0		4.79891
1.81018			0	0	0	0		0.707042
0			0	0	0	0		2.5077
8.56688			0	0	0	0		0.146482
4.74983			0	0	0	0		4.59684
0			0	0	0	0		1.75075
0			0	0	0	0		0.2973
0			0	0	0	0		0.314911
0			0	0	0	0
0.671832			0	0	0	0
0			0	0	0	0
0			0	0	0	0
0			0	0	0	0
0			0	0	0	0
0			0	0	0	0
0			0	0	0	0
			0	0	0	0
			0	0	0	0.980359
			0	0	0	0.75348
			0	0	0	0.128051
			0	0	0	0.449116
			0	0	0	0.708926
			0	0	0	0.729471
			0	0	0	0
			0	0	0	0.119849
			0	0	0	0.805956
			0	0	0	0.14614
			0	0	0	1.37216
			0	0	0	1.91323
			0	0	0	0.21029
			0	0	0	0.812023
			0	0	0	0.348062
			0	0	0	0
			0	0	0	0
			0	0	0	0
			0	0	0	0
			0	0	0	0
			0	0	0	0
			0	0	0	0
			0	0	0	0
			0	0	0	0
			0	0	0	0
			0	0	0	0
			0	0	0	0
			0	0	0	14.1637
			0	0	0	0.182337
			0	0	0	2.77316
			0	0	0	0.119355
			0	0	0	0.523454
			0	0	0	0
			0	0	0	0
			0	0	0	0
			0	0	0	0
			0	0	0	0
			0	0	0	0
			0	0	0	0
			0	0	0	0
			0	0	0	0
			0	0	0	0
			0	0	0	0
			0	0	0	0
			0	0	0	0
			0	0	0	0
			0	0	0	0
			0	0	0	3.03604
			0	0	0	0.142414
			0	0	0	1.07929
			0	0	0	5.03862
			0	0	0	3.67021
			0	0	0	0.416663
			0	0	0	0
			0	0	0	0.144675
			0	0	0	0.162759
			0	0	0	0
			0	0	0	1.82331
			0	0	0	0
			0	0	0	0.200845
			0	0	0	0.389224
			0	0	0	0
			0	0	0	1.43181
			0	0	0	0.816723
			0	0	0	6.41926
			0	0	0	0.390621
			0	0	0	7.10683
			0	0	0	0
			0	0	0	1.52276
			0	0	0	0.079899
			0	0	0	2.10332
			0	0	0	0.22971
			0	0	0	0.469408
			0	0	0	0
			0	0	0	2.55784
			0	0	0	0.730436
			0	0	0	0.257453
			0	0	0	3.44733
			0	0	0	1.11616
			0	0	0	2.04012
			0	0	0	2.49366
			0	0	0	5.59988
			0	0	0	0
			0	0	0	1.6925
			0	0	0	0.07546
			0	0	0	0.698107
			0	0	0	0.084338
			0	0	0	1.36674
			0	0	0	10.8184
			0	0	0	1.15335
			0	0	0	0.08203
			0	0	0	0.312495
			0	0	0	0.32351
			0	0	0	0.058593
			0	0	0	0.08203
			0	0	0	0.768939
			0	0	0	0.219723
			0	0	0	0.224471
			0	0	0	0.287428
			0	0	0	0.418444
			0	0	0	0.187497
			0	0	0	0.066405
			0	0	0	0.121092
			0	0	0	0.403843
			0	0	0	0.4182
			0	0	0	0.100259
			0	0	0	2.9711
			0	0	0	0.245309
			0	0	0	0.473259
			0	0	0	0.062499
			0	0	0	0.106717
			0	0	0	0
			0	0	0	1.74992
			0	0	0	0
			0	0	0	0
			0	0	0	0
			0	0	0	0
			0	0	0	0
			0	0	0	0
			0	0	0	0
			1	3	2	0
			3	4	1	0
			0	4	7	0
			0		0	0
			0		0	0
			0		0	0.333413
			0		0	0.631
			0		0	0.876678
			0		0	0.417621
			0		0	0.172774
			0		0	0.489326
			0		0	0.195309
			0		0	0.249771
			0		0	3.24142
			0		0	1.59522
			0		0	0.066856
			0		0	0.310089
			0		0	2.36478
			0		0	2.8458
			0		0	0.44763
			0		0	1.56428
			0		0	0
			0		0	0.278372
			0		0	0.112679
			0		0	0.478884
			0		0	2.00341
			0		0	0.998414
			0		0	0.139596
			0		0	0.729131
			0		0	0.330837
			0		0	0.364327
			0		0	0.169018
			0		0	0.850802
			0		0	0.159822
			0		0	0
			0		0
			0		0
			0		0
			0		0
			0		0
			0		0
			0		0
			0		0
			0		0
			0		0
			0		0
			0		0
			0		0
			0		0
			0		0
			0		0
			0		0
			0		0
			0		0
			0		0
			0		0
			0		0
			0		0
			0		0
			0		0
			0		0
			0		0
			0		0
			0		0
			0		0
			0		0
			0		0
			0		0
			0		0
			0		0
			0		0
			0		0
			0		0
			0		0
			0		0
			0		0
					0
					0
					0
					0
					0
					0
					0
					0
					0
					0
					0
					0
					0
					0
					0
					0
					0
					0
					0
					0
					0
					0
					0
					0
					0
					0
					0
					0
					0
					0
					0
					0
					0
					0
					0
					0
					0
					0
					0
					0
					0
					0
					0
					0
					0
					0
					0
					0
					0
					0
					0
					0
					0
					0
					0
					0
					0
					0
					0
					0
					0
					0
					0
					0
					0
					0
					0
					0
					0
					0
					0
					0
					0
					0
					0
					0
					0
					0
					0
					0
					0
					0
					0
					0
					0
					0
					0

## Sheet: Fig. 3c
Fig. 3c- H3K9me2-EdU PLA
UT	HU	HU Release	KO-UT	KO-HU	KO-HU-Release	UT- UNC0642	HU-UNC0642	HU Release- UNC0642
78.769	22.8213	12.6149	0	0	0	0.261172	1.66904	2.40013
103.442	0	12.0893	0	0	0	2.06915	29.98	2.54593
98.4612	0	103.722	0	0	0	1.74173	21.0526	11.4919
0	23.4925	76.3901	0	0	0	0	22.5384	1.81758
150.283	0	0	0	0	0	0.067341	1.25025	9.45808
85.2179	190.01	0	25.5061	0	0	2.19362	0.999132	1.64822
0	24.1637	91.2476	0	0	0	0.345644	1.41898	17.3296
0	37.588	23.8281	41.2599	14.4114	0	1.24446	27.876	1.3366
107.898	143.64	12.2595	0	0	0	0	1.09485	43.8966
26.513	178.655	109.45	0	0	0	0	1.19037	2.07583
158.854	23.1569	38.0098	13.1282	0	0	0.254399	8.61719	9.46073
67.3372	23.1569	12.6001	0	0	0	0	0.577348	1.46564
148.674	11.4106	73.2166	0	0	0	0.198282	0.826046	2.17369
102.092	100.347	36.7786	0	0	0	0	1.62949	4.90784
234.489	0	341.165	100.951	0	0	0.067341	17.8464	2.1588
11.4106	23.8281	11.075	0	0	0	0.231034	0	1.02529
46.985	48.9986	113.344	0	0	0	0.261882	0.192351	0.776359
139.613	77.4235	76.6221	11.4106	0	0	0.656923	1.12404	2.25484
404.63	267.242	88.8816	0	0	0	4.22569	0.455514	0.969806
0	24.4993	155.642	0	0	0	0.232898	31.7767	0.443689
142.835	12.0819	85.9746	0	0	0	0.098039	0.357681	3.02019
122.626	119.372	13.0064	12.4372	0	0	0.04902	0	1.53172
214.518	293.802	70.7637	0	0	0	5.30541	15.5816	1.42552
22.4857	308.925	0	0	0	0	5.99498	2.23572	0.452469
52.9075	155.93	0	0	0	0	5.32905	10.2087	1.49895
205.016	11.9042	96.5837	12.2349	0	0	0.112045	15.4054	2.1587
137.226	13.5575	11.2428	0	24.8744	0	1.38144	6.90929	2.21067
82.723	99.8959	47.8529	0	69.7865	0	0.637255	40.1205	1.80701
11.9042	83.1388	0	0	0	0	3.10632	11.3727	5.12478
23.4777	72.9649	0	0	0	0	3.48694	33.267	3.28556
211.258	396.095	12.4175	0	74.1626	0	4.23097	4.71044	18.4534
22.1353	22.1501	0	0	52.8774	0	0.123946	12.2898	3.96028
116.772	106.679	40.105	0	11.9141	0	9.23822	2.68307	2.62235
106.389	95.9185	37.2951	0	0	0	0.307909	1.30202	3.73051
201.805	57.3296	23.1569	0	37.1438	0	1.10795	31.443	4.53719
303.253	14.9839	24.3809	0	0	0	5.25128	29.6611	3.79759
123.671	284.838	0	0	0	0	0.402617	30.156	36.8392
135.575	154.313	0	0	0	0	0.350186	14.7912	4.01888
111.877	12.0917	0	0	0	0	0.633659	28.1124	4.74526
169.304	0	0	0	12.6149	0	0.236625	1.40284	1.77954
23.4777	84.531	0	0	14.0165	0	0	37.1151	1.84668
36.3739	170.788	11.2428	0	0	0	0.715885	1.20581	52.4125
402.173	46.1953	11.5735	0	61.8085	0	0.435556	1.24751	7.24829
108.725	245.653	0	12.5524	11.919	0	0.261882	27.2894	38.4437
59.8516	0	0	0	34.7353	0	2.3229	4.05237	2.75081
175.522	49.7241	61.4161	0	48.6976	0	5.19806	0.925178	27.4904
208.692	137.935	0	0	12.6001	0	0.427252	72.8663	5.27602
111.086	0	11.4106	0	0	0	0.351145	142.546	3.69577
74.9662	0	0	0	12.4866	0	3.26605	71.7873	0.809638
49.6698	118.805	0	11.7462	36.6207	0	0.597539	40.0135	2.81357
12.4175	35.5743	11.4008	24.4993	24.0107	0	12.1229	152.006	2.80336
64.6603	48.9986	0	0	76.6961	11.4106	0.631892	0.526242	4.78293
101.018	226.376	12.7037	12.6149	11.7462	0	21.1545	0	46.2364
180.501	122.967	0	0	112.882	0	16.6139	0	25.622
148.842	68.3322	0	0	26.2218	0	0.754429	0	24.9923
85.5798	407.772	15.7735	52.3868	12.6001	0	21.1304	0.488266	6.00272
135.018	425.242	0	36.7046	23.4974	0	18.9661	9.34262	0.430768
128.41	85.2705	0	0	0	0	11.1467	0	3.74659
93.8121	242.076	11.7462	0	13.4473	0	0.410493	22.2362	23.5082
33.8766	206.119	0	59.1902	0	38.733	1.33529	0	2.02531
199.037	95.7665	0	0	11.2428	0	1.87836	79.7252	6.01478
72.1506	46.9526	0	11.2428	0	0	12.6334	66.3982	8.6356
71.9877	223.991	38.7799	34.7205	72.4072	0	11.7942	85.1182	23.4678
48.5347	364.47	0	0	87.8452	0	0.233427	7.93223	6.55394
172.62	48.3274	0	0	0	0	8.50512	90.6553	3.14256
175.409	73.7254	0	0	24.7007	0	19.1039	12.0945	39.958
76.9994	345.46	0	0	0	0	28.3917	0	24.9478
0	25.1705	46.1164	28.0725	78.8677	0	0.249119	110.272	39.3558
283.527	73.0505	0	0	0	0	69.6731	21.0843	0.72648
133.739	140.876	0	25.5851	0	0	24.0066	117.552	3.11986
124.734	148.141	15.1615	0	0	0	1.14516	1.13382	1.02643
74.4539	131.005	0	0	105.183	0	0.292399	0.735939	2.85243
129.544	474.39	0	26.6511	0	0	21.7119	86.3008	3.5532
100.57	115.186	0	0	64.6735	0	17.1225	102.852	2.08927
203.796	98.2605	0	0	0	0	1.88116	149.309	15.1666
108.401	262.01	11.919	0	103.288	0	9.52165	69.191	3.99358
23.8281	0	0	0	0	0	25.8139	0	37.9811
114.472	226.875	67.8701	12.0819	12.9653	0	3.43459	31.3691	2.19446
23.3115	108.796	0	0	24.1785	0	5.06266	1.56684	17.7723
22.9052	183.327	0	0	77.0909	0	11.6999	9.03454	44.7285
233.871	45.9288	0	0	0	0	4.23988	129.656	16.3387
105.704	828.753	0	0	0	0	0	75.3774	12.7949
104.1	530.738	11.4008	0	24.8793	0	22.871	176.554	3.68618
78.3289	169.879	0	0	0	0	6.40447	3.60415	34.0326
0	164.823	0	0	0	0	8.22806	15.4545	1.15277
60.3747	46.4174	0	0	175.33	0	13.7705	1.19044	22.904
10.9072	72.9649	0	0	0	0	1.90335	63.667	25.5375
60.7027	403.359	0	0	0	0	0.956768	0.800756	3.64715
37.2129	270.535	0	0	0	0	58.5816	0.504541	67.15
60.6314	269.398	0	0	25.9108	0	1.6078	0	13.8473
60.4093	94.9521	0	0	50.7754	0	30.8896	2.32776	3.85905
140.228	118.785	0	0	64.2589	0	29.0249	83.5204	4.27911
0	597.178	0	0	88.2696	0	40.6706	228.167	10.8128
38.0355	110.75	294.65	0	0	0	45.1632	267.245	32.925
25.3943	349.135	13.6809	13.1479	0	0	28.7163	37.4334	5.79322
55.7108	364.288	0	12.4372	62.7042	0	0.398752	0	3.45467
22.8213	274.612	0	0	12.0917	0	39.9712	196.024	59.8765
48.2155	229.644	0	0	0	0	0.800216	269.714	100.249
0	417.469	0	0	24.1785	0	1.59196	12.282	84.7007
118.731	177.51	0	0	37.1191	0	0	0.732383	51.9918
97.2866	201.154	0	0	11.5784	0	1.88046	172.148	101.675
62.5957	92.0698	64.6044	0	12.9406	12.6149	0.463854	0	3.95017
34.8538	258.854	0	26.9818	86.6113	0	0.504065	0	73.3812
0	63.875	0	0	86.3275	0	1.96025	269.517	6.05793
12.0522	99.1275	0	0	11.5784	0	0	0	6.15088
12.0522	66.8789	0	0	125.603	0	8.78775	2.61803	6.09404
86.8087	143.407	12.7531	24.1785	0	0	0	0	7.5859
216.052	93.7356	48.3945	0	13.0258	0	30.1025	0	4.98058
81.9144	256.704	0	0	0	0	31.8768	235.469	6.77001
112.659	442.484	22.8163	0	23.838	0	54.727	0	86.362
10.7394	166.359	0	11.9141	12.6001	0	12.8733	0	22.366
0	153.306	25.2355	0	57.0532	0	40.5589	53.1735	6.79397
100.445	51.1603	33.8938	50.9501	13.7599	0	60.7042	0	99.5847
0	297.939	0	0	0	0	98.8228	0	3.39121
24.6375	115.148	12.7531	0	0	0	2.15165	23.8031	4.80794
37.9039	182.534	37.2524	0	0	0	1.84255	102.318	5.50617
22.8163	106.19	0	0	11.4106	0	24.0382	0	6.39442
183.357	63.2377	0	0	0	0	12.81	28.5862	1.62295
109.866	360.809	0	0	58.3956	0	172.163	143.929	5.80378
24.1637	234.204	0	0	0	0	1.0221	0	4.81349
78.8084	12.7037	0	0	0	0	0.488266	66.729	20.3946
33.7976	245.361	0	0	24.1637	0	34.228	0	17.8102
205.707	437.063	36.0778	0	85.0764	0	2.21279	89.36	5.66714
208.892	533.351	0	0	0	0	2.73103	165.734	6.82216
0	346.298	96.1152	11.2379	148.054	0	5.96681	162.352	3.07246
0	83.9355	11.4082	11.075	0	0	20.6834	101.625	11.4771
103.779	293.306	57.8675	0	11.4106	0	25.8952	120.547	26.5942
22.7769	135.134	48.9394	0	12.0819	0	1.0552	2.28577	32.4913
44.9121	471.507	0	0	0	0	38.6106	24.6906	5.98581
79.8794	11.7265	46.6247	0	23.1569	0	53.2547	0	18.5024
0	339.01	0	0	47.1528	24.8744	28.5392	1.47566	7.93445
115.007	63.1928	0	0	0	0	1.78327	0	27.9701
11.228	308.601	0	0	0	0	15.1904	0	2.69562
85.4591	67.7819	0	0	213.249	26.1774	0.413394	1.47942	10.5265
46.6494	71.3856	48.0116	0	0	0	0.376918	0.913145	2.84097
151.191	89.8637	21.4789	0	0	0	25.0183	68.9065	29.5881
250.707	36.0876	11.0553	0	0	0	30.7605	2.08644	12.19
245.329	192.87	44.8003	37.3827	0	0	1.51583	0.767945	2.29377
49.8377	118.808	73.2808	0	0	0	1.54415	0.756652	0.67462
288.357	113.365	91.9958	54.6349	0	24.5289	9.47907	0.796985	18.7296
36.1436	47.6167	50.2572	0	12.7827	0	3.69653	2.97918	2.705
103.184	108.46	60.0737	12.4372	11.7462	0	2.72397	0	0.664982
25.5407	12.0029	24.4993	0	0	0	32.2724	135.186	5.11988
252.001	152.939	268.489	0	0	0	2.70819	0	2.7345
0	79.756	46.3138	13.1479	0	0	1.77445	29.5603	0
165.742	229.213	70.4775	0	26.7367	0	4.09277	28.8375	25.0131
0	108.131	69.4707	0	11.7462	0	5.95981	65.7281	4.32453
25.5407	189.796	57.4234	0	0	0	3.00897	0	24.3379
204.133	256.708	189.969	0	126.171	0	32.5734	6.47024	34.4986
51.0814	192.046	57.1026	0	187.94	0	0.896756	0.449613	1.94371
0	388.862	24.3809	12.6001	26.1774	0	2.60404	103.447	3.86876
0	0	95.2565	12.2595	24.4993	0	2.21166	85.7644	55.3995
12.2349	23.8281	120.461	0	0	0	81.3067	105.27	57.1765
144.003	35.4625	90.8936	0	0	0	20.3324	0.80245	3.90813
11.2428	0	0	0	12.4372	0	0	0	0.758568
24.8004	0	12.7851	0	0	0	1.58589	34.4822	5.80685
119.042	0	121.434	12.2595	12.4372	0	0.877168	53.5846	48.9876
70.7637	35.3506	0	0	0	0	0	7.09979	22.7124
120.568	84.5059	189.334	0	0	23.643	74.0619	170.139	17.7705
141.393	197.673	11.4008	0	11.919	0	0	0	5.08103
175.656	26.1941	98.4735	0	24.5289	0	17.6152	0	2.08721
153.845	11.4106	46.6543	0	0	0	75.7778	0.878874	24.0916
113.692	12.0819	0	0	13.704	13.8586	278.3	0	49.4684
179.007	12.6412	82.0707	0	0	0	2.06808	2.22663	16.0089
254.395	75.4696	63.8517	0	23.4925	0	217.108	32.4216	79.722
236.162	11.4106	163.177	0	0	0	6.11648	1.00473	95.2693
431.89	99.2879	50.7408	0	0	0	1.72056	6.85465	27.4049
283.005	532.13	11.5784	0	99.5075	36.6782	0	6.23529	2.77317
56.6979	34.6465	43.8411	36.2678	59.6038	0	0	2.08546	16.514
195.047	25.3433	0	62.6598	0	0	104.558	0	8.98357
185.834	322.15	0	0	0	34.9673	16.5006	0	38.7332
122.35	137.944	58.2994	0	0	0	0.741538	7.86948	54.5949
45.8005	59.8294	27.3618	24.1785	48.724	0	140.49	6.55599	87.9698
584.655	23.0977	12.2645	82.0707	11.4106	12.2349	53.9315	14.6429	2.43218
83.2832	106.239	78.0984	0	0	0	41.4809	1.14532	0.374339
133.335	0	0	11.919	12.0819	0	48.735	0	0.366201
118.186	205.409	0	0	134.578	0	42.7303	0	3.25366
153.089	198.518	25.9306	0	64.101	0	0.700666	62.1949	0.366201
0	595.06	0	0	25.1705	0	0	0.368129	11.46
61.4283	96.0922	0	0	45.6426	0	1.41286	0.319045	7.01849
34.528	172.336	91.6331	0	12.0819	0	0	1.07775	1.79075
111.022	46.9554	12.0893	0	0	0	2.12435	11.617	2.60854
78.6653	49.9314	37.1438	0	34.9031	0	39.3936	3.82972	42.8743
0	0	25.7554	0	14.7667	0	0.706115	66.7944	16.1035
22.1501	0	11.3884	0	0	0	0.664049	0.257227	7.92068
70.0333	12.2349	129.972	40.4176	0	0	0.327142	39.8005	40.6788
129.9	0	82.4458	0	0	0	0.338535	0	3.28623
459.804	35.7125	11.8696	0	11.7462	0	22.7782	16.2145	3.62767
59.7677	22.4857	71.9836	26.2563	0	0	1.53077	1.35029	11.1174
0	200.515	45.5537	0	0	0	1.65981	0.929114	1.16951
478.784	33.0474	23.0977	0	0	0	0.682692	6.27027	1.15235
105.806	0	11.5488	84.652	13.0887	0	27.2097	10.4604	7.03456
281.717	0	22.4561	0	0	0	34.0138	1.83858	1.25602
114.366	177.018	130.881	61.3396	140.84	0	0.338535	15.0168	0.826411
181.627	411.92	24.5413	0	24.5289	0	47.7565	28.1835	0.237187
180.851	56.15	11.5488	0	0	0	58.6066	18.333	3.73992
164.972	60.128	0	0	0	0	23.4831	33.4345	1.12074
81.1626	47.4292	93.1606	0	0	0	6.97951	11.7203	0.496004
329.634	42.8393	0	0	0	0	5.93483	9.47747	0.259126
466.109	0	109.61	0	0	0	1.88717	0.335043	13.7644
117.183	0	92.5091	0	11.919	0	17.5987	34.6298	1.78993
183.217	12.2349	47.2861	0	0	0	2.9856	7.55838	3.41218
196.268	0	13.5575	0	16.0055	0	4.36265	0.815656	1.13144
267.149	12.5655	263.619	0	0	0	1.08838	0.135362	0.16389
36.9168	84.5417	100.263	0	13.2812	0	0.488052	0.923435	1.04375
224.689	99.1684	84.3492	0	0	0	0.526181	0.229663	4.39677
0	23.4777	217.022	0	0	0	1.69541	7.20519	2.49503
56.6995	108.744	11.5488	0	0	0	9.90489	4.94873	1.5565
310.543	436.786	44.9121	11.4106	0	0	1.32003	3.9542	8.51699
111.241	112.869	0	0	11.4106	0	0.192312	1.09534	1.84463
99.7419	97.8788	0	0	0	0	1.00845	0.981613	1.79414
157.529	50.9234	12.7531	0	0	0	22.8378	0.222651	5.82001
37.1339	22.8163	0	0	0	0	3.07116	1.39231	2.32719
125.734	0	23.4925	0	12.0917	0	18.8412	0.522078	3.43089
94.3821	0	0	0	0	0	0	0.163823	4.24926
0	22.4264	24.4993	0	0	0	33.7617	0.098845	2.7171
260.811	23.6899	0	0	0	0	9.70814	4.39945	1.05389
77.313	10.7394	23.6899	0	13.9727	0	1.04251	0.73251	2.2048
59.5523	0	0	0	0	0	26.2573	11.1133	13.2439
465.94	0	10.7394	11.5784	0	0	2.87627	11.0179	3.75887
46.3236	419.754	23.0582	0	0	0	36.1094	1.09002	0.167967
191.037	78.2557	0	0	0	0	0.863297	0.517401	2.14528
280.038	0	0	0	0	0	118.581	15.8948	30.6738
72.0198	0	44.8529	0	104.306	0	56.2267	25.2783	8.44832
86.5628	0	11.0553	0	0	0	3.13194	9.05679	4.9223
106.64	10.7394	92.1538	0	12.6149	0	3.60975	18.5763	2.66668
11.8696	0	0	0	0	0	69.3508	0.973714	2.3225
160.291	0	37.1438	0	0	0	15.9491	14.4756	5.76586
73.5967	347.415	0	0	0	0	100.148	0.332341	7.77692
21.7947	0	12.6149	0	0	0	0	3.69862	1.25885
214.199	0	0	52.2362	0	0	122.754	31.8701	0.979356
278.373	11.8696	0	0	11.9042	0	7.94102	0.245675	15.8142
107.363	11.228	11.9141	0	0	0	54.6794	0.70396	14.2972
0	36.2505	12.9653	0	11.2428	0	0.689005	0.456747	6.73871
250.014	0	0	22.8213	0	0	1.39483	30.3487	3.46691
0	94.1963	11.9141	11.7462	0	0	48.7816	0	0.599935
44.463	0	38.4579	0	0	0	1.27927	6.17508	69.6078
186.506	0	25.2298	25.7385	0	0	1.56075	0.342945	2.33053
219.028	11.075	0	0	0	0	0.671644	20.1525	1.38118
132.767	0	0	0	0	0	45.4661	10.5372	2.97417
0	0	0	0	0	0	61.1302	13.142	2.20005
0	0	11.4267	0	0	0	36.1278	2.72982	2.27425
153.829	0	0	0	0	0	115.1	27.9511	4.19969
12.0522	36.8082	49.9043	0	13.2812	0	4.26323	0.611073	1.05213
112.26	12.0522	0	0	0	0	0.585919	54.1905	8.41412
57.4925	22.8015	36.1456	11.7462	0	0	1.80251	29.5618	0.42172
11.2428	23.7788	0	0	12.7827	0	0.52805	16.0161	3.27795
216.011	12.0522	0	0	0	0	2.26301	0.698962	3.09916
140.591	126.386	37.1191	35.4164	12.7827	0	17.1936	0	22.6438
35.7952	63.7032	25.2001	0	12.4175	0	59.3576	0.993648	23.8169
73.4091	157.982	0	0	11.5784	0	28.376	0.784643	3.23373
23.8084	58.8768	0	39.4462	0	0	2.18508	1.56021	21.3432
0	49.6024	0	0	0	0	39.7417	59.4856	15.8455
36.0432	333.807	0	50.4003	0	0	69.9618	41.1773	1.25908
133.095	183.553	11.075	0	12.2497	0	1.98298	0.301536	3.28153
71.4251	0	0	0	39.6312	0	2.44201	55.6277	2.64944
240.316	130.946	39.7398	0	0	0	94.4121	0	16.1609
57.6553	34.8538	0	0	0	0	2.90321	0	43.1129
48.8604	33.5508	0	0	12.7926	0	15.7483	74.85	19.2395
129.073	35.5053	0	0	23.8281	0	17.5005	42.1409	8.97402
142.803	305.731	0	0	48.663	0	0.853087	24.1862	1.93308
120.083	176.57	0	0	12.4175	0	37.6279	0	21.4746
174.16	85.938	22.8015	0	0	0	9.87259	0	1.62307
81.1626	33.0606	39.4141	0	24.4993	0	6.53644	44.7032	3.27919
0	13.2664	0	0	11.4106	0	4.37976	0	2.83188
0	739.493	0	0	0	0	1.51995	92.4932	36.8336
105.33	0	0	0	0	0	55.7572	22.061	28.6942
0	22.2422	10.7394	0	0	0	61.7792	0.877738	21.5462
23.3383	10.9072	0	0	0	0	28.6565	0	6.89582
10.9072	11.8696	10.7394	0	0	0	6.63203	1.5709	43.8087
78.4893	25.1294	0	0	0	0	1.82915	0	9.96984
57.1026	169.543	0	0	0	0	9.08053	5.42532	4.17972
248.936	11.228	0	47.4045	0	13.9622	22.9726	9.51227	3.26478
0	0	10.5716	0	25.2199	35.0759	0.816849	0	11.5228
168.1	0	0	0	0	0	32.4909	0	34.4387
58.7707	23.0977	10.5716	0	48.5396	0	22.5818	0	3.53464
22.7769	464.52	0	0	35.2387	0	0	0	1.85993
11.8696	0	0	0	14.5101	0	1.86666	22.8648	0.962227
35.4485	0	0	0	49.9216	0	0.319004	0	1.9293
0	162.962	0	0	101.651	25.2298	0	0	5.01699
136.928	189.039	0	0	0	0	21.254	0	2.57721
23.4925	189.541	0	0	13.6908	0	0.66656	1.71461	31.0238
38.2592	151.142	0	0	13.3305	0	1.88425	0	4.13666
36.0374	131.086	0	0	13.8709	0	5.43673	0	34.3213
0	58.9583	0	0	12.6099	0	1.91845	125.876	6.17255
276.935	308.496	19.4652	0	0	0	4.26371	0	2.73227
12.0029	90.0661	11.4106	12.6149	52.8717	0	3.33886	78.7471	7.6439
136.022	36.0679	12.149	36.7934	12.9702	0	0.532285	0	3.86935
34.2398	145.826	59.7381	0	0	0	4.8066	5.381	2.8283
11.687	301.032	0	0	49.7192	0	12.6763	1.45323	5.77266
105.854	44.9713	11.5784	0	0	0	0.578614	26.6106	2.50081
70.438	161.148	12.9406	37.1438	0	0	3.27944	75.435	2.17574
92.887	198.513	0	25.9306	11.919	0	0	0	1.67078
59.1964	138.276	0	0	55.3382	0	1.54611	52.3292	2.22124
11.845	378.041	0	0	11.7462	0	1.20056	34.4104	2.39702
155.248	120.084	0	0	11.7462	0	0	45.2261	1.58944
84.8888	24.3044	0	38.348	0	0	1.21966	62.6021	2.26589
121.744	59.5209	0	24.5289	0	0	1.09264	0	1.09912
63.0004	205.914	11.919	13.013	0	0	52.6436	0	1.75061
123.428	70.8464	0	13.8191	12.9554	0	0.516716	21.848	6.88667
61.1274	503.227	11.228	24.5289	25.5654	0	108.272	31.8544	3.39928
34.9031	580.079	0	0	0	0	4.22343	1.25147	17.9
12.7531	109.258	0	24.5191	13.2812	0	2.81622	32.1426	46.9348
86.2324	12.0029	11.4106	0	73.8977	0	38.4497	67.0481	4.69888
11.4106	70.9908	0	51.0814	0	0	27.9748	1.13567	1.9854
0	34.8455	12.7926	0	51.2857	0	40.2341	84.507	4.3404
0	114.975	12.4372	0	0	0	2.64071	0.72085	38.4404
0	660.803	0	0	12.4175	0	0	1.60723	47.5067
286.583	276.104	0	0	0	0	0	0	27.6892
11.4008	241.729	0	0	0	0	0.461635	0	49.6925
22.6387	635.137	0	0	12.4175	0	0	0	12.3928
0	232.983	0	0	16.0697	0	0.387126	121.444	2.11241
67.2103	320.06	0	0	0	0	2.49826	96.9609	47.1167
94.2464	536.409	0	0	0	0	1.61128	165.11	1.55225
23.1273	24.7856	25.2001	0	97.3261	0	0.366201	0.782637	115.854
60.587	83.3836	0	0	0	0	0.781228	102.875	2.71278
36.6996	309.514	0	0	13.4243	0	86.6232	7.42629	0
145.278	309.667	13.6217	0	0	0	89.3026	0.624365	11.4439
24.756	102.989	0	0	24.4993	23.4974	82.3837	0.500568	6.43516
111.813	113.83	0	0	0	0	2.41952	1.62012	25.762
230.98	389.909	0	27.9837	0	0	64.4457	30.1992	97.5593
23.1273	31.5175	0	0	0	0	74.6323	62.2521	27.0685
49.5119	84.9	11.4106	47.9474	51.9944	0	0.59442	0	4.17273
12.4175	141.858	0	23.147	0	0	0.486343	0	28.303
226.581	50.3172	0	45.302	0	0	10.0376	79.1424	8.92188
100.803	149.794	0	81.0146	26.6018	0	2.50495	0	19.1613
79.4402	74.5665	60.7449	0	0	0	26.5676	3.16334	0.890386
25.9799	223.545	0	11.919	38.5208	0	37.9528	25.1566	117.226
75.556	146.873	36.749	24.5191	24.8744	0	30.4031	53.9776	17.1858
46.6568	0	11.4106	12.0893	25.5851	0	2.57714	28.9533	22.0591
21.1432	198.734	0	0	67.1609	0	0.798395	84.0457	58.1357
11.5044	301.871	38.304	0	12.7926	0	1.11229	0	9.05151
10.5716	0	0	0	0	0	0.393172	54.957	1.35663
0	100.524	76.5809	11.4106	0	0	1.49446	22.9481	7.18803
10.5716	241.226	0	0	0	0	22.431	1.55627	12.0428
93.0458	194.627	12.0917	0	0	0	8.65928	125.425	5.73814
80.0765	811.259	38.1753	0	0	0	10.118	3.19776	5.28554
146.914	573.929	0	0	0	11.5735	38.5967	0	0.221974
109.122	22.1501	0	0	12.4372	0	31.8497	0.826766	1.65523
68.6218	325.573	0	0	14.9839	0	23.5457	0.761922	8.74853
35.831	11.075	0	0	0	24.4697	2.34354	5.52799	1.68176
46.5803	196.386	0	22.6165	12.2595	0	1.78732	0	3.58223
160.371	118.546	12.0917	34.1653	0	0	1.15372	0	6.92852
0	62.1663	0	23.4185	0	0	18.2973	0	14.7473
94.507	137.577	130.486	61.0163	0	0	0.551588	0	3.83064
33.5508	212.575	109.393	0	106.292	0	1.40597	232.092	7.31289
121.76	320.311	22.1353	35.2881	97.2816	0	16.0064	169.589	7.19414
0	284.845	0	81.1626	62.3193	0	22.1002	51.1373	1.93654
0	346.296	23.7393	0	0	0	1.09431	0	4.56466
36.4825	370.443	213.974	0	66.2281	0	19.7702	0.693146	5.16215
22.3129	226.179	102.656	11.5784	0	0	23.4267	71.9273	0.909365
33.768	227.427	72.3135	0	0	0	8.58902	0.527327	1.1312
96.5482	117.537	157.23	26.9029	0	0	1.25482	34.4304	0.516972
145.323	1213.26	46.906	12.7703	0	0	0.779769	56.3583	0.837291
156.23	81.9408	94.0401	0	77.5581	0	1.23748	1.07558	23.0146
206.328	140.392	81.4341	0	155.07	0	32.4597	159.368	0.895192
246.535	1053.02	0	0	0	0	1.29289	104.932	33.6829
11.8696	838.48	0	52.103	0	0	32.1478	176.284	2.39743
48.2951	166.519	0	0	74.6232	0	1.04414	1.64383	65.3238
12.9406	285.134	0	0	87.4059	0	11.968	146.702	5.53196
172.996	414.796	23.4925	0	0	0	25.8891	112.109	1.70375
86.0437	296.741	35.831	37.1191	0	0	27.4101	0.571968	4.64382
13.1676	164.009	22.1501	0	24.5289	0	4.32495	1.12301	2.13602
65.3842	156.471	0	25.5407	0	0	0.592984	86.9915	3.38574
25.2001	268.105	310.101	0	50.7852	0	0.446302	0	16.1011
160.679	155.288	48.302	0	23.838	0	1.58041	0.602194	0.961711
24.5191	130.619	121.622	0	11.7462	0	0.146483	0.497151	1.01375
11.5784	161.363	82.8949	0	0	0	1.57401	71.244	0.770458
75.4302	266.244	24.8349	0	48.7124	0	2.95657	11.4511	1.96356
86.0356	61.5049	11.4106	13.8191	52.5126	0	17.652	90.0082	38.3211
38.2089	83.9906	35.3226	0	35.9297	0	0.653896	0	0.615283
50.4003	0	35.2387	0	39.039	0	22.6423	0.536779	3.45841
62.3193	0	37.5321	0	0	0	9.43074	0.561997	10.5871
95.7788	24.4697	0	0	0	0	0.592411	135.728	5.05913
11.8696	35.4921	37.9236	13.2812	0	0	7.01724	1.33318	1.7577
38.0791	204.237	50.3411	0	24.4993	0	0.451738	0.488266	12.1112
12.0701	62.0009	0	24.8596	0	0	5.60147	43.1311	0.764962
37.8545	142.354	22.7423	0	12.2497	0	2.02145	0	6.0215
88.4341	147.645	121.924	0	39.8114	0	11.1697	0	3.85609
201.249	260.632	0	0	0	0	9.64594	70.7678	4.18187
58.065	61.4556	0	0	71.1561	0	0.241253	0.504541	9.48377
141.954	85.9944	27.5839	0	0	0	0	174.452	7.16399
154.475	192.729	0	0	141.041	0	5.47032	0	6.72601
134.041	170.585	117.147	0	0	0	1.16874	0	2.38443
334.406	129.505	138.885	0	0	23.4925	8.09611	0	4.56168
156.551	720.401	47.6562	0	90.5234	0	0.296397	129.889	2.59212
138.49	217.473	0	0	0	0	11.3584	0.801056	0.339998
280.915	179.932	37.0606	0	0	12.6149	4.66589	0	19.2681
64.7722	196.626	35.5743	0	0	0	4.49135	18.805	1.95748
109.744	47.3798	0	0	0	0	7.03259	0.683366	1.40695
0	69.3009	24.1637	0	0	0	3.04181	2.16464	0.800132
22.8213	0	13.4243	0	64.4069	0	5.35826	0.833563	36.0999
219.655	60.4882	88.3806	69.7076	0	0	10.2185	0.497916	2.76289
147.891	212.209	120.514	23.453	26.4661	0	4.95887	0.744942	3.5231
63.1583	37.0525	36.2456	0	0	0	5.69641	1.93711	1.86252
146.598	0	162.965	11.2428	77.5511	0	1.45111	0.482901	2.07016
150.456	114.141	99.7872	0	79.8389	12.4175	4.02844	1.41671	2.86733
82.6018	270.55	12.0819	23.4777	0	0	0.39337	0.524569	2.0146
96.079	266.04	35.5743	47.2861	0	0	11.2761	0.131919	3.89809
47.2861	104.581	59.0668	138.055	12.9702	0	0.374362	0.126363	2.43078
110.147	59.7492	11.075	49.215	88.2696	0	0	8.97274	1.5732
244.421	151.619	0	0	0	0	3.95102	0.348421	7.86918
81.4341	127.416	191.924	0	0	0	0.101411	0.101633	6.80353
12.7037	789.122	0	24.8744	50.2596	0	13.8736	0.155461	2.06852
0	180.736	22.8015	50.5549	25.5802	0	0.203358	0.735632	7.10842
0	307.442	0	38.348	0	0	0.071363	40.0078	10.0396
11.7265	214.815	0	12.4372	0	0	2.35272	0.441934	11.8393
0	218.879	0	0	13.1282	0	4.74629	0.364847	14.2994
0	118.765	50.4595	0	24.8744	0	5.72337	16.151	2.3889
126.386	67.1109	147.114	0	0	0	0.758883	0.431692	13.1471
158.019	97.7068	0	0	11.7462	0	2.31995	15.7683	29.2835
89.7033	164.892	137.165	0	37.6571	0	5.12962	0.569327	0.331924
68.0937	10.9072	11.5488	0	36.9661	0	1.20207	0.491178	10.1749
157.46	484.206	0	0	13.1282	0	6.92034	0.616989	1.55113
54.2573	97.2027	33.3633	0	12.0917	0	6.50999	1.06104	4.74156
12.2817	47.4785	33.3633	0	0	0	1.81675	0.357138	5.96354
110.691	731.79	0	0	62.4739	0	7.67431	0.787779	48.0289
147.667	156.872	109.714	0	0	0	0.153618	0.668568	4.35807
240.735	181.092	0	0	12.0917	0	4.80624	3.58057	43.2971
411.863	24.3976	0	0	0	0	0.146482	0.499912	2.2507
280.599	85.1723	11.3712	33.6841	12.0917	0	1.24585	3.16909	1.61479
257.957	45.6031	0	0	11.919	0	6.68754	1.26602	1.24385
12.0029	58.3068	0	0	77.6437	0	0.575609	0	2.13673
0	72.9649	0	107.634	13.7281	0	0.299224	44.1516	3.61993
188.538	81.2893	0	50.5928	12.9406	0	0.191554	66.1314	1.16131
375.224	97.6123	0	0	89.4136	0	0.217845	0.797504	5.89772
33.425	95.6362	0	0	0	0	1.61544	0.478215	1.12721
57.9107	96.1042	0	0	65.4129	0	0.136896	48.9865	23.7202
43.5302	34.5774	11.9141	0	0	0	0.36565	12.8108	0.778293
114.111	864.908	0	0	208.881	0	0.051578	0.398752	1.02949
10.5716	78.1051	0	0	0	0	0.051578	0.390614	0.737211
354.13	12.6741	0	72.3233	0	0	3.00941	0	6.49126
11.7265	181.761	0	0	50.6347	0	0.280308	6.92293	2.03211
67.7532	131.657	0	0	12.6149	0	2.03263	4.72879	4.79751
11.4008	0	0	12.0819	0	0	0.415846	14.1394	0.526038
145.432	210.544	0	0	11.9042	28.0331	0.374857	0.299473	12.3442
44.6259	0	0	24.1835	0	0	1.66728	1.03743	39.3367
69.293	63.6666	0	0	157.444	0	0.330831	43.8133	17.8034
69.6138	0	0	49.0579	0	0	2.05601	12.6305	2.00536
60.6314	39.4437	0	0	0	0	4.81672	27.3851	10.9162
83.0874	0	0	0	11.2428	0	2.34212	61.7591	9.60398
115.328	95.7665	0	0	0	0	0.367306	1.7695	16.633
57.7442	0	0	23.838	14.1646	0	0.760915	6.70046	4.14707
58.4927	0	0	0	0	0	0	1.99361	17.8023
149.238	0	0	0	0	0	0	49.8123	8.15157
22.7769	37.8446	0	0	12.0917	0	0.856086	0.324212	9.35691
223.774	0	0	0	0	0	3.27001	1.52461	4.69573
22.5764	0	0	50.4003	0	0	3.80907	0.913067	21.9488
104.645	324.236	36.2456	0	25.2199	0	1.42413	1.72002	0.903563
127.198	0	0	0	0	0	2.98185	0.395124	36.3569
164.731	153.721	0	64.1725	0	0	0.352928	0	14.5707
79.9864	45.4057	25.5851	0	0	0	1.88651	0.299473	3.1508
0	311.47	0	0	24.1045	0	0.313578	1.34082	17.528
34.7353	564.806	0	0	0	0	4.47926	121.45	13.4301
0	552.005	0	0	0	0	1.48724	26.9637	2.29482
74.2383	47.8536	0	0	0	0	6.86952	103.009	1.7974
74.4085	69.3641	23.1569	0	0	0	0.684083	135.137	42.8527
0	44.5568	0	0	0	0	0.332398	58.9935	2.99546
49.7192	12.0424	0	0	0	0	0	118.217	12.4651
0	108.181	0	0	0	12.6001	4.5159	86.7389	1.15829
0	90.7831	0	0	12.4175	0	0.323888	16.0451	2.47066
0	59.0868	0	11.7462	0	0	3.41539	0.782581	1.24016
12.2595	118.617	0	0	0	0	1.3408	137.255	4.40269
50.4003	33.5681	46.4043	11.9141	0	0	0.47998	106.817	8.34222
46.6543	159.278	0	11.9141	0	0	0.267277	1.54617	0
0	258.304	0	0	0	0	0.469022	0	26.4623
124.415	271.927	0	0	0	0	1.91007	0.61847	12.3533
0	0	0	13.3157	0	0	0.071422	0.553368	0.81379
74.7134	683.481	0	12.6149	0	0	0.350129	0.549751	10.7703
188.814	121.667	66.612	0	37.3774	0	1.01756	31.0145	2.39825
121.494	0	0	0	0	0	4.47494	2.97285	10.6869
12.1904	0	0	0	0	0	0.084833	0.540347	16.3469
35.395	149.839	0	0	0	0	1.93578	0	3.06555
0	0	25.0817	0	22.8015	0	0.173413	67.1653	5.73826
39.5227	0	0	0	0	0	0.228338	0.488266	1.80088
259.902	63.6814	0	0	0	0	0.075119	1.63073	1.90739
12.5112	114.472	0	0	11.075	0	0.078875	1.06073	3.7563
0	328.179	0	0	0	0	0.852078	1.69353	1.52071
242.8	0	62.9395	0	11.4008	0	0.179693	56.9186	0.941567
11.5488	0	0	0	0	0	3.88554	2.10619	24.539
35.2881	115.328	0	0	11.4008	0	2.57986	1.61838	3.00254
0	72.4911	0	86.2399	0	0	3.16377	0	26.2388
0	37.6299	0	109.689	11.075	0	0.488742	0	22.6135
22.4561	172.684	0	12.0819	37.6225	0	5.62911	88.0567	21.9711
0	97.293	0	0	0	0	0.309801	0.607406	3.0297
0	358.478	11.4106	0	0	0	1.13149	0	2.85739
75.2451	207.314	0	0	0	0	5.8959	99.3898	3.91252
0	175.72	0	29.7851	0	0	1.02055	2.468	7.2453
74.7565	37.6299	36.0975	0	0	0	1.65373	2.23307	6.15384
46.8246	154.859	11.919	0	0	0	0.193068	23.2404	16.3252
0	71.6119	11.7462	11.919	0	0	4.32441	0	4.99935
36.5812	115.235	11.8581	37.1948	0	0	25.6076	0	30.6099
22.8213	25.1541	0	0	72.6589	0	19.6654	0.931107	27.1624
12.6971	11.4008	0	27.2434	91.8445	0	6.7527	1.71126	13.5645
36.8688	0	0	98.6722	11.7462	0	13.0519	0	1.08038
11.4106	57.5467	14.2363	0	24.1637	0	2.51072	0	3.97288
165.857	240.932	34.0592	0	12.0819	0	0.563066	0	0.825442
36.2456	23.5399	0	0	74.6726	0	13.6059	4.44212	4.63506
221.705	48.8604	11.3255	0	50.8445	0	0.421893	1.34943	0.303574
85.5709	282.761	47.6167	0	11.9141	0	0.836361	0	0.338022
184.883	52.0808	132.9	0	0	0	0.974515	0	4.77473
48.209	0	93.4863	0	0	0	20.7985	0	8.82987
59.7028	0	40.184	66.6661	25.2001	0	0.98006	0	2.53959
26.1313	38.9107	12.0695	0	0	0	1.60593	24.6536	1.7639
22.1501	113.09	60.3476	0	0	0	15.6942	0	0.290656
82.8999	37.5863	228.213	12.2497	35.757	0	8.63627	0	0.652361
0	290.947	0	12.2497	0	0	1.54993	2.90127	0.300344
191.465	25.7924	0	13.6908	0	0	0.382725	0.730941	8.47504
11.7265	106.146	38.3703	0	0	0	0.507261	0.859137	7.87448
22.8015	89.4136	11.9141	0	12.7926	0	1.00493	147.586	2.18647
24.4302	62.1663	14.7174	0	0	0	31.8113	1.17261	2.5546
0	0	12.9653	73.0686	12.7926	0	86.3134	82.4839	1.01057
173.183	61.3396	0	0	25.5851	0	2.2345	1.9545	3.52188
226.021	61.1743	11.5735	0	0	0	27.8021	0	20.9289
28.191	45.2872	12.5655	0	0	13.1282	0.493317	0	7.0811
36.5812	183.406	11.2428	0	12.4372	0	0.507625	0.322259	28.0621
47.3206	186.993	0	0	0	0	1.39216	1.90716	10.6337
0	181.761	50.1519	0	0	0	0.705983	0	3.96688
12.0819	0	23.4777	0	0	0	0.387669	0	9.07103
0	91.7063	0	0	0	0	0.529191	0	15.927
13.7599	529.778	50.6754	11.075	0	0	9.0449	1.01351	1.68197
0	157.4	47.6167	22.4758	12.4372	0	86.904	4.43062	0
0	73.9602	0	0	28.4156	0	14.8501	0	8.72886
128.091	285.959	59.5209	0	0	0	10.3569	1.02462	1.52629
36.3739	344.505	11.2132	11.4106	0	0	13.2719	0	3.2347
225.772	137.047	120.082	0	23.6109	0	0.781676	0.342541	9.22766
0	210.285	32.5341	0	155.458	0	0.939235	6.42235	1.06663
126.711	12.2595	69.3325	0	88.2005	0	0.303269	0	21.5058
142.673	63.3814	11.0553	0	24.5191	0	0.640456	9.51024	3.66479
0	63.3409	124.224	0	0	0	31.4414	0	24.813
12.0522	86.2217	0	0	63.4771	0	0	0	28.7608
25.7332	199.136	0	0	11.5784	0	22.8661	58.162	1.93209
33.7285	0	0	97.9973	0	0	40.5395	0.45758	6.83731
62.9599	85.4762	0	0	50.4003	12.0917	1.46856	0.68358	30.1723
12.3188	260.82	50.0943	0	36.9489	0	1.36563	0	14.3691
100.761	106.562	11.7462	17.116	0	0	0.774111	0.292963	13.2731
23.9356	151.522	38.6935	12.7531	12.2645	0	1.16556	0	2.11846
0	220.396	37.2894	0	39.3845	12.6001	1.00131	29.7959	3.84403
0	86.5373	0	0	38.348	0	0.808706	69.9644	10.0194
305.126	44.3001	0	0	76.1112	0	1.86765	0	5.15145
69.3386	117.482	30.4786	0	12.2595	0	15.3412	90.2987	2.28867
219.465	51.9549	50.376	0	0	0	1.01686	0.405963	14.4134
212.67	0	62.3193	0	0	0	0.249834	0	22.2065
43.2736	128.014	29.5137	0	25.2001	0	8.75277	0	10.9438
117.239	205.675	12.4298	0	0	0	0.881337	1.03698	5.0854
0	183.828	39.5029	0	12.9702	0	4.62131	0	5.66349
36.9168	266.724	46.6889	0	64.4908	0	25.0935	0	20.4059
0	507.617	0	0	14.4114	11.5784	0	38.8874	4.28139
11.4106	68.2092	0	0	38.5504	0	67.3817	0	10.0882
62.0873	176.766	35.1795	0	14.7716	0	30.1915	0.992807	7.9604
34.9031	126.386	153.693	12.9653	26.9312	11.5784	49.3456	0	1.21979
81.5328	286.503	114.686	0	12.6099	0	64.2132	0	8.80142
115.793	142.428	123.508	0	90.7916	0	50.7276	0	0.969208
39.73	182.507	57.7442	0	24.8596	0	53.7088	1.61019	1.24189
36.0161	343.869	0	0	11.7462	0	46.4164	23.6525	1.64087
150.11	217.755	97.5481	0	0	0	0.781209	144.835	1.75118
78.078	254.4	0	0	61.1496	0	95.7068	22.1375	0.9045
49.5119	146.496	48.0891	12.4372	23.838	0	48.2621	4.81707	5.80603
50.8149	119.328	59.8516	0	0	0	1.78457	84.6569	1.01729
51.7921	244.681	60.6783	0	0	0	0	6.39996	12.6041
12.3188	187.739	98.937	0	0	0	0.819184	0	2.62576
129.768	149.408	87.824	0	0	0	0	0.520817	3.12831
284.753	123.956	87.3491	72.195	96.0429	0	6.39165	0	0.70487
191.632	146.849	111.102	0	25.2298	0	183.865	0.775197	1.20982
0	24.751	49.0381	0	0	0	0	1.10548	0.774051
307.362	97.065	51.4219	0	0	0	4.9956	8.98994	1.48745
24.787	0	137.579	35.757	14.5693	0	90.7521	7.45848	0.553236
159.078	50.5089	54.7972	15.665	13.1479	0	2.58674	0	0.585874
63.3179	61.3266	0	0	77.5629	0	0	0	1.01062
59.4025	277.646	105.321	12.7309	12.7926	0	12.5593	113.858	1.21135
552.855	390.466	73.0192	0	87.6527	0	1.51938	0.821667	1.44525
160.924	60.7251	23.453	0	0	0	1.80981	0.488266	2.03567
149.498	154.669	13.3552	0	78.5913	0	9.24711	0	1.76701
99.5355	102.361	0	0	0	23.8281	5.31151	0	0.860702
35.91	212.946	0	0	124.718	0	18.6668	1.04163	1.2451
111.589	79.6771	72.4171	0	35.5842	0	0.956735	0	0.562969
75.5116	150.878	117.884	0	75.0839	0	1.17069	32.1368	25.6721
22.8213	95.3914	58.8596	0	0	0	9.87117	67.1811	9.7983
114.666	137.042	69.4411	25.7924	0	0	6.35806	4.99512	2.36579
79.5389	185.571	0	0	12.7827	0	58.6951	7.62831	3.90164
49.7537	323.692	0	0	85.7032	0	23.6572	0.935011	14.1522
36.7046	91.9169	35.3029	110.539	12.2595	0	8.41122	0.485021	3.79823
82.8333	232.657	41.4894	11.5735	0	15.3244	0.862878	0.340166	1.85981
0	175.809	0	0	0	0	2.27194	0.944768	0.377137
35.0512	34.0082	0	0	14.3028	0	1.31412	0.374646	30.8517
22.8163	322.853	0	0	24.7915	0	32.305	1.41817	1.3985
12.5655	456.881	0	0	61.9787	0	1.72892	0	3.64823
24.9657	158.225	0	0	0	0	2.62964	11.6331	13.3965
258.113	157.015	0	37.6571	0	0	1.69297	0	6.03675
60.0169	64.0753	0	0	12.0819	0	17.4535	2.58962	22.7992
47.9474	107.812	13.1282	0	12.0819	0	0.978523	4.74694	3.13951
169.37	311.432	57.263	36.6207	51.5256	0	15.2114	0.405653	14.7472
148.968	58.3636	0	0	52.2362	0	19.6294	0.197632	18.8178
0	208.142	0	0	37.3116	0	19.2939	1.76944	21.7124
167.683	36.0432	17.6194	0	52.0941	12.0893	1.30114	0.180417	13.1503
50.4003	181.759	0	0	0	0	1.69971	43.1782	41.3464
162.439	98.1671	0	0	0	0	0.55157	24.7157	2.52054
35.4732	658.911	0	0	25.2298	0	15.8394	0	0.420058
115.457	236.146	0	0	58.9138	0	1.36625	0.502232	22.0085
115.444	147.149	71.8545	0	0	0	27.8169	0.551322	12.9228
74.5788	226.841	0	0	0	0	2.06682	0	13.9663
164.871	43.8411	0	0	0	0	3.63194	0.487869	1.16238
48.357	194.632	91.5961	26.1206	83.3194	24.5191	0	0	9.37095
62.6598	1197.7	0	0	0	0	0	0	1.7081
129.43	149.2	0	0	106.249	0	2.89498	20.7809	2.11903
48.6087	81.4637	0	0	109.625	0	0.732383	3.20918	1.19174
22.8163	432.835	0	0	41.5758	11.5784	0	0.377582	7.80703
0	115.328	0	0	0	0	0	14.4642	1.14039
127.363	119.723	0	0	67.2794	0	1.55631	0.396729	1.40063
81.4995	167.49	0	0	0	13.4514	22.8691	0	3.34253
200.632	183.742	0	0	24.1785	0	0	0.442223	1.57013
164.731	28.1022	0	0	48.0066	0	59.7859	8.42004	0.985949
44.7517	40.4209	35.9297	0	25.9306	0	18.3668	1.03389	6.84248
34.1653	30.4119	0	0	0	0	0	0.934279	1.84143
11.7092	243.755	0	0	0	0	1.14159	3.43325	27.013
61.1126	403.87	0	0	61.3223	0	0	0.872089	14.8943
47.7592	154.091	0	0	23.8281	0	1.61202	3.03319	3.83339
314.978	570.62	12.4175	36.9661	13.8191	0	2.44593	0.471786	38.1911
10.9072	654.436	0	13.3305	0	0	0	1.2086	2.29922
76.0298	57.4234	50.0055	0	36.4825	0	25.9357	11.2315	17.8073
33.6841	101.587	0	0	0	0	0	12.8223	2.88182
47.1577	69.4534	0	0	0	0	36.4511	6.23921	1.99953
57.3164	118.135	0	24.8744	11.7462	0	65.3817	11.3077	8.73614
80.3072	48.6548	0	0	0	0	1.62519	6.53491	2.84954
57.9848	174.452	0	0	12.4372	0	7.7299	0.956049	0.781014
0	187.482	46.985	0	0	0	45.2222	0.578116	21.7265
0	73.9446	0	12.0917	24.5289	0	3.28696	0.195148	5.38702
162.671	97.2027	11.4106	11.7462	24.8793	0	1.64786	0	0.636102
58.751	149.537	0	0	25.2298	0	0.732383	1.10491	31.2571
68.3849	350.221	0	0	12.2645	0	0	1.34303	3.04466
115.67	172.676	12.0522	0	11.9141	0	0	35.904	10.0795
14.2139	264.625	45.3859	0	0	0	12.4909	39.6277	6.65815
37.2721	202.618	0	0	24.8793	36.7786	10.5415	0.843496	4.12247
56.1451	620.814	0	0	0	0	0.749426	3.27899	5.12139
44.537	144.779	0	22.1106	74.3266	0	0.30924	0.496642	3.51612
94.2858	168.973	11.7462	10.8974	0	0	0.57853	0.205965	21.8026
45.8005	182.265	35.7125	96.7075	0	0	2.03625	34.128	2.48482
114.264	145.661	25.4617	0	0	0	0.52345	31.056	13.2306
300.906	154.258	23.8084	22.4264	12.2645	0	0.566398	0	22.3812
46.9554	882.239	0	44.2212	0	0	0	0.465569	15.2155
171.548	70.1853	0	0	26.2218	0	0.531133	27.5379	21.3924
538.585	148.123	0	11.0553	0	0	1.22714	0.59213	7.94002
0	302.814	0	13.7866	13.0541	0	0.689574	0.162758	17.6433
62.0561	234.425	11.9042	37.2524	0	0	1.90075	0.546748	19.5071
46.5586	188.426	170.94	47.9918	12.2595	0	8.69664	0	0.992254
13.3922	168.62	0	34.2319	0	0	0.855552	10.2855	1.9497
150.1	247.787	61.4087	0	87.3491	0	16.1503	0.423172	1.32055
157.73	119.409	25.8121	0	0	0	0.703476	0.287218	4.15529
109.019	23.8281	142.855	74.1692	0	0	17.8993	0.404977	0.27427
83.5686	86.5387	0	0	92.2327	0	13.8649	10.3829	5.48951
25.0225	622.031	13.5575	0	12.9702	0	8.55716	0	19.7401
84.7449	176.641	11.2428	0	164.097	0	1.28529	0.113561	0.803806
79.719	357.645	37.484	11.7462	0	0	19.1414	2.49678	0.868083
83.0628	201.142	0	47.6562	26.2958	0	0.263125	9.83272	10.579
292.074	221.673	11.5735	23.3247	0	0	0.802939	0.156615	0
294.493	852.861	11.5735	0	37.3116	0	3.50183	13.0628	0.338564
60.9941	293.116	46.5145	0	13.5032	0	0.271263	0.727892	3.50435
102.607	537.617	46.79	0	0	0	0.647999	12.0955	7.39299
228.667	74.9194	36.8699	0	0	0	6.38348	0.2494	0.310036
95.7665	107.493	111.645	50.3246	25.2998	0	4.17459	4.76598	29.1114
12.5112	106.237	71.2746	0	0	0	3.21372	5.62847	12.714
72.0911	106.19	13.0887	12.4372	24.8793	0	37.7585	6.80895	5.49595
102.549	46.906	24.751	12.7827	0	0	12.1239	0.732551	13.7176
45.0725	0	23.8281	24.5289	0	0	75.2904	2.81956	41.1765
104.26	109.447	25.1705	13.1282	0	0	25.7131	33.3574	7.93881
83.836	283.658	59.5949	148.75	0	0	96.186	29.9227	4.88647
107.254	161.928	36.7218	25.7554	0	0	4.60876	0	0.380023
83.4082	337.884	24.1785	50.2843	0	0	111.697	23.5374	1.78062
22.4857	23.4974	12.7703	0	0	0	4.03793	0.269177	3.39034
62.1663	129.304	38.1408	0	0	0	0.777159	0.768355	10.1738
60.8436	0	23.1569	12.0819	0	0	0.55263	0.834769	1.92159
23.147	64.1923	133.831	0	0	0	3.50638	0.409133	4.22117
49.1047	689.135	47.6562	0	0	0	29.898	0.23819	16.9516
23.8084	23.2556	12.7531	0	0	0	3.11463	6.63061	1.74475
135.575	0	39.8533	0	0	0	22.1923	0.366796	1.56066
60.1822	76.1927	22.8213	92.0353	12.4372	0	93.762	5.35124	1.30273
26.4537	101.043	70.4775	0	0	0	1.53798	3.75372	0.622094
249.299	0	220.186	0	0	0	2.48533	5.12788	3.56089
120.034	371.181	11.7462	24.3044	0	0	42.6513	7.60797	4.86071
208.737	126.06	88.7681	0	23.838	0	17.963	0.423901	1.29252
12.9505	12.6035	27.1842	107.537	0	0	12.7164	0.067607	0.922092
22.7423	116.451	108.838	0	0	0	0	5.62221	4.81413
125.043	49.121	11.5735	0	0	0	35.2945	6.12612	0.680894
224.464	11.7265	13.3471	0	0	0	74.2375	0.056339	9.15557
48.0116	23.0977	0	12.6099	0	0	0.350549	9.78193	5.05949
95.3124	10.9072	84.9826	0	0	0	1.65988	0.611233	0.925679
0	115.381	45.302	0	0	15.7686	0.382697	10.6376	2.06622
46.4322	11.228	84.3213	0	0	0	3.92414	6.92448	10.5286
113.08	273.116	46.9967	0	0	0	0.614253	0.458174	0.604113
172.62	123.38	47.2034	0	0	0	14.2133	1.34299	1.76833
43.5894	398.412	135.575	38.6935	0	0	1.46112	0.600767	1.59822
23.374	156.996	0	0	0	0	8.27185	0.601795	1.75957
214.789	67.689	84.0378	0	11.9141	0	41.1038	0.346622	2.72505
161.302	96.0729	46.1953	0	0	0	0	1.18709	45.7413
300.151	170.987	34.6465	0	0	0	16.9621	0.484468	6.11733
160.726	0	44.4309	40.7664	0	0	30.6686	0.593678	3.20175
11.687	37.9543	34.8069	0	0	0	24.8046	0.691911	2.57168
92.6433	362.211	0	25.3926	0	0	105.403	64.5199	3.87846
23.2161	297.047	0	25.2199	0	0	6.161	66.5032	8.59202
61.8307	69.6138	64.7771	49.711	12.2645	0	2.38961	59.4806	26.7534
72.4538	552.384	37.1389	0	24.8093	0	4.44321	53.0887	32.2382
12.4175	0	72.5504	0	0	0	0	0	22.1857
23.4925	12.4553	0	0	0	0	1.65748	0	1.77569
138.466	22.8163	24.0107	0	0	0	2.00031	0	1.7328
98.1091	115.449	0	11.9141	0	0	0.687056	0	26.1831
25.5061	307.016	40.0754	0	0	0	50.2106	0.622527	3.28315
37.588	45.4846	35.9297	0	0	0	108.109	9.66281	30.1238
38.5948	96.181	120.572	11.9141	0	0	36.2835	0.407509	20.1973
50.3563	34.0049	24.8744	0	11.7462	0	1.76462	15.2845	30.1439
12.0819	107.629	24.3374	227.482	0	0	47.6378	0.68691	2.51818
109.016	195.496	129.513	13.213	0	0	135.009	11.658	0.529428
258.062	10.9072	239.118	36.9489	0	0	39.5759	0	8.69952
26.8494	223.117	170.76	11.5784	23.8281	0	11.8862	0	6.16143
0	22.7769	0	0	0	0	12.4398	36.5064	12.0996
49.2701	47.6902	36.3518	25.938	24.4993	0	29.1382	6.28965	1.45354
11.2428	75.5585	13.2269	24.1785	0	0	50.9194	21.0041	18.8464
11.2428	12.5655	11.2428	11.5784	0	0	2.15671	0.483572	3.91132
34.7205	130.86	23.4777	0	0	0	4.49494	3.87724	13.7451
11.2428	21.3752	0	22.4758	35.7422	0	14.4833	0.964192	0.725435
36.9504	21.5257	10.9072	71.9877	37.4202	0	7.06264	0.662232	21.4969
70.9181	118.711	22.4561	14.0067	36.2456	0	3.76973	25.1057	25.5737
38.0272	24.139	73.4634	0	11.8581	0	41.8534	29.6287	19.1184
142.783	150.786	0	0	0	0	0.926821	43.4515	5.61991
292.636	11.2428	11.5784	0	0	0	15.8722	27.2202	1.45808
0	35.3819	0	13.0295	82.839	0	3.61725	171.807	36.8566
0	35.0512	48.13	0	0	0	0.384511	89.074	2.11523
90.2367	0	50.7408	0	13.7599	0	33.1308	62.2298	23.1748
100.244	35.7125	0	0	0	0	0.934684	2.05034	1.95067
159.117	176.218	0	0	74.0205	0	0.764953	0.729461	1.6373
219.914	14.6088	24.5191	37.8298	12.6149	0	4.20665	74.8615	18.2856
23.4777	13.5131	39.0943	0	0	0	3.99042	0.488266	2.68515
187.546	26.2958	0	0	101.835	0	0	3.65467	3.24345
25.0484	140.488	82.0707	0	0	0	92.2137	12.1845	1.21913
11.2428	0	48.3669	0	0	0	37.4269	30.2847	0.975808
0	39.8089	0	0	11.5784	0	73.9971	25.7621	19.9867
0	121.399	0	0	0	0	0	0.542517	0.940884
37.3659	190.362	0	0	0	11.7462	153.871	82.7327	0
11.2428	149.089	0	24.8349	55.3382	0	31.0801	8.1614	0.76659
72.0864	276.672	90.1697	0	72.8193	0	0	54.6098	13.5561
0	141.016	0	36.0778	0	0	278.103	17.6426	0
39.6806	522.681	85.644	0	0	0	106.437	95.7772	53.1267
46.79	196.342	0	0	0	0	2.04906	2.09917	22.366
23.4777	187.596	0	0	0	0	83.0139	8.56041	6.36238
11.9042	72.902	73.8225	0	25.0488	0	47.2208	84.3934	37.443
69.4411	80.6814	0	0	0	0	8.26599	34.6243	6.53192
116.121	603.232	0	0	0	0	5.14891	3.01663	10.3419
45.9782	140.457	25.2964	11.4106	11.7487	0	0.916051	108.952	2.43206
0	158.636	0	0	0	0	1.65455	21.1563	2.82663
0	157.417	0	0	0	0	50.6501	0	23.9512
176.194	95.9195	0	38.5389	0	0	19.0341	0.393594	5.92826
0	200.219	0	0	13.9622	0	10.6362	1.88925	7.86005
66.5193	237.462	0	0	65.0436	0	2.46875	1.66983	15.3377
11.5784	143.69	26.2057	0	0	0	11.5799	4.51736	2.1408
0	256.528	35.7125	0	46.9949	0	3.97678	54.8989	15.4941
0	1186.75	0	0	11.5784	0	26.6232	0	2.55788
24.8596	81.1528	0	23.8084	52.4435	0	3.17168	0	2.16606
96.3735	125.927	11.4106	0	46.985	0	58.2905	0	1.90702
0	264.612	0	0	0	23.1569	2.31716	21.1345	3.96247
24.1785	260.819	0	0	42.8393	0	1.46126	0.395497	11.3151
62.8432	207.582	73.8059	0	23.4925	60.4093	1.83122	0	16.6027
0	236.723	11.2428	85.5798	13.3794	0	2.45401	50.9325	4.91066
57.0039	125.253	22.4857	0	12.0917	0	0.328995	9.18711	6.47336
59.4469	103.332	0	11.4106	103.044	0	0	0	4.41945
11.4008	324.392	11.2428	11.7462	15.1243	0	21.4943	6.9158	14.3977
13.0295	150.433	12.2349	0	0	0	17.0116	0.478654	5.70557
0	424.979	23.2572	0	11.7462	23.838	1.04776	0.510565	5.45876
35.6829	196.158	0	35.91	0	0	19.4389	103.788	3.70545
121.472	507.968	0	0	12.7827	0	3.05351	34.3994	47.4922
46.6247	34.6465	0	23.8281	89.901	0	6.07875	97.5845	4.77747
24.9657	111.203	0	0	0	0	13.1212	91.5755	4.08733
0	181.734	62.5315	12.4175	0	0	1.97044	46.5961	8.74988
58.5289	140.912	0	0	12.7926	0	1.12817	69.1151	28.3367
94.2414	45.2773	0	0	93.0125	0	9.76159	0	25.3061
0	11.4008	0	0	12.0819	0	17.7544	1.05304	48.4794
0	248.455	0	0	12.4372	0	10.2867	0	29.5043
24.8349	47.2318	23.838	0	28.4279	0	20.0522	0	2.50809
202.93	35.1795	0	11.5735	56.1451	0	0	0	24.6972
92.9632	313.951	0	0	0	0	0.545937	0.538929	1.78218
37.0286	202.874	11.9042	46.6247	38.733	0	5.18008	0	2.68382
37.2524	43.7572	11.2428	11.2428	12.7926	0	18.1088	48.3961	3.17448
36.9168	11.3218	0	12.5655	13.5032	0	1.10389	0.674715	0.491749
24.4574	205.526	0	0	39.3252	12.7827	35.0394	10.7374	12.499
0	261.429	0	0	37.9039	0	15.5727	0	0.379349
103.591	175.641	0	0	37.1405	0	1.70424	82.8505	1.97831
162.655	99.1354	0	11.9141	0	12.7827	0.21391	108.135	1.27483
478.529	0	64.101	0	26.1774	0	3.34146	0	0.364759
127.97	36.3739	0	0	37.2524	0	2.10229	1.39441	0.432099
0	606.208	0	0	50.7606	0	23.9578	166.18	0.39394
211.051	85.3133	0	11.9141	0	0	4.31197	0.674715	2.55992
23.147	343.105	0	0	0	0	46.9625	33.0079	0.605091
72.0864	73.0784	0	0	23.1569	0	21.8466	1.5647	17.9766
64.3156	148.416	0	0	11.7462	0	4.53511	0	0.742649
68.0098	168.466	0	0	0	0	1.6158	116.618	7.03744
51.0073	199.888	0	73.6658	25.0027	0	1.91612	89.2399	20.2866
134.328	144.395	51.0769	59.0668	24.8349	0	0	130.483	16.923
35.2881	68.4046	0	11.8022	157.735	0	13.1625	1.54571	40.2282
349.705	190.827	0	24.3129	98.249	0	12.9989	51.1697	20.1412
285.782	184.15	37.611	24.1637	116.425	0	25.3859	140.244	75.4439
227.134	595.166	0	0	38.7207	0	1.86679	55.9751	0.402821
0	92.672	0	12.0819	157.144	0	1.34318	110.1	9.49901
155.543	73.7793	0	82.0707	12.9653	0	15.5765	1.58872	37.7784
190.342	116.125	0	24.1785	12.9653	12.6149	32.0248	19.9072	1.51363
268.51	313.874	0	0	92.9471	0	52.8833	0.596581	0.412586
23.3383	147.496	0	151.383	12.6149	0	1.31418	2.74144	2.11868
293.827	107.468	0	0	0	0	0	39.252	5.35909
171.628	99.6339	0	37.8002	28.4624	0	1.96187	1.15732	25.5894
44.5913	0	0	0	0	0	13.553	0	16.4369
93.5135	83.4867	0	11.7462	0	0	10.6587	9.71436	4.89573
56.7818	60.5129	0	0	0	0	1.97128	0.534978	2.17349
0	146.582	60.9571	0	50.4398	0	23.0081	0	23.2638
47.254	81.3925	11.4106	14.2436	0	0	2.00258	0	1.74901
133.453	174.876	0	0	12.4372	0	50.9531	280.348	1.31288
78.9466	45.3958	0	0	0	0	37.7476	352.696	16.4271
99.8099	247.97	0	0	64.2589	0	1.57428	113.29	1.13887
0	148.21	0	12.4175	28.6747	0	25.7185	116.379	50.7459
191.655	406.774	26.9604	39.271	0	0	8.37505	241.321	25.097
10.4038	279.23	24.1637	67.0128	37.1191	0	1.34736	0	14.7057
89.0445	187.802	11.4106	0	0	0	31.3218	42.3789	4.84402
44.3692	260.155	0	0	0	0	2.11407	0	1.46125
170.837	138.623	0	0	11.919	0	0	0	1.40605
10.7098	69.0265	11.4106	0	0	51.4219	0.734063	0	15.0854
55.079	32.6477	11.4106	0	12.0893	0	69.1847	280.528	18.9876
0	366.656	49.1105	120.09	0	0	19.086	0	23.9559
137.137	283.508	0	11.7462	0	0	1.50244	0	26.067
79.0486	492.739	0	0	0	0	20.2548	66.3723	36.8307
58.598	225.459	0	14.1646	24.6326	0	2.90223	10.6689	2.04399
152.2	272.955	0	121.954	0	0	3.4948	0	21.4455
336.491	701.202	11.919	0	11.7462	0	246.141	0.807313	16.0467
21.4542	80.8616	88.541	0	136.723	0	0	40.504	3.13673
113.8	133.681	24.5191	0	0	0	102.32	118.939	2.04308
235.775	34.8834	0	13.1479	24.8744	0	62.7266	145.211	7.1596
326.651	21.9296	0	0	0	0	0.974552	83.2525	6.76121
70.0333	163.652	0	0	12.7827	0	0	84.5976	11.6267
96.7437	99.6013	0	0	0	0	37.1786	0	11.2293
374.306	45.2872	0	0	66.0726	0	0	1.70217	1.4084
61.4556	68.8488	0	0	0	0	51.8061	2.42231	4.05335
251.931	131.272	12.6001	0	0	0	55.7013	117.687	15.9935
23.7788	25.0916	0	0	0	0	1.2994	98.0872	10.7811
64.481	0	0	0	0	0	0	53.1716	1.04633
84.189	20.8076	0	0	91.6331	0	0	65.0932	0.778213
11.2428	240.031	0	0	37.1438	55.7947	36.4577	8.49961	3.49805
0	113.116	0	0	83.9018	0	9.89291	2.07513	23.3687
68.1845	35.8779	0	24.6967	11.4106	26.2563	0	62.2729	3.54571
115.05	182.954	0	51.5256	11.7462	0	39.7216	0.512679	3.04856
47.0656	349.76	0	28.9254	0	0	4.78472	1.7066	4.02782
117.917	244.184	0	11.9042	26.1774	0	0	59.5405	18.5481
158.174	218.429	12.5655	0	11.7462	0	39.0711	63.3843	30.0482
22.5844	65.3809	0	11.9042	0	0	0	12.1423	1.45196
158.447	51.0629	11.2428	68.7797	11.7462	0	1.0742	0.644511	26.2342
0	127.662	0	25.8632	35.5743	12.9554	2.33569	84.0139	1.55553
0	44.3692	0	0	0	0	61.9894	41.9529	12.3325
0	322.595	36.8921	0	0	0	2.8357	1.01559	2.00604
227.139	0	0	0	0	0	0	100.854	17.2185
23.8281	522.697	0	0	0	0	20.1672	190.263	10.7108
25.2544	433.37	11.8696	0	12.2595	12.0819	0.426451	84.799	21.9286
205.559	0	0	0	25.2001	0	0.356553	51.3343	15.0323
52.0191	191.4	0	25.0521	0	0	0	0.520817	4.25282
77.1896	43.2473	12.832	0	24.1785	0	9.67408	41.5996	9.34129
237.442	206.761	50.2374	0	23.4974	0	1.28598	47.003	19.6914
204.442	247.524	25.2199	12.6001	0	0	0.474679	16.6386	12.7497
12.1904	24.1045	37.3116	0	11.919	0	2.1396	73.2018	7.63965
35.2881	192.738	11.7462	11.919	13.2812	11.7462	41.8144	2.45251	1.32008
112.377	106.289	0	23.1569	24.5191	0	0.788536	1.8197	1.72189
205.005	57.8823	0	23.1569	77.1107	0	0.514143	28.6968	8.75801
25.5851	12.0029	51.8217	0	67.1609	0	1.63031	53.2009	2.60151
0	177.201	84.6421	0	52.2362	0	19.265	45.5395	2.29266
105.539	34.1135	24.8744	0	38.6146	66.6772	23.3229	0.479199	1.43126
171.435	0	11.7462	0	14.9246	0	1.97694	0.811675	14.6044
188.204	0	0	11.5784	12.0819	0	1.1018	1.26653	3.41905
0	31.1868	0	0	13.5032	0	30.2564	40.0748	1.58326
116.791	0	0	0	13.1479	0	0.589888	20.5458	1.97483
0	0	24.5191	11.5784	0	0	0.820955	15.5796	15.8354
43.9497	31.626	72.0864	0	62.6072	0	0.581686	0	6.66756
387.012	31.1868	94.9028	0	0	0	23.7926	0.332024	1.83664
357.781	0	60.9571	164.016	0	0	5.07638	3.73887	41.4346
251.692	0	25.4556	12.4372	0	0	5.16157	0.391547	1.33926
118.765	0	0	38.6935	24.2661	0	0.252593	0.361321	1.03708
23.453	0	25.5407	0	37.8446	0	0.321184	1.03904	6.60952
11.4008	442.376	0	0	0	0	5.26594	22.5433	4.25233
11.7265	0	0	25.7381	0	0	4.40822	1.5587	1.54248
48.0461	0	0	0	0	0	7.06201	69.6694	0.863629
108.76	0	12.6001	0	0	0	0.204609	2.27819	1.19887
163.302	0	0	12.6149	13.6661	0	8.68257	4.08576	0.653863
165.854	33.6841	12.9406	11.9141	0	0	3.81876	0.392864	13.1087
84.1703	0	72.325	0	11.919	21.7651	0.534336	2.19647	1.05493
242.308	301.927	23.1569	0	0	11.5735	0	6.05113	0.949686
0	0	311.611	0	25.5407	0	0.291983	64.3736	4.14376
0	145.002	226.926	0	0	24.8004	0.623649	0.33126	3.6212
0	293.13	12.8978	0	0	0	0.369212	0.965358	3.36445
38.8663	414.277	0	0	0	0	0	0.550664	1.1075
0	431.121	50.8716	0	0	0	0	0.307884	0.924334
12.0917	447.961	0	11.9141	12.2595	0	0.213995	35.2662	0.387893
37.8298	85.6538	23.4925	0	12.2595	0	0.166944	0.722657	2.50954
0	0	0	0	26.3007	0	0.33381	57.8406	8.20767
132.453	46.1164	24.4993	12.2645	0	0	0.174158	0	4.061
23.0582	650.311	0	0	12.6099	0	3.01194	0.336554	2.32372
0	142.824	0	0	14.4114	0	0.171227	0	6.65399
47.064	427.57	109.492	0	12.6099	0	0.578186	59.4584	4.55524
0	11.8696	12.4175	12.9653	0	0	1.76369	0.722958	13.1915
69.1745	23.9959	11.7462	12.9653	0	0	5.70869	25.9531	7.09788
0	58.3858	11.7462	0	0	0	4.34131	2.00892	49.7888
11.687	10.9072	25.8417	0	0	0	2.19902	0.51184	19.8399
206.413	68.3306	0	28.4279	0	0	0.060095	32.2909	0.798519
150.842	23.0977	0	0	0	0	1.46495	1.95634	0.572459
130.831	94.6264	0	24.8744	0	0	6.45082	9.92179	30.798
11.0553	112.441	22.8163	0	0	0	1.29233	66.1744	3.32276
311.022	10.9714	0	39.8114	0	0	0.334968	0	13.9204
24.677	23.4185	36.5943	39.6312	25.5802	37.6571	1.71907	0.291809	2.22526
198.6	0	271.842	13.1504	0	0	1.72948	25.7461	2.30694
11.0553	371.113	52.6903	0	0	0	0.067965	237.239	11.0096
0	300.316	84.3045	0	0	0	4.02821	2.47267	0
0	33.7976	27.4079	0	0	0	5.34055	1.68137	2.69087
0	56.0661	0	0	0	23.1569	1.14518	1.63566	38.12
143.956	0	0	110.676	0	0	0.198058	41.0485	0
188.486	442.37	0	0	0	0	1.76561	225.357	30.3861
54.1032	0	11.4106	38.4813	13.3305	0	1.91962	153.512	0.7508
0	269.447	15.4379	0	0	0	0.155791	0	0.435959
0	159.238	71.9273	111.357	47.0171	0	1.96328	3.4673	19.9144
0	491.008	0	0	0	0	0.690475	1.70889	7.93358
0	22.7756	94.4224	0	61.7254	0	2.47091	0	34.8489
46.4322	412.975	82.4815	26.9029	0	0	0.741548	0	11.5294
0	150.299	22.7769	0	0	0	0.243148	0	2.9141
34.7452	34.1135	0	74.8601	0	0	0.075119	0	1.69585
0	551.279	125.83	0	23.8451	11.5784	0.116435	6.39044	1.40139
48.3274	187.94	0	0	0	0	0	84.0858	0.827061
11.687	360.758	23.1569	12.7926	0	0	0.100472	11.3955	0.127703
14.5101	145.598	0	0	0	0	0.294146	4.37053	18.3116
164.793	76.7422	32.6921	0	0	0	4.21782	48.2499	9.25739
12.0917	442.075	119.681	13.6661	0	0	0.060095	3.51865	0.83525
0	116.735	121.966	0	12.7827	0	1.19024	2.40035	4.14435
46.2743	13.4243	54.9606	0	0	0	1.28135	0	7.39746
45.1688	99.6194	79.7034	0	0	0	2.08663	86.6502	9.3806
135.085	12.4175	23.838	0	23.147	0	2.77889	0	12.0962
224.201	59.4025	0	0	12.2349	0	2.72291	2.24215	13.2116
0	73.3301	0	0	0	0	0.422596	105.834	12.764
298.967	419.048	11.2428	12.6149	0	0	3.08751	1.00908	9.46444
47.3403	317.63	13.2269	38.8959	22.4857	0	2.22073	0.667296	14.4983
35.7224	281.358	34.0592	0	23.1569	11.5784	1.83242	0.646952	0.086011
0	68.0098	0	0	51.0814	0	1.04694	0	1.42202
36.5326	163.929	0	63.8558	13.2812	0	0.756824	0	1.65383
46.8517	196.17	0	25.4502	0	0	0	1.73063	0
271.718	131.288	35.3819	0	75.7139	0	0.369961	84.1629	0.19185
85.3429	87.6749	0	0	0	0	5.35659	17.1196	5.5401
0	244.668	36.925	0	0	23.1569	1.75225	135.953	6.15495
24.756	157.312	0	0	0	23.1569	5.50042	194.157	6.33029
22.2422	32.0258	12.2349	0	0	13.0887	0.195309	0	9.33734
0	22.6979	25.5802	0	0	12.0819	0.086575	0	3.90743
88.926	66.9536	0	0	0	0	0.131458	84.3321	3.09102
33.5804	169.224	26.9818	0	0	24.1045	0.089586	0	0.865564
11.5044	47.5723	48.357	0	0	0	4.70186	102.305	0.69231
37.59	86.1276	12.6149	36.7934	0	0	2.32618	0	1.88486
23.8511	454.12	12.2645	0	0	0	0.6428	188.991	2.26209
81.7598	195.121	0	13.6908	0	11.4008	0.515356	183.298	0.669068
11.075	217.122	0	0	0	11.4008	0.206934	0	0.673559
0	67.9382	15.2109	0	0	0	0.522246	0.820231	2.11335
142.021	558.12	0	0	0	0	7.43072	0	1.64929
24.3651	297.95	12.2349	0	24.5289	0	7.37883	0	0.553805
57.6553	21.7651	11.9042	0	12.2645	0	0.452182	79.2803	6.96885
59.8499	188.553	36.7872	0	0	24.1785	7.06282	5.28466	10.6794
22.8213	0	25.7924	0	0	0	0.182273	92.5673	1.19321
334.76	166.831	24.1785	12.7827	0	0	9.96847	65.4378	0.790115
78.227	236.892	23.1569	0	0	0	0	1.44747	16.6949
75.5116	94.8707	0	0	77.9053	0	5.82841	0	2.65643
332.754	83.7685	13.2812	12.4175	0	0	4.89024	4.36375	16.8274
0	241.696	12.6001	12.4175	0	0	3.80905	137.19	3.28743
72.0692	264.986	0	39.1295	0	0	3.87149	157.879	6.04492
68.2418	182.543	98.9668	11.9141	0	0	11.2476	0	4.86049
0	120.55	0	105.124	0	0	5.26677	0	34.0484
11.7265	80.8912	0	12.3345	0	0	5.04724	89.2744	46.1767
0	86.103	0	0	0	0	1.87533	69.3161	6.26193
146.67	73.8336	36.9426	99.6704	26.9818	0	1.14767	0	33.5534
82.2484	107.949	0	90.3079	38.7207	0	4.2091	128.932	2.52743
61.3921	166.777	0	0	27.3618	0	0.11289	0	6.04832
61.4161	114.171	0	35.9297	0	0	0.158773	0	46.6057
34.5675	194.953	0	27.2928	61.4753	0	5.41882	0	17.8711
12.4175	24.1045	11.919	0	28.4279	20.6744	5.80988	0	16.5647
63.6311	121.281	0	52.6854	12.0819	11.7462	0.753784	0	48.8757
211.656	284.427	0	0	0	0	0.134838	0	61.6814
121.423	384.501	0	24.1835	39.5967	16.9284	0.232673	0	0.585928
187.526	82.7271	0	0	36.443	0	7.81416	20.3858	28.5467
0	46.985	24.4993	24.8349	0	0	2.53736	0	16.464
83.5662	403.031	0	42.2865	12.9653	0	0.228213	0	4.99238
117.462	11.4106	0	61.4161	0	0	13.337	0	4.83463
177.681	136.76	0	0	0	0	1.30439	0	1.69382
48.6087	64.6044	0	0	85.384	0	16.8956	0	5.32325
216.365	226.065	0	11.4106	12.2645	12.0819	19.9291	0	1.96031
11.4008	161.891	35.0512	40.6085	12.0917	0	8.91095	0	3.85912
201.077	36.4699	23.8084	0	12.4372	12.2595	0.271029	78.9737	4.88006
22.1501	59.6097	0	24.5191	0	0	0.532833	0	6.25872
22.1501	11.4008	0	0	0	0	20.4913	23.8085	41.6709
88.9507	61.6456	0	12.0819	12.4372	0	0.210255	1.04163	2.1065
60.7609	48.3176	0	0	38.311	0	1.0269	0	62.2506
137.245	224.188	0	0	49.3787	0	20.2597	45.3077	15.6321
0	171.337	0	13.1479	0	0	0.363727	0	3.32569
99.7526	232.082	22.8015	12.0819	0	0	3.85471	0.524433	4.61158
71.4251	131.084	0	0	11.9141	0	1.22947	0.613307	27.9256
32.7217	326.342	0	23.4925	0	0	0.38529	3.63097	2.36676
311.335	86.0733	12.7363	0	11.9141	0	16.9845	0	1.67906
247.53	47.5575	0	12.0917	0	0	1.98189	3.39595	25.1181
410.381	68.4046	0	0	0	0	35.1976	0.517424	5.38225
11.8696	131.625	0	12.6149	14.0165	0	0.34978	0.967105	55.567
23.0977	120.197	0	12.2645	0	0	47.7074	0.502984	2.45609
83.1779	46.7974	0	39.5967	0	0	10.1274	1.49503	7.16779
33.5607	71.0105	0	0	0	0	29.6466	24.2565	85.6917
22.8055	303.986	0	39.5967	189.103	0	50.6522	0	1.90976
11.687	91.8177	0	25.0546	0	0	1.90894	34.2338	10.6057
22.3475	383.308	0	12.9653	0	0	1.74739	227.182	89.8688
0	21.4542	0	26.2173	76.4	0	0.957012	131.825	10.5849
0	120.019	49.7488	0	38.3777	0	0.74037	86.168	21.4145
0	33.083	0	11.7462	0	0	47.8252	67.1202	2.86265
0	126.341	81.7598	23.4925	0	0	5.02008	55.1553	43.6258
0	422.241	0	63.3952	36.6009	12.0917	0.965889	160.051	32.5695
0	313.379	0	0	0	0	23.2785	50.2733	32.1278
42.4938	547.221	0	0	0	0	17.0403	162.652	71.6247
0	665.966	0	25.0027	0	0	1.75274	2.54084	47.2079
14.974	427.458	11.075	27.5198	0	0	4.00986	2.23784	20.6938
0	330.304	23.9416	99.1719	38.733	0	1.48672	69.2658	72.1139
0	290.316	23.4777	85.5798	12.0819	0	1.03399	2.96405	15.8869
0	200.89	0	63.9065	24.1637	0	111.198	14.4959	39.4394
135.723	106.605	0	0	0	112.549	87.1039	56.1568	6.17123
96.6677	194.863	0	26.1294	13.1479	0	2.03242	0.628642	18.098
25.4074	495.828	0	12.9702	0	0	204.052	0	11.4172
111.89	414.653	0	12.0819	0	0	0	23.3358	2.76837
355.631	178.293	0	171.693	0	0	0	0	16.8526
113.193	384.61	37.8446	0	39.0883	12.6001	3.94598	10.1971	3.61301
0	130.573	0	25.8138	12.0819	0	0	2.18092	10.2086
34.6465	60.4241	11.9141	11.9141	0	0	5.78185	109.242	20.8467
33.6841	163.998	13.6661	0	0	0	0.927685	0	31.7594
0	45.6031	36.6207	0	0	0	1.53529	0	13.8575
168.242	35.757	12.7827	11.9141	0	0	0.920174	0	46.4794
43.2193	36.438	25.2199	0	0	0	4.32454	0	26.5858
66.85	11.919	0	0	0	0	80.3976	0	3.73246
406.792	59.9355	73.9323	163.848	0	0	54.6895	0.977478	2.68217
54.4128	65.0436	26.6018	0	178.067	13.2269	173.291	0.25925	0.925327
473.334	393.641	0	0	24.8949	0	27.2801	20.0939	12.1507
99.8604	91.1543	0	11.5735	61.3947	0	2.28666	0.52315	15.0529
181.216	263.68	0	76.1112	59.0249	35.7125	0	19.5616	27.664
114.94	120.252	0	11.5784	112.098	11.4082	25.6288	0	43.6004
252.579	36.5713	0	0	38.6886	0	0	14.8956	32.8079
58.0748	106.684	0	12.7703	0	0	39.4609	3.82976	5.2821
322.948	0	0	0	23.838	0	0	12.0711	8.0264
166.873	0	0	0	0	0	2.31677	0	55.5019
32.9975	125.754	0	0	102.665	0	166.64	1.21663	16.809
230.529	258.4	0	0	36.2752	0	0	18.436	7.36803
225.466	21.4789	0	14.5693	0	0	87.571	7.00802	3.36313
0	22.7423	0	0	0	0	103.858	0.609044	2.10892
46.4594	230.34	0	0	62.5315	0	10.3034	0	14.1659
12.8962	57.8034	0	0	0	0	0	0.126376	23.1316
75.7238	33.4817	0	0	0	0	47.7452	7.1262	5.17714
276.111	10.4038	0	39.2463	0	0	39.1869	0.089037	7.96499
110.334	58.751	0	12.2645	0	0	59.5189	0.319073	1.59212
136.733	33.3534	0	50.5763	12.2645	0	0	9.54506	4.29637
201.792	73.2475	51.2919	0	28.3835	12.2595	39.094	0	5.57003
136.239	233.095	0	88.3708	0	0	3.45907	0.125282	3.17943
421.614	323.119	0	24.1785	0	17.116	54.7471	12.1984	19.8429
62.0202	0	12.0819	0	23.838	0	3.02725	0.952595	0.645465
95.2779	0	36.2456	46.3138	25.2001	0	14.2968	0.144247	5.98053
72.9324	12.0522	0	63.5112	13.1282	0	4.79687	0.305234	2.04106
79.914	35.5053	0	47.2503	49.2306	0	0.366201	0.652396	12.7136
112.488	281.501	36.7786	26.2218	11.7462	0	121.848	0.236128	2.77088
76.6566	33.8766	48.5841	302.939	13.1479	0	1.62651	4.36183	11.0365
232.63	186.321	0	51.7625	0	0	14.8751	8.3649	6.98629
85.2343	60.587	26.5623	49.8895	24.8744	0	0.934786	4.52614	20.9678
45.6031	83.0628	0	36.8637	0	0	6.20961	1.51687	1.16907
0	12.4175	24.5191	0	27.0065	0	21.6577	0.615337	2.40537
149.947	181.966	0	0	0	0	0	8.73007	2.09669
162.967	0	12.2595	0	0	0	2.44861	0.510492	1.55741
155.588	24.6671	0	24.5289	0	38.8539	3.72941	4.05468	2.12007
72.9822	12.7531	12.6001	0	11.9042	0	2.05375	0	3.93985
22.7769	36.5812	0	0	0	0	38.6618	2.29697	3.87201
68.6514	0	0	38.2477	0	11.2428	0.817848	0.852966	28.9679
44.9763	0	184.919	0	24.9377	0	1.68798	0.406682	2.60676
80.521	0	0	12.2349	0	0	1.34615	0.158107	20.168
47.7993	148.338	84.3706	13.3686	0	0	0.805546	0.334392	0
166.71	87.5934	34.6465	0	0	0	2.93568	12.15	2.6865
46.1953	0	11.5488	35.3819	37.1191	0	53.3271	0.97928	10.8034
151.418	50.0726	117.917	26.6511	0	0	32.2963	0	7.74199
33.0425	255.9	137.016	0	24.1835	0	1.26336	0.696098	25.058
260.009	174.095	80.9455	0	24.5289	0	0	0	2.39821
22.4561	34.2023	62.3647	0	24.6441	0	7.24468	27.5417	10.1766
22.387	23.3198	109.961	24.8744	0	0	25.7591	0	14.0542
174.976	10.5716	166.725	12.4372	0	0	2.46612	0	5.06685
0	77.7365	11.2428	34.1135	0	0	0.81379	0.302651	0.607936
167.094	21.7651	112.47	60.3612	0	0	0.276688	1.92221	29.4984
11.8696	22.2833	49.9314	0	0	0	22.8233	4.06063	85.1876
11.5488	11.4008	108.433	0	11.5784	0	1.34411	1.54163	12.1049
11.228	46.906	11.2428	0	0	0	6.5649	0	1.58395
61.273	172.553	34.5552	0	0	0	1.33257	0	0.343252
22.8213	250.622	0	61.8636	0	0	26.2364	51.7555	0.333147
48.3274	134.791	0	81.5525	0	0	0.556994	74.463	2.18499
108.535	44.3692	74.1692	38.9304	0	0	1.26286	0.730614	0.424763
158.267	103.982	81.2169	0	0	0	1.5944	0.709334	2.45174
11.4106	11.0158	11.7462	0	0	11.919	1.86647	0.401956	0.102825
50.1733	0	0	23.6603	0	0	1.49909	0	0.535974
0	225.327	12.0819	0	0	0	54.7222	4.90692	0.166208
0	65.3809	12.4175	0	0	0	4.73755	16.2598	1.12031
0	96.4574	50.0055	52.2412	0	0	3.30001	0	0.449407
25.8417	79.5722	119.812	0	0	0	74.1455	0.378311	0.345037
23.4925	131.389	12.7531	0	0	0	42.4265	37.3829	1.71006
38.2592	47.745	11.7462	12.2497	0	0	1.14743	0	0.33447
23.4315	11.9708	0	0	0	0	0.786653	43.6805	1.27852
11.4106	523.799	0	0	0	15.6353	0.433807	54.5428	0.718549
28.6944	235.716	25.2298	0	0	0	3.75235	0	0.189539
22.076	254.04	13.5032	0	24.8793	0	3.7095	0	0.413146
0	346.692	62.186	0	0	0	0.542728	0	1.66694
53.169	93.3531	25.115	0	0	0	41.377	0	1.66993
12.4372	81.1626	37.6299	11.7462	0	0	28.8198	77.8487	0.988034
0	94.3155	11.919	0	0	0	2.09828	0.901812	3.91768
0	80.0398	145.525	0	0	0	1.92662	3.83477	0.35957
22.076	135.699	11.5784	0	0	0	4.66757	1.14074	5.27973
33.8914	72.27	49.6341	0	0	0	2.55259	0	0.714196
0	94.8474	98.4168	0	0	0	8.55203	1.3567	0.27567
0	303.41	41.3488	37.6571	0	0	50.59	1.96745	4.49432
24.2525	276.467	25.9306	0	0	0	1.06389	1.53621	0.851937
0	232.105	0	11.9141	12.2497	0	59.2353	0.574462	3.53719
108.974	166.145	0	0	0	0	21.9391	4.91371	0
62.1149	64.1256	0	0	0	14.0067	53.1624	0.289499	0.801171
50.4003	145.889	0	0	0	0	74.3208	0.893414	0.1143
139.804	211.556	0	0	62.7783	0	2.25595	6.51413	1.31348
24.1785	0	12.2645	12.9653	64.2589	0	1.03893	2.78473	0.180335
11.5784	93.9733	11.9141	0	0	0	6.11052	1.24338	0.726206
49.0381	78.5802	12.6149	0	0	0	130.696	0.093041	5.65251
95.6924	66.9289	26.9818	0	0	0	48.4009	1.72439	1.2587
109.122	37.6694	14.3669	11.9141	0	0	2.2948	0.745908	3.25552
74.6343	222.721	38.7083	0	0	0	101.953	0.361351	38.2138
98.2063	87.7514	61.8549	0	0	0	5.35454	0.079085	10.3675
0	457.6	37.6299	0	0	0	1.17767	0.552465	1.29328
172.233	232.8	0	0	0	0	5.7545	4.4271	61.1305
0	457.053	76.3302	0	0	0	39.1955	0.436151	28.8253
224.076	23.7393	23.1569	0	0	0	0	0.277786	23.2936
187.896	11.8696	0	0	0	0	1.6156	3.7012	33.7207
83.9079	47.1577	0	0	0	0	6.97188	7.75797	0.527489
103.941	197.613	12.0893	0	0	0	0	117.678	11.5009
99.785	171.468	83.0874	268.423	0	0	0.732383	10.1051	15.1012
0	59.0808	73.9981	0	0	0	0	20.9546	11.6102
98.8341	0	12.832	0	0	0	0	0	6.19871
220.889	132.876	24.7017	0	0	0	90.3359	7.12546	0
61.5049	356.838	0	0	0	0	53.9907	0	13.7531
75.0625	25.8417	70.3089	0	0	0	3.73022	0	10.5577
83.9355	11.7462	91.2144	13.6217	28.3292	0	9.22452	18.8954	1.7531
113.057	26.513	0	93.2932	0	0	2.01952	0.985194	10.7107
235.057	86.9222	58.3858	38.6516	0	0	48.1156	55.6303	0.859092
48.0576	23.8478	0	25.2001	0	24.4705	33.5661	1.33326	2.80191
72.795	33.1659	22.4561	37.2326	0	12.6149	2.19055	0	21.2813
166.493	124.767	0	0	0	0	112.817	0.304232	49.0443
12.0819	21.7947	0	0	0	0	36.0884	32.292	1.38914
36.0778	90.6534	0	0	0	0	11.5264	0.512687	0.834325
47.6562	79.7876	0	0	0	0	3.66663	0.636203	17.3828
24.4993	148.404	0	64.0861	0	24.3562	0.411759	0	14.7658
25.8417	0	0	35.2387	24.8793	12.2497	0	17.7033	0.467967
86.5866	107.149	0	118.805	0	14.4114	2.94393	0.629212	19.2914
12.4175	33.4817	0	12.9209	0	0	8.96911	1.25675	1.15779
23.9416	80.4667	0	12.7531	0	78.3248	62.1046	0.925988	10.4945
173.237	46.4322	11.4106	0	0	11.5784	11.2579	1.3842	22.03
106.353	219.963	65.7071	0	0	0	5.07948	0.405154	20.0567
35.5867	94.1279	27.8554	0	12.0917	25.2001	17.7777	0	12.7655
119.708	293.634	125.685	0	29.7111	24.1785	0	0.872449	22.8
26.9547	34.0592	0	24.9494	13.1282	0	0	0.906722	25.2985
36.3196	0	0	0	0	0	1.6387	25.8162	22.2634
25.1846	134.914	0	0	0	0	18.5357	0	60.7034
75.2451	0	0	0	11.7462	0	1.46909	21.9321	0.749892
93.5678	37.3659	23.4925	0	0	13.2812	19.5271	0	5.89381
34.528	35.0512	12.0917	0	0	0	12.2925	43.3934	1.9451
72.3135	0	0	0	0	0	4.26447	0	4.87892
46.906	106.476	12.4372	0	0	0	3.2416	62.2827	0.597921
108.41	11.9042	0	26.0605	0	0	41.6728	146.66	6.33347
0	72.858	24.5289	0	12.0819	0	1.44084	87.0704	1.24276
12.4431	0	0	0	0	0	3.71993	79.1119	3.67472
131.098	156.077	0	41.5528	36.9168	0	1.57044	41.1441	1.57655
204.776	50.3723	0	0	0	0	24.5551	174.107	48.1278
139.089	543.708	12.4175	0	0	0	0.300191	66.4476	21.514
34.8538	190.687	24.1637	0	0	11.7462	0.371827	113.628	10.1975
71.7792	285.743	0	0	0	0	4.91088	2.30294	7.33956
24.0601	313.68	0	0	0	0	1.04416	0.875422	2.65509
73.4634	49.6698	0	13.4736	0	0	34.4517	0.389076	0.537101
164.811	189.842	22.8213	12.4372	0	13.6661	23.1433	4.72291	6.26431
141.281	36.1449	12.9209	11.7462	105.823	0	2.73305	3.24466	2.08212
149.547	0	0	13.4736	0	0	48.4193	1.58468	0.710781
44.2705	412.17	0	13.1282	0	0	16.5464	0.405288	47.9612
130.406	35.5743	11.5784	0	0	0	2.97766	0.943338	17.3562
70.5762	0	0	11.7462	0	0	28.315	0	2.60343
176.875	48.3274	0	23.4925	12.4372	0	2.47434	3.9724	0.899977
72.8835	196.365	12.2595	0	0	11.9141	10.487	0	3.59886
12.0522	58.3068	0	0	0	0	1.10578	0	3.34204
69.7076	134.066	110.109	24.1835	0	0	49.7785	0	55.8555
185.507	415.878	0	64.2589	13.6661	0	31.2854	9.3785	3.98679
11.075	25.7299	0	0	0	12.0819	175.594	0	77.1153
26.3846	125.366	0	0	12.2645	0	16.411	12.6961	25.727
46.2546	64.101	14.4114	37.9039	23.1569	0	3.31503	19.2714	28.0795
112.216	185.926	12.6099	50.8149	11.5784	0	95.5566	0.366417	74.1744
81.4341	488.569	25.5802	24.4993	0	34.9031	9.41947	0.700504	90.2746
98.8067	58.065	78.6094	23.4925	12.6001	0	0	0.277317	2.06157
25.2446	22.4561	0	0	0	0	3.44149	0.501826	2.11765
35.831	70.897	0	0	0	0	18.8384	0.542781	4.6983
36.7268	70.1485	11.4106	0	0	0	66.4674	14.8984	2.84272
44.6185	34.0049	0	123.772	0	0	138.883	0	16.611
0	587.6	0	12.0819	0	0	0.542517	0.260415	1.99545
32.9586	217.198	0	0	0	0	24.8859	0.712249	1.8598
235.374	34.0049	11.4106	24.5289	0	0	6.1071	0.792303	4.72888
80.0188	214.584	0	0	0	0	1.50082	0.164472	3.07148
58.3512	199.298	0	0	21.7256	16.6866	2.67571	3.49624	38.4146
167.073	251.074	0	0	63.2496	0	0.80737	1.01724	3.80202
160.706	412.728	0	0	0	0	2.66335	0.797514	2.87549
69.9593	149.974	0	0	11.9141	13.2812	0.891855	0	22.3807
573.699	0	11.5735	0	23.4925	0	1.37996	5.35288	165.929
590.212	0	0	0	0	13.6217	0.668386	0	39.2765
244.229	15.6057	0	0	0	0	85.2642	0.781238	18.7785
0	0	0	23.838	37.6571	0	1.82696	0	13.2653
97.1073	333.126	0	0	24.1835	0	1.82529	1.88923	53.4669
166.196	233.601	37.2006	0	25.2199	11.919	55.0197	0.260413	74.9171
274.032	122.398	0	13.4736	0	0	4.78896	5.25456	10.1585
120.75	43.9612	0	0	26.5442	0	40.8863	0	68.3275
221.109	138.08	0	12.0917	0	0	52.0167	0.288895	38.7141
159.347	534.101	0	25.3926	0	13.1282	4.27761	0.291879	56.3737
45.6327	0	0	0	0	0	0	0	7.21526
97.0521	178.503	0	41.4573	13.3741	0	2.79506	0	4.11906
69.7717	57.6553	45.9041	0	24.1785	0	2.38389	0.569653	57.6408
94.4068	0	13.3157	73.4091	14.0165	0	1.73787	7.60856	2.77905
74.0705	340.583	49.0579	170.002	11.9141	0	5.8277	0	6.60397
70.1024	0	0	58.6759	38.311	0	21.3905	0.644928	2.68684
57.9811	0	0	13.6661	87.2924	25.5802	10.6095	3.55958	5.55733
167.428	46.906	0	51.686	0	0	27.1628	0.498039	5.19881
22.8015	46.5803	0	0	0	0	2.09501	0.488274	4.49125
61.5642	11.6451	0	0	0	0	46.4975	0	4.88005
0	48.9394	0	25.5802	0	0	8.33191	0	2.21823
99.7691	134.418	0	0	38.733	0	18.137	0	2.99417
215.056	34.0592	0	0	0	0	11.6658	97.5719	10.9385
121.69	124.773	35.3819	25.8138	0	0	0	75.1448	6.75216
307.016	24.139	0	0	11.5784	0	0.833989	18.6551	3.31348
118.215	399.277	12.8962	0	0	12.0917	120.276	0.486343	11.0633
72.9822	48.7741	0	50.8149	11.5784	0	39.2285	0	24.1072
47.1577	143.141	0	25.5851	0	0	3.23735	0	12.9875
88.7014	334.764	0	0	0	0	2.45279	0	71.8767
231.075	23.0977	24.139	0	0	0	5.87332	0	15.2604
36.0901	0	0	51.1307	11.5784	0	74.6984	0	81.6248
141.908	60.3106	63.5716	60.4586	0	12.0917	17.0979	0	2.56695
210.766	46.1953	11.3531	0	24.8596	12.4372	4.56453	0	5.44572
72.1535	48.6042	0	24.8744	0	0	0.769022	7.32908	4.61166
259.635	85.7559	0	48.4533	23.4974	0	100.915	0.502555	2.15462
357.891	70.8441	0	35.5842	12.6001	12.4175	38.7918	0	19.9227
209.456	96.9904	0	0	0	0	104.026	0	17.2264
235.227	195.323	0	24.3488	36.5516	47.3206	62.5429	1.1348	0.96036
128	0	0	82.182	49.5761	11.7462	201.945	0	2.04483
94.4759	286.665	12.0819	102.484	168.832	0	130.047	78.9846	0.840327
120.835	34.5873	0	0	0	26.9818	85.6833	0	0.721433
213.012	404.824	0	12.6001	0	24.5289	21.1969	64.0177	0.523101
72.8218	13.5575	0	0	13.1282	11.9141	0	50.8316	1.33925
47.1836	0	0	59.9355	11.7462	0	27.277	0	2.0524
22.6979	0	14.9839	0	0	39.4799	14.2718	0.335583	6.47352
186.973	64.3983	0	23.4974	11.5784	0	4.01123	2.09706	9.99332
103.69	24.139	0	0	12.6001	11.5784	0	48.8735	0.412726
55.7601	145.001	0	27.157	13.6217	11.919	0	7.02518	0.511854
368.773	0	11.5784	0	0	24.5191	2.64571	0.270195	0.505809
0	0	0	0	209.571	24.8744	0	67.1128	6.71701
23.3453	12.7926	0	0	89.9394	0	86.0395	57.1177	10.9308
10.7394	0	0	0	0	43.1847	0	1.68202	1.53819
167.619	0	0	0	12.2595	13.4736	19.7029	1.59162	7.43612
0	106.19	0	38.195	0	0	2.79174	2.1722	15.136
32.85	66.9198	24.5191	0	0	0	20.3394	1.14423	12.1925
33.7976	0	0	0	0	0	1.12383	85.6264	2.87021
69.0693	155.258	0	0	0	23.1569	20.172	75.7172	0.983993
81.1774	23.7162	0	0	0	0	0.834632	0.961153	19.6088
79.3291	21.4789	45.302	11.7462	0	0	0.797504	43.1039	17.903
21.9773	276.69	0	11.7462	12.2595	12.5853	0	0	2.22754
33.5271	22.8163	0	0	0	0	7.72291	24.8441	1.5394
0	0	0	0	0	0	1.64606	0.635429	36.0624
125.798	0	0	0	0	0	53.1041	0.480576	0.833768
57.2013	131.056	0	101.843	0	0	0	0	0.16536
0	12.5655	11.5784	24.3044	0	0	0	0.540648	11.8424
35.1137	34.6379	0	0	0	15.665	166.335	0	25.7243
10.7394	110.885	0	12.8962	0	0	0	3.6973	0.758945
32.5341	188.714	0	149.265	0	0	1.54283	3.8971	0.98267
0	118.05	0	0	0	0	0	1.38653	9.37741
0	0	0	11.2428	0	0	0	0.390614	3.48739
35.0611	0	0	47.8647	0	0	1.95295	8.47521	21.142
180.446	0	0	0	0	0	12.4989	24.488	1.3867
58.8563	47.9474	0	0	0	12.7136	198.447	48.5806	1.45255
0	0	0	0	0	12.6001	1.51354	46.0052	1.37045
0	0	0	11.5735	0	0	0	16.6865	18.1281
95.0473	0	0	65.0436	0	0	90.0567	10.8305	2.04567
279.536	0	55.079	47.3354	23.8281	0	0	2.27818	5.51068
45.5216	0	0	0	13.3305	0	0	2.06191	12.4128
94.8978	11.9042	0	0	0	0	35.9669	35.0199	5.81759
64.8215	259.429	0	0	0	0	84.5718	0	2.01285
44.6259	443.565	0	35.7422	0	0	93.6278	2.36267	1.85151
0	109.546	0	0	0	0	0	1.75092	0.456384
45.4402	0	12.0819	11.9141	0	0	0	1.67513	9.61575
51.1406	33.0814	0	0	0	0	47.5878	35.1521	0.729757
46.5803	138.976	12.0917	0	0	0	145.928	59.0838	8.62521
244.845	10.4038	0	0	0	0	1.75595	95.8033	12.5761
11.7265	89.6564	0	0	0	11.9042	15.5536	0	1.56374
12.0522	35.067	0	0	0	0	0	0	11.1628
23.453	626.222	0	12.9653	0	0	0	127.676	2.52224
58.6108	10.4038	0	12.2645	0	0	10.0257	31.8585	3.91511
16.2868	0	0	13.3157	0	0	0.694422	130.401	0.551711
11.4008	12.1378	23.4925	0	11.7462	0	1.52719	5.42828	0.645746
34.8538	10.7098	0	0	0	0	1.52726	6.91289	0.983597
57.0039	0	0	0	0	0	11.7898	86.3489	11.5469
0	22.1846	0	0	0	0	0	0.689132	1.4296
0	34.6794	0	0	0	0	1.38753	0	2.48717
36.7046	57.9811	0	0	0	0	0	58.1853	18.6395
50.7581	35.5053	0	0	0	0	18.2053	3.08274	4.94479
26.4537	0	0	13.8191	0	0	1.48472	45.2646	0.846785
0	72.3135	25.5802	25.5123	0	0	2.4307	1.64855	1.15399
0	23.1273	0	87.1789	29.3656	0	2.35821	0.390614	8.179
0	133.063	0	25.2001	0	0	0.862572	29.2203	0.791898
107.802	84.8543	53.6132	34.7353	0	0	0.984078	46.3676	1.67967
194.79	11.075	12.9653	0	12.0917	0	14.4729	0	1.38238
34.0049	75.978	36.0926	34.7353	0	0	0.222541	36.421	1.97433
11.228	11.4008	11.9141	23.4974	11.5735	0	7.78104	32.6979	1.92033
16.6816	11.075	0	0	0	0	18.3423	0	1.27344
10.9072	581.882	0	0	0	0	1.55306	0	10.043
45.126	239.505	0	98.9702	0	0	30.4579	0.427234	9.74219
11.5488	65.4434	0	35.757	0	0	1.22409	1.10513	5.87357
26.9473	68.8118	0	12.6001	0	0	17.6479	0.350962	1.55994
0	0	0	11.919	0	0	15.8228	0	3.97552
0	232.393	0	12.9406	0	0	0.323417	0.572568	0.390851
12.378	10.9072	0	0	25.2001	0	0.854827	5.05836	6.41026
0	137.601	0	50.0597	0	11.919	1.89933	24.6452	0.19842
11.7265	183.215	0	0	12.0819	0	0.204352	0.498652	3.00608
24.756	172.961	26.513	0	0	0	0	1.09472	0.544409
24.4993	22.6165	15.7735		0	0	5.73718	0	1.18871
27.1123	196.972	59.0668		0	0	17.272	0.401078	1.35843
23.8281	0	23.3247		0	0	0.208332	0.810218	0.804271
37.2524	167.522	36.6371		0	0	0.589788	5.31753	1.25447
35.91	0	24.5191		0	49.6008	0.138888	10.1581	0.652944
50.0055	0	14.5412		0	0	0.747487	19.6952	2.74007
0	24.4993	25.5407		0	0	0.657237	23.4898	5.47074
49.502	0	61.1841		0	13.2269	0.524027	0.62027	1.51723
118.738	0	48.6976		0	0	0.160392	0.637025	1.03021
111.757	0	0		0	0	6.85396	1.16471	9.38426
0	60.5211	0		0	0	0.445743	1.55318	6.85975
0	0	46.3138		0	0	10.6224	15.0842	2.68484
0	0	0		0	0	0.26229	90.2515	8.35061
11.228	81.6759	0		126.272	0	5.67377	11.8933	1.41445
66.7266	0	0		35.9297	24.3914	0	20.6543	5.19446
37.1327	137.063	0		220.746	0	20.6846	71.6147	5.65024
43.6289	83.3293	51.8809		0	11.5784	0	7.25134	1.76431
0	22.8163			11.7462	0	0	0	0.870359
11.7265	13.3371			0	0	2.64068	1.46965	5.60434
59.7726	595.657			0	12.0819	13.7701	31.2655	0.861031
364.506	46.294			13.4736	0	7.79426	99.5153	1.81634
136.049	59.9618			0	14.3028	3.18628	1.24553	0.441443
145.387	73.4634			0	0	0.740623	29.5315	4.02474
49.9462	87.0172			0	13.2812	0	2.47472	0.418029
0	373.495			11.7462	50.0597	6.92805	32.8045	0.843543
247.885	97.5235			0	0	0.413297	34.2973	0.652892
0	278.356			37.3116	0	0.425444	0	3.96703
53.0284	55.8194			0	0	0	0	0.769342
134.897	313.973			0	11.4008	0.395146	0	3.50728
56.461	46.5161			0	11.4008	0.147937	0.351555	0.223852
60.9842	270.788			11.075	12.4594	0.390215	2.2786	2.87593
120.782	199.146			56.1895	0	0.235383	69.2117	0.16447
10.9072	121.148			73.0192	24.2131	0.277266	0	11.9114
171.949	636.535			37.6694	25.0817	0.510612	10.6584	8.72431
11.3884	32.7217			0	69.0561	1.89033	1.62544	0.631236
44.9121	542.955			12.6149	35.831	0.756376	0.709621	0.680621
93.3531	0			23.1569	0	0.169956	69.7495	5.37375
121.797	35.7693			0	0	0.22557	23.8941	9.13511
0	417.415			26.2218	117.364	0.221228	58.8808	1.94762
21.8145	22.8015			102.844	12.7827	3.28615	99.9267	0.372901
0	47.5575			36.0975	11.7462	0.056117	3.81361	4.20617
0	11.4008			0	0	0.174395	0.668368	10.0437
0	36.1567			0	0	4.95544	2.08279	17.1389
148.521	11.4008			26.1231	0	2.76647	0.740638	0.968591
84.7803	73.2907			72.0864	11.919	3.57103	1.65933	0.595857
75.5708	479.792			11.9042	0	9.89343	31.392	3.48055
85.0172	0			11.2428	0		1.26768	0.673441
106.353	128.53			35.0512	0		0.253903	5.65583
11.7265	288.765			0	0		0.898022	6.72724
46.906	202.659			0	0		0.905925	0.681918
47.2318	425.365			11.5735	10.9072		0.976551	5.22154
121.965	0			22.8163	0		1.31869	8.78371
23.453	470.34			0	0		14.9766	0
99.0781	46.4407			0	0		10.6467	2.31534
47.2318	35.5053			47.9061	0		1.19274	2.00983
130.295	61.7813			0	0		0.818864	20.8576
23.9959	247.745			0	35.2387		28.4427	0.878537
47.4127	526.788			11.2428	0		0.685223	17.233
36.3196	431.79			0	0		43.9256	1.15878
163.422	93.7454			48.4434			0.755432	18.0146
105.665	147.876						2.05599	22.4423
14.9839	186.003						0.501287	3.81802
37.5683	199.17						19.7985	0.539905
109.529	115.735						2.11759	6.41545
129.513	0						44.0451	0.298697
11.7265	12.0819						10.2062	0.360814
79.1539	33.2695						256.572	0.537998
59.1811	0						273.782	5.29339
0	56.2783						32.0586	5.72836
80.7826	46.0177						225.93	5.17121
51.4663	22.6979						109.268	0
310.255	758.108						0	0.464328
11.845	22.7769						9.46178	10.9354
588.084	0						0.742148	12.8101
272.381	220.818						0	21.8505
61.5306	147.271						0	1.29748
236.925	381.896						0	5.69634
58.097	93.8343						102.202	0.638193
0	22.4561						0	1.40443
116.397	351.638						1.01619	7.03053
23.9799	59.701						10.5003	6.44668
92.9788	82.8468						0	4.74962
177.189	10.9072						0	6.44133
10.9072	11.7265						1.18425	0.7178
201.222	23.453						0.940276	9.47006
116.451	0						1.4162	1.11932
11.5488	0						0	1.20743
32.7217	11.075						0	0.990263
274.648	45.6031						1.0959	3.90407
45.914	33.8766						21.8417	2.48928
11.1935	13.6809						0.571978
67.6273	94.6264						0.344117
0	0						0
137.897	64.2177						0
113.776	0						1.05793
23.3198	0						3.45386
104.162	0						0
46.0177	342.543						1.0308
104.473	101.726						0
80.7974	0						0
21.1432	0						41.4322
0	23.6899						0
45.2329	22.4264						36.2781
174.034	486.906						30.5328
0	54.6447						8.02933
79.6121	219.61						0.651771
10.9072	174.516						36.2946
22.4561	57.5981						0
94.1551	0						0.096938
34.3257	332.854						7.09767
106.292							1.00518
0							0.343869
47.4785							0.814516
158.567							13.4479
136.661							1.64298
0							0.225146
34.1831							0.166254
10.9072							1.28016
83.1944							0
11.0142							1.84769
24.7017							0.405787
							8.93763
							0.175779
							6.37672
							0.502843
							3.12735
							9.42275
							4.851
							1.82106
							0
							0.156248
							0
							0
							11.4569
							0.620111
							5.4927
							0
							0.948825
							1.25299
							9.83038
							4.98062
							40.4488
							0.295431
							0.822587
							8.60317
							13.6529
							0.251276
							1.01516
							0.523498
							0.674655
							10.0282
							11.2562
							20.2341
							10.2939
							9.66337
							0
							0.570197
							0.542528
							0.162758
							0.347218
							40.6292
							5.53963
							0
							38.6052
							0
							1.378
							56.5564
							0
							0.72664

## Sheet: Fig. 3d
Fig. 3d- G9a-EdU PLA
UT	HU	HU Release	KO-UT	KO-HU	KO-HU-Release	UT- UNC0642	HU-UNC0642	HU Release- UNC0642
1.45878	0.183421	1.13478	0.550993	0.228248	0.094505	3.37611	12.4648	0.838788
0.243176	0.163961	0.76122	0	0.05581	0.094505	5.30698	17.5853	0.673531
0.36398	6.60676	0.555558	0	0.295361	0	0.100805	0.212264	0.096813
0.279261	7.5999	0.992299	0.61676	0.491093	0.114718	0.80514	13.2395	0.479687
3.61659	0.141602	2.30023	0	0.362986	0.421506	0.047252	0.388205	0.224605
2.0898	0.242214	0.51704	0.567603	0.164463	0.517318	0.323428	9.83197	1.21877
0.072168	1.83045	0.752603	0.716058	0	0.103755	0.299265	0.987657	1.80829
0	0	0	0.174325	0	0	0.242562	16.623	0.351894
0.11139	20.7772	1.85222	0.80256	0.130223	0.324235	0.23747	4.18732	0
0.438166	16.7503	3.96191	1.2703	0.388437	0.087543	2.55087	0.148536	0
0	6.67128	0.30084	0	0.095249	0.181572	0.669785	2.17149	0.487474
2.12535	9.26732	0.115806	0	0.148826	0.255398	6.53477	3.9775	0.598131
0.461251	11.4183	0.286098	0	0.211334	0	0.106909	11.4508	0.101011
0.338878	6.55535	2.02097	0.098577	0.089296	0.265062	0.146999	2.36387	0.107624
5.04708	0	0.072454	0.253238	0.181568	1.4083	3.54977	0	0.082306
1.00857	0.26424	0.099545	0.27325	0.083343	0.134924	4.45824	11.1286	0.172094
3.17182	0.646176	1.67299	0.845093	0.056554	0.166301	0	3.63056	0.291811
3.05694	0	1.88087	0.817337	0.062642	0.55315	0.884704	0.263344	0.290973
0.415033	12.5932	0.147475	0.432002	0	0	7.52472	0.11578	0.264691
4.51063	11.8672	1.55095	1.1457	0.059531	0.05648	3.59289	0	0.345082
0.050511	11.265	0.295358	1.64542	0	0.11139	4.99007	20.7254	0.423004
0.225617	12.6808	0.715255	1.61956	0.372066	0.326403	8.73929	20.0518	1.1066
0.355805	9.54212	0.332984	1.28804	0	0.343826	3.1212	17.7958	0.136701
8.36028	10.4524	0.497988	0	0	0.744495	2.55866	17.1401	0.055653
0.644793	0.310661	1.74241	0.04595	0.259291	0.226581	0.107105	6.72148	0.251297
0.100227	8.41642	0.381852	0.986943	0	0.434266	0.529596	2.27189	0.20343
1.57951	10.2247	0.992684	0	0.091778	0.351429	0.625317	12.7606	0.537759
5.22733	0.398812	2.30574	0.20167	0.057246	0.047066	0.269985	0	0.402155
1.08214	19.4027	0.440814	0	0	0.222781	0.235519	6.67473	0.661753
4.39482	0.292115	0.439444	0	0.080818	0.050204	0.136109	7.83474	0.059853
7.65936	27.1622	0.118495	0.088837	0.117859	0.384375	0	3.61671	0.15274
3.50271	9.8891	1.13558	0	0.161636	0	7.73644	0.389226	2.67576
5.68038	13.2332	0.727162	0.072168	0.36368	0	0.13212	0.23068	0.060794
5.06344	35.4532	0.525971	0.843405	0	0.112112	0.086165	0.647612	0
12.7612	13.8962	0.212636	1.34959	0	0.227174	0.350343	0.192324	0.558493
7.08565	21.9324	2.61292	0.790409	0.218882	0.127191	2.49127	9.84679	0.185264
2.68032	34.3122	0.62257	0	0.050511	0.993976	3.73608	8.54595	1.89455
0	0.47886	2.10513	0.415501	0.225617	0.220382	0	0	2.03956
0	0.560796	2.58949	0.048411	0.269393	0.112112	1.48171	0	0.197262
0	0.416388	0.231936	0	0.185859	0	0.064669	2.10205	0.552375
0	0.160837	0.703836	0	0.129157	0.200867	8.07563	2.95268	1.95393
0	16.1838	0.631701	0.879043	0.047252	0.114676	2.61824	1.14841	0.274991
5.29929	12.1687	1.82947	0.571421	0.081904	0.845211	0	0.154988	0.885001
1.27105	9.47938	2.08191	0.219643	0.352818	0.519184	0.220049	1.36352	0.083006
0.091795	0.093041	0.144907	0.322666	0	0.11745	2.45623	0.221068	1.59084
0.745461	0.066029	8.49763	0.047066	0.218061	0.823622	0.62645	0.324686	0.200191
6.37719	0	0.464013	0.232194	0.110256	0.368989	3.45833	23.6182	0.567216
0.197002	19.6517	0.588441	0.053342	0.110256	0.638115	5.46541	21.7913	2.63887
0.208305	12.5284	0.763339	0.159393	0.116556	0.278684	5.58174	2.98657	4.35604
0.226067	0.707515	1.71996	0.053131	0.053553	0.54345	1.20784	11.7979	0.743121
6.62512	25.7849	0.102746	0.526764	0	0.16187	0.186697	10.9971	0
3.5594	0	0	0.372058	0.100805	0.088205	2.63328	7.17128	2.97925
0.145329	0.265353	0.817673	1.19817	0.249036	0.39122	1.4996	10.9807	0.278691
3.29944	30.5069	0.497518	0.47776	0.127631	0.179559	0.14083	0.608577	1.43317
0.207166	21.4999	0.126341	0.187521	0	0.113406	6.24475	0.244138	0.268865
0.048443	0	0.980049	1.0879	0.101171	0.066153	3.86541	10.1105	2.57677
3.34946	17.3	0.368322	0.674351	0.05292	0	7.40195	9.35763	0.156247
2.64279	0.207283	0.82534	0	0.059146	0.349342	0.158689	19.6848	0.179512
0	13.4321	1.69663	0.112513	0.140083	0.518134	13.0621	0.09191	4.5758
1.68244	5.57673	0.412741	0	0	0.113406	0.0846	15.8556	0.508843
0.155018	17.6633	1.37763	0.918991	0.171213	0.622571	0.090679	11.8214	0.263412
0.047252	0.37372	1.98783	0.165644	0.112066	0	0	6.51588	3.00813
3.99372	0.191555	1.02107	0	0	0.179828	7.151	19.6704	1.79764
0.151364	16.7861	0	0	0	0	7.86947	7.73069	0.228063
5.49377	0.133713	0.551426	1.10062	0	0	0	2.51227	3.01366
3.46219	0	1.75545	0.143766	0	0.368966	0.134935	0	0.078564
2.74295	16.2959	0	0.561903	0.122962	0.284286	0.226354	5.75796	0.13124
0.051285	0.206708	0.115093	0.880747	0	0.216385	0.261882	4.77711	4.38344
0.177789	0	0.340048	1.62981	0.171213	0.050006	6.01179	3.39205	0
0.099152	17.1496	0.25181	0	0.093389	0.17502	0.11094	0	1.46121
4.65072	0.135215	0.05929	0.190647	0.062259	0.068758	0	9.28689	3.0045
5.22175	0	0.153458	0.462984	0.059146	0.065632	1.99908	11.5119	0.27934
4.57078	0	2.26056	0.19531	0.059146	0.42601	1.0226	16.0386	2.42594
3.6139	0.255407	0.728196	0	0.470056	0.284407	2.5758	0.095912	0.295958
4.03158	11.3569	0.200541	0.571583	0	0.475511	0.308911	10.3872	0.169518
3.96571	0.229115	0.421457	0.135457	0.133857	0.31825	0.059859	0.128681	4.09755
1.57148	13.6906	1.38282	0.151208	0.124518	0.062507	0	6.0177	0.119706
0	0.102991	0.191822	0.381563	0.19846	0.831635	14.3389	0.097656	0.154358
1.65329	0.397416	1.96951	0.122856	0.144907	0.36357	5.97785	0.14572	0.752027
1.17299	10.2298	0.218747	0.549159	0.20161	0.821615	15.8064	12.9234	1.29283
2.80118	5.99279	0.453719	0.126006	0.365419	0.84302	3.89512	0	0.266498
1.5737	5.29555	3.04749	0.364369	0.634757	0.40007	0.224222	0.162116	0.385969
0	7.31257	0.055803	0.882396	0.299265	0.327617	1.01927	4.4875	1.07418
0.950229	0	1.29908	0.32804	0.157508	0.781244	0	11.6885	7.41934
1.16236	0	1.42648	0.509476	0.19846	0.711288	0	0.187785	0.321532
0.05648	0	0.606598	0.056256	0.050403	0.360965	0.45522	0.108078	1.04393
0.116097	0	0.903746	0.126772	0	0.066153	5.7891	0.20686	0.419047
0.308183	0	0.07345	0.159393	0.160658	0.089316	2.00369	0	0.065882
0.115179	0	1.79889	0.059382	0.207911	1.08142	0	0.208845	0.13564
0.224133	0	1.62228	0.17502	0.324467	0.166734	0.333535	7.14511	0.330306
2.3932	0	0.504854	0.898312	0	0.48985	0.345787	0	0.450032
0	0	0.361117	0.880964	0.053553	0.201414	5.7751	19.9744	0.977462
2.46188	0	0.248206	2.41285	0.103955	0	5.28416	39.8617	1.09274
1.50236	0	0.593346	0.494575	0	0.94903	3.98161	11.3425	0.440092
1.54508	2.05459	0.257015	1.61829	0	0.291012	0.358068	0.34531	0.283514
1.75357	1.04163	2.00927	0	0	0	3.38717	42.2555	1.45426
0	0	1.03539	1.19194	0.069304	0	7.43244	30.525	0.160433
1.10243	0	0.363131	0.051934	0.315016	0	0.322261	0.218933	1.579
0.954517	0	3.1702	0.238743	0	1.28759	1.01166	0.384469	0.123812
1.8973	6.6161	0.670118	0.606038	0	0.407012	0.098849	0	1.88038
0.044834	0.233448	0.108505	0.282038	0.113406	0	5.60362	0	0.938892
3.40743	0.082679	1.53653	0	0.050403	0	6.23216	0	0.190288
0.436822	0.077816	1.44471	0.066662	0.20056	0	8.23251	0	6.7152
2.54431	0.371836	2.87996	0.049609	0.056703	0	8.99682	0.35243	2.60617
1.42399	8.80208	1.15461	0.145726	0.313835	0	0	35.0125	0
1.15708	12.4229	1.87551	0	0.119706	0	0.218188	15.5504	0.619685
0.138607	5.7573	0.69755	0.136424	0.233112	0.199379	0.158595	16.9964	0
1.68329	5.45075	0.233362	0.437178	0	0.265141	0	8.23121	0
1.10346	0.145905	1.20771	0.052709	0.100011	0.402731	6.40811	0.702821	15.7056
4.53978	0	0.219722	0.093017	0.303159	0.103546	0.161164	0	0.141136
0.44433	0.118299	0.087553	0.593121	0.495369	0.140446	0.063851	12.1954	10.9962
0.104165	0	0	0.108519	0	0.131786	0.106575	71.2824	2.8836
0.130207	14.4844	0	0.159678	0.153142	0	0.411756	25.3922	2.46446
2.61457	14.5786	0	0.176731	0.418798	0	0.200839	27.6023	0.171652
3.2746	0.119942	0	0.139525	0	0.445562	0.161506	0	0.148765
2.69517	19.644	0	0.368966	0.068758	0.223257	0	36.7893	0.39201
3.39933	17.8386	1.43762	0.125572	0.053131	0.757969	5.92158	0	0
3.44608	0.160689	0.280969	0.285251	0.093761	1.90223	0.123946	8.15461	5.85812
3.4302	0.476076	2.5158	0	0	0	5.83859	0.556473	0
4.06491	0	0.266436	0.117821	0	0.157728	0.28685	9.3504	0.286602
2.67172	0.372148	1.12481	0.335121	0.097902	0.067049	5.63696	19.4943	4.61269
2.56336	10.3157	0	0.145726	0	0	0.2243	20.3072	3.48945
1.01435	6.38713	1.90099	0.102318	0.2219	0.047066	6.30251	31.6717	5.74318
0.781658	10.0445	0.305652	0.495623	0.118764	0.298087	0.499542	11.9584	0
2.95094	11.3648	0.737409	0.437067	0.393795	0.141199	0.09476	16.3833	0
3.42537	0.374396	1.89041	0	0.065632	1.66551	2.8409	0.159799	0.372312
0.438927	0.330105	0.3391	0.322023	0.26253	0	0.614084	8.33892	13.1382
0	0.161073	1.07015	0.47981	0.184396	1.13064	1.27494	23.4995	0.123087
2.58806	0.540283	0	0.186919	0.304722	0.105392	0.256434	16.0414	3.85669
1.86353	1.60473	0.244906	1.0769	0.203148	0.11845	0.245656	1.42266	2.02514
1.47063	7.08899	0	0.235332	0	0.097271	0.236467	16.7421	5.51313
0.439447	0.573507	0.532872	0.059617	0.121889	1.34349	0.083187	0	3.20084
1.71535	0	1.06821	0.978006	0.302415	0	0.453464	7.46538	0.116729
0	2.77742	3.98938	0.772339	1.3018	0.381238	8.6871	17.3812	10.9519
0.96914	0.156956	2.27101	0.217361	0.245713	0	1.40926	2.71955	0.211383
0.546755	0.640291	0.421964	0.319899	0.09923	0	0.188076	1.12031	0.303289
4.08051	0.185073	0.169066	1.54361	0.59013	0.05648	0	0	0
3.84302	15.3052	6.03901	0.108681	0.047252	0.164732	0	0.439938	0.188407
0.403403	0.49184	0.690691	0.059853	0	0.147475	4.15388	17.877	0.07812
0.047066	0.568719	0.453007	0	0.581373	0.178852	0.277339	23.1371	0
4.44696	0.647272	7.53009	0.182709	0.286665	0.21724	3.45451	0	1.39187
0	11.668	2.34271	0.706839	0.154358	0	1.84607	0	1.28514
0.378094	6.62344	0	0.462752	0	0.946301	0.611319	11.7592	4.41648
4.75108	8.51194	4.65912	0.113406	0.138607	0.711924	6.63853	0	0.093916
0	7.37906	0	0.255163	0.059853	0.094505	0	15.7019	0.38383
0.047066	8.78731	2.79385	0.657045	0.184284	0.057784	5.47803	0.136166	0.124858
1.64074	0.280968	0.213994	0.787492	0.265572	0.389295	4.82361	0.179019	11.3575
4.22406	0.815148	0.785433	1.03205	0.451837	0.130744	6.36244	24.947	0
1.90529	0	2.60524	0.047252	0.282398	0.057201	2.41419	0	4.18725
3.33296	0.085774	6.7404	0.212024	0.524006	0.180551	5.38444	16.137	0.509838
0.504026	20.8937	10.8437	0.148058	0.090995	0	1.49667	22.5814	0.911705
0.697761	30.3281	3.6746	0	0.316914	0	0	0.304735	5.03937
2.66888	29.864	12.5654	0.721077	0.203327	0.970179	0.554721	0.112679	0.521708
0.418971	6.27037	5.00533	1.89112	0.29997	0.286592	9.21596	26.6726	0.745859
0.063003	33.3534	4.54054	0.730995	0	0.124518	0.76501	4.41713	0.671382
0.053553	2.93169	0.187594	0.20161	0.047066	0.357744	0.097655	0	6.4336
0.047252	0.331775	2.17265	0.126006	0	0	0.163694	13.1866	0.490515
0	0	0.102546	0	0.194541	0.554259	0.182709	29.0943	1.1688
2.6999	4.99243	0.220511	0.415821	0.218074	0.126614	1.35812	0.153526	8.43768
2.45195	0	9.8578	0.637381	0.557219	0.550959	1.56249	9.2176	0
2.66459	1.14452	0	0.415821	0.329973	0.095733	0.264614	16.3124	0.484357
0.550901	0.711278	0.340606	0.166959	0.233472	0	0.214211	12.4083	0.091552
2.74882	0.362745	12.1959	0.351243	0.936999	0.114262	0.954476	0	0
0.265141	0	4.85264	0.047252	0.096502	0.055587	0.430966	0.269985	0.24924
0.407413	15.3331	8.40666	0.193772	0	0.206906	0.412855	0.086165	0.103759
0.302794	0.484714	0.086165	1.18638	0.199229	0.214626	0	0.103398	0.128173
0.652654	15.8062	3.86789	0	0	0	3.49141	0.084753	1.55264
0.05648	0	11.2552	0	0.088719	0.806654	0.110256	0.268827	0.183104
0.116097	6.32534	5.82536	0.107105	0.054217	0.143501	0.346868	18.6658	0.32501
4.90768	0	3.03102	0.245713	0.102728	1.33141	0.047252	3.30476	0.21057
2.78401	21.324	0.178075	0.213896	0	0	3.4749	16.4838	0.14038
0.413304	16.0758	1.69226	0.402004	0	0.332424	4.22219	23.989	3.05219
6.37077	27.3452	5.10198	0	0	0.154358	6.37348	20.1228	0.22786
7.03777	0.320994	0.818441	0.173259	0.133857	0.047252	0.188038	47.9851	0.086804
8.00607	0.460415	0.082235	0.39692	0	0.047252	4.73839	0	0.405641
0.078124	1.95331	4.752	0.613924	0.199229	0.414369	3.48538	0.707999	0.230302
7.37211	0.343931	3.99075	0.376605	0	1.09293	2.91127	17.001	1.94385
0	0.065621	8.75317	0.2219	0.250593	0.252013	0.054924	15.9759	0.186008
5.21687	0.318822	0.448444	0.83204	0	0	0.244869	0.426264	1.53984
0	0	4.45197	0.390669	1.00209	0.716723	0.060073	0.118887	4.79799
0	0	0.141913	0.103137	0.072168	0	0	8.06452	0
0.527208	0.220023	0.213184	0.182729	0.23847	0.081904	0	24.4265	0.663222
1.47792	0.083635	3.02367	0.288991	0	0.879367	0.127012	0.110241	1.26126
0.780135	0.139379	0.468409	0	0	0.056003	3.4142	10.1547	2.34349
0.114879	0.158262	0.205902	0.156268	0.287226	0.839437	3.25809	2.03654	0.92119
0	6.24512	4.37407	0.26826	0.175715	0.6287	1.03184	0.097271	0.693626
0.187636	10.7513	1.26776	1.17877	0.097271	0.850355	5.21316	0.110241	0.625307
5.50863	0.29025	0.20477	0.259405	0.094133	0	3.22279	0.228587	0.270802
6.68043	9.88895	14.8317	0.162518	0.203954	0.420995	7.29684	0.147457	2.01409
0.155087	9.79419	0.410759	0.171895	0.075306	0.206073	9.99751	0	0.699062
2.04364	4.57515	0.815904	0.265655	0.103546	0.453623	5.00541	0.154191	1.00963
7.34587	12.8398	0	0.096886	0.101977	0.421385	2.91578	0.119615	0.148058
1.21116	11.7354	0	0.398242	0.172577	0.053553	7.04892	0.180892	2.45336
0	11.9627	0.962854	0.478961	0.050204	0.346518	0	0.16447	0.596713
2.93608	0	0.220678	0.076571	0.122373	0.059853	4.69391	0	0.248863
2.37774	1.20616	0	0.163808	0.215721	0.878561	5.14968	0.215867	0.781503
6.828	7.04851	5.93668	0.050403	0.112959	0.290854	2.53437	16.2443	1.09198
8.77353	10.9272	0.212433	0.18901	0.147475	0.217361	0.250942	3.13717	0.140233
0.361912	0	5.80799	0.116556	0	0.148058	0.346673	0	0.183214
2.90876	10.321	0.142972	0.103955	0	0.053553	5.92808	0.111862	0
5.83749	7.94534	0.708802	0.39062	0.053342	0	3.5097	0.480276	0.473383
0.193003	0.304783	0.234381	0.314187	0.323189	0.613795	3.70843	0.192516	0.136179
0.297439	4.29838	7.59353	0.620582	0.101087	0.299603	6.49859	0	0.132936
7.45445	0.220481	4.50348	0.268664	0	0	0	0.317585	1.36224
7.30705	5.64137	3.04704	0.448631	0.178852	0.175681	8.23397	0.268775	1.74918
4.12091	6.109	1.32748	0.069304	0.047066	0.04941	0	8.10093	2.0539
4.12502	0	4.57095	2.14396	0.046694	0.04941	6.4911	0.182383	2.53025
2.46928	1.55218	0.196863	0.088205	0.124518	0.889806	0	20.5257	0.090956
0.287533	5.42511	0	0.053553	0.336199	0.54815	3.50272	7.35015	0.675986
0.04688	0	0.119662	0.050403	0.093389	0.288349	0	0.228196	0.14535
0.065632	0	4.52504	0	0	0.054704	2.60104	0	1.44087
2.97983	3.30295	0.087083	0.336074	0.224133	0.287198	2.16955	0.252183	0
2.41064	2.98773	1.01615	0.573132	0.049807	0.111173	13.4521	22.8323	0.178329
3.3441	3.45618	0	0	0.112066	0.389045	0.133461	28.1366	1.00261
0.332212	0.337409	0.233297	0.270914	0	0.098285	0.091291	0	0.937919
2.08656	0.106719	1.7887	0.282202	0	0	0.112983	11.9655	1.80764
5.67614	16.4702	0	0.440687	0.270827	0	0.069753	19.3887	0.557053
4.48765	20.6388	1.7729	0.153142	0	0.473399	0	19.3971	0.053553
2.19636	10.2437	0.443985	0.209399	0	0.148215	0.130206	17.3848	0.764442
0.29622	13.969	0.390799	0.059382	0	0.154358	0.478647	0.252263	0.173259
0.133462	0.257336	0.181862	1.27854	0.099615	0.132307	0.459347	0.306778	0
1.78606	6.55151	2.0349	0.259405	0.308716	0	0.203296	24.4379	0.236262
5.39876	0.2676	0	1.00415	0.056703	0.389155	4.21026	0.22946	0.682115
0.277915	0.267506	0.126347	0	0	0.063003	0.096501	0.254401	0.234687
0.233623	11.3491	0.130388	0.568599	0.245713	0.129157	0	0.112236	0.308107
0.055583	6.37758	0.912877	1.1317	0	0.692548	1.94429	0.142165	0.390646
1.87634	4.40492	0.195878	1.00142	0.059853	0.549196	5.40167	0	1.83101
0.422779	7.2221	1.77805	0.050403	0	0.325267	0.291095	3.58462	0.357847
0.052109	0.135345	1.4647	0.050403	0.158413	0	1.52261	17.7939	3.36583
2.79759	8.92159	0.431233	0	0.05679	0.69871	0.3198	27.9845	0
3.49542	18.7211	0.458728	0.105137	0.369133	0.053553	5.61747	37.922	0.869647
4.12523	0	0.53715	0.066153	0.059779	0.059853	5.00629	3.72463	1.07428
2.14332	7.10298	1.04432	0.056703	0	0.126231	6.42312	31.7613	0.056424
0.065621	8.83261	0.232541	0.085054	0.113579	0.501109	0	29.5025	0.210586
6.20077	14.0597	1.59192	0.475674	0	0	0.209777	38.7325	1.44905
0.293364	5.28795	1.17334	0	0.16738	0.478445	0	0.546868	0.974768
6.95308	0.295329	3.73272	0.359977	0	0.246122	0.164862	0.236428	2.54839
6.4183	0.156074	0.26417	0.047066	0.068745	0.315791	0.061486	21.6323	2.10466
0.173702	0	0.790582	0.298087	0	0.194467	0.415981	0.480864	0.12019
5.22994	15.5159	1.59366	0.949663	0	0.209659	0.240159	11.9151	1.19745
0.415821	0.414795	1.59414	0	0	0.14585	0.580504	14.2106	0.196594
3.46776	22.2809	0.891681	0.052765	0.05679	0.331288	5.55758	10.9532	0.587374
0.548128	1.64771	2.42722	0.406001	0.239115	0.71071	4.70071	0.104219	0.159287
4.97391	0.725212	0.784078	1.02779	0.071734	0.804822	0.108943	6.77691	1.5306
0	0.121108	0.245713	1.32921	0.155425	0.181271	0.415241	15.9906	1.20835
5.5551	0	0.413116	0.885331	0.343727	0.340738	2.59166	16.2107	1.76759
4.12926	3.72607	0.330767	0.82856	0.044834	0.059382	8.23106	22.3941	0.056033
5.31851	0	1.45359	0.135953	0	0.106098	0.347998	20.1295	0.265655
10.8332	9.57002	0.202684	0.169439	0.603764	0.198069	0.331953	12.4893	0.056256
0.073029	11.5906	3.7639	0.109387	0.345222	0.74486	0	0	1.0101
3.77075	9.07086	1.8797	0.118764	0.119706	0	0.259017	0.199747	0.413163
0.063688	28.9157	1.39332	1.69558	0.113406	0.690267	6.87614	0	0.16728
4.47323	0	1.2867	0.071883	0.132307	0.474589	10.2815	20.4924	0.427542
3.253	0.36018	0.526639	2.32018	0.063003	0.108468	8.34656	0.119718	0.511398
0	21.678	0.203157	0.050006	0.170109	0.130771	5.09798	0	0.265581
3.52149	0	0.209925	0.085054	0	0	0	19.4944	0.313024
3.35093	19.4535	0.162523	1.84765	0	0	0.09047	21.5816	0.114737
5.23718	27.7643	1.68235	0.211061	0.144907	0	5.82856	16.9026	0.305727
0.974512	16.7048	1.32037	0.286665	0.047252	0.192891	0.383629	18.9302	0.455919
3.80169	19.9537	0.170741	0	0	0.056517	0	18.7857	0.094505
0.54117	24.3789	0.700086	0	0.264614	0.233769	0.064334	8.51488	0.20476
0.57728	17.203	0.173259	0.047252	0	0.158143	0	0	0.284166
0	10.0766	2.38242	0.094505	0.154358	0.050006	5.42616	0	0.481975
6.30436	21.8769	0.332114	0.050403	0	0.303308	7.39099	0.724326	0.598891
6.5055	1504.58	0.30817	0.270914	0.088205	0	0.337552	0	0.144907
4.27431	17.2864	0.322406	2.05878	0	0	3.66653	0.15216	0.176409
2.62672	22.6655	0.756039	0.177072	0.056703	0.421923	2.43933	6.90726	0.169074
0.196327	15.5838	0.993195	0.144907	0	0.158761	0	0	0.195751
5.40249	20.6886	0.756959	0.09608	0	0.059146	0.178114	10.7453	0.061428
1.65163	0.341354	0.421644	0.881127	0.110256	0.111375	0.177563	0.140696	0.375856
0.068179	0.24027	0.370564	0.606149	0.207911	0	0.309472	7.18256	1.99932
0.122004	4.8273	0.225385	1.20829	0.232541	0.186777	1.58443	0.163276	0.261827
4.72088	0.534184	1.71585	0.094505	0	0.155648	1.52842	0	1.22609
1.40992	20.1935	0.170629	0.203185	0.049609	0	0	7.51508	0.635643
0	0.789393	0.49928	1.6739	0.227891	0.812481	0.249938	0.160804	0.28972
1.01909	38.3754	0.304849	1.37556	0	0.217907	0.201368	13.9491	0.149044
0.075356	0	0	0	0.305404	0.209399	0.053553	0.237378	0.158457
0.069172	0.494744	0.92677	0.963225	0	0.499881	5.32425	0	0.336706
11.5755	0.783732	0.103844	0	0.133324	0.514985	4.09053	0.132089	0.097271
0	0.289238	0.256218	0.219514	0.122472	1.40582	0	0.148042	0.231203
0	12.2374	0.443293	0	0	0.139078	3.68574	0	0.484878
7.224	22.2008	0.775616	0.378019	0	0.143766	1.90931	9.83365	0.065893
5.41179	24.9488	0.581321	0.589898	0.145726	0.103137	0.462783	0.26035	0.240039
1.65657	17.9534	1.02293	0.453824	0	0	0	56.0573	0.149828
4.53002	12.4411	0.238363	0.094505	0	0.079765	0.085448	40.9147	1.4379
5.9204	4.74746	0.611696	1.19198	0.166555	0.189996	0.333653	20.2872	0.52413
0.130206	0.583903	0.670205	0.480379	0.151208	0.228151	0.496891	12.807	0.172677
6.22743	17.9147	1.37573	2.4481	0.658777	0	2.78252	0.266436	0
0.357344	0.411732	1.81994	0.113406	0.066153	0	0.06872	0.27451	0.181485
0	0.43411	0.596175	0.599458	0	0	7.79905	17.5696	0.584819
0.305566	0.396523	0.900662	0.833945	0.069304	0.153142	0.175204	0.285275	0.152535
3.47939	0.857414	0.158631	0	0.053342	0.301489	0.159141	9.18872	0
0	0	0.912648	0.096807	0.219643	0	0.278497	10.592	0.05292
0	0.159253	0.271169	0.069304	0.187873	0.168769	6.37231	0	0.174325
3.91811	17.359	0.547782	1.39396	0.100408	0.126781	0.449031	0.664143	0.877334
0	0	1.10583	0.111162	0.267337	0.409521	0.198927	0.2258	1.36347
2.99654	11.6045	1.04843	0.261463	0.3075	0.302415	0	0.111792	0.118168
0.441089	8.58952	0.283064	0	0.065893	1.04752	0	21.3205	0.110732
0	0.150471	0.467337	0.056703	0	0.207911	3.99669	0.206316	0.434074
0.095349	6.8982	0.648969	0	0.160026	0.623325	3.43037	0	0.256564
0	2.55406	1.09788	0	0.0641	0	2.34127	11.4338	0.047066
2.39539	6.10713	0.276334	0	0	0.19741	3.32625	18.9946	0.792655
0.453623	5.53824	0.253451	0.155933	0	0.486744	2.32528	18.7901	0
0.270914	12.1432	0.719434	0.480544	0.078444	0	7.0148	0	0.199771
2.31756	18.2254	0.58593	0.066153	0.348291	0.211061	0.166375	23.9902	0.047066
0.19846	5.81191	0.298872	0.069304	0.103546	0.160658	4.22955	0.143357	0.103546
0.78901	1.34978	0.047252	0.185859	0.299656	0.548128	3.47051	15.4304	0
0.18901	0.425389	0.373025	0.100805	0	0.207911	5.72349	0.294636	0
2.34445	0.561514	0.184078	0.158858	0	0	0.439966	21.4108	0.119459
0.047252	13.8887	0.775026	0.132307	0.053342	0.050403	6.17972	3.73596	0.060401
0.056703	9.72879	0.447201	0.332342	0.26671	0	0	6.88079	0.144907
0	14.3372	0.916794	0.574739	0.062755	0.292027	3.78336	1.56061	0.437809
1.44492	0.370424	0	0.483785	0.072168	0.056703	0.112568	15.4606	0.103955
1.09048	27.7335	0.080937	0.994772	0	0	6.4584	0.534225	0.568697
1.25195	0.159384	0.123281	0	0.137199	0.703899	0.780646	0	0.270914
0.439447	0.097656	0.22102	0.765898	0	0.246558	0.114588	0.326765	0.097655
0.706732	0.605759	1.39369	0.758586	0.198435	0.772215	0.661125	11.4354	0.413196
1.14379	0.484311	0.216697	0.983102	0	0	1.24841	9.91142	0.149633
0.159503	0	2.98227	0.278749	0	0.221107	3.59133	11.4466	0
0.055338	0.269324	1.68481	0.331034	0	0.253359	3.05132	3.48136	0.926147
0.149738	28.0021	2.16805	0	0.223498	0	0.872155	5.50893	0.367481
0	0.125063	0.710759	0.075306	0.22634	0	0.541828	3.19913	0.047252
0	0.304937	1.30829	0	0	0.207911	0.562304	3.44134	0
0.731887	0.42248	0.87221	0	0.051159	0.170109	0	0	0.135457
0.209486	13.7589	0.724169	0	0.139525	0.211061	0.050403	0	1.58142
0	0.114641	0.383497	0.130217	0.643241	0	0.107105	0.22604	0.428422
0.261463	0.190301	1.15744	0.989292	0.050204	0.71659	5.34418	0	0.151208
0.148058	1.20025	0.304657	0.669015	0	0.716896	0.078754	1.1219	0
0.144907	10.6243	0.771892	0.264614	0	0	0.333917	0.214355	0.212203
0.217361	0.517429	0.16075	1.55224	0.19611	0.30243	0.094505	0	0.544826
0.144907	9.82653	0.084179	0.642281	0.169439	0	0	0.298706	0.168534
0.176409	0.11207	0.150612	0.340917	0	0.749857	0	4.6477	0.463731
3.55513	0.415323	0.047066	0.075604	0.047066	0.738186	0	7.41591	0
2.56573	7.51433	0.3075	0.113342	0	0	3.59173	4.80453	0.150068
1.15846	14.8825	0.360563	0.380311	0.531626	0	2.01794	6.41777	0.294099
2.32912	24.367	0.059029	0.328865	0.163163	0.403297	0.163921	0.301503	0.486159
0	0.393073	0.470664	0.403221	0	0.347572	0.347458	0.30799	1.54443
1.98329	1.11842	0.379594	0.251488	0.260434	0	0.120372	24.6453	0.151208
0.624992	15.0699	0.088205	0	0.144337	0.296413	2.54601	0.160402	0.612697
1.53834	20.099	2.26812	0.469584	0	0.351743	3.33184	0	0.107455
3.49531	0.34625	1.44286	0	0.431442	0.481728	0.914025	18.6967	0.366674
0	18.2501	0.433337	0	0	0.493901	0.080216	0	0.325194
0.372411	19.2207	1.80739	0.637374	0	0.756497	2.18609	12.8721	0.276248
3.58601	0.42936	0.208698	0.397742	0	0.218922	0.503875	0.136467	0.058362
0.08358	0.257462	0.050403	0.927043	0	0.217863	5.82522	0.281559	0.066144
0	7.45915	1.18497	0.879744	0	0.112637	2.85219	8.66233	1.60339
0.279014	0.548179	0.736147	0.689944	0.09293	0.396719	4.70277	5.60071	0.302713
0	0.485398	0.170221	0	0.135457	0.155342	2.38436	0	0
0.35649	20.5953	0.444052	0.282787	0.135457	0	0.057759	0	0.204268
7.77946	2.45921	0.712166	0.108519	0.30084	0.7703	0	7.71471	0.265323
0.218609	0	0.665335	0.062011	0	0.216207	3.99903	0.255407	0.277571
1.59589	0.827297	0.634707	0.11472	0.119706	0.425092	0.286931	4.36137	0.163414
1.37875	15.542	0.450473	0.182933	0.148058	0.318616	0.632692	0	0.31557
0.2756	13.7402	0.895225	0.126006	0.047252	0.151208	0.134436	11.6403	0.183448
0	0.197679	0.255163	0.206336	0.085054	0.182709	2.17201	0.199246	0.255297
0.907374	1.04531	2.02238	0	0	0.883672	0.130206	11.676	0.357955
0.198378	17.8164	0.505306	0	0.056703	0.526719	11.4288	0	0.324883
1.50801	0.378415	0.259101	0	0	0.393595	5.43932	11.6603	0.915946
0.179034	11.4173	0.249526	0	0	0.088205	0.157722	13.9146	1.12893
0	20.6226	0.075604	1.27528	0	0.671	0.101724	41.9029	0.249541
2.90739	33.1487	0.311866	0.229962	0	0.752087	7.11523	0.694149	0.453696
1.68438	0.304564	0.277214	0	0.061428	0.047252	5.79667	0.514143	1.86944
0	0	0.494879	0	0	0	0.429409	0	1.39355
0.248206	0.195827	0.284112	0.18901	0.119706	0.351243	7.05113	38.1811	1.63735
3.45253	17.3819	0.075604	0.657121	0.224709	0.509958	3.81384	0	1.20602
1.30199	0.317922	0.127407	0.072454	0.140343	0.306433	5.5504	15.5937	0.535062
6.35165	27.2147	0.411056	0.267764	0.465203	0.050403	1.06755	0	0.485377
3.29122	20.6102	0.359118	0.349267	0	0	3.22271	0	0.38747
2.52834	16.6936	0.103955	0.889923	0.12814	0.731142	4.27998	0	0.103955
0.064847	0.313473	0.097655	0.163808	0	0.14863	5.24504	5.27055	0.567745
2.20689	0	0	0.117906	0.048815	0.399577	7.24429	12.1376	1.32584
2.6149	8.58405	0.20056	0.138957	0.045764	0.074029	0.224244	5.42975	0.938751
1.88726	0.418286	0.610596	0	0.054917	0.360693	0.316818	9.07	0.363235
3.0578	0.770644	0.04688	0.561211	0	0.122856	0.134014	0.225111	0
4.06161	0.242486	0.115638	0.30725	0.06407	0.207811	0.082631	0	4.60414
2.0599	0.174383	0.11543	0.162117	0.216617	0.07081	0.108505	12.9344	0.293155
6.54775	0.313591	0.335676	0.199172	0.054917	0.441793	0.054253	0.785246	0
5.94044	7.14086	1.21429	0.199172	0.448898	0.468719	0	1.17585	0.262235
5.11446	4.15243	1.29003	0	0.429997	0.122856	3.95494	9.20453	3.29818
1.07767	15.7703	0.541023	0.078742	0	0.135457	3.41274	0.225481	4.88931
8.28486	0.072664	0.046694	0.49204	0	0.259888	2.50535	29.8589	2.15703
5.97389	0.369376	0.19108	0.189908	0.067728	0.077179	6.74591	0.187901	1.96252
4.01257	0.654992	1.05374	0.069479	0.050403	0	0.672067	0.333897	0.662512
0	0.140938	0.245923	0.067728	0.144907	0.285811	9.17311	29.4523	0.863206
4.8194	0.758258	0.541654	1.26471	0.323075	0.694657	0.13717	37.7883	0.479697
0.249019	10.0524	0.418841	0.067299	0.78212	0	0.308158	0	0.85219
0.767389	0.524443	0.580781	0.088205	1.65238	0	0.299166	24.912	0.076893
0.073241	3.18531	3.8702	0.132307	0	0.359118	0.219983	0	2.20054
0.253902	9.5046	0.075156	0.103955	0.35004	0.43866	0.098481	13.1385	0.297824
0.074218	0.444064	2.84395	0.649248	0.340664	0.157902	1.96005	0.290932	3.36845
0.152341	0	0.587389	0.597416	0.465678	0.496075	0.112549	0	0.849891
0.08761	0.177027	2.4188	0	0.33608	0	0.112549	0	0
0.184847	0.180597	2.16003	0.679621	0.140641	0.228819	0.182958	12.7471	0
0.587234	0.416357	0	0.448176	0.100011	0.107105	0.112549	0	0.243175
3.81544	0	0.182152	0.243778	0.106262	0.126006	0	0.107319	0.071794
0	12.7925	2.12579	0.05292	0.04688	0.088205	0.536325	0	0.069479
0	0.180287	0.542432	0.068485	0.312536	0.264614	7.97381	3.12322	1.2355
9.66295	20.1686	2.36327	0.838474	0	0.259976	1.04621	0.508351	6.43231
2.8947	0	1.80053	0.217907	0.187521	0.347938	3.03918	3.8442	0
7.13161	0	0.619147	0.056033	0	0.431572	0.340605	0	3.94137
8.51614	18.2976	0.256266	0.57901	0.201362	0.179559	0.122483	0.264355	4.48448
10.1803	0.200801	1.3913	0	0.04688	0.305566	4.38076	0.130207	0
7.09488	10.641	0.383	0.769294	0.2219	0	3.7969	0.489279	2.18813
0.269852	11.6155	0.378168	0.154091	0.331288	0.124431	5.72767	0	6.39068
7.74284	0	0.416659	0.646561	0.109387	0.622907	1.66098	0.121527	8.56331
0	9.93773	0.638475	0.046694	0.044276	0.646378	0	0	8.18495
0	10.3845	1.20877	0.432009	0.265655	1.41309	0	0.239799	9.58591
3.98659	22.3566	0.616657	0.561888	0.366014	0.175715	0	0.449216	0.195994
0.130206	0.302084	0	0.813389	0.339448	0.374858	4.26707	0	3.48871
0.068591	0.415781	0.880245	0.731735	0.826483	0.251021	4.92359	12.6486	5.9748
4.32178	6.39666	0	0.047252	0.227283	0.957839	0.163306	0	6.90981
6.92896	4.04478	0.359416	0.885436	0	0.584393	0.411417	0	7.53062
9.44309	0.186743	0.258582	1.40079	0.185959	0.279261	5.85024	0.297342	3.45974
0.146482	5.97534	0.538395	1.19373	0.076745	0	2.6559	16.9175	0.173532
7.28528	0.119021	0.17502	0.511394	0.064938	0.047066	3.84744	0.593859	6.32132
2.20142	0.452758	0.29188	0	0	0	0.638293	0.268165	0.141668
0.067934	0.145753	0.213381	0.30084	0.04595	0.530537	0.084248	28.0659	0.120718
4.22178	0.411923	0.488618	0.543403	0.08271	0	0.15586	0.44005	0
4.21384	0.111374	0.438471	0.047252	0.107217	0.116725	3.58974	0.274289	5.61294
0.245713	0.370575	0.292193	0	0.04595	0.050204	5.05952	17.8844	0
0	1.26971	0.575348	0.19216	0	0	0	0	0.170111
4.31449	2.34234	0.578177	0.050403	0.202819	0	0.324552	0.104631	0.17137
4.24328	29.6468	0.307272	0.047252	0.04595	0	4.91489	0.168184	0.379107
1.23907	23.7148	0.440325	0.248863	0.081654	1.35736	0.13901	0.564206	2.64135
1.88193	0	0.194548	0	0	0.050006	0	14.8413	0.112136
3.49802	24.5185	0.338175	0.078754	0.845483	0.096886	2.05912	0.118582	0.389424
3.33767	0	0.765882	0.160658	1.02163	0	5.08022	3.32612	0.19871
0.47055	0.262222	0.748672	0.34888	0.10109	0.455575	1.23381	0	0
0.376668	0	3.42468	0.119706	0.162357	0.615554	0	12.4856	0
0	0.148982	0.76994	0	0.125597	0.04688	3.9507	0	0.471113
0.205455	36.0253	0.141498	0	0	0	5.25161	2.59785	0.236245
2.80467	28.2076	0.501637	0.072454	0.116407	0.480333	0.238311	6.30157	0
0	0.544886	0.739804	0.063003	0.061267	0.065103	1.71489	17.4414	4.76775
1.97426	21.5545	1.81842	1.20509	0	0.091382	4.68788	27.2672	0
0.062259	16.5288	0.952826	0.118695	0.05514	1.15761	0.116967	0.180102	0.392229
0	19.0511	1.3295	0.367676	0.165421	0.248206	3.73749	33.3012	6.94467
3.74822	27.9584	0.185948	0.075343	0.251194	0.303031	0	1.11376	2.30008
4.39266	0.305652	0.210194	0	0.11028	0.232486	4.55842	0.742637	3.68557
3.5157	8.09673	0	0.333018	0.172577	0.959467	5.09575	31.5279	9.34312
1.48213	8.53454	0	0.210961	0.147475	0.103955	9.64439	0.221	0
1.18623	3.77171	0.260762	0.159728	0.105115	0	7.99965	37.8343	2.57411
7.22748	0	5.65046	0.462391	0.360842	0.793596	4.44703	0.34568	0
3.88003	8.82193	5.16708	0.544406	0.097271	0	0.109373	16.0638	0.28998
0	0.15757	3.72695	0.141646	0	0	0.707009	0.162673	5.89681
6.62877	0.865401	0.176619	0.456473	0.122686	0	4.82239	17.7287	4.19228
1.50525	1.03596	0	0.045206	0.072168	0	0.122719	15.806	1.69556
0.304789	1.21829	3.94959	0.229441	0.116097	0	0.062499	11.2866	0.584384
2.40115	0.628232	1.69893	1.24585	0.109822	0	5.82593	5.81251	7.23816
1.15294	0.197344	0.207518	1.22819	0.235332	0	4.21354	0	0.190169
0.522502	9.89921	0.568811	0.381484	0	0.312494	0	0.219725	3.43134
1.33179	3.51687	0	0	0.285088	3.89276	0.199611	0.469967	1.9473
0.096502	23.2127	0	0.291922	0	0	8.68382	0.122069	0
1.87601	1.14101	0.130422	1.37061	0.151658	0	0.394357	0.109862	0.100613
4.52121	0	1.13232	0.161342	0.160026	0	0	0.247537	0.254839
3.15263	0.735921	0.169066	4.4841	0.18199	0	0.142077	0.132398	3.44383
1.90652	1.02213	1.59174	1.55385	0	0	0.620236	5.76461	0.65738
2.96346	7.80873	0.127592	0	0.065893	0	5.3817	0	1.82671
0.086462	13.6628	0.477666	0	0.053342	0	0	1.89329	6.64529
0	0.090735	1.71426	0.152851	0	0	0.392539	1.75492	1.70273
2.96354	0	0.858373	0	0.094133	0	0.121588	11.2293	0.097654
1.92302	9.46241	4.41483	0.175143	0.163163	0	5.02286	0	0.249561
3.15055	22.9037	0.428643	0.512208	0.047066	0.284463	0.107612	17.1405	0.126536
0.155092	0.235374	1.8293	0.071883	0.249452	0.271102	3.81517	0	0.659874
5.30242	38.9525	0.131564	0	0.207737	0.072168	3.18977	0	0
4.90576	19.1669	0.854523	0.061763	0	0	8.99954	0	3.8428
3.45887	21.9014	2.24233	0.535794	0.046508	0	0	42.5698	0.867992
2.25063	17.7621	8.18887	0	0.186033	0.050204	0.250288	31.1562	1.82162
2.42319	30.8436	9.76901	0.708532	0.046508	0	0.375541	26.1283	0.317427
4.9138	0	7.47134	0.074116	0.248044	0	0	45.6918	5.04396
0.233332	10.4835	8.71059	0.04941	0.068212	0.069031	0	0	3.42289
7.51416	18.3004	1.80011	0.11735	0	0.062755	0.133218	0	3.81851
6.07113	28.9595	0.248184	0.357198	0.148826	0.244262	0.115289	0	0
8.75857	1.11174	0	0.657003	0	0.178852	0.255334	12.9649	0
8.00097	17.4001	5.19026	0.687014	0.331759	0.633304	0.414184	16.9485	2.47721
3.03717	33.5824	2.05282	0.245484	0.086815	0.177283	0.483215	21.8359	0
4.74727	3.03623	1.11396	1.32768	0.062011	0.229497	0.06944	4.26707	0.270821
9.7315	1.46206	5.75399	0.047252	0.094505	0.310638	0.473802	0	0.51654
0.141757	29.0132	20.7051	0.490235	0	1.23999	0.100408	14.8772	1.08851
0	0	0.471977	1.08719	0.135457	0	1.98279	6.11965	0.207958
5.0026	0.132067	0	0.216521	0	0.391436	3.74628	0	4.51075
2.73842	0.515559	13.0339	1.04158	0.069304	0	3.15775	0	0.274166
8.58163	4.23441	7.54379	0.302689	0.220511	0	5.38521	22.1155	3.38769
11.2647	0.272738	0.425178	0.685698	0.137032	4.72884	9.91804	0.656113	1.68173
0.181359	11.9919	11.9215	0.050403	0	0	3.83931	0.161726	0.246631
3.02471	20.4847	0	0.855146	0	0	0.297577	14.4958	0.19454
6.65556	6.2718	7.75717	0.455548	0.138607	0.050403	7.53837	0.271189	0.418316
0.05929	15.1402	3.38838	0.085054	0.277214	0.162771	8.23649	12.4442	2.24061
4.0978	0.843121	0.129182	0	0.163808	0.410991	8.66289	0.113685	0.257736
0	0	8.43056	0.887503	0.103955	0	0.087658	0.423595	0.411745
0	13.8055	0.116264	0	0.119706	0.050403	3.24896	18.7217	0.394112
0	0.337078	3.97241	0.179559	0.047252	0.166959	6.68531	0	5.11629
0	0.267332	8.10003	0.094133	0.047252	0	5.50562	0.301843	0.131103
0	0.34699	7.70001	0.100408	0.286665	0.570183	0.545372	0	3.16877
15.8253	0.220968	0	0.222781	0.100805	0.059853	0.265315	0	4.29775
6.14616	20.8161	0.113034	0.059617	0.107105	0.340217	4.92151	0	0.297644
4.90616	4.98702	0	0.094133	0	0	0.440675	0	3.89583
3.43518	23.7209	21.1275	0.097271	0.483739	0.383915	0	0	3.71461
2.81316	7.33269	5.66707	0.078444	6.10022	0.158059	1.63979	10.2534	0.175233
0.097654	0.34698	0.2154	0	0	0.063003	0.947744	0	4.99506
1.01235	0.717603	0.667771	0	0	0.451886	9.34431	0	0
11.6675	0	3.81448	0.094133	0	0	6.27916	10.0839	0.150369
6.94609	0.315641	0.366862	0.828699	0	0.460835	1.08491	14.6424	5.81736
3.45738	10.8132	3.15523	0.112959	0	0.120336	0.080417	26.0847	0.131103
5.67083	0.118225	0.631604	0.05648	0	0.138607	0	0.081379	1.90956
4.90309	11.4951	0.107223	0.373864	0	0.670715	0.09114	0	0.645698
4.92307	9.17487	6.1451	0.340743	0	0	0	15.8993	0.159503
8.52812	17.9859	0	0.109387	0	1.73669	0.444976	0.103867	0.319006
0.725469	11.8975	4.88635	0.735881	0	0.357543	2.57114	3.5436	0.539461
14.1538	0.735338	11.06	0.106262	0	0.097655	0.331253	0.353148	0.312496
10.2685	0.187474	0.824051	0.237527	0	0.213423	10.0476	0.156828	2.0135
14.8624	9.41545	5.68412	0	0	0.315016	11.9989	0.105139	0
0	28.4949	4.40652	0	0	0.322846	10.2735	6.10466	0
12.2393	30.2075	1.00174	0.082926	0	0	1.78325	8.97844	0.24896
0.11221	23.521	3.81236	1.23055	0	0.668881	0.213994	0	0.100639
2.86732	0.218686	3.16579	0.557232	0	0	1.09466	10.2738	3.26768
2.92478	19.2401	1.43083	0	0	0.470567	6.39188	24.2954	0.102538
0	0	0.210519	0.312494	0.132307	0.477559	0.151579	8.74756	0.111677
8.15445	0.357941	0.427771	4.22506	0.130338	0.666379	6.58303	5.69979	6.20407
11.1306	30.457	0.262621	0	0	0.107105	3.12307	0	2.34989
3.71613	25.9087	0	0	0	1.05877	0.224821	0.231142	0.086462
3.63815	20.611	0.091676	0	0	0.729081	0.548944	0	0.164008
1.3162	49.3657	0.44442	0	0.072454	0.194871	0.115976	4.49198	0
0	32.1353	0	0	0.135457	1.14458	0.127615	0	0
16.389	16.4691	3.10605	0	0.059853	0.26759	0.100882	0	0
6.48967	0	0.834422	0	0.053553	0.450443	9.78273	6.18177	7.34074
0	15.7342	0.955311	0	0.063003	0.100408	0	0	0
2.84444	15.0874	2.01738	0	0.066153	0.103546	1.06215	0	2.42073
0	27.7762	1.45114	0	0.327617	0	0	0.666489	1.35378
0	0.262738	1.14219	0	0.343368	0.350801	7.28764	0	1.16603
0	0.425496	1.45442	0	0	0.60225	0.209244	0.163962	4.23655
0.357033	0	1.72301	0	0.129157	0.23847	0.140309	11.3568	0.060095
9.83769	17.8201	1.92444	0	0.211061	0.129345	0.084185	21.9442	0.12019
9.568	0.883125	0.174026	0	0.053553	0.34233	0.08538	21.1963	0
8.17603	0	5.60167	0	0.047252	0.122867	0.145544	17.2978	0.789125
5.57627	17.3789	1.19432	0	0.059853	1.74448	0	0	0
3.25163	2.89628	0.240068	2.03923	0.248863	0	9.48386	0.188109	0.404918
0	8.68709	0.21165	0.5484	0.749337	0.153584	0.887519	0	8.33271
4.11823	1.12231	2.00047	1.69537	1.20754	0.102389	5.10632	26.4143	0
0.427988	25.082	0.12019	0.84314	0.970957	0	3.97885	0.400935	0.468349
6.03156	1.32455	0.332402	1.05455	0.44864	0.11793	0	0.656579	2.04163
0.516386	0.293243	0.418066	1.28008	0.160733	0.161263	0.190487	0	0
0.29181	0.601544	3.15271	0	0.084385	0.240615	0	7.01996	6.6558
0	0.217767	0.875163	0.229714	0.059382	0.806699	0.064847	0.243177	0
0.136178	0.747807	0.073241	0.22178	0.189084	0	0	10.6016	0.259711
6.50796	18.2619	1.90403	0.094505	0.123941	0.09215	0.0689	0.288781	0.077816
3.71292	0	0.301508	0.674729	0.201489	0.091419	0.081058	0	4.65652
5.97491	4.64962	0.302729	0.323011	0.606375	1.10871	5.50622	0.138986	0
0.921484	14.4739	2.38031	0.813694	0.627552	0.076792	0.064847	16.0538	3.68523
4.54108	0.347385	0.921647	0	0.345153	0.047252	0	20.566	0.159309
0.26117	1.33362	0.266379	0.340217	0.188266	0.072454	4.03407	13.4601	3.3356
0.892692	2.51493	0.482458	0.524553	0.966984	0.623032	12.2943	0	0.223721
0.166301	16.5687	1.80101	0.898356	0.119932	0.154358	7.68911	0.321773	2.63303
2.48872	0.433092	0.864491	0.273131	1.34215	0.151208	5.58967	0	0
0.047066	15.704	0.610341	0.097655	0	0.047252	8.81063	0	0.152737
3.99656	25.4535	0.342567	1.31437	0.283967	0.308168	0.156247	0.481817	3.26266
0.55486	36.9439	0.416458	0.878638	0.116097	0	0.104707	1.49524	0.165605
0.26344	32.9977	0.546283	0.229962	0.097271	0	2.12724	27.1605	0.152104
1.16585	23.0786	0.162758	0.544134	0.050204	0.592831	0.087889	0.431509	0
0.072953	0	1.45996	0.063003	0.072168	0.828845	0.717259	1.53261	5.13731
5.08585	11.5383	0.188076	0.3755	0.195273	0.239645	0.154901	16.1743	1.3972
0.064847	2.67231	0.786848	0.95334	0.23847	0.135457	0.115935	0.294937	0.902191
0	0.182382	0.822971	1.35173	0.426399	0.056703	6.10113	0.248148	2.2843
4.16304	5.69184	0.623818	0.398153	0.613836	0.157508	0.828566	0	0.93246
4.123	20.7623	0.508913	0.301365	0.185128	0	2.8577	0.248148	3.99349
0.49243	0	0.133582	0	1.06595	0.217361	3.65783	35	0.373234
0	18.0685	0.816587	0	0.091355	0.056703	0.114492	22.0608	0.536652
2.58731	0.462507	0.277732	0.68789	0.129157	0.063003	0.538084	0.155638	2.1516
1.84833	0.530421	1.02923	0.107105	0.056703	1.3071	0.267148	14.7811	0.717695
0.163808	0.201489	1.50493	0.384057	0.063003	0.170109	0.408355	11.8982	1.57641
0	0.219917	0.294131	0.798916	0.166959	0.11627	9.82471	5.66484	2.36472
0	8.48249	0.455749	0.895708	0.207911	0.176409	7.69254	17.0059	2.108
4.06104	0	0.054024	0.107699	0.054953	0.217361	5.71178	1.24837	0.21426
0.290026	1.94781	0.301634	0.13961	0.151208	0.426962	0.153994	10.4668	3.62152
0.12314	0.256121	0.18008	0.127643	0.122856	0.228124	0.082631	22.9708	2.47755
0.068051	0	0.177834	0.071799	0.072454	0.063501	0	16.4972	3.35583
0.048608	0.298322	0.223599	0	0.141757	0.202201	0	0.490719	0
0.12314	0.115371	0.321143	0.157325	0.157508	0	1.57321	16.4075	0
3.14283	0.863142	0.469364	0.529937	0.059853	0.088205	0.124629	0.260089	0.833221
0.133941	0.341314	0.165644	0.115677	0	0.047252	0.408147	0	2.69291
0.800433	0.43538	0.270148	0.262325	0.078754	0.18796	0.121713	10.0781	6.73466
3.38831	0	0.13439	4.96499	0.144907	0.457419	0	0	1.11939
3.58559	0	0.053131	0	0.100805	0.047252	4.68303	9.56769	0.750773
0.192849	0.763514	0.952924	0.209415	0.077146	0	0.210333	18.5379	0.762593
0	0	1.30945	0	0.381083	1.06679	3.59011	1.03136	1.01415
0.288472	0	0.670046	0.059833	0.12075	0.190585	0	0.523308	1.44756
0.178681	15.4569	0.479132	0.262526	0.244853	0.308756	0.243077	31.6394	0.226471
3.01883	0.130207	0.281939	0.382807	0.077146	0	10.0496	0	0.620011
0.279115	0.508953	0.774298	0.783551	0.067083	0.078754	4.49321	14.7523	0.072952
0.435613	17.5132	0.129157	0.316996	0	0.315524	0.696446	9.40612	0
1.01275	12.0395	0.733104	0.127489	0.060375	0.091355	0.152131	0.349337	1.22277
2.87165	9.64727	0.343368	0.490906	0	0.163808	7.72036	0	0.162927
2.55029	0.231931	0.995728	0.43936	0.17986	0.216291	10.7668	0	0.171134
3.75194	13.1795	0.285753	1.00007	0.245923	0.550093	0	0.437475	0
0.647573	0.201075	0.053553	0.506336	0.302112	0.113406	0.328715	0	0.19454
3.09762	0	0.661893	0.427328	0.177438	1.29656	0	0.164053	0.115362
3.10829	6.39518	2.73974	0.38432	0.049807	1.15314	0.345139	0	0.228501
0.302415	0.213621	0.855269	1.0475	0.096502	0.277352	0	0	1.0288
6.51581	0.207518	0.864485	0.053553	0.074711	0.209399	4.30712	13.6663	0.25079
1.69393	24.5804	0.449762	0.053553	0.193003	0.050006	5.32423	0.192234	0.694774
0.127458	0	0.168415	0.265525	0	0.059382	4.18076	0	0.224228
3.02814	18.4747	0.377494	0.953044	0.143196	0.923025	3.13979	0	0.162758
2.36984	18.447	0.404796	0	0	0.053131	4.81815	6.91993	0.407279
0.234791	0	0.182901	0.206861	0.518307	1.66667	11.4278	1.17104	1.2307
0	22.0218	0.423358	0.050403	0.885195	0.523414	9.29976	17.1901	0
0.081911	5.76052	0.73844	0.795251	0.311866	0.855559	1.11733	16.5102	0.950406
1.0968	0.157751	0.248626	0.361141	0.047252	0.681536	0.079751	0	0.052083
0	22.9558	0.340217	0.29769	0.39692	0	0.09384	0	0.188456
0.095137	8.56138	0.253588	0.047252	0.263038	0.691738	5.11973	20.0933	0.998885
3.19957	14.0348	2.36886	0.718148	0	0.196377	0.157061	0	0.563564
3.0499	0.159728	0.410467	0.694539	0.28509	1.53638	0.169878	5.73379	0.86828
3.40582	22.6191	1.47778	0.936406	0	0.771638	3.63782	0.357545	0.453098
1.46168	0	0.177237	0.1787	0.063003	0.062507	0.058362	8.09156	0.452338
6.07813	0.371529	1.01313	1.06783	0.097655	0.225026	8.17287	12.3241	0.113931
7.63571	22.7557	0.43928	0.513165	0.409521	0.517045	0.332535	2.86876	0.345116
10.2206	17.3578	0.156878	0.569217	0.047252	0.294566	8.31122	11.9834	0.063003
6.7698	11.2135	0.047252	0	0	0.193772	9.24335	14.6586	0.55416
3.20885	11.0881	0.441588	0.159393	0.113406	0.143766	0.448481	24.2986	1.0521
3.59902	4.90032	0.053553	0	0.078754	0.219361	0.168012	8.94362	0.047252
9.30619	3.0862	0.056703	0	0.264614	0.714604	3.11083	13.3202	0.501068
8.89439	5.83966	0.160658	0	0.100805	0.338874	0.076792	8.57577	0.399525
0	8.80934	0.262842	0	0.138607	0.240704	7.44491	0.128955	1.01074
2.4658	21.3199	0.32243	0.255163	0.135457	0.306285	0	0	0.261868
13.5818	0.269853	0.047252	0.74015	0.229962	0.591216	10.1444	9.05544	0.352818
7.03702	0	0.116556	0.103955	0.174834	0.471529	2.71429	3.87359	0.861293
1.01766	13.2908	0.976287	0.360693	0	0.509299	8.80277	19.0913	0.066153
2.50547	6.59466	0.461499	0.19216	0.053553	0.050006	14.1956	15.9737	0.531568
0.3231	0.270274	0.359433	0	0.059853	0.159468	2.99088	14.9221	0.274494
0	0.312763	0.094505	0.047252	0	0	8.42722	16.6528	0.228019
0.223212	0.272844	0.128212	0.480026	0	1.05052	11.1008	15.2422	0.13845
0.57392	12.7819	0.335335	0.113406	0.185859	0.672656	14.437	0	0.248233
12.5287	12.6562	0.117175	0.088205	0.24564	0.664244	0.29769	16.6597	0
2.83554	1.99642	0	0	0.056033	0.129443	3.90437	0	0.20587
2.09381	0.551117	0.241189	0	0.283279	0.340011	6.36207	11.5812	0.816094
0.160196	13.063	0.398758	0.096836	0.093389	0.056703	0.348093	12.7909	0.214027
2.75399	0.299272	0.048827	0.7995	0.245923	0.445782	2.42377	0	0.157619
5.70589	0.463529	0.403937	0.090784	0.093389	0.085684	1.15637	15.1033	0.836945
1.34088	0.156454	0.052083	0.105915	0.120761	0.119706	0.217361	0.271807	0.169414
5.80352	11.6974	0.427428	0.535186	0.056033	1.12057	0.150533	0.672027	0
0.169018	16.8781	0.271806	0.744415	0.068485	0.170109	6.48046	7.35598	0.048251
7.81652	0	0.299549	0.164168	0.183621	0.545584	0.169385	38.654	0.332466
8.73227	6.19965	0.24902	0.216823	0.046694	0.510554	5.5448	0	0.437872
0.132307	0	1.61996	0.444842	0.071598	0.97846	4.68962	7.40968	0.682848
0.094505	0.349685	0.312496	0.34498	0.195079	1.17729	1.11775	0.154012	5.57611
0.373011	0.410217	0.20368	0	0.438927	0.671105	2.4838	0	0.594922
0.235756	15.5141	0.147962	0.289421	0	1.08268	0.272694	0	0.861144
0	0	0.2926	0	0.196116	0.166301	5.65673	0	0.297982
0	18.9889	0.097655	0.24499	0	0.075306	0.122856	0.223663	0
0	16.751	0.421363	0.094505	0.288727	0.357861	0	12.4271	0.311243
0	13.8423	1.54775	0.129157	0	0.316874	0.149446	24.5458	0.282153
0	8.82373	1.02993	0	0	0.45107	0.39062	19.4355	0
0	4.02703	0	0	0.214794	1.0183	2.40956	25.014	0.449453
0	0	0.356136	1.66836	0.046694	1.56883	2.52792	0	0
0	6.90149	0.676728	0	0.365772	0.309274	1.68757	20.0055	0.094505
0	0.249281	0.059617	0.076391	0.170109	0.257296	2.46532	24.6161	0.205635
0	1.06571	0.272671	0.486606	0.211061	0.12551	0.137799	13.9316	2.31742
0	0.460694	0.346199	1.00445	0.302415	0.529421	9.73162	0	1.41763
0.119306	14.7171	0.564397	0	0.18901	0.073241	0.064847	0	1.10021
0.122867	27.9815	0	0.79006	0.379594	0	0	86.2681	1.31822
0	3.40206	0.245268	0.053553	0.050403	0.49451	0.124464	0	0.229962
5.21512	35.3783	1.24549	0.063003	0.239412	0.142413	0.136178	129.756	0.712845
2.91576	47.9373	2.09614	0.255163	0.119706	0.323481	0	18.4398	1.16644
9.80127	33.9804	4.5383	0.116556	0	0.1366	0.156713	0	0.218096
5.50766	0.788228	1.74527	0.77109	0	0	0.232908	0	0.398909
10.9352	0	0.70334	0.141757	0	0	4.30704	0	0.324748
3.54504	10.8254	0.179559	0.246397	0	0	7.28719	0	0
9.54687	4.50323	0.168725	0	0.182709	0.51168	3.7716	0	0.110676
5.37309	2.19692	0.148058	0.060798	0.154358	0.061034	4.35419	18.7351	0.298101
0	8.05539	1.05546	0.080329	0.39062	0	0	7.6791	0.317053
10.4587	10.1276	0.902996	0	0.20476	1.60944	0.094038	20.8932	0.13706
6.9714	10.3758	0.310434	0.563004	0.143196	0.135631	4.05326	0	0.160823
0.104166	17.1002	0.703983	0.110256	0.361286	0	1.11424	0	0.206343
6.95146	0.352818	0.47805	0.280714	0.498073	0.330939	0.06872	0	0.97004
9.77945	15.5443	0.563111	1.13077	0.202342	0.182288	0.143296	0	0.461338
6.65152	9.17682	0.360627	2.08273	0.805811	0.205102	0	0	2.91176
0.30241	0.259386	0.226904	0	0.205455	0.260446	0.230186	0	1.67148
0.048635	0.721796	0.37118	0.865428	0.049807	0	4.20736	0	0.363494
0.160064	0.284359	0.358816	0.376444	0.322191	0.442784	5.22802	38.4314	0.411895
0.048635	14.9211	1.05615	0.715717	0.224133	0.428426	3.28438	23.6943	0.386745
5.10483	0.591996	0.104346	0	0.220483	0.241843	0	83.8153	0.110676
2.14905	0.081379	0.574396	0.380031	0.245923	0.21916	2.54945	83.8968	0.146482
7.01564	0.459476	0.627496	0.548128	0.172769	0.303728	3.66752	20.0497	0.452836
5.48956	0.086804	0.303154	0.053553	0.123481	1.33063	0.817683	45.721	0.98285
1.64985	0	0.396411	0.317466	0.118292	0.144907	4.40483	27.8693	0.214211
0.094963	0.575093	0.227135	0	0.071598	0.139558	0.059622	18.348	0.568991
6.68197	0.254615	0.42023	0	0.115179	0.176409	3.13395	25.5323	0.321316
0.24666	0.431306	0.071724	0.800394	0.049807	0.226157	0	0	0.069304
0	0.222435	1.22365	0.296115	0.180551	0.32947	0.231035	20.5036	0.746314
3.39125	0.130422	0.349143	0.122856	0.049807	0.207911	1.88932	28.4868	0.857744
0.504994	0.526085	0.350677	0.179559	0	0.349829	1.68973	14.7153	0.535428
7.90588	0.335691	0.088205	1.4658	0.049807	0.223886	0.073241	36.9482	0.10584
2.89782	0.558329	0.383138	0	0.143196	0.166959	0.073241	17.5209	0.743567
6.16691	0.63659	4.66899	0.63739	0.046694	0.19531	7.17825	0	0.255163
2.92334	0	1.14733	1.01454	0	0.053553	1.63838	34.7059	0.349668
4.76143	0	0.337121	1.13387	0.115179	0.20287	0.201219	33.5138	0.2402
0.20182	5.01576	0.078754	0.518428	0	0	0	0	0.256213
5.27842	0.249937	0.796991	0.482289	0.1015	1.29818	6.57231	28.5742	0.223661
6.31447	3.08828	0.739858	0.401164	0	0.445258	2.98134	27.5512	0.157508
0.341792	4.09465	0.717826	0.047066	0.69916	0.270571	0.388241	0	0.226129
6.44607	0.213621	0.189691	0.272671	0.392158	0.431878	2.59984	26.4236	0.15579
0.048827	0	0.110256	0.5831	0.16609	0.560013	0.265063	13.6399	0
1.1565	0.422195	0.166959	0.368836	0	0.119706	0.401708	18.4129	0.458348
0	13.6872	0.11439	0.141199	0	0	0.459419	26.475	0.63932
0.27664	0	0.631502	0.923043	0.141484	0	3.59051	0.199379	0.288765
0	0	0	0.27159	0.110727	0.239412	0	27.1535	0.216447
1.62254	0.218093	0.116277	0	0.246939	0	0	14.2129	0.047252
0	0	0.380517	0.172577	0.423135	0.107105	0	20.9426	0.363366
0.115803	0.137717	0.134696	0.197679	0	0	0	35.0199	0.185979
0.205871	0.255332	0.114492	0.835176	0	0.214128	0	0.676857	0
0.340447	0.747032	0.604656	0.780405	0.28013	0.271684	0	0	0.171254
0.259388	0	0.492774	0	0	0.333829	0	11.8673	0.061428
8.57831	0.402136	0.543727	0.411046	0	0.873111	0	26.4475	0.082738
6.25155	0.270564	0.472415	0.099781	0.155028	0.330978	0	0.20982	0.047252
0.119967	0.436824	0	0	0.378267	0.261463	0	20.0718	0.218096
7.71894	0.373126	1.31848	0.387685	0.046508	0.56066	0	25.3652	0.458978
0.104836	18.2231	0.285004	0	0.130223	0.282097	0	0	0.255327
2.39617	0.24055	2.00324	1.09391	0.052709	0	0.123696	0	0.185544
0.070057	0	0	0.431651	0	0.739963	0	0	1.1193
12.2985	16.1161	0.34596	0.406512	0.046508	0.268175	3.42058	0	0.227862
0	27.9351	0.707386	0.150612	0	0.14492	7.44505	0	0.506099
7.30358	0	3.51795	0.992382	0	0.488535	3.1966	27.9094	0.117186
7.31694	0	0.771677	0.999944	0	0.415521	4.76197	0.179419	0.39368
0.479294	0.25239	0.287889	0.387513	0.33486	0.103955	0.089685	0.182409	0.273444
0.060554	0.133618	0.81921	0.222781	0.148826	0.961303	0.618072	0.219788	0.80888
0.06459	0.288976	0.126949	0.050204	0.16743	0.860461	0.406162	20.3855	0.87129
0.121107	11.9056	0	1.33393	0	0	6.9343	0	0.382502
4.49184	0	0.504046	0	0.127123	0.250593	5.89738	0	1.58989
0.068627	27.9407	0.675709	0.242562	0.051676	0.056033	7.74217	13.4275	0.607378
7.31534	24.1446	0.963238	0	0.139525	0.308183	0.052109	52.9259	1.10319
9.35864	24.8311	1.79167	0.486431	0.171895	0	3.20196	0	2.71895
9.71806	10.2278	2.72445	0.199892	0.063003	0.461813	3.89391	36.641	0
0.16113	21.3629	3.4836	1.2604	0.087093	0.049807	0	20.2154	0.063003
0	16.2758	2.67363	0.075604	0	0	0.434722	0.429718	0
0.102537	10.5884	0.516157	0	0.056703	0.755256	0.574904	0.162118	4.08103
0.529289	18.7609	0.468817	0.917749	0.062011	0.193105	6.05558	9.91998	0.228387
0.124998	0.290662	0.423155	0.069304	0	0.304691	5.4719	0.419756	0.169353
0	14.187	0.727456	0.672731	0.049609	0.066701	0.358116	0.15781	0.048827
1.82421	8.85292	1.35054	0.163808	0.173631	0.053553	0.581167	0.391684	0.743747
0	16.4524	0.749005	0.259888	0.049609	0.173802	0.828114	5.96514	0.23032
17.8164	14.4563	0	0.694641	0	0.402036	1.48589	30.1057	0.069304
0	11.3181	0	0.107105	0.195335	0.149108	0.250438	0	0.682445
0.14631	12.0091	1.22355	0.623734	0.05581	0	0.249326	16.0904	0.196885
10.1869	0	0.86904	0.478824	0.065112	0.361908	0.205264	0	0.097655
10.8127	0.134683	0.326989	0.129157	0.094567	0.110256	5.49638	34.3842	0.418825
0.166673	0	0.417651	0	0.411398	0.561075	0.324467	20.3347	0.553952
6.18862	0.325186	0.320657	0.132307	0.261463	0.107105	6.09925	35.1871	0.259063
0.292963	0.833371	0.92648	1.0041	0.085054	0.069304	5.2659	36.2543	0.240312
1.32538	11.1756	0.68595	0	0	0.202259	0	0	1.09892
0	17.4318	1.29564	0.29003	0.047252	0.517886	0.218577	31.9897	0.195444
0.073241	0	4.16219	0	0.215261	0.562311	1.00038	24.6435	0.18901
0.723057	10.0131	3.23929	0.110256	0.110256	0.047252	0.291422	6.46672	0.53855
0.298495	13.7054	0.578597	0.169659	0.348093	0.787225	3.15462	0	0.085054
0.352818	0.877337	0.170703	0.540414	0.163808	0.287898	0	8.6282	1.7586
7.25382	14.798	3.50556	0	0.277214	0.767373	0.477307	0	0.981047
6.67075	25.707	1.7419	0.400589	0	0.047252	7.81386	23.5207	1.47918
13.5252	4.78543	5.2922	0.103955	0.119706	0.309296	0	29.0345	1.78752
9.6229	19.1685	1.7409	0.408972	0	0.151208	0.194216	0.184302	0.292195
13.524	3.92108	0	0.094964	0.19216	0	7.50248	29.4442	0.686524
7.00613	0.599778	1.96282	0	0.28509	0.123188	0.228413	0.383777	0.188389
20.0935	0.690631	0	0	0.252013	0.233178	0.267302	0	0.623035
13.0949	14.899	5.13387	0.289539	0	0.063003	2.98416	10.3006	1.096
6.15749	13.1206	0.137799	0	0.119706	0.214211	4.53333	22.2205	0.05767
8.09158	2.93464	1.69058	0.529629	0	0	4.56679	0	0
9.49721	2.21728	0.407066	0.530533	0	0	0.20149	0.409421	1.88027
16.1003	6.40991	0.198173	0.177674	0.276136	0.12468	0.549853	32.2969	1.37475
8.06262	2.50212	0.564651	0.909113	0.655233	0.439447	0.125063	0	0.613217
0	0.962741	0	0.589119	0.107105	0.749974	6.32902	0.286693	0.523958
0.091866	0.448839	1.11411	0.05514	0	0.286665	3.97485	22.1339	1.35804
4.15931	0.907505	0.3592	0	0.303946	0.359177	0	0.163592	2.2112
2.83093	1.04974	0.334309	0.180737	0	0.471443	5.24032	6.89695	2.20747
2.64463	0.189208	0	0.431138	0	0.053553	0.653281	0	0.06444
0.546871	0	0.393298	0.186864	0	0.686798	6.83449	0	0.227153
0.054253	1.01675	0.242723	0.32857	0.281204	0.123556	3.69927	0	1.2006
1.29634	4.64515	0.13003	0.312801	0.222611	0.154095	1.83124	15.4989	10.1629
0.061486	0.091552	2.65082	0.677501	0.168421	0.112506	4.82124	0	0.083335
0	0	0.331935	0.768621	0.122856	0.359776	2.38716	0.286863	0.066983
0.12659	10.5991	0.49352	0.071027	0.261463	0.110256	2.7127	0	0
0.459339	11.1678	0.326206	0.750345	0.047252	0.240987	0.146482	0.103759	0.211618
1.85443	0.291822	7.3789	0.314243	0	0.158613	7.93402	35.1428	1.85483
2.59192	0.573048	7.86074	0	0.151208	0	3.53467	10.8774	0.508513
3.9152	11.8644	0.163175	0.120438	0.89697	0.585926	7.34203	6.569	3.40481
0.641925	0.233042	0	0.410992	0.441231	0	5.6823	0	1.47093
0.722431	1.61997	4.31802	0.145143	0.043718	0	5.16475	31.4918	3.33177
0.629875	0	3.99777	0.055587	0.351276	0	4.96137	15.9543	8.30248
4.20016	0.272107	0.215382	0.213082	0.175843	8.61311	3.80219	1.01142	4.7613
2.39233	1.08008	2.64086	0.046322	0.096179	0.390617	0	0	0.435403
0.429254	0.189208	0.167566	0	0.228547	1.21091	4.92336	9.31182	5.12309
0.367834	0.301183	6.32526	1.36642	0.230247	0	0.358067	16.8307	2.88639
5.44115	10.468	0.134732	1.01673	0.209845	0	4.06872	21.0782	1.41232
5.00714	7.20975	0.192095	3.06151	0.096179	0	9.4572	29.3518	0.234704
0.209633	0.44385	9.39555	0.097271	0.1807	0.405332	13.2632	32.7748	4.08381
3.90218	0.388588	11.8215	0.144337	0.459574	0.271108	8.74335	15.9733	4.20571
1.17854	0.097656	6.52414	0.166301	0.662087	0.053012	0.185543	22.6314	0.206258
5.72114	0.152587	0.819275	0.507946	0.306285	0	0	8.58219	5.00468
10.8727	4.84785	6.10643	0.255727	0.542472	0.345336	0.224605	19.1748	0
6.73366	0.097656	0.327997	0	0.978623	1.17473	0	26.9811	0.23118
2.99971	8.78009	0.432047	0.437695	0.059382	0.842188	6.56456	0	0.124288
3.70988	0	2.23882	0	0.053131	0.967932	0	23.6053	4.13238
2.53628	0.581449	3.59803	0.433534	0	0.077751	2.04813	19.3668	0.233244
6.1967	0.486101	3.52432	0.298131	0	0.123695	0.202532	0	0.073241
0	16.4916	0	0.439447	0	0	0.291784	0.409867	3.09002
0	1.06132	0.132918	1.66946	0.094133	0.069926	0.061789	0.19211	8.94414
0.150239	9.5056	21.9056	0.109206	0	0.167352	0.273113	4.10213	0
5.59275	2.38444	1.16495	0.100805	0.053342	1.08822	0	18.0218	0.103758
0	0	1.46738	0.056703	0	0.17053	5.5453	16.052	7.13631
0	0	1.91361	0.491721	0	0.996383	4.56549	5.89807	0.267573
1.15746	10.3872	0	0.892714	0.255379	2.41009	4.23619	22.761	3.7842
0.541263	0.260986	15.3718	0.19846	0.282089	0.096117	3.5643	0.365264	2.67638
0.382807	13.5125	0.707343	0	0.979242	0.241843	5.22856	11.3973	0.262447
2.09663	12.06	0.951431	0.155033	0.253636	0.287232	2.34985	0.445601	2.39937
0.360842	0.295647	0.641538	0	0.154358	0.412509	0	10.8485	1.93024
4.14455	19.2783	4.31923	0.63936	0.612341	0.409869	0.502898	0.09727	5.48469
4.78079	28.236	0.32391	0	0.797663	0.192751	0	0	0.417251
3.52407	11.1876	0.072952	0	0.303781	0.200683	7.29588	0.063437	0.199748
3.61803	25.5799	0.334012	0	0.069304	0.7622	8.66315	0.520184	0.292734
0	16.8908	1.03752	0.097655	0.745013	0.554024	0.069172	0.076124	0.288525
0	9.06194	8.00302	0	0.066153	1.07998	8.21305	6.06396	2.74128
8.07025	4.26287	7.44028	0.176409	0.288217	0.753426	0.272619	21.2495	0
10.22	7.17908	0.555411	0.675852	0.066153	0.116556	0.089517	0	5.74308
14.9481	0.163341	0.666316	0	0.135457	0.104958	0.105066	13.8297	0.46902
9.01708	10.8779	7.07071	0.053553	0.116556	0.100805	0.218398	11.7778	0.15801
1.06634	4.77545	4.6578	0.063003	0.247288	0.217991	0.061034	0	0
1.20942	0.306773	0	0.267764	0	0.548954	0	0	5.62974
5.49615	26.6543	0.254906	0.297697	0.210711	0.306039	2.39855	0	4.29337
4.57892	0.317954	0.11398	0.144907	0.255163	0	2.55904	0	0.153806
7.17277	23.3788	0.554741	0.116556	0.613052	1.5291	0.363286	0.207916	0.168454
0.669859	15.2287	0.546433	0	0.273049	0.529996	0.154063	11.8264	3.54541
0.116556	0	3.39658	0.629585	0.110519	0.166301	4.09854	18.508	1.41047
0.113603	25.9443	0.487648	0.207911	0.116097	0.047066	3.60791	0	0.383944
0.047252	17.707	0.842971	0	0.373144	0	0	0	2.75352
5.6641	0.412321	5.06295	0.053553	0.128648	0.100408	0	12.2403	0.438765
2.52551	20.5141	6.98883	0	0.240039	1.10771	3.25781	23.5087	4.88628
2.45211	0.355657	0	0	0.062755	0.431442	0	0.12239	0.260134
0.152657	13.7319	0.650963	0.630172	0.127275	0.203954	0	0.096118	0.315349
0.10553	16.3388	0	0	0.217701	0.567817	4.88999	0	8.33135
0.050403	21.6496	0.391942	0.319503	0	0.611863	0.187861	0.216881	0.29782
0.192237	30.1214	0.247243	0.522625	0.078444	0.579759	0.261743	14.2985	5.59042
1.57274	0.440155	1.42155	0.226812	0.059617	0.100408	0.398183	11.9591	8.15038
7.55711	34.3224	0.72622	0.173259	0.166301	0.79438	0.498843	7.2934	1.64732
4.71912	18.8719	3.00551	0.48189	0.116097	1.14575	0	0.145905	3.16995
4.87191	0.245946	0.719788	0	0.115783	0.053342	1.99039	0	3.25333
7.3578	0.423172	0	0.776913	0	0.103546	0	2.93015	2.58136
0.282683	26.9111	5.19378	0	0.274141	1.05878	0.208134	10.476	0.345097
0	11.9207	1.83868	0.066153	0.065893	0.304053	5.35909	5.11442	0.082166
1.88374	0	5.82966	0.840088	0.153317	1.15713	0.405997	0.210327	0.801558
0	0.439585	1.88291	0.138061	0.279261	0.307197	6.11225	8.83218	0.146408
0.112513	3.06577	0.309856	0.285536	0.089426	0.119019	6.54343	0.267492	0.630418
5.54952	20.9647	1.69349	1.38152	0.097271	0	4.03732	12.9305	0.392841
0	7.29956	0.208193	0.247883	0	0.6758	3.51861	10.9795	0.461675
0.153142	19.7688	0.886531	0.454601	0.100408	1.65205	0.300269	19.4134	0.356781
0.143766	4.14574	0.428476	0.263572	0	0.357056	2.05432	0.395684	0.186112
7.59615	0.271101	0.250405	1.3008	0.172577	0	4.22702	0	9.05167
0.145905	0	0	0.821793	0.047066	0	0.160707	0.169321	8.78292
0.145905	15.6125	0.254986	0	0	0.694282	0	5.6098	0.744462
0.143589	0.695343	0.130206	0	0.270893	0.239658	1.30308	0.370165	0.71216
0	11.1899	0	0.207092	0	0.164987	2.66039	0	0.081058
0.364607	0.264296	0.228332	0.301225	0.15375	0.20559	0.07105	0.584798	0.370841
0	0	0.890751	0.268278	0.112959	0.324333	3.25515	21.9045	3.84225
4.69219	0	1.01307	0.072168	0.315345	1.32235	2.50999	0.322612	0.178328
6.90676	7.10483	0.756284	0	0	1.24405	3.2243	18.7666	0.213026
0.062936	0	0.417667	0.202623	0.351429	0.090329	2.77398	15.8719	0.555617
0.067131	0.154487	0.796665	0	0	0.075274	0.13584	16.1796	7.31607
0	9.54362	1.53717	0	0.062755	0.326275	0.161506	0.13137	8.51067
7.04092	0.161925	0.963271	0.388965	0.131786	0.357537	0	26.3508	3.36663
0.067131	15.113	6.67162	0.554045	0	0	1.55592	23.8944	2.15216
2.12584	0	1.26344	0	0.134924	0.51664	0	3.5174	2.11115
4.55814	15.7986	1.73277	0	0.141199	0.20575	4.2508	1.02224	3.75241
0.469919	0.382972	0.077816	0.650572	0.401633	0.324437	3.98149	3.37571	0.333483
0.651709	12.3856	0.866493	0.116556	0	1.29532	4.37471	0	0.885167
0	0	0	0	0	0.066853	7.37073	0.201414	2.19808
15.5586	0.217009	0.491732	0.807269	0	0.791888	4.66748	1.33915	7.54507
0.10262	0.417778	0.155632	0	0	0.056703	0	0	8.2557
0.404764	0	1.76557	0.059853	0	0.570785	11.9079	6.46237	0.111166
0.109045	0.193758	0.57469	0.326672	0.094133	0.330767	9.00259	0.136989	2.70514
0.116512	0.165382	0.311208	1.8215	0	0.674101	0.400428	0.147297	4.12432
0	6.16474	0.471441	0.066153	0	0.843133	8.684	12.6943	4.66215
0.724601	0	0.304959	0.269114	0.21023	0.176409	0	0.138345	9.14031
13.8702	10.6227	0.874714	0.069304	0.638399	1.0411	4.74969	0.138345	5.31136
4.20028	0	0.480837	0.163133	0.050204	0	0.199403	15.05	6.46012
7.94494	8.13232	0.444166	0.208698	0.249452	0.173259	0.10797	21.5645	3.74472
0	2.97643	0.516323	0.115156	0.053342	0.127582	6.47068	7.94372	9.92153
0.095846	7.40032	0	0	0.056703	0	5.54294	0.358825	4.40664
0.249561	0	0.563126	1.2807	0.28509	0.818516	3.03453	12.8108	0.172129
8.33047	0.754107	0.22644	0.056703	0.143332	0.253179	0.120146	0.208076	0.435847
6.90239	0.453653	0.176594	7.55409	0.141757	0.119706	0.352428	0	6.84287
0	3.56591	0.213633	0.453751	0.245713	0.8242	3.18444	0	7.9801
5.16629	1.99898	0.323938	1.76754	0	0.085054	4.85912	0.397525	3.26083
4.37604	1.80895	0.576842	0.879251	0	0.066153	3.34896	22.3112	1.44569
0.203795	2.02005	0.098821	0	0.143332	1.00088	5.201	0.271789	0.511508
0.47932	4.943	0.111173	0.547394	0.063003	0.20161	3.86152	20.1402	0.232695
8.61417	0.320283	1.09576	0.503681	0.493	0.094505	0	23.4234	8.78091
0.053454	0.356192	0.046322	0.047252	0.579028	0.081904	2.67105	10.9923	1.8615
0.120272	25.5899	0.186033	0.050403	0.135879	0.242562	0	11.4624	1.16834
0.576304	2.07371	0.569837	0.278002	0.108085	0.57963	8.50959	5.89167	3.71794
8.89976	0.922479	0.446479	0.047252	0.095733	0.388415	2.46998	8.69799	2.50107
3.73765	16.3184	0.842538	0.176182	0.108085	0.580786	7.21746	13.1695	4.43982
0	25.2996	0.365348	0.091355	0	0	0.166827	0	4.94028
0.25601	0.459811	0.11472	0.047252	0	0.413571	0	0	0.260755
3.90155	2.19385	0.266647	0.233112	0.328888	0.160658	0.148986	0.557202	0.315281
4.62358	21.6613	0	0.107105	0	0.282989	0.16237	2.76573	0.186077
0	15.9931	0.342863	0.443385	0.142055	0	0.107318	25.2753	6.94832
1.99236	4.01514	0.530954	0.29769	0.129157	0.815925	6.4989	0.096118	0
0	0.249241	0.237424	0.154358	0.047252	0.050403	0.079853	1.01244	4.45499
1.01514	22.9696	0.149806	0.596097	0.116556	0.121506	0.083074	10.2609	0.096886
0.047252	10.1909	0.232194	0.047252	0	0.605562	0	0.102526	1.15672
0.059853	17.1488	1.40956	0.353606	0.113406	0	0.065103	0.435835	0
6.75472	12.3395	1.15202	0.20476	0.578191	0.885808	0	0	3.19632
0.048059	21.5215	0.890142	1.18914	0.254716	0.050403	0.083617	0.119461	0.207509
0.241895	0.814554	0.160658	0.222086	0.103137	0.445643	0.088265	12.54	0
0.121748	0.95321	0.489724	0.126006	0.415672	0.167555	2.80945	15.9069	3.54086
0.144151	0	1.35151	0.056703	0.171895	0.562004	3.40547	0	0.199777
7.20605	0.610792	1.17929	0.100805	0	0.063003	4.41396	6.6263	2.57212
7.95773	0.431519	0.121094	0.229542	0.268781	0.103955	2.65754	11.5959	4.5727
0.070311	0.187311	0.189834	0.173259	0.106262	0.576974	2.20982	6.56145	0.077816
7.50971	0	0.419115	0.166959	0.115638	0.307384	2.98204	13.7349	1.58956
5.84119	0.869835	0.200817	1.96882	0.062507	0.078754	4.64085	10.3665	2.54437
4.1905	0.121107	1.13041	1.34326	0.193772	0.154358	0.337067	0.284826	5.35319
0.179889	0.531139	0.266176	0.852279	0.04688	2.97233	0.148058	0	0.072952
0.249275	14.0803	0	0.265401	0	0	0.262309	0.261269	0.405819
11.6201	12.3738	1.43955	0.050403	0.062507	0.356014	6.25692	0.073241	0.456786
12.9072	13.7418	0.760239	0.088205	0.04688	0.588733	4.26151	0.197344	0.248365
0.109721	0.291037	0.503684	0.094505	0.084385	0.326604	0.172839	0.061034	0.117859
0	0.192253	0.368966	0.424327	0	0.136718	0.19636	0.183102	0.111125
0.205588	0.169449	2.05794	0.602837	0.125014	0.17578	9.71602	0.199036	2.99946
0.094887	16.4953	0.68488	0.217361	0.053131	0.240884	5.83298	0.116916	1.57705
9.2471	7.83521	0.670723	0.473507	0.112513	0.548128	0.170559	12.7728	1.98185
18.1675	0.204269	0.426299	0.79674	0.204303	0.178425	0.261953	21.3474	8.56522
5.79219	0	3.39723	0.591096	0.200817	0.177459	1.88578	11.2521	1.87918
0.305812	0.462038	0.558763	0.223661	0	0.050403	0.063003	0	2.87332
0	0	0.107651	0.406485	0.366659	0.343368	0.097655	0	0.229056
0.098511	0.221261	0.114326	0.119706	1.01193	0.182709	3.5719	0	0.191942
0.337507	5.24969	0.41338	0.047252	0.519313	0.160658	0.082298	0	0.17098
6.63869	0.50041	0.151788	0	0	0	0.072454	12.9814	1.87048
0	0	0.313649	1.02524	0.194541	1.17107	0	18.7681	0.296332
0.082235	28.0909	1.55208	1.45283	0.047066	0.209673	0.548128	16.9442	0
0.132117	0.272359	0.051673	0.975325	0.235489	0.126006	6.30998	12.2257	0.088687
0	22.0399	0.219608	0.154358	0.101977	0.694334	8.98914	0.181648	0.221004
6.4689	10.3865	0.537484	0.148058	0.062755	1.02364	14.3589	20.81	0.335624
8.63974	9.50334	0.180854	2.06445	0.172577	0.213163	8.70181	0	0.147902
1.5392	0	1.32376	1.58423	0	0.358349	3.50611	0.125878	1.96549
11.9134	0	2.62514	0.64279	0	0.198254	7.06458	0.141204	0.224996
0.20419	0.121589	0.230912	1.04262	0.069031	0.306955	0.517442	7.29228	0.148558
0.322655	0.355852	0.153403	0.110256	0.100408	0.279668	3.9453	0	0
13.3932	0	0.407205	0	0	0.190684	4.11231	31.4929	0.249092
0.625269	0.578691	0.046136	1.33152	0.100408	0.343989	2.69505	53.3065	6.39234
11.8598	14.4849	0.640371	0.204428	0.128648	0.501566	0	0	0.128589
13.4238	15.1025	0.364233	0.19531	0.050204	0.524803	5.52496	12.9975	2.1006
0.254493	9.34319	0.336228	0.053553	0.053342	0.066145	4.21032	3.90881	2.69821
0.179033	0.356034	1.54454	0.466434	0.05648	0.05581	0.200817	21.7791	0.159485
0	16.67	0.49606	0.278238	0.050204	0.049609	0.219522	7.68584	0.243347
0	27.7487	0.264771	1.13226	0.0706	0.159446	3.7942	4.34577	0.757122
7.73972	24.7022	0.196848	0.068212	0.203954	0.624176	0.377316	0.346634	0.309871
0.360452	20.8029	0.110727	0.089916	0	0.161229	0.100408	13.0141	0.368824
3.78785	0.292966	0.066583	0.19833	0.213368	0.301529	0.439286	0.311263	0.635821
0.09886	0.213693	0.459667	0	0.156888	0.341488	0.205735	4.00137	0.88379
3.69094	0.795569	1.53204	0.121737	0.119706	0.336927	0.355795	4.62641	0.307575
3.2726	0.263669	0.199748	0.133324	0.290602	0.280553	7.75123	0	0.656855
7.72164	27.869	0.350669	0.125572	0.352818	0	0.483082	0.994097	0.599984
6.14871	24.3475	0.245873	0.211613	0.353493	0	10.8262	0	1.08603
3.59438	19.7492	0.688504	0.552383	0.097003	0	2.85457	0	0.375485
4.82932	19.2364	0.450126	0.141757	0	0.523538	0.947618	0	0.779104
6.65693	7.74061	0.093216	0.958586	0.116556	0	0.472524	4.91112	1.53658
4.03292	0.37256	0.23751	1.13883	0.064578	0	3.67696	0.432961	0.102115
1.90969	0.120184	0.184041	0.103955	0.132593	0	0.28287	0.146482	0.409456
2.45409	12.3334	1.6024	0.091866	0.278789	0	0.168009	0.944224	0.489369
0.093017	0.125748	0.270126	0.182709	0.431572	0	0.252013	10.9714	0.147281
0.142625	16.3353	0.548128	0.267764	0	1.53642	0.108786	0.091144	0.82615
6.09673	18.472	0.302415	0.047252	0.132307	0	6.44374	6.6857	0
2.5622	0.936189	0.484476	0.157508	0	0	5.71105	0	0.185114
4.05474	2.84361	0.783592	0.349599	0.053553	0	0.530876	3.6395	0.510716
0.421168	18.2999	0.200823	0.883375	0.050403	0	6.09999	12.8803	0.191166
0.502923	0	1.05296	0.474399	0.097655	0.292964	2.08512	17.2475	0
1.2315	0.524452	0.175464	0	0.154358	0	4.14786	0.174385	0.056958
0.371089	15.4999	0.384838	0	0.19216	0	0.061023	7.57942	0.251082
0.172524	12.5463	0.440679	0.321738	0.261463	0	0.064837	10.7391	1.73527
8.13787	0.399441	0.501115	0.079697	0	0	0.259328	5.36529	0.177994
0.308698	12.7299	0.390882	0.288455	0.103955	0.356354	0	0.134174	0.244446
4.6053	4.76592	0.486175	0.100359	0.234687	0	5.72625	6.21182	0.305926
3.98299	0.271548	0.156478	0	0	0	0.160185	13.0919	0
5.38295	14.5648	1.6441	0.197766	0	0	2.81016	0.12824	0.147227
0	0.160658	0.056344	0.123972	0.539695	0.292964	5.45249	11.1557	0.153771
0.723281	18.5138	0.494314	0.071598	0.276123	1.57178	0.358508	1.21282	0.168182
0	0	0.358782	1.32256	0.155319	0	0.181161	0	0.335128
6.33891	0.78274	0.415363	0.149422	0.194541	1.22068	0.455279	0.282638	0
0.38655	0.300347	0.421432	0.255262	0.178852	0	0.417974	3.57452	0
0.976546	1.62396	0.276326	0.905794	0.498904	0.126874	0.4804	4.39256	0.896574
5.65564	25.0431	0.672917	0.164987	0.368687	0.213043	0.346518	0.257439	0.805757
2.77617	4.96164	0.119318	0.594574	0	0.192732	0.100175	0	0.368916
11.3177	1.38908	0.118715	0.071598	0.047066	0.336076	0.38599	0	0
0.83722	13.6335	0.35354	0.258375	0.130217	0.306583	0.048827	30.672	0.21068
0	22.5787	0.959897	0.046694	0.087857	0	0.214211	0.174892	0.540338
5.04301	4.16535	3.22461	0	0.225919	0.846952	0.18796	20.5017	0.983208
0.121588	1.26891	2.24938	0.048251	0.100408	0	2.90597	0	0.293619
4.90998	7.07449	2.21821	0	0	0.093041	3.00069	0.382685	0.225919
0.156327	11.3773	0.583947	0	0	0	14.3578	25.2606	0.304711
2.82388	0.149739	0.123458	0.146309	0.053342	0	5.53964	0	0.645557
7.28778	11.4613	0.995211	0.046694	0	0.220761	3.30605	15.4824	0.377282
4.4374	9.65982	0.417133	0.083054	0	0.071895	0	6.35718	0.069304
0	2.00358	0.26447	0.056033	0	0.131103	0	0.192696	0.122381
0	0.127459	0.689131	0.057071	0	0.084583	0.07546	0.218963	0.721149
3.18838	0.222362	0.832805	2.86943	0.094133	0.295456	0	12.8324	0.642275
4.00997	6.5543	1.59303	0.375581	0.36398	0.641133	0.079899	0	1.04882
0.195309	0.909838	1.77866	0.67154	0.053865	0	0.071021	0	0.447664
0.10121	16.8336	0.410367	0.141757	0.195587	0.138607	2.45921	0	0.299629
0.704894	10.9145	0.76119	0.063003	0.05648	0.262443	0.188727	0	0.24048
5.14921	0	0.533879	0.951302	0	0.399609	0.193783	20.8897	0.206535
0.786968	0	0.537132	0.964493	0.124464	1.05846	4.54272	48.7905	0
0	14.157	0	0.326312	0.202385	0	0.146961	49.5398	1.05737
1.80643	0.207415	0.16113	0.770531	0.047066	0.589845	3.82189	24.6592	0.052195
2.22713	16.426	6.74033	1.50914	0.065893	0.313441	2.04206	7.22915	0.188575
3.1158	0.560154	10.0326	0.641692	0	0.470414	2.26528	21.6585	0.458063
3.9533	0.297251	1.79309	0.279916	0	0.519804	4.90893	0.382784	0.866603
2.85331	28.1457	1.16261	0.202686	0	0	4.01343	25.0373	0.415681
5.55257	10.8681	1.15187	0.063003	0.316914	0.267172	0	29.2445	0.433061
4.51677	0.180504	0.073241	0.066153	0	0.920932	0.277807	0	0.109143
7.47036	33.8285	0.117185	1.39772	0.197679	0.147475	3.95625	19.4736	0.086165
1.54787	9.2987	0	1.1118	0.191403	0.989284	0.239467	12.1088	2.86665
0.47708	20.1011	1.79451	0.225919	0.352998	0.436821	0.138115	0	0.4867
0.494182	29.4095	0.131833	0.047066	0	0.244745	3.45721	0	0.872934
5.839	0	1.94156	0.243176	0.062755	0.174594	0	0.674773	1.44273
4.75629	0	0.782812	0.050204	0.478998	0.047066	2.15822	0.188705	0.360902
2.4803	0	1.91487	0	0.12814	0.673834	4.96878	64.2653	0.050403
0.40124	0.883421	0.290661	0.326327	0.170853	0	0.117231	37.1326	0.595703
5.55793	19.3843	0.559937	1.16335	0.108309	0.435726	3.50764	0.262726	0.184163
4.81252	0	0	0.536557	0.193735	0.094133	5.28045	4.38576	0.30084
10.7801	0.741451	0.254638	0.200817	0.063835	0	3.1456	3.43396	0.863319
0	11.8078	2.054	0.979495	0.061019	0.050204	2.58953	43.2375	0.946855
5.43376	0.401648	1.91472	0.148281	0.09763	0.073563	0.235892	42.1243	0.225254
0.203446	9.91509	0.915685	0.130124	0	0.109822	4.38526	28.5792	0.268918
0	9.66899	0	0.208804	0.055491	0	0	56.4691	0.960799
0	1.58525	0	0.348006	0	0.455236	3.15171	42.5943	0.305566
0	17.9281	0	0	0.141757	0.229056	3.87374	16.0268	0.599038
2.01892	11.0673	0	1.42	0.056703	1.00044	0.321672	1.48865	2.52931
7.57769	20.6142	0	0.163411	0	0.43203	0.171558	16.1856	0.151393
4.39917	10.5498	0	0	0.165383	0	0.130796	11.6989	0.050403
0	11.5402	0	0.124072	0	0.310321	7.94289	14.791	0.118131
0.066583	0.512433	6.89509	0.061428	0.176409	0.219643	4.23103	18.3888	0.196522
15.2542	0	4.24623	0.081904	0.138607	0	0.280003	0.129116	0.365419
2.45446	0	0.197198	0.292965	0.436297	0.797315	0.195643	0.502184	0.627061
0	12.28	0.23496	0.144907	0	0.312539	4.50766	0.194542	0.245923
11.3784	22.2071	1.9849	0.427822	0.050403	0.305982	2.668	9.2459	0.129157
2.94124	0.14473	3.26819	0.777275	0.157508	0.609639	5.67101	3.59702	0.050403
7.75217	10.3685	0.778303	1.7011	0.110256	0.418971	4.29361	8.27617	0.219963
4.81389	24.9005	3.15541	0.662743	0.161231	0.094505	0.112401	0	0.047252
5.65003	0.377931	0.650215	0.386423	0.354393	0.311866	5.47739	0	0.329053
2.45624	0.17238	0.08811	0.05292	0.174118	1.12376	8.13619	0.250124	0.82646
0.064847	1.88721	1.294	0.373555	0.174819	1.43045	0.11766	0	0.279839
8.42124	0.388573	20.0965	2.8916	0.085054	0.237028	0.50787	0.818174	0.110256
0.141852	0	6.43524	0	0.126006	0.245955	0.196897	0	0.187764
0.182382	0.503301	0	0.459161	0	0	0.666482	0.230404	0.248863
12.1813	0.478069	6.49842	1.73552	0.19216	0.123348	0.883561	0.183733	0
0.427143	0.131459	1.96769	0.295904	0	0.258313	0.055475	14.9435	0.37287
5.78731	0	0.458123	0.663701	0.163668	0.119992	2.5808	18.3897	1.42748
1.40754	8.84998	12.2047	0.080937	0.239412	0	0.162518	38.4983	0.49441
8.59431	0.309634	1.57594	0.868405	0.056703	0.255207	1.6017	31.3531	0.051878
0.257977	0	0.801736	0.645851	0.050403	0.081193	0.399902	0	1.07458
3.06462	2.48283	1.06586	1.41848	0.129157	0.277727	0.094943	31.801	0.220973
10.8209	0.363882	1.76274	0.25413	0.129157	0.289528	1.72379	1.72137	0.51754
3.85571	10.9152	0	0.473344	0.077179	0.448898	0.103137	39.4608	0
5.98782	0.331703	0.6584	0.049807	0	0.771733	0	0.214299	0.166495
9.80931	0.887338	3.45754	0.193003	0.10331	0.244487	0.050006	17.453	0.202647
0	0.209509	0.148829	0.389658	0.044276	0.757127	0	15.4171	0.201026
8.24257	0.134276	0.178525	2.1752	0	0.812867	0.620474	34.5312	0.585033
1.8133	0.181883	0.187171	0.372855	0.162345	0.480134	0.050006	0	0
2.49922	20.1827	0.215654	0.313156	0.215476	0.921824	1.06453	0	1.86744
7.95112	0	2.86062	2.46375	0.143454	0.529377	3.13667	13.8219	2.0535
2.19007	27.5401	0.338909	0.665712	0.473536	0.643059	0.273347	14.9021	0.292923
0.52832	21.1646	0.093586	1.28716	0.312981	1.20435	0.439447	0.237162	0.69749
0.472233	0.158731	0.07731	1.87626	0.044276	0.145724	0.20926	0.372779	0.478498
0.382807	0.157751	2.72255	2.51655	0.243517	0	3.11165	28.6636	0.560459
0.419915	4.83321	1.10553	0.784041	0.215476	0.441554	2.37593	22.3557	0.553336
0.384749	0.315224	6.59852	1.42355	0.199874	1.40782	0.232406	0	0.880011
0.219643	9.96724	6.53116	0.099218	0.332144	1.48498	0.115093	14.2686	0.047097
0.094133	0.500241	1.04587	1.13247	0.047029	1.22282	1.78335	12.1701	0.141292
0.417322	0.671851	4.04693	0.89361	0.687169	0.268781	3.60898	0.400573	0.094195
0.058049	0	4.07833	1.14386	0	0.561235	2.3087	0.938962	0.259596
0.115614	37.7637	0.175201	0.351913	0.320876	0.351212	0.069753	13.7007	0.187543
0	14.6013	0	0.099218	0	0.415567	3.12848	15.2236	0.620787
0	19.105	3.16685	2.59045	0.091829	0.18101	3.89657	0	0.18839
0.262629	16.4017	0.275833	0.053553	0.617258	0.182354	6.6915	0.252213	0.563768
0.149958	19.9613	0.10765	0.558969	0.199874	0.4912	7.24768	0.144052	0.313449
4.77391	17.4615	3.61896	0.704496	0.941414	0.072454	3.59879	12.2165	0.310384
0.377245	13.0453	0.190406	1.76808	0.108755	0.177984	8.99713	9.19733	1.12666
5.64306	0.146309	2.35597	1.75727	0.061726	0.111831	0.281003	15.9984	3.43318
0	2.29375	6.13079	0.20161	0.099937	0.240987	0.104476	0.109131	0.904316
0	5.0166	7.34521	0.078754	0.118161	0.20161	2.3593	0	0
0.089164	0.402054	0.108365	0	0.135209	0.19531	2.94223	0.118225	0.628995
5.29341		17.2893	0.091355	0.224858	0.214211	2.81361	0.43725	5.65634
0.505459		0.885157	0.059853	0.144027	0.39062	0.30466	0	7.9075
6.23042		0	0.488789	0.40886	0	0.161617	8.20469	2.33883
0.624932		1.72266	0.4804	0	0.105793	0.772759	0	0.216187
1.91428		3.24529	0	0	0.108681	0	0	0.091311
0.079257		0.070183	0.275811	0.046508	0.19216	0.270196	21.8673	0.099587
2.59502		0	0.184832	0.05891	0.225115	0.233322	0.131951	0.197248
0.800224		0.23248	0.234687	0	0.312633	0.565721	0.459965	0.184757
0.552408		3.3919	0	0.245182	0	0.061244	0	2.32242
0.750933		0.337754	0.17225	0	0.275954	0.412998	0	0.086505
1.29645		0.333447	0.958282	0.049609	0.486068	0	20.2211	1.03451
6.22304		9.79576	0.104976	0.145726	0.050403	2.19756	25.3645	1.90913
2.20715		5.46352	0.059146	0.046508	0.856792	7.36511	18.9298	0.076893
3.47292		3.25203	0.046694	0	0	8.29705	0	0.13319
0.168352		10.1988	0.885142	0	1.32717	0.595938	0.524444	0
0.187058		1.70886	0.268547	0.145726	0.927317	0.304945	0.336939	0.176457
0.466908		0.099749	0.348049	0.927429	0.18901	0	21.5596	0
0.411528		3.51796	0.176376	0	0.047252	5.56659	0.576976	0.120905
6.30483		0.722707	0.601603	0.175715	0.266611	4.5633	0	2.20903
9.34747		0	0.202342	0.332549	0	0	14.3322	0.66498
0.056117		3.90405	0	0.210379	0.056913	6.06805	9.92475	0
5.31379		0.313496	0.230359	0.619566	0.056703	0	6.16408	0.178568
0.415269		4.69437	0.046694	0.62502	0.523765	2.02824	23.6235	0.960233
0.071082		2.59814	0.08405	0.617675	0.6551	0.105793	10.7794	0.391952
8.20205		0.417388	0.80254	0.057735	1.08956	6.21994	0	0.87809
10.6193		4.69783	0.235121	0.129599	0.341657	2.11875	14.8159	0.162885
6.13754		10.1013	0.132301	0.047066	0.477631	0	12.5128	0.233819
0.059859		0.331826	0.048251	0	0.180621	0	0.138088	1.63549
0.172094		10.3369	0	0.156888	0.434257	0.726616	7.88988	4.1551
1.58038		4.06811	0.171213	0.053342	0.345184	0	11.9709	0.347215
0.215117		6.52547	0.716369	0.144337	0.600191	0	0	0
3.57499		25.8226	0.433159	0.326954	0.808822	0	0	0
5.71597		0	0.439222	0.167524	0.256745	0	0	0.161953
7.48174		0	0.746995	0.179114	0.322047	0	13.2821	0.127881
0.258313		0	0.311866	0.05648	0.227125	0	0	0.48122
0.800141		1.01993	0.592508	0	0.046694	0	0.421046	0.330528
2.65675		0.488266	0.51675	0.176409	0	0	0.080738	1.32642
0		3.48827	0.360927	0	0.358625	0	14.7279	0.073241
2.35402		0	0.862966	0.241043	1.17488	0	0	0.435899
0.217145		0	0.116097	0	0	0	0.195427	3.71357
0.13799		0.911429	0	0.146408	0.22659	0	17.5275	0.775741
8.29974		2.0599	0.17053	0.157508	0.114972	0	0.08612	0.763852
9.41375		0.449396	0.213938	0.401712	0.275686	0	15.2431	0.780039
8.63251		6.97587	1.11296	0.066153	0.638539	0	5.29312	0.137854
7.87824		2.45819	0.046508	0.122856	0.065165	0	11.873	4.27866
6.95526		0	0.664707	0	0	0	0.096885	0.751062
6.712		1.31051	0.204507	0	0.288838	0	18.8739	1.04265
7.56686		0.08972	0.778244	0.181134	0.104111	0.158893	14.784	0
4.23886		0.279783	1.76412	0	1.34105	0.17827	0	4.42323
0.072376		0.243119	1.09688	0.100805	0.180118	0.13254	0.150213	0.728106
0.186569		0.302232	1.93311	0	0.183664	8.02246	4.65511	0.749464
0		0.286682	1.19123	0.047252	0.550993	0.058131	0	7.1452
0.577876		3.04416	1.66532	0.057097	0.689591	0.209704	4.09634	9.62707
7.09222		0.137073	2.20315	0.173703	0.180551	12.2712	11.7903	0.976594
3.04944		2.04066	0.846228	0	0	6.82281	4.382	6.83541
5.48794		0.537575	1.84526	0.217994	0.232226	6.32772	19.8983	0.44783
0.249395		3.38944	0.510052	1.10988	0	6.1145	0.260411	7.18753
0		0.441723	0	0.1421	0.270798	0.087299	14.5949	4.81641
0.606078		0.166866	0.103955	0	0.077095	0.244152	6.66909	6.81666
11.0608		0.440653	0.110256	0	0.092515	1.78821	13.3394	5.10048
17.1672		0	0.072454	0.093656	0.202651	3.20695	14.7332	0
8.01508		0.692288	1.16325	0.07105	0	10.1991	0	2.63786
1.69442		5.19403	0	0.080738	0	1.22867	3.04881	0.054253
5.72122		0.439447	0.116556	0.119493	0.087375	10.0501	0.396392	0.512963
2.79853		0.063003	0.624173	0.52157	0	9.84227	0.24029	0.108505
1.32163		2.69142	0	0.07105	0	0.081911	3.04366	6.1356
0.186008		0.438464	0	0.167936	0.667316	0	0.566761	6.54708
0.211585		5.26975	0.094505	0.050403	0.128492	10.8627	0.205075	0
0.231869		2.05487	0.100805	0.551851	0.159331	0.195443	18.4886	0.173133
0.330165		2.75317	0	0.20476	0	5.13914	9.41669	3.53894
0		0.251143	0.100805	0	0.299559	0	9.57875	4.61071
0		2.19061	1.67377	0.135457	0	0	13.173	6.70326
12.1414		5.93265	0.55301	0.373294	0	9.18971	10.477	1.95997
0		0	0	0.100805	0.096886	1.77565	7.49922	0.685536
10.0243		0.636045	0.585265	0	0.224713	4.49983	0.162757	0.406599
5.93014		5.04941	0.099755	0.378019	0.324191	0	4.60381	0.058593
5.84562		0.531736	0.565268	0.507176	0.065632	0.205365	13.3094	0.558695
0.353998		0.28509	1.17487	0	0.748638	0	0.1649	0.058593
0.538087		2.12748	0	0.095733	0.059382	0	10.608	0.167966
0.075275		0.423503	0.484341	0.047866	0.773766	0.073241	7.05659	0.509445
11.2765		0.27478	0.047066	0	0.312908	8.25005	24.7186	3.49101
7.94084		0.063003	1.23498	0	1.94206	0	32.5843	0
0.223792		0.131257	0.33857	0.046322	0	4.58797	15.0274	0.16127
3.33723		0.056965	0.075306	0.179113	0.109387	4.09943	17.768	1.04461
4.00096		5.3575	0	0.08338	0	0.130823	1.90341	0.155814
0.103759		1.01435	0.097271	0.120438	0.081259	4.81175	17.0906	0.838346
11.5028		0.930016	0	0.225641	0.099565	0	19.7866	4.69755
0		0.493168	0	0	0.2184	5.61087	1.54281	0.102565
0		0.614578	2.30408	0	0.487191	0	0	5.88773
7.81194		0.814015	0	0.101909	0.762175	4.93454	1.65072	3.36881
2.42238		0.38936	0.18199	0.179113	0.136402	0.267939	0.238229	0
3.10422		0.220511	0.216505	0	0.094505	4.03176	11.9419	1.87234
3.37932		0.308926	0.888536	0.138967	0.047252	11.2624	14.1601	1.73094
5.06551		0.050403	0	0.112718	0.230703	7.21722	13.6076	4.25715
0.741848		0.526074	0.387346	0	0.296807	6.91622	0	4.83065
5.65214		0.70518	0	0	0.77259	0.08955	14.606	2.00289
0.566579		0.588432	2.61556	0	0.240367	4.59235	0	0.427118
0.050403		0.449213	2.77468	0	0.290415	7.4763	6.17753	0
13.2809		0.384235	0.096836	0.572909	0	0	13.3246	5.92744
7.80832		0.10742	0.751894	0.787898	0.085054	0.091866	0	5.4741
7.68282		0.146482	2.47168	0.278859	0	3.65706	0.553378	4.7755
6.38048		0.055338	0.73824	0.179034	0.133882	0	18.4916	0
9.60924		0.608716	0.697252	0.208331	0.276699	11.0081	0	0.088567
13.0884		0	0.053553	0.074869	0	7.95308	18.3891	1.14831
0.233448		0.174899	0.343852	0.048827	0	0	2.87046	1.18975
10.065		0.055338	0	0.055338	0.070564	8.56777	0	2.1557
7.92433		0	0.311866	0	0.119706	0.339349	3.45696	0.137092
0		0.655248	0.056703	0	0.063003	5.27149	17.516	0.247893
0.593347		0.230452	0.882778	0.294593	0.198129	0.166012	0	3.75347
0.087239		0.784103	0.129157	0	0.352818	0.260249	0	4.40794
0		0.601381	1.29205	0.179034	0.233112	0.224605	0.19531	0
0.079899		0.264921	0.699336	0	0	5.00846	0.402575	0
0		0.19846	0.412955	0.055338	0	1.89502	0.22542	2.10942
0.066583		0.117859	1.60949	0	0	5.00076	0	0
6.4323		1.04161	0.249019	0.052083	0.463589	0	0.614416	0.233682
0.841369		0	0	0.067196	0	2.15609	15.445	0.139806
0.138344		0.758276	0	0.126951	1.19552	0	0	2.59205
0		0.050511	0	0	0.100408	0.197432	11.0759	2.40401
0.902906		0.280677	0.448087	0.157876	0.094133	7.01706	0.331495	0.218447
8.07961		0.574099	1.64478	0	1.15379	0	0.292967	2.91254
5.63214		0.114492	0.156767	0	0	13.9237	5.66521	5.31573
0.075163		1.15127	0	0.048827	0.163808	3.14756	8.43636	0.136178
0.075163		0.455723	0.298106	0.10091	0.177039	2.09626	0.091552	2.33571
0.070742		0.629956	0.109468	0	0.238625	0	5.99903	0.144284
4.85076		0.30917	0	1.04795	0.128632	1.63555	8.18028	6.96167
2.74145		0.308866	0.674758	0.103955	0.572898	5.85761	0.454396	4.52102
0.215441		1.04277	0	0.114981	0.138082	0.352447	12.8558	0.286946
0.141484		0.238128	0.518548	0.20476	0	4.47342	12.9831	2.80014
0.670487		0	0.28635	0.077966	0.143895	7.57988	0.101308	0
0		8.02334	1.19205	0.369559	0.122856	0.422146	0	5.81103
3.76189		0.716475	0.475832	0.261463	0	0.291232	11.1355	0.103346
0.592149		0.423891	0.20161	0.126006	0.135457	0.05767	0	3.12587
0.102982		0.121889	1.92945	0	0	5.00947	0	4.46237
0.189407		0.132307	0.915104	0	0.122856	0.055363	5.87884	0.200232
0.491849		2.07475	1.86304	0.056703	0.156878	5.89345	0.101308	4.4661
1.51365		1.18977	2.76981	0.176409	0.355968	7.27164	12.9062	5.72832
1.85776		1.48179	1.81725	0.116556	0.220511	0.096886	0.300572	5.46157
0.343536		1.78209	0.643287	0.085054	0.103955	0.179931	0.375435	0
7.18224		0.107917	0.132307	0.289815	0.160658	0.179931	4.44278	2.41091
3.85067		0.252013	0.627373	0.26671	0.389197	0	0.109143	0.118413
0.282501		0.563567	0.426847	0.078444	0.159689	0.540356	9.38667	0.137604
0.892553		0.628585	0	0.134924	0.673644	0.242215	12.8545	0.275208
2.82181		0.960126	0.792867	0.662067	0.315239	2.07196	8.71429	0.151225
2.38585		0.196294	0.103955	0	0.128669	0.141869	9.55673	3.07526
0.714597		0.930616	0.148058	0.578917	0.772067	1.25016	0.160842	4.70514
0.085467		1.75888	0.370511	0.186777	0.743564	5.96143	12.7591	0
10.4967		2.38817	0.985485	0.046694	0.159393	0	0.252276	3.66086
0		0.050403	0	0	0.867408	5.95433	16.0378	5.50306
1.49792		0.116398	1.25809	0.099615	0.330897	0.089595	0	0.318076
0.080719		1.5378	0.062507	0.099615	0.228396	0.058824	28.0041	0.105606
9.00466		0.252013	0.04688	0.298844	0.196451	0.124568	13.2821	0.097403
11.9417		0.610681	1.97289	0.056033	0.22324	1.29346	0	0.231186
0.237369		0.249763	0	0.068485	0.247052	1.38159	15.7557	0.485863
7.51504		0.548576	0	0.05292	0.22324	0.164819	8.97167	0.387663
4.57402		0.905398	0.110256	0.062259	0.092272	11.6598	0	0.087543
7.77355		0.164667	1.20197	0.096502	0.14585	6.36	0	0.722909
4.11351		0.450676	1.76337	0.112066	0.410761	3.80397	9.5459	1.57495
0		0.793315	0.297082	0.115179	0.080366	0.14027	2.57938	0
3.75759		0.70376	0	0	0.197127	5.18345	0	0.838032
0.298196		0.047252	0.056703	0	0.098225	0	0.528493	0
6.82522		0.202398	0.226182	0.183664	0.149633	0	5.06742	1.60468
5.61583		0.502451	1.11639	0.294141	0	0.196278	0	0.093761
8.88937		0.20706	1.08962	0.169464	0.113406	0.326551	2.8141	0.776794
9.77537		0.794796	0.560466	0	0.158056	9.39224	12.0042	0.065632
4.27		0.517283	0.801548	0.090784	0.199773	14.0853	6.51885	0.668624
0.174579		0.193093	0.345087	0.228473	0.177984	0	0.153008	0.872375
8.91785		0.884139	0.551278	0.139202	0	8.91504	17.0203	0.782815
6.65547		1.90442	1.73564	0	0.056703	0	0	0.166301
0.149577		0.0805	2.50605	0.057497	0.132307	0.102537	0	0.357705
0.115801		0.404176	0.628513	0.421675	0.594082	0	0.103756	0.197679
0		0.55212	1.2004	0	0.329465	5.77444	20.4286	1.01952
0.120626		0.37884	1.9463	0	0.550876	6.98141	16.978	0.610572
0		0.487231	0.094505	0	0.22547	1.90786	0	0.275672
7.09371		0.251266	0.217361	0.093017	0.050204	4.05373	31.7918	3.66964
0		0.773045	0.100805	0.127123	0.505112	0	0	0.198315
5.75329		0.103532	0.596044	0.05581	0.100408	0	12.7597	0.313931
0		0.077729	0.119706	0	0.675451	0	5.94277	0.052083
9.96789		0	0.579163	0.359664	0.306832	0.078124	0.104219	0.470346
6.74337		0.844629	0.059853	0	0.268278	2.30299	6.90001	1.56346
0.112679		0.266655	1.70855	0.22324	0.119235	0	0	0.502713
0		0.213399	0.111831	0.173631	0.091779	4.98765	0.719202	0.19216
1.04011		0.49066	0.047252	0.094567	0.834419	0.662829	36.1736	0.933185
0.120191		0	0.174563	0	0.154358	6.96931	29.3057	1.50676
3.21931		0.517055	0.319086	0.266647	0	5.03435	0.254318	0
0		0.229302	0	0	0.669365	6.47727	19.0166	0.437715
0.165263		0.311682	1.49121	0.133324	1.18817	6.45771	11.1754	0.29454
0.217847		0.338383	0.418868	0.248905	0.366274	0.745772	29.3233	0.417396
6.14161		0.063003	0.946889	0	0.239412	5.25354	0.328577	0.373918
0		0.094505	1.32127	0.067939	0	6.90015	13.0615	0.371491
0.927409		0.773364	1.84661	0.518809	0.420646	8.51587	0.330508	0.209748
15.9358		0.282814	1.30536	0	0.498567	2.71284	0.272824	0.308716
12.6768		0.39872	0.063003	0.299551	0.422437	0.087141	0	0.239578
18.07		0.197458	1.85502	0.068915	0.354793	0	18.4804	0.741039
9.32935		0.214211	0.359031	0.074116	0.467124	7.84173	0	0.598436
6.30231		0.047252	0.82384	0	0.156432	6.54358	0.306637	0
15.6355		0.093636	0.443823	0	0.472048	3.05536	26.524	0.089465
9.12084		0.92424	0.741415	0.151246	0.050403	0.07546	0.201478	0
0		1.3086	1.50713	0.172936	0.110256	0	38.0104	0.250123
0		0.145292	1.29142	0.205704	0.056703	3.69083	0	0.226812
9.64429		1.13474	1.64585	0.08338	0.506651	0.220891	13.0507	0.825342
0		0.304076	0.48859	0.243964	0.598006	0	0.150823	0.2456
8.92856		0.68924	0.063003	0.853346	0.236262	1.25993	13.9243	0.117558
0		0.389421	1.73836	0.223661	0.327054	0.165861	13.3246	0.083775
0		0.954364	0	0.899815	0.113406	4.07652	0.166247	0.263661
3.87611		0.146482	1.25927	0.132307	0.270673	0	0	0
0.128478		0.278485	0.515568	0	0.072454	0.217503	0.372718	0.330767
0.47367		0	0.116097	0.165383	0.911674	3.75074	17.5536	0.437767
7.1381		0	0.053342	0	0.609817	4.61823	19.8723	0.752543
0.946149		0.074869	2.10615	0.286499	0.810238	3.53586	0	0
0.129157		0.060453	0.138061	0.119706	0.103955	5.86784	5.08402	0.486016
0.265382		0	0.047066	0.274987	0.103955	0.278436	0.520353	0
25.4194		0.648369	0.487313	0.286392	0.135457	2.7863	17.4363	0.727977
6.13106		0.949093	1.41863	0.227246	0	0.210752	20.0237	0.633182
0.364581		1.01196	0.128648	0.858862	0.252056	5.26148	9.10769	0.333334
0.463529		0.887104	0.161281	0.20532	0.097655	0.19877	0.691365	0.174991
0.234804		0.797905	0.18199	0.186777	0	5.66039	6.10678	1.09674
12.625		0.475771	0.947563	0.118331	0.632227	0.164714	0.895703	0.137067
8.10436		2.77033	0.662291	0.152535	1.24336	7.86706	0.669711	0.047252
2.8436		0.770066	0.583519	0.399503	0.176409	3.49037	0	0.262789
2.37161		0.689215	2.81621	0.08405	0.047252	5.63021	0	0.538677
0		0	2.39283	0.093389	0.126006	0	0	2.23243
5.90632		0.54403	0	0.068485	0.185299	0.349602	0	0.183049
5.79899		0.776413	2.18433	0.093389	0	5.0013	16.0206	0.391211
5.48576		2.85675	0.098352	0.056033	0.329109	0.52363	0.493796	0
0.11541		1.03795	2.38592	0.068485	0.047252	6.52501	19.7036	0.414481
11.3865		0.441661	2.16818	0.121751	0.816177	0.552819	30.5734	0.310133
10.6138		2.15847	0.775027	0	1.12301	0	16.8322	0.210989
0.133165		2.48214	0.174801	0	0.382157	0.221699	0	0.236262
0.186431		0.39773	1.63855	0.112066	0.343725	5.37174	0	0.318747
11.8241		0.509147	0.753295	0.049807	0	0.080354	0.427821	0.73843
0		0.111467	0.175778	0	0.190978	4.53667	0.439446	0.264285
0.670392		1.73448	0	0.056033	0.187171	0.530639	12.2911	0.097655
8.09261		0.524127	0.459159	0.228802	0.31792	6.79784	20.9136	0.236262
0		0.218279	0.050204	0.13697	1.23301	5.72768	20.2164	0.559451
1.12559		3.01162	2.8727	0	0.126137	7.29012	22.6771	0.287028
2.89739		2.42106	1.33513	0.191447	0.19124	0.217851	7.05881	0.062373
0.591671		0.126137	1.07207	0.076267	0.489831	0.096501	25.1277	1.25631
10.2555		0.069172	0.081582	0	0.130206	3.89888	32.4012	0.258514
0.081588		0.459791	1.1905	0.486529	0.389789	0.057901	0.676608	0.671156
9.98631		7.6743	0	1.17209	0	0.247044	13.4188	0.369208
9.00129		0.280079	0.824092	0	0.286182	0	0.223211	0.052083
18.0174		0.205966	1.43168	0	0.641165	2.48946	13.4676	1.0032
7.88111		0.247319	0.075306	0.382807	0.220808	0	2.48946	0.386427
7.10173		0	1.41814	0.268562	0	0.33737	0	4.08079
2.47354		2.04708	0.100408	0	1.37095	0.642889	0.33737	0.732111
0.420062		0	0.396842	0.21023	0.157731	0.247765	0.642889	0
11.9307		0.509234	0.943507	0.050204	0	0.362031	0.247765	0.153171
9.4845		3.89346	1.28318	0	0.069172	0.091329	0.362031	1.22532
11.1231		9.97273	1.73846	0	0	0.055363	0.091329	6.25619
7.80677		1.94389	3.23928	0	0.258584	0.211419	0.055363	2.12669
0.085148		0.047252	0	0.638856	0.117999	3.9569	0.211419	0
0		0.340217	0.292965	0	0.645486	0.415225	3.9569	4.2646
9.20854		0.262644	0.072454	0.623405	1.30217	0.152249	0.415225	0
10.291		0.210075	0.933701	0.063003	0.061082	6.84451	0.152249	2.2932
8.11224		1.13059	1.22617	0	0	4.4017	6.84451	0
1.04759		0.159037	2.17483	0.261463	0.752386	0	4.4017	0
8.43399		0.585898	1.49397	0.943708	0.109822	4.86963	0	0
0.87673		0.069753	0.27517	1.09521	0.103546	2.22085	4.86963	2.88183
12.0613		0.36507	1.56305	0.063003	0.215786	0.072664	2.22085	0.44496
0.195308		6.14907	0.966463	0.29342	0.878302	3.39304	0.072664	3.28058
7.84654		0.328227	0.845538	0.171746	0.047252	4.64513	3.39304	0
0		0.316012	0.78491	0.157508	0.42438	4.44286	4.64513	7.32533
0.101746		7.43255	0.104575	0.144907	0.285066	3.22499	4.44286	10.7829
0.119666		5.59516	1.40148	0.173259	0.116556	0.202769	3.22499	0.227681
5.12057		4.08329	0.049212	0.19531	0.088205	0.093586	0.202769	4.23507
12.3169		1.36947	1.19551	0.222611	0.34049	5.65426	0.093586	0
9.04787		2.89885	2.09246	0	0.252013	6.63227	5.65426	1.69651
1.34087		2.3968	0.072168	0	0.130657	0	6.63227	0.464921
0.272469		0.490771	0.86066	0	0.256156	2.14929	0	0.269224
3.44405		6.18321	0.272985	0.066153	0.103955	7.47185	2.14929	0
10.687		0.134583	0.387544	0	0.122856	0.067138	7.47185	1.29647
2.86119		0.658429	1.12774	0	0.047252	0.069172	0.067138	1.77076
9.7862		6.92995	0.150017	0	0.107105	0.141735	0.069172	3.30371
0.21484		0.453008	0.093761	0.071598	0	0.180941	0.141735	2.76035
11.6289		0.180075	0.053131	0.464656	0.360673	0.142413	0.180941	1.90402
0.087889		0.434361	0	0.443046	0.493198	3.92897	0.142413	2.84428
8.37931		0	0.651715	0.484843	0	0.07768	3.92897	4.0224
9.83236		0.073241	0.156268	0.049807	0.287648	0.576434	0.07768	1.48365
0.166689		0.19718	0.817061	0.156241	0.04595	0.435377	0.576434	1.81802
7.74856		0.333824	0.206586	0.873777	0.988136	8.61036	0.435377	0.226188
0.07218		0.929989	0.354728	0.473509	0.217897	6.44879	8.61036	0.777303
6.83084		0.479283	0.671737	0.429588	0.305952	0	6.44879	0.822388
0		1.61412	0.569291	0	0.25479	0.219723	0	0.644582
5.80018		0.358279	0.165644	0.525248	0.354784	4.18964	0.219723	1.79447
10.2004		1.13504	0.360448	0.297474	0.300709	0.089842	4.18964	0.199555
13.5517		0	1.33751	0.095348	0.8656	0.216539	0.089842	3.41843
10.1715		0.807439	0.510719	0.24606	0.60324	6.63434	0.216539	4.2687
4.94357		1.43808	0.562304	0	0.094505	5.30266	6.63434	5.06767
14.0373		5.34671	0.170109	0.510944	0.746934	2.78221	5.30266	3.68043
8.82776		1.61777	0.302415	0.049212	0.763023	0	2.78221	1.99985
11.0932		5.83012	0.472524	0.064591	0.157088	0.063688	0	0
6.30691		4.84865	0.365419	0.107651	0.422936	0.474691	0.063688	3.32913
11.1238		0	0.129157	0	0.154358	0.288718	0.474691	1.34048
0.07474		2.99498	0.773786	0	0	6.4961	0.288718	4.17174
6.71572		5.05785	0.239412	0	0	0.135867	6.4961	3.10681
0.091866		4.99078	0.179559	0.127424	0.189736	4.16447	0.135867	2.88879
0.12326		0.205067	0	0.184545	0	0	4.16447	5.6449
8.41366		0	0.047252	0	0.725578	4.08271	0	6.49446
2.69786		0.143157	0.702552	0.341596	0	5.25153	4.08271	0.584899
4.41885		4.45212	0.484253	0.283426	0.059853	0.491605	5.25153	1.90443
13.0465		0	1.03705	0.645907	0.166959	0.105722	0.491605	7.24677
3.58654		8.01091	0.783434	0.319168	0.374519	0.071649	0.105722	0.394688
11.9224		0	0.240987	0	0.264386	3.54915	0.071649	6.94161
0.200544		0.329428	0.259061	0.049212	0.404955	0.434858	3.54915	4.62213
0		0.138722	0	0.126106	0.271346	0.806218	0.434858	0.384642
6.81695		0.146398	0.363557	0	0.241859	8.2589	0.806218	4.62994
0.202131		0	0	0	0.27492	0	8.2589	3.03477
0		0.362005	0.059503	0.114634	0.202342	0.285505	0	3.43183
0.106534		2.0861	0.431178	0.243964	0.096502	0.054253	0.285505	0.06459
0.407607		3.13253	0	0.413535	0.643671	0.072337	0.054253	0.686156
10.9242		4.12756	1.82157	0.338526	0.115179	1.09828	0.072337	0.189734
17.3499		4.30593	0.365419	0.255721	0.049807	0	1.09828	0.192426
0		0.283547	0.407946	0.273357	0.193003	0.061486	0	0.145329
9.49875		2.51094	0.519777	0	0.046694	4.41634	0.061486	4.31951
25.1243		1.79206	0.909005	0.152845	0.423855	2.26886	4.41634	0
10.9951		4.37863	0.673931	0.052908	0	2.7872	2.26886	2.72136
7.13147		4.0163	0.217675	0.067604	0	0	2.7872	0.314879
0.167142		9.25612	0.286762	0.104713	0.096502	0.284103	0	2.60244
7.98745		5.77131	1.87021	0.058786	0.398354	1.76721	0.284103	0
0.692661		0.274125	1.52205	0	0.112799	0	1.76721	0.368166
2.56321		0.647413	1.64053	0	0	0.196756	0	0.077509
		8.20659	1.1754	0	0.610247	2.97226	0.196756	1.48291
		2.96289	0.879745	0.343901	0.049807	2.48541	2.97226	0.140581
		6.93188	0.386001	0.135209	0.519458	2.912	2.48541	4.44349
		0.418988	0.700219	0.067604	0	0	2.912	0.093435
		0.529223	0	0.04409	0.941905	0.06872	0	8.11686
		0.908604	0.046694	0.105816	0.519863	0	0.06872	2.73533
		2.34861	0.927721	0.847693	0.350207	4.40207	0	0.879991
		0.078498	0.046694	0.220511	0.376525	0.308472	4.40207	11.9917
		12.3561	0.140083	0.159783	1.12517	1.76616	0.308472	0.471708
		0.369553	0.112066	0.138607	0.515921	0.226922	1.76616	7.07229
		4.08284	0.121405	0	0.213393	0.689325	0.226922	0.611766
		2.63888	1.45379	0.078754	0.065189	0.335824	0.689325	4.31344
		5.05063	0.110256	0.151208	0.865355	1.98806	0.335824	0
		0.230504	1.24661	0.053553	0.208537	0.05673	1.98806	1.74856
		0.252752	0.207911	0.10553	0.062259	1.14721	0.05673	1.98758
		10.3009	0.923976	0.173259	0	0.078004	1.14721	0.922201
		9.6291	0	0.09293	0.349271	0.241104	0.078004	3.09843
		0.108283	1.11954	0.253588	0.383252	0.208011	0.241104	4.21937
		0.301648	0	0	0.062259	0.234013	0.208011	1.6441
		2.81809	0.261688	0.047252	0.222576	0	0.234013	4.75672
		0.138375	0	0	0.08405	4.2545	0	0.563977
		0.350101	0.319666	0.072454	0.177438	0	4.2545	0.508364
		1.64417	0.047252	0.151208	1.44801	0.223376	0	0.405787
		0	0.511072	0.13149	0.230802	0.322654	0.223376	0.097523
		0.398728	0.059853	0.085054	0.10553	0.827538	0.322654	0.076488
		0.279082	0.98615	0.110256	0.309389	0.369922	0.827538	0.336549
		5.57482	0.110256	0.075604	0.371176	0.454491	0.369922	0.484426
		4.11336	0	0	0.066153	0.142965	0.454491	2.28895
		1.51981	0.094505	0.062818	0.36386	0.12152	0.142965	0.270259
		0.081192	0.259059	0.107105	0.141127	3.23281	0.12152	0.422568
		0.55322	0.45277	0.081904	0.063003	0	3.23281	0.173954
		0	0	0	0.456722	0.19477	0	2.60832
		0	0.066153	0.296976	0.492718	3.79277	0.19477	3.26326
		6.40292	0.157508	0	0.292162	0.100076	3.79277	0
		0.71048	1.26113	0.146309	0.164438	0.125094	0.100076	0.235452
		0.407679	0.370144	0	0.252013	0.053612	0.125094	1.11314
		1.70196	0.185859	0.132301	0.171099	0.221596	0.053612	0
		0.39164	0	0	0.389652	6.42827	0.221596	2.84467
		0.644925	0.050403	0.05292	0.078754	0.201581	6.42827	4.49015
		0	0.053553	0.071598	0.204914	0	0.201581	7.55955
		0.510854	0.214211	0.241145	0.126006	0.053612	0	2.57163
		0	0.056703	0.218369	0.620582	3.45494	0.053612	0.19124
		0	0	0.355968	0.168534	3.94091	3.45494	0.348295
		0.718301	0.072454	0.059853	0.050403	0.244828	3.94091	6.37763
		0	0.088205	0.056703	0.665654	0	0.244828	2.79137
		0	0.383249	0.105674	0.183654	8.62823	0	1.86506
		0	0.143977	0.063003	0.559019	1.23298	8.62823	1.18962
		17.6792	0.229751	0.165383	0.470393	0.103394	1.23298	1.04719
		0	0.542212	0.357543	0.076694	0.164178	0.103394	7.45526
		0	0	0.059853	0.967877	3.90377	0.164178	2.78423
		0	0.117939	0.047252	0.275176	9.42315	3.90377	3.3478
		0	0.192991	0.344858	0	2.37093	9.42315	3.37198
		0.537939	0.547602	0.074866	0	0	2.37093	0.400688
		0.3993	1.63607	0.148264	0.053553	0.193003	0	0
		0.188591	0.392803	0.066058	0.263038	0.299155	0.193003	3.51178
		0.488991	0.107105	0.203254	0.41036	4.94741	0.299155	2.18752
		0.473534	0	0	0	0.060554	4.94741	0.056339
		0.844315	0.19216	0.066058	0.050403	0.302768	0.060554	1.43538
		1.41665	0	0	0.247271	0.068627	0.302768	0.486855
		0.115716	0	0.17322	0.138607	0.114533	0.068627	0.495929
		0.136507	0.370762	0.251022	0	6.51272	0.114533	0.149353
		0.635266	0.837398	0	0.255037	0.091424	6.51272	0
		0.148058	1.05012	0.311295	0.081904	1.00902	0.091424	0
		1.36682	1.63351	0.289505	0.426591	0	1.00902	0
		0.362385	0.62402	0.063816	0	0.179546	0	0
		0.255163	0.499195	0.146309	0.184959	2.91889	0.179546	0
		0	2.92484	0	0.248863	3.88638	2.91889	3.54723
		0.126006	2.67735	0	0.223661	0	3.88638	1.98
		2.13746	1.25383	0.224133	0.122993	0	0	0.795926
		1.54745	0.261463	0.049807	0	0.137255	0	1.99905
		2.04353	0	0.174325	0.832845	0.361653	0.137255	2.11868
		0.213174	0.278789	0.119706	0.3292	0.400195	0.361653	0
		2.67062	0.094505	0	0.540253	1.75022	0.400195	3.10741
		0.047252	0.371437	0.19531	0.047252	0.184544	1.75022	0.33923
		0.080685	0.925767	0	0	0.068855	0.184544	1.1331
		0.169367	0.436297	0.179559	0.098251	3.25751	0.068855	0.984613
		0.299265	0.10343	0	0	1.94244	3.25751	0.45164
		0.146761	2.13678	0.075604	0.167709	3.43655	1.94244	0.408701
		0.593425	0.184396	0	0.519712	4.07012	3.43655	0.918831
		0.342107	2.60081	0.050928	0.19846	0.460219	4.07012	0.238361
		0.20476	0.053131	0.144907	0.554733	2.82161	0.460219	0.565498
		0.674607	0.04688	0.116556	0.195087	10.0877	2.82161	0.264292
		0.308607	2.01131	0.154358	0.243108	4.73172	10.0877	0.133892
		1.18993	0	0.050403	0.04502	8.1865	4.73172	0.314374
		0.164947	1.04418	0.100805	0.165073	3.47305	8.1865	0.612649
		0.439371	1.99246	0.264614	0.050594	0.86775	3.47305	0.667754
		0.601866	1.71912	0	0.070531	3.0755	0.86775	0.30741
		2.14723	0	0.072454	0.141063	0.92981	3.0755	0.052083
		0.164202	0.187521	0.051303	0.04502	0	0.92981	0.052083
		0	0.856188	0.062755	0.108048	1.64707	0	0
		0.169698	0.285519	0.109822	0.047252	0.126137	1.64707	0.187859
		0.069304	0.791281	0.062755	0.163808	0.093586	0.126137	0.608725
		0.526232	0.050403	0.234469	0.212636	0.15075	0.093586	0.545872
		0.107105	0.100805	0.21023	0.25163	0.730448	0.15075	0.508048
		2.01761	0	0.370135	0	0.092846	0.730448
			0.291015	0.084719	0	0	0.092846
			0.509807	0.075306	0.047252	0.168861	0
			0.54169	0	0.151208		0.168861
			0	0	0.069635
			0	0	0.057603
			0.261463	0.134924	0.050403
			0	0.128648	0.058278
			0.611971	0	0.245713
				0
				0
				0.053342

## Sheet: Fig. 3e
Fig. 3e
H3K9me-EdU PLA	ATRi-DMSO	ATRI-HU	G9a-EdU PLA	ATRI-DMSO	ATRI-HU
	0	0		0	1.65668
	0	0		103.007	0.400412
	0	0		0	0
	0	0		0	0.372167
	0.380378	0		0	0
	0	0.39941		104.871	9.4589
	0	3.93541		0	0.828515
	0	0		91.5076	0
	0.380378	1.04093		0	0
	0	1.06443		78.6163	0.636655
	1.89538	0		76.8436	0
	0.740078	0		0.638266	0
	0.36629	0		34.3225	2.8312
	0	0		2.00298	1.56379
	0.783989	0		0.66626	0.760764
	5.91517	0.568631		49.0479	0
	0.406824	0		73.9894	0
	0	0		0	0.791553
	1.95129	0		0	0.485696
	0	0		85.083	3.94849
	0.826399	0		0	4.81093
	0.38068	0		1.64988	2.34116
	0	0		0	0.431
	1.51437	0		0	5.15623
	0	0.437911		0	0.763236
	0.375243	0		0	0
	0.399366	0		0	6.83231
	0	0		53.8595	3.13313
	4.63382	0		71.6799	0.636655
	5.1262	0		66.7281	0
	0	0		0.988915	0
	0	0		2.85077	0
	3.79586	0		98.9501	0
	3.67825	0.428972		120.568	5.38325
	3.53811	0		61.6925	0
	1.94283	0		42.958	0
	0.387802	0		1.48458	0
	0.372552	0		0.702424	0
	0.777783	0		0	0
	7.24964	0		97.4259	0
	1.5331	0		63.4696	0
	4.3605	0		0	2.74732
	3.59548	1.14797		0	0
	1.66668	0		0	0
	2.50721	0		0	0
	1.69008	0		0	0
	4.84983	0		40.0833	0
	1.50998	0.679743		0	0
	1.16864	0		0	0
	3.98953	1.21919		0	0.383962
	1.15201	0		33.9275	4.40412
	1.96479	0		49.8303	2.80038
	10.3772	0		0	0
	0.788462	0		0	0
	2.06537	0.411085		0	0
	1.1887	0		7.27993	0
	8.146	0		7.38413	0
	1.91709	0		86.2937	0
	1.87706	0		0	0
	10.1837	0		55.2097	0.366016
	10.1963	0		0	17.279
	2.0886	0.398695		0	0
	13.9281	0.367553		0	7.70538
	0.394456	0		0	0
	0.40514	2.6707		0	0
	2.02535	0		135.693	2.27997
	5.94298	1.68729		0.795189	0
	4.90604	2.44312		0	0
	5.03319	0		105.622	16.2984
	2.22692	0		94.7887	2.84245
	0	0		0	4.90601
	21.789	0		0	0
	32.8897	0.822091		1.6333	5.8413
	26.4226	0		1.21991	2.98562
	19.2991	0		1.26354	16.721
	9.07443	2.40053		0.429563	0.774047
	4.71356	0		1.21725	0.39032
	14.4392	0		1.2228	0
	0	0		10.3378	0.768779
	11.2988	0.39367		38.8045	0
	10.89	0		46.0268	0.781941
	5.52616	0.755072		0	0
	9.48346	0		7.21827	0
	11.1063	0		0	0
	30.6651	2.59723		15.7896	0
	13.0148	0		0.688655	0
	14.767	0		40.4823	0
	10.2541	0		30.5511	0
	11.0372	0.742862		18.8543	2.72148
	41.9867	0		9.33148	0
	0	1.20704		24.9358	0.432612
	7.89281	0		1.33824	0
	39.74	0		0.734738	1.91562
	21.7872	0.749168		0	0
	11.6057	0		64.442	0
	11.0028	0		0	0
	8.5966	0		0	7.23409
	17.3169	0.383866		1.04305	0
	24.2548	0		3.74501	0
	14.1633	0		11.8482	0
	25.5877	0		4.71544	10.2748
	6.16281	0		0.606762	14.0277
	6.40978	0		34.3934	0
	11.6168	0		4.66638	18.9212
	0	0		83.0108	11.3784
	4.14584	0		80.824	0
	16.352	0		71.8984	0
	6.21816	0		0	3.87323
	0	6.09184		0	0.508583
	1.20006	2.60574		54.9818	6.25425
	6.07582	0		0	0
	0	0		72.8641	2.76677
	1.38864	0		113.55	0
	1.62089	0		93.0271	0
	0.787203	0		131.987	0
	3.12863	0.737009		32.567	1.76874
	5.56232	0		0	0
	0.383509	0		0	0
	2.80562	0		148.098	0
	1.28261	0		81.8543	0.711819
	3.77409	0.372552		71.4714	0
	0.797501	0		2.29557	0
	0.385459	0		0.79412	0
	1.20005	0.731849		56.9218	6.2179
	7.48178	0		4.26703	3.20066
	8.59935	0		39.7138	0
	0	0.358326		69.6367	0
	0	0		160.848	0
	5.50298	0		0.795189	11.2145
	1.19172	0.387784		0.809139	3.62545
	0	4.5731		0	7.31205
	0	0		41.2823	0
	0.401683	0		0.95612	0.392984
	0	0.465099		0	0
	0	0.966302		0	1.58264
	0	0.367732		3.08602	0
	0.38068	0		21.4598	0
	0	1.9053		26.724	6.71204
	0	0		54.4829	0
	0	0		1.13899	0
	0.774515	0		2.33313	0.361594
	2.26636	0		48.4588	0
	2.79822	0		27.3213	0
	0	0		131.139	0.424797
	0.444447	0		70.9723	5.99118
	0	0		0	0.386393
	0.771247	0		0	0.735876
	0.775772	0		0	0
	0.387052	0		67.8037	9.02998
	0	0		0	1.14925
	0	0.366181		0.507508	0
	0.490364	0.749644		0	0
	0	0.738842		14.5773	0.358326
	0	0		38.2768	0.38712
	0	0.770196		37.1033	0
	0	1.15652		6.73759	1.54208
	0	0		61.3598	0
	0	0		0	0
	0.859513	0		14.126	0
	0	2.84002		0	22.5998
	0	0.409589		0	24.8954
	0	0		0	26.3981
	0	0		0	8.34393
	0	0		8.0024	0
	0	0.405396		44.1114	0
	1.24044	0		0	0
	0	0		60.759	0.403735
	0.438433	0		46.6	0
	0	0.386567		0.562863	2.01865
	0.386873	0		0.572244	0
	0	0.375325		0	1.59968
	0.393602	0		0	0
	0	0		14.2373	2.37742
	0	0.384004		0	0
	0	0		53.7961	0.522879
	0.452562	0.865058		23.6957	0
	2.41375	0.473722		68.9361	0
	1.64964	0		2.9261	6.79381
	0	0		0	0
	1.15726	0		11.0146	17.3321
	2.06874	0.394769		0.60131	1.56251
	0	0		3.75291	9.98754
	0.763777	4.45981		0	6.76526
	0	0		0	6.74644
	0	0		9.40625	0
	0	0		48.917	5.69395
	3.2562	0		35.9502	0
	0.429741	0		2.29702	0
	0	0		1.55517	2.63953
	0	0.817745		2.55156	2.40529
	0	1.47026		3.22778	0
	0	1.58825		25.5627	0.385926
	0	0.373705		1.45501	3.47017
	0.388238	1.96893		0.595256	0.451753
	0.627455	0		0	5.83868
	0	0		3.28199	9.22998
	0.803927	0		28.2252	0.780887
	0.376909	0		1.38611	0
	0	0		29.8435	1.42248
	0.882359	0		51.5027	0.395016
	0	0		19.4708	0
	0	0		22.7465	4.55809
	0.375929	0		22.6297	0
	0	0		0	0
	0	0		30.0623	0
	0	0		67.227	0
	0	0		39.5814	0
	0	1.56236		0	0
	0.758285	0		45.6948	0
	0	5.99067		41.4434	0
	8.40966	0		15.9856	0.356788
	4.62208	2.00816		25.1768	0
	0.41715	1.12924		45.6512	0
	3.2727	0		41.0709	1.87611
	24.5089	1.94575		0	0
	2.4675	0.793382		15.9559	0
	4.14493	0		0.773933	1.12624
	1.63047	0		0.754902	0.388644
	0	0		0	2.71903
	0.852112	0		0	5.8487
	2.41513	0		0	3.46895
	20.1453	0		55.848	0.751845
	24.8032	0		109.778	0.377522
	4.03112	0		3.47261	0
	3.60798	0		2.78634	0
	2.85375	0		26.077	0
	1.59062	0		2.17393	0
	3.3514	0		2.78451	4.14179
	42.0621	0.467104		0.385569	1.16273
	12.7217	0		30.9806	0.905356
	9.9162	0.377522		41.586	4.39139
	0	0		55.3073	0
	22.0158	0		47.3075	1.01099
	26.9495	0.566819		142.152	0
	19.8462	0		0	15.7966
	30.0098	0		46.2991	0.399913
	27.1256	0		0	2.28082
	13.8533	0.766744		7.98162	0.383074
	33.7203	0		0	0
	6.32837	0		0	0.48814
	6.47013	0		0.793078	2.45787
	30.3305	0		1.94277	0.385779
	11.6372	0		67.9548	0
	2.52171	0		49.1535	5.24362
	24.7213	0		0	0.795381
	6.26817	0.36294		0.735102	1.58168
	15.4089	0		0	0
	7.76675	0		71.5159	1.14062
	3.29498	0.524967		66.6511	0.676888
	12.8486	0		0	0
	29.6468	0		1.24997	0
	5.17278	0		0	0
	4.07156	0		0	0.380098
	35.4536	0.394901		0	2.3047
	40.2357	0		1.17915	0
	16.668	0		53.5059	3.8821
	66.0164	0		0	1.25707
	14.8599	0		0	0
	24.5095	0		0	0
	5.68227	0.795819		54.3378	0
	29.8846	0		74.085	1.93585
	22.6702	1.59432		0	3.19354
	25.8345	0.427412		0	3.64698
	13.4079	0		0	0
	64.6017	0		12.5115	0
	25.9964	0		0	0
	0.436865	0		58.768	0
	0	0		0	0.796513
	28.1094	0		0	11.7125
	2.45512	0		0	9.67963
	2.26843	0		0	5.43997
	10.4721	0		0	0.42841
	11.7084	2.77237		67.5961	9.92066
	0	0.635145		111.7	0
	3.71798	0		0	1.4912
	32.2697	0		0	0.421312
	2.92434	0		0	8.36889
	1.58712	0		6.35791	0
	5.69835	0		0	0
	0.470976	0		70.2873	13.8582
	4.70984	0.418768		78.8383	3.34338
	6.78191	5.71094		2.07819	0
	3.25801	0		0	0
	10.5906	0		0	12.5929
	2.53732	0.37915		0	4.83593
	2.89194	0		0	0
	3.80533	0		3.20169	0
	4.01471	0		0	3.57164
	1.36968	0		106.708	0.378978
	0	1.24591		26.3965	0
	0.815409	0.476524		54.2555	0.396773
	16.099	0		2.78874	0
	0	0		12.975	0
	3.13043	0		17.1048	0
	0.369421	0		0	0
	8.07644	0		0.544716	0
	4.28291	0		42.4145	0
	0	3.74935		1.20292	0.760812
	0.781067	1.9062		33.8699	0
	0	0.405287		53.9511	1.20768
	3.56407	0.423787		47.3636	0
	2.51041	0		39.7475	0
	1.2792	0		45.7505	0
	2.93427	0		18.8735	5.52788
	2.50875	0.784209		0.583971	0
	5.42357	0		0.556847	0
	26.5694	0		41.9787	4.79183
	1.60882	0		43.871	0
	2.46566	0.398751		17.2337	0.3668
	0.395345	0		2.10329	0
	0.753485	0		0	0
	2.67819	0		0	0
	0	0.458563		3.33911	0.382273
	0	0		22.8229	0
	3.5103	2.67404		27.5623	1.18652
	0.946237	0.37582		20.111	0
	0	0		2.199	3.0314
	0.382383	0		0.875847	0
	5.4716	0		27.5204	0
	0	0		3.14411	0
	0.862377	0.503271		3.57512	0
	0	0		95.4257	0
	0	0.408308		16.4968	0
	0.369421	0		13.0931	0
	0	0		50.0683	0
	0	0		0.761438	0
	0	0		0.786492	5.26284
	0.385624	3.17278		19.6635	0.742083
	0	0		14.2957	6.36761
	0.972161	0		1.1014	1.87087
	0	0		0	0.371582
	0	0.408536		36.8897	0
	0	0		0	4.15287
	0	0		6.2137	0.379142
	0	0		0.633785	0
	0.36765	0		0.875	0.397136
	0	0		67.926	0
	1.13073	0		42.0771	0
	0	3.67702		0	0
	0.372552	0		0	0
	2.00086	0.402471		41.4493	2.34308
	0	0		0	7.67114
	0	0		0	0
	0.382356	0		64.7504	0
	0	0		0	1.93909
	0	0		0	0
	0	0		5.79536	0
	0	0		84.7761	3.64306
	0.375243	0		0	0
	0	0		0.571629	0
	0	0.401733		0	2.84015
	0	0		13.0159	2.77183
	0	0		1.18524	0.882094
	0	0		0.606347	0.646267
	0.394769	1.18785		0.557096	0
	0	0		31.3909	0
	0	0.400398		5.48165	0.43511
	1.88365	0		0	0
	0	0		0	0
	0	0		0.631699	2.26975
	0	0.392105		0	0.770686
	0	0.784209		0	0
	0	0		0.626301	1.4749
	0	0.754496		0	0
	0	0		36.7808	0.423005
	0	0		67.4012	0
	0	0		0	0
	0.391025	2.11019		0	1.16178
	0.375902	0		8.32563	0
	0.408637	0.450983		0.466426	2.63039
	0	0		0	0.39032
	0	0		49.0008	0
	0	0		0.462405	3.0206
	0.415447	0		1.38319	0
	0	0.376918		0	0
	0.395016	0		1.38856	0.377522
	0.388205	0		0	0
	0.401826	0		5.72163	0
	0.440687	0		53.5058	0.378319
	0	0		1.34948	0.39183
	0.885636	0		2.14459	0
	0	0		0	0
	2.46261	0.380378		0	0
	0	0		0	0
	5.58616	0		42.1606	0
	10.3018	0		0	0
	0.819983	0		0.805657	0.468073
	0	0		20.4163	0
	6.47399	0		14.9393	0
	0	0.392057		0	0.40309
	0.87991	0.507171		3.49454	0
	0	0		1.3199	0
	0.435967	0.447111		0.476506	1.17887
	19.0124	0		0.91273	0
	4.0569	0		48.1007	0.421748
	0	0		0	0
	4.68354	0		0.917315	0
	5.52802	0		2.15258	0
	32.8498	0		26.9873	0
	1.21096	0		52.5952	0.789347
	7.22271	0.836149		0.482734	12.9411
	0	0		0	0
	7.64329	0		0.453418	0
	3.67075	0		42.8646	0
	9.72303	0		0.477988	2.45672
	0	0		0	0.607847
	5.68458	0		19.0485	2.6849
	3.89047	0		0.502929	0
	0	0		1.00021	0
	23.8916	0		0.525079	0
	0	3.54135		14.6188	2.88281
	10.3294	0		42.8104	0
	2.00818	3.14895		0.864673	0.656345
	9.50358	0		0	0
	3.21004	0.794755		1.21451	0
	4.43671	2.27222		11.8135	0.367553
	33.0147	0		22.949	0
	4.42802	0		13.1362	5.81491
	2.04366	0		0.459482	3.01427
	23.3147	15.0256		2.26486	4.66767
	3.45508	0.796807		0	2.32135
	4.89997	0		21.5763	0
	6.37851	0		22.6109	0
	7.69976	2.24823		44.9998	0
	1.61781	3.03189		1.79979	0
	8.55578	0		2.19486	12.1027
	2.18859	3.46033		2.30998	0
	26.7022	1.15615		1.30833	0
	61.3539	0.375042		1.95266	0.803927
	4.79221	0		47.9481	9.07206
	0	1.16897		0.661753	1.19696
	23.6193	0		12.2252	0.418303
	2.01965	0		49.3866	5.01607
	53.9645	0		15.06	0
	26.0536	0		0.487105	4.19974
	3.98126	0		0.478489	0
	6.22329	1.55985		13.4096	0
	57.4936	0.833916		24.6206	0.380626
	18.6952	0		5.34976	7.79214
	6.28558	0		68.1531	0
	5.733	0		65.0574	0
	21.3375	0		0.848879	0
	27.4571	0.44983		1.23203	0
	8.96833	0		0	0
	6.58652	3.95489		0.396966	0
	38.6402	0		0	0
	10.5557	0		18.1802	1.94997
	2.8712	1.52692		0	0
	4.88336	0		23.0675	0
	18.6675	0		0	0.678865
	0	0		7.74274	1.18197
	107.442	0.380763		6.49464	0
	0.412756	6.49833		0	5.17098
	2.00001	5.10503		0	0.779047
	0	0		0.40874	1.58157
	2.73417	0		51.1998	0
	22.5086	0		0	8.01343
	5.64405	0.472569		0	0
	8.52907	0		4.62227	9.0847
	5.40656	2.66247		0	0
	0	0.361402		12.6758	0.398751
	3.6311	0		0	0
	1.20916	8.64233		0	0.440493
	4.69335	0		0	0
	1.23511	0.370629		2.69602	0
	18.6242	0.769387		44.9457	0
	12.342	0		27.5465	0
	12.8639	0.377248		6.15877	0
	4.72606	0		0	0
	22.5845	0		0.419485	0
	3.99333	0		7.22192	0
	8.77867	0		0	0
	0	0.395199		0.38399	1.92702
	2.25008	0		0.742165	2.67309
	7.97311	0		20.4945	0.411633
	4.95874	0		5.96388	0
	3.09621	0.386008		22.2612	0
	4.48789	0.796142		0	25.9473
	14.071	1.21593		23.7671	23.1359
	1.27615	0		0	4.99612
	23.4475	3.4721		0.822374	0.422148
	1.87973	0		3.58186	9.56132
	24.6843	0		0	5.78694
	0.419339	0		0	22.2536
	0	0		3.24074	11.5993
	5.82669	0		0.900224	23.9509
	0.388205	0.397103		22.5204	9.36605
	0	0		1.08126	5.57661
	0.431545	0		13.7381	15.6251
	0.395016	0		28.7941	4.01678
	0	0		10.4456	2.0828
	1.25996	0.463287		38.9945	9.0147
	0	0		15.3695	2.7686
	6.40143	0		0	0.416876
	0.429312	0.423576		0.74222	1.20984
	19.4645	0		2.20514	3.28571
	0.403888	0		9.29792	0
	1.86332	0		0.37111	11.674
	2.38169	0		0	5.5659
	0.79458	0		3.12545	2.34532
	0	0.760427		0.990765	0.43198
	0	0		1.55723	4.95638
	0	0		37.3868	0
	0	0		1.47839	0
	0	0		34.6423	0
	0	0		0.455725	32.9179
	1.61587	0		47.4754	22.9121
	0	0		2.61411	26.4484
	0	0		47.1686	0
	0	0		8.51487	21.3941
	0.388864	0		10.0942	2.41391
	0	0		0.984692	0
	0	0		3.30889	21.5686
	0	0		0.455725	0
	0.400163	0		0.905745	0
	0	0.360029		1.62313	2.06373
	0.388864	0		0.433387	18.8364
	0.388864	0.390908		0	4.7835
	0	0.63163		0	0
	0	0		0	29.031
	0.795602	0		0.405067	23.9263
	0	0		0	20.2392
	0	0		4.65725	0
	0	0		0.841029	10.4668
	0	0.408411		43.8078	0
	0	0		0.409644	0
	0	0		0.803268	2.33821
	0	3.49304		0.423702	0.77872
	0	0		1.78652	0
	0	0		50.0033	2.34993
	0	0		0	0
	0.408308	0.533864		20.3463	10.029
	0	0		8.65633	0
	0	0		45.101	0
	0	0		0	1.1527
	0	0		1.29305	0
	1.9076	1.37303		2.63505	0
	0	0		0.465511	0.423576
	0	0		0	0
	1.56396	0		10.7004	0
	0	0		61.2686	0
	0	0		0	1.9367
	0.921813	0		2.01716	0
	0	0.419485		0.470171	0
	0	0		39.554	0.374309
	0	0		26.4838	0
	0	0		49.9712	5.22039
	0	0.756125		0.501262	0.931471
	0	0		0.509057	0
	0	0		0.60276	0
	0	0		5.6515	0
	0	1.21436		0.486668	0
	0	0		2.07057	0.445299
	0.367553	0.843143		2.96715	0
	0	1.52885		1.39814	0
	0	0.476585		0	0
	1.12048	0		31.2521	0.425656
	0.452878	0		9.71488	1.07946
	0	0		16.2506	0
	0	0		0.441949	0
	0	0.435248		22.577	4.86827
	0	0		3.139	0
	0	0		35.686	0
	0	0		0	1.52216
	1.11647	0		0	0
	0	0		0	0
	0	0.382603		0.867509	0
	0.380763	0.373705		1.28684	0
	0	0.611033		6.05329	1.31067
	0	0		0	0
	0	0		0	0
	0	0		33.8017	0
	0	0		54.3639	3.27033
	0	0		47.4768	0
	0	0		0.625451	2.71261
	0.543832	0		0.594741	0
	0	0		37.8637	0
	0	0		29.0755	0
	0	0.405067		0	1.86889
	10.2859	0		41.7207	3.72708
	0	0		0	3.86469
	0	0.431842		0	1.13912
	0	0.418798		27.9293	0
	0.378978	0.410559		2.49249	0
	1.20353	0		0	6.52736
	1.16286	0		45.6894	1.13689
	0	0		1.35832	0
	13.229	22.5632		49.9214	0
	1.51849	0.366345		1.90194	0
	0	11.2945		1.9201	0
	0.761443	7.07381		0.43772	0
	0.776373	0		1.03417	1.0434
	1.15923	2.34516		29.7692	0
	11.0106	3.43152		65.8058	0.842959
	0	0		31.1968	0
	0.841319	0		48.1222	0
	6.29318	0.367407		39.4705	0
	33.4848	0		28.0172	0
	1.96405	0		43.4673	0
	5.23903	0		36.4495	0.484021
	2.70084	2.61886		0.747859	0
	3.13407	0		0	3.77078
	2.82959	0		0	0
	25.8718	18.2606		1.17689	0
	5.3616	3.11874		2.34463	0
	8.09914	0		27.5939	1.97212
	3.75932	0		0.369284	0
	4.1045	5.86201		0	0
	25.8207	0		30.8249	0.419485
	13.6607	0		13.3672	4.84251
	8.7962	0.808276		10.2939	0
	9.13909	0		0	0
	30.6628	0		0.366016	0.427723
	1.15518	0		17.5994	4.99696
	21.876	0.389084		1.00262	1.58888
	4.59473	0		0.784319	0
	5.62919	0.817961		4.48953	1.25777
	5.93359	1.12011		39.4108	2.87652
	2.80638	16.5253		2.43063	0
	2.87446	3.01338		35.6815	0
	31.5254	59.067		0.779541	4.05695
	4.8393	0		1.97791	0
	32.3366	0		41.1547	1.23218
	4.25083	0		0	0
	0.931918	0		1.24738	4.45162
	9.29843	0		2.62387	2.7728
	9.19858	0		0.521648	0
	8.86086	0		0.786825	1.97341
	29.1914	0		33.0843	0
	39.5146	0		0	5.43776
	54.6775	0		0	0
	2.67675	0		0	1.55824
	1.79225	0		0	3.88295
	0.435027	0.402046		1.63356	3.36533
	1.87836	0		29.433	0
	28.6422	0		3.96412	0.438845
	15.2625	0		0	0
	4.60096	0		12.0709	1.56675
	8.70581	0.37971		5.68148	4.68117
	3.01602	0		0	0
	2.47245	0		17.9614	1.88381
	3.55767	1.25592		20.5891	0
	2.5143	0		12.7503	0
	1.13592	0		1.16956	0
	5.76718	0		31.7193	0
	0.359974	1.1208		6.5009	0
	4.02705	0		1.57339	0
	4.20851	0		0	0.425938
	5.89311	0		4.92846	0.757224
	21.2895	0		0	0
	1.60467	0		6.00198	0
	34.7284	0		0	1.11389
	1.65287	0		0	0.481632
	34.0711	0		0	0.393766
	5.40777	0		18.431	0
	0	0		0	3.0474
	4.22355	0		0	0.758709
	4.1601	0.640637		7.80445	0
	11.2105	1.56155		0.370629	1.50347
	3.6994	0		4.80296	0.367732
	7.44741	5.10789		0	0
	2.98443	0.433765		0	0
	3.61751	0		13.4264	1.21794
	30.4176	0		4.47696	0.468614
	1.17188	0		0	0
	28.8341	0		11.5972	0
	27.3822	0		39.0575	0
	25.0739	0		1.89718	0
	6.45751	0.36294		2.03176	0
	6.59428	0		1.51199	0
	34.4667	0		40.5593	0
	8.09245	0		0	0
	8.34889	0		0	1.64416
	0.391336	0		0.899631	0
	11.4142	0		0	0
	8.25407	0		15.891	0
	5.39795	0		7.15401	0.474821
	7.57796	0		0.404573	0
	10.0837	1.15028		7.72614	1.1486
	58.2375	0		6.1028	0
	3.82643	0.726154		6.06164	0.4655
	24.9747	0.407346		0.402829	0
	4.74209	0		0	0
	3.32757	0		0.817516	0
	0.792009	0		0.669472	0.786521
	0	0.372716		0	0
	0.391061	0		5.62125	0
	0	0		0	0
	0.375682	0		7.47517	0
	0	0		0	3.48774
	0.817745	3.44125		11.2052	0.766283
	0	0		0	0
	6.77292	8.26874		0	0
	2.7753	1.61332		6.28891	0
	2.70305	0		0	0
	0	0		29.5964	0
	1.89958	0		0	0
	0.426535	0		0.446315	0
	0.782918	0		0	0.80694
	0	0		0	0
	1.58587	0		0.698859	0
	4.25259	0		0	0
	0	0		13.7061	0.405059
	4.76066	0		22.9952	0
	0.359864	0.401089		8.73351	0
	26.4942	0		5.45002	0
	0	0		0	0
	1.50372	0		0	2.31408
	0	0		0	0
	10.1119	0.502558		3.12269	0
	0.412791	1.15588		0	0
	0	0		0.384498	0
	0	0		1.34467	1.17299
	0.760757	1.13876		0	0.817439
	0	0.794178		29.3789	0
	0	0		0	0.398751
	0	0		41.4082	0.372167
	0	0		0	0
	0.781259	0		0	0.43198
	0	0		0	0.385459
	7.22862	0.387244		0	0
	2.14168	0.374117		0	0
	0	0.38068		0	0
	1.18785	1.50106		2.77536	0
	3.95226	0		0	0
	0.420418	0		0	0
	0.433765	0		12.2814	1.17554
	0	0		1.69756	0.815038
	0.377248	0		44.9038	0
	0.814061	0		42.5905	1.1842
	0	0		4.20778	0
	0.41756	4.65908		0	1.98824
	0	0.759723		0	0
	0	0		0	0
	1.14874	0		32.4031	0.738567
	0.484021	0		0	2.63836
	0	0		0	0
	0.745392	0		32.8042	0
	1.11832	0		46.6945	0
	0	0		4.01989	3.49656
	0	0		0.585931	0
	3.11491	0		0	0.382702
	0	0		0	0.833092
	0	1.32582		1.81639	0.397021
	0	0		0.373705	0.841461
	0.92932	0.38615		0	3.13157
	0	0.398183		0	0
	0.361402	0		0	0
	0	0.400371		0	0.894673
	0	0		1.29662	17.4911
	0	0		19.691	1.96771
	0	0		18.0938	22.7848
	0	0		0	0
	0.402992	1.13654		0	0
	0	0		0	0
	1.33892	2.74639		0.787588	0
	0	0.366016		5.14609	0
	0	0.813513		9.21168	0
	0	0		0	0
	0	0		0	0
	0	0		3.92808	0
	0	0		0	0
	0	1.01206		0	0.471855
	0.411173	0		0	0
	0	0		0	0.438626
	0	0.620278		0	0
	0	3.64531		0	0
	0	0		0	6.48235
	0	0.401085		0	0
	0.477127	2.91924		1.93945	0
	0	1.27472		0	0.369091
	0	0.781244		0	0
	0	0		0	0
	0.385624	0		0.375682	0.632728
	0	1.2322		0.79091	0
	0	0		0	0
	0	0.771206		0.410422	5.04866
	0	5.99176		2.02501	0
	0	0.395448		0	0
	0.366016	0.385603		0	0
	0	0		0	1.12705
	0.381944	0.387244		1.33175	12.172
	0	0		1.20099	6.29236
	0	1.58422		0	9.70412
	0	0.542378		0	0.860982
	0	0		1.24709	7.13665
	0	0		0	0.975456
	0	1.56714		0	2.00301
	0	0		0	2.00437
	0	0		0.437335	0
	0	1.57221		0	0
	0	0		19.3777	0
	0	0		6.84979	7.28091
	0	0		4.04021	0.400398
	0	3.68084		1.06979	0.382603
	0	1.1897		0	16.3589
	0.435879	0		0.403694	0
	0	0		4.79802	3.28683
	0	0		0	40.0315
	0	39.1455		10.3562	28.3933
	0	0		0	10.6623
	0	0		0.404566	6.40024
	0	0		0	0
	0.810463	0		0	0
	0	0		0	0
	0	0		0	0.376781
	0	0		0	0.373705
	0.810463	0		0	0
	3.31817	0		0	19.7671
	4.40141	0		0	10.2664
	0	3.73926		0.36294	1.611
	0	0		1.48417	18.6277
	0.377042	0		0	0
	0	0		0	0
	0	0		3.8664	0
	9.17084	0		7.64326	0
	2.12053	0		1.0643	17.9891
	0	0		0.62438	0
	0	0		0.375902	20.3395
	0	0		0	0
	0	0		13.4124	0
	3.95826	1.58782		0	0.637616
	5.17268	0		15.5137	0
	0	0		0	13.6597
	0	0		0.773426	19.3166
	1.18359	0		4.10435	2.11092
	1.17394	0		0	6.32102
	1.17311	2.67518		0	8.22536
	2.01917	0		11.6185	12.6126
	1.92057	0		11.051	0.450047
	0	0		0	26.8887
	0	1.13977		4.78732	0
	0	0.358326		3.12476	21.9821
	2.73225	0		0	29.2031
	0.821926	0.453675		0	1.12419
	0.410422	0		0	0
	1.67375	0		0	13.3352
	1.39739	0		2.36247	0.705887
	0.912271	0		0	7.03525
	16.5596	0		9.27769	0.416795
	2.36313	0		0.387052	2.51532
	5.48524	0.375243		5.20386	1.13429
	20.5785	0		2.4321	0
	0	0.816153		1.58927	0
	2.76807	0.842063		0	0
	18.4446	0.794041		1.54037	1.12182
	1.62589	4.80857		0	0
	5.33696	0.751859		3.13323	1.17559
	1.61303	0.397927		0	6.00237
	0	0		17.2919	0
	4.01431	0		0	0
	37.3954	0		2.30205	2.38846
	11.4583	0		5.12107	0
	2.93088	0		0	0.871005
	0	0		0	0
	19.4692	0		6.37492	0
	2.43418	0		0	0
	3.68515	0		2.91045	0
	4.78857	0		0	8.78896
	9.51118	0		0	0
	5.48982	0.421312		0	11.2495
	3.28273	0		0	0.387244
	0.777187	0		0	0
	1.99599	0		0	11.5657
	10.3531	0		0	0
	20.1748	0.771137		21.4749	0
	5.94903	1.18747		0	0
	40.8047	0.413393		0	0
	15.7837	0		0.38664	0.748234
	7.80115	0			0
	6.7524	0			0
	4.94248	0			13.0202
	5.71526	0			4.02079
	3.32016	0			0.460672
	2.57473	0			4.81505
	32.6783	0			4.37695
	0.782356	0.406866			0
	4.73217	0			0.851017
	0.497747	0			0.387244
	27.8903	0			1.15493
	2.89816	0.378319			2.32902
	3.39106	1.64865			0
	4.66246	0			0
	0.806022	0.398586			0
	4.64339	2.91748			3.45698
	23.5277	0.773527			2.24
	8.56717	2.81478			0
	3.41228	0.819972			0
	6.19872	0			0
	18.6028	0			0
	4.84047	3.90423			0
	4.15097	0			0
	10.3121	0.37778			1.90997
	7.31418	0			0.371929
	1.58589	3.06571			3.51477
	0.79746	0			0
	3.82524	1.10703			0
	1.56259	0			0.374117
	2.37515	0			0.82737
	4.46164	0.863544			0.367553
	1.55518	0.373013			0
	1.54212	0			0
	3.74281	0			1.12705
	0.790855	0			0
	14.9513	0.399657			0
	2.47529	0.456751			2.23894
	1.61026	0			0
	5.74662	0			3.93991
	3.13494	0			4.03942
		0			0
		1.19619			1.13803
		1.50818			5.02073
		0			0
		0			1.27428
		0			0
		0			0
		0			0
		0			2.85336
		0			0
		0			0
		0			0.405342
		0			0.39183
		0.676888			0
		0			0
		0			0
		0			0
		0			0
		5.88475			0
		0			0
		0			1.61027
		0.400926			0
					0
					2.13794
					0
					0
					0
					6.28545
					0
					0
					9.50416
					0.39183
					3.577
					0
					0.930198
					2.96216
					0
					0
					0
					0
					0
					2.71252
					0
					0
					0.36316
					0.777664
					3.21639
					3.30666
					0.36316
					0
					4.51103
					0
					0.426872
					0
					0
					0.738482
					0
					0
					0
					0
					0
					0
					2.41423
					0.40586
					0
					0
					1.53456
					0
					0
					0.429165
					0
					0
					0
					0
					0.747651
					0
					0
					0.373705
					0
					0
					0
					0
					0
					0
					0
					0
					0
					0
					0
					0
					0
					0.407072
					0
					0
					0
					0
					0
					0.885325
					0
					0
					0
					0
					0
					0
					0
					0
					0
					0
					0
					0
					0
					0.874539
					0.89833
					1.69579
					1.19689
					2.73403
					0
					0
					0
					0
					9.76631
					0.86301
					1.49864
					0
					0
					5.63685
					0
					0
					0
					0.797501
					0
					6.35484
					0
					1.25606
					3.8922
					0.785015
					0
					2.32354
					0
					0
					0.372167
					0
					0
					2.06067
					0
					0
					1.15638
					0
					0
					0.82063
					0.898946
					5.48847
					0
					0
					0
					0
					0.390292
					0
					0.861444
					0.817466
					0
					0
					0.809555
					0
					0
					0
					0
					0
					0
					3.72557
					0

## Sheet: Fig. 3f
Fig. 3f- H3K9me3-EdU PLA
UT-ctl	HU-ctl	HU Release-ctl	UT-UNC0642-ctl	HU-UNC0642-ctl	HU Release- UNC0642-ctl	UT_siSUV39	HU_siSUV39	HU Release_siSUV39	UT_G9ai_siSUV39	HU_G9ai_siSUV39	HURel_G9ai_siSUV39
18.6806	2.11233	0.169075	0.216698	0.831364	0.583597	3.69034	0.442274	0.568241	1.36253	1.64587	0.380959
22.68	1.7513	0.433193	0.128524	0.349194	1.15493	4.81393	0.07745	0.155025	0.438087	0.514318	0
0	15.4093	1.63983	0.188303	0.836031	3.99945	0.121428	0.318088	0.498238	0.609525	5.28768	0.957953
0.753486	4.50188	3.32704	0	0.199428	1.8875	0.115041	3.80655	0.651567	0.546667	6.36783	0
0.880362	8.18397	0.182081	0.104613	0.633718	0.575689	3.40025	0.502065	0.243589	0.361573	3.88741	0.271685
0	5.04774	0.100545	0.481517	0	0	0.906656	1.0755	0.772399	0.787622	0.723858	0.054917
23.8562	18.3839	8.91616	0.200685	0.597908	2.8766	0	0.732401	0.376548	1.71638	1.36462	0.361581
2.9284	2.31989	0.193419	0.050812	0.108643	0.202508	0.311394	16.9308	0.077824	0.089668	0.345475	0.844068
3.30482	5.67704	0.157108	0.071734	2.47896	0.118312	1.1672	6.29116	0.443596	0.229129	0.282069	0.267645
3.03183	0.26286	0.418911	0.044834	0.302217	0.627659	0.282778	3.86005	0.18989	0.113579	0.536674	0.165028
6.09612	2.37304	0.674771	0	0.322788	0.275557	0.171339	12.8715	0.100164	0.369957	0.46832	0.70406
3.96838	2.40597	0.278874	0.14048	3.7453	0	3.25943	1.30851	1.4066	0.36871	1.428	0.27611
0.741109	1.38655	1.46118	0	0	1.32645	0	0.149324	0.480216	0.444479	2.82892	0.378317
2.0078	29.7754	0.2257	0.152436	0.368474	3.26215	0.409985	2.31338	1.81534	0.387936	0.574691	0.317908
5.52478	0.340446	0.056143	0.053801	0.061986	0.863061	5.69429	0.334191	1.07044	0.097151	0.131257	3.36047
5.00683	37.4291	0.126056	0.517085	0	0.393262	4.06964	1.52431	0.381868	2.07381	0.120966	0.480005
18.7556	2.31008	7.7356	0.192288	0.165297	0	1.68385	2.67838	0.981371	0.247052	3.08117	0
4.19618	3.73209	0.907505	0	0.683883	2.17179	0.065534	0.872057	0.66415	0.534626	5.52013	0.792521
0	12.683	7.02828	0.468979	0	2.15621	0.126347	1.21643	2.07538	0.979644	3.66524	2.28781
0.756511	0.869836	2.40575	0.143469	0	0.144291	1.13863	0.890045	1.17026	2.14142	4.31743	0.309781
0	3.58703	1.07724	0.194281	7.66431	2.75986	2.03907	1.60141	0.158761	1.33758	1.78317	0.1589
4.01062	37.7872	0.063003	0.346218	11.8347	0.225357	3.56148	0.921893	0.563536	0.799975	2.82353	0.484021
6.89565	13.8628	0.119891	0.256262	7.1613	1.46238	2.22853	0.906033	0.257199	0.171809	6.63819	2.68189
4.98672	1.71453	0.325022	0	0.164282	0.123195	0.150109	0.900426	0.302856	0.322104	6.48268	0.33109
0.72421	2.8057	0	0.065757	1.2664	2.45617	0.159678	0.612718	0.665744	1.66948	8.80529	0.079647
0.683047	3.6466	1.4293	0	12.9908	0.097655	1.41145	0.663019	0.582883	0.200411	0.235799	0.125597
8.56226	2.6747	0	0	0	2.45126	1.33475	1.29191	0.367777	0.270669	6.06829	0.556085
15.5461	2.2675	2.02153	0.110591	8.55864	6.20376	0.869643	0.573599	1.42351	0.425773	7.25367	1.47368
1.57448	20.1529	0.142688	0.182325	0.292099	2.24629	4.66902	0.962419	0.264841	0.718689	0.311763	0.392822
1.12932	32.3517	0.066993	0.149447	0.63308	0.056339	4.33326	0.467271	5.13383	1.68928	1.16339	1.27137
1.79691	5.5337	0.279755	0.449744	4.64901	0.620936	4.30155	1.43685	0.250934	1.33827	0.282764	1.59807
0.795049	0.813937	0.208047	0.19727	0.316271	1.11553	0.186033	0.917561	0.138967	1.3835	0.750766	0.927655
1.11014	7.68463	0.350085	0.047823	0.416047	0.116435	0.853536	0.850934	1.88459	0.078754	2.81443	0.367566
1.64301	18.2881	0	0.257221	0.909058	0.056339	0.862807	1.19148	0.903798	0.244981	6.17259	0.260474
0.663469	15.1782	1.51126	0.143469	0.106909	0.261717	2.58282	0.40192	0.303708	0.466451	0.129829	2.24254
0.188752	3.15252	0.76572	0.642621	5.94832	0.791342	0.614281	9.5777	1.8849	0.288697	1.70503	0.867778
1.84459	26.6146	0	0.143469	0.276939	0.379566	0	1.2314	0.89357	3.59487	3.75462	0.656575
32.3528	15.6193	6.23388	0.074723	0.661499	0.3155	0.056703	1.20912	0.303279	0.125687	0.232925	0.227026
58.1854	0.266335	1.33712	0	0.209359	0.225477	1.37715	1.17476	0.354553	0.047674	1.99284	0.38542
8.23726	0.29604	0.959193	0.164391	3.00192	0.279936	2.19062	1.25704	2.22287	3.19449	9.92894	0.434106
6.42427	1.09491	0	0.347463	15.2697	1.1415	0.356398	3.43913	0.584147	0.507402	0.395647	0.049212
36.5991	1.5392	0.289707	0.056262	0.184814	0.352797	0.248863	3.08331	0.282303	0.696324	5.4979	1.97348
1.40265	2.82976	3.26637	0	7.39113	1.32723	0.047252	9.20283	3.39489	1.42986	2.70893	0.215855
9.56122	1.39	0.57771	0.071734	0.300723	1.14135	0.20161	0.512252	0.886344	1.08313	0.555265	0.172368
5.29563	1.7813	0.214416	0.303804	0.261326	0	0	9.23713	0.845369	0.375115	0.138632	0.225041
0.472959	10.7586	5.66475	0.191292	0.622619	1.78517	0.059459	0.335704	0.389107	0.537327	3.73832	0
0	0.882863	0.411223	0.060408	0.493441	0.214089	0.114666	0.942075	0.128648	0.201769	0.421346	0.362938
15.1708	1.23612	0.744198	0	0.225786	0.95111	3.71805	0.557967	5.45043	0.599675	4.70522	1.75229
0	0.876784	0.325688	0.218192	5.10625	4.45764	2.11106	7.49714	0.150983	0.467973	7.19901	1.52095
3.1746	2.2419	6.27965	0.204315	0.362475	1.16726	0	0.558732	2.90661	0.403074	7.30486	0.364007
15.3894	27.9163	0.956244	0	7.85991	0.610342	1.14017	9.00798	0.868075	0.256312	6.01135	1.09099
0.279123	3.32585	5.64192	0.062394	3.85636	0	0.409894	0.599943	0.195012	0.198044	3.17125	0.304191
52.2364	2.14823	3.24818	0.050812	0.984339	0.249808	3.04038	8.17516	2.48944	0.653126	0.049212	0.469037
16.2773	3.43995	5.02968	0	0.233602	0.056703	0.101454	6.79285	1.86517	0.169166	0	0.761182
39.9492	52.5955	3.04882	0.086679	0.504311	0.389021	4.99987	0.83309	2.00563	0.408142	9.97246	1.89714
19.4855	54.3071	10.0622	0.289926	4.04405	4.87785	0.839211	1.70061	5.41455	0.294246	3.57551	0.33133
0.459434	13.8869	1.53352	0.075604	0.528848	2.10701	3.2424	3.06578	0.900991	0.049212	0	1.10393
0.236161	2.37959	0.118795	0	6.2233	0.361371	0.173559	1.38314	0.595712	0.59495	0.328626	0.278515
2.3179	45.9077	0.194175	0.280364	2.70852	0.056253	0.334089	0	2.35155	1.44915	0.514792	0
6.44289	59.1393	1.32283	0.230907	0.59326	0.162647	3.88697	5.64812	0.472597	1.20253	0.107931	0.8954
12.2477	6.83137	3.24554	0.056703	3.80429	2.01771	0.514148	4.98498	0.395941	0.243778	5.28949	0.154985
0.729379	5.61627	0.677245	0	0.42786	0.492967	0.211411	1.30315	1.02557	0.133538	0.058439	0.541436
12.7942	11.468	0.156888	0.132307	0.507102	2.94206	0.732697	0.724105	0.103546	0	2.62112	1.28283
3.4559	1.49242	3.28354	0.149633	12.4512	2.40223	0.478492	0.564509	4.18253	0.916589	1.27605	0.18974
1.32051	7.12071	0.296518	0.050403	0.833517	1.14861	0.58784	1.34668	2.32994	3.09618	1.24834	0.10331
11.7077	1.49029	0.968546	0.101664	2.84885	0.056703	0	0.85331	6.0392	1.82357	0.338797	0.502234
16.1261	1.78262	1.29044	0.053553	0.541286	0.108802	0.160658	7.25507	2.77957	2.29444	5.55911	3.41649
7.03249	24.9993	2.04002	0.113406	7.94506	0.559821	0.446535	1.03543	1.07971	0.306979	0.209949	0.205102
8.72983	9.02765	0.466348	0.358068	0.304299	0.424742	1.07033	0.711806	8.77344	0.759048	3.59226	0.206952
14.2884	5.16869	0.357014	0.726366	0.287348	0.405425	2.22021	0.602381	3.98641	2.52396	0.148002	0.292601
2.41126	1.41251	0.429823	0.166959	0.86744	0.696113	0.221561	0.739803	2.39959	0.28597	2.59842	0.597133
13.2126	23.0834	0.075306	0	0.409859	0.839518	0.047252	6.77715	0.366386	0.057559	0.459963	1.43926
12.6791	3.54148	2.19559	0.225952	0.359685	0.777243	0.975057	0.470401	0.689224	0.388067	1.28225	2.55246
7.19153	32.1896	0.360607	0	4.60332	0	0.326909	8.564	0.90536	0.139469	0.204575	1.27617
2.71696	35.0145	0.289886	0	0.245821	3.49506	0	7.03141	5.56365	1.22088	0.123055	0.197505
1.00763	2.3736	0.585827	0	0.710297	0.157058	0.052503	1.70154	4.74124	0.266501	0.575449	0.288396
0.621227	3.38208	1.97917	0.058278	0.742849	0.539249	0.116293	1.72779	5.58753	0.244611	0.252112	0.802146
1.58739	2.5192	0.272985	0.072657	0.496011	5.02502	0.289732	1.69875	0.839549	0.283642	0.207313	1.00575
0	33.6953	4.18741	0	0.493726	2.10885	0.352343	0.790877	0.64409	0.683841	0.346803	0.369791
9.91979	1.61135	0.341018	0	0.397935	1.92728	0.262546	0.378222	2.98409	1.96921	0.494749	0.864936
8.23281	2.89126	3.29726	0	0.340573	0.992945	0.168699	1.54142	0.647505	0.208529	0.264851	0.527983
1.64653	33.1458	0.873803	0.179559	1.60407	2.85997	0.112461	0.394772	1.64158	0.053131	5.1719	0.448965
5.59106	32.0661	1.31952	0	0.521856	0.306848	0.300179	3.79378	1.52317	0.217316	0	0.294552
0.794909	23.1084	0.305445	0.063003	0.48241	0	1.02597	3.98203	0.516775	0.458576	5.72745	0.683527
0.272003	31.5352	0.323189	0.107105	0.207901	0.1888	0.899443	0.930281	0.559526	0.101435	0.105047	0.738905
7.92202	42.9414	0.437524	0.118131	0.31713	0.482178	1.2049	0.342741	1.5134	1.20163	0.531788	0.691923
0.248926	60.3237	1.96364	1.04715	4.68071	0.142354	0.155736	2.33914	1.66719	0.341399	0.694809	1.60757
0.594431	36.9714	1.22391	0.063003	2.30116	5.50157	0.218936	1.10537	0.496601	0.10637	0.644286	0.725522
0.112679	1.6437	2.25626	0.047252	0.059853	0.524082	0.282027	1.38523	0.197895	0.379699	0.339819	0.647331
6.1473	44.6376	0.48117	0.245713	3.5152	2.14048	0.995953	1.25849	1.7205	0.956251	8.55977	0.321768
1.31645	33.3464	10.3264	0.39692	0.94989	0.37514	0.062455	4.57233	0.412128	0.539422	4.71094	0.081763
0	34.7484	0.756061	0	0.144907	0	1.99189	1.19609	0.559017	4.02664	0.287	1.6615
0	28.4928	2.53638	0.071754	0.225984	0.10742	0.526591	0.298366	0.323044	0.19027	0.225919	0.815748
0.845518	49.0708	3.91229	0.339939	0.254041	0.592305	0.075702	7.21404	4.19796	0.401558	3.72633	0.709241
0.91811	1.44507	0.347141	0.278789	1.10679	0.255487	0.549348	4.16939	1.00114	0.234687	0.585207	0.046508
0.65921	1.57335	0.679424	0.182709	0.092777	0.411496	4.28936	0.711678	0.399562	0.418849	0.629377	4.18184
0.586518	4.54745	5.06535	0	6.0465	0.113931	0.452003	1.0442	0.877939	0.056703	0.20198	2.50033
14.169	26.4405	2.92335	0	0.059853	0.376677	0.736282	3.83133	6.25579	0.207473	5.67384	0.371911
1.85539	7.18407	0.163923	0.16925	0.564678	0.668662	1.95349	0.374207	0.615365	0.103325	6.72242	1.88828
0.701596	23.7889	2.06003	0.06644	11.3745	3.32801	0.165482	0.652596	0.511273	0.069304	7.69558	1.58556
21.1491	63.1345	1.34992	0.13297	0.053553	0.126951	0.047252	0.260626	9.01953	0.362339	4.90663	1.13499
12.9896	36.4767	0.199127	0	0.123267	2.24669	0.729446	0.671227	1.72547	0.100805	0.483215	0.278238
0.396256	23.6919	1.84214	0.047252	0.264614	0.34993	0.280364	1.05629	2.66506	3.00417	0.263572	0.449714
0.56206	15.5693	0.609062	0.069304	0.155145	0.995958	0.367125	0.587323	0.466547	0.211061	7.05662	4.79474
1.63264	2.91414	0.401108	0.073757	0.121596	0.716823	1.13111	0.099283	0.283876	2.75045	4.89769	0.511643
0.255179	11.8726	0.595019	0.157508	0.047252	1.93141	0.188646	0.787798	0.342653	0.229839	0.765332	0.841094
0.341258	32.2653	0.248166	0.063003	0.140077	0.246941	1.98495	2.2735	0.352403	2.94999	0.262924	0.433332
0.458663	0.949551	4.11946	0.19951	2.74502	3.40922	2.48156	2.45027	0.167884	0.047252	0.111173	0.600948
0.56588	0.51021	5.96694	0	9.01922	0.163663	0.072454	8.96324	0.606694	0.241212	5.92202	1.47903
9.47249	14.2317	1.83657	0	1.51152	0.994189	0.179784	1.75989	4.13325	2.94556	2.34426	0.352223
0.290106	0.315601	0.626077	0.050403	0.607136	0.557204	1.46766	4.17301	0.816555	3.15499	2.86641	0.811634
3.35057	0.922663	3.9906	0	3.34716	0.339999	0.063003	4.60578	8.88025	0.620748	5.71992	1.5059
1.21037	14.1176	6.65575	0	0.063139	2.18833	0.518182	6.95585	0.78916	0.27938	5.56118	0.735989
2.84736	15.7782	0.819003	0.398495	0.362581	0.458626	0.185103	1.81936	7.44686	0.087114	0.271132	0.522591
4.39888	1.64449	0.182692	0.047252	2.35431	0.182619	0.5411	2.00459	0.752231	0.729582	0.311697	0.405785
0.538055	10.8034	0.273891	0.063003	0.12778	0.18199	1.71691	0.772713	0.643572	0	11.3946	2.11923
1.52577	1.16242	0	0.174834	0.114492	0.591084	2.82545	0.309791	2.00817	4.15721	5.15003	1.9437
0	3.55699	0.340656	0.295575	0.205115	0.343403	2.14899	3.83399	0.401577	0.314566	0.889586	1.73311
0.189369	0.74271	0.44451	0	2.33247	1.82464	4.35105	1.03409	0.651548	2.57598	0.217497	0.755258
10.2536	33.3666	5.11414	0.050403	0.182669	0.225919	0.535187	4.66987	1.8443	0	0.116407	0.207497
2.43319	0.324109	0.278032	0	0.423733	0.091708	1.23688	7.96756	3.14873	0	0	1.02458
0.391303	0.182382	4.6455	0.318796	0.182345	0	1.55412	0.770671	1.08405	1.46607	5.18636	0.824626
0.545654	9.73972	0.054039	0.245713	0.148447	0.129222	1.37732	0.457534	0.287334	0.31016	4.54277	1.057
5.18984	0.476638	0.253073	0.078754	0.277998	0.400364	0.506661	0.962525	0.513458	0.069304	6.82498	1.20269
0	6.00745	0.538086	0.055128	3.51226	0.286412	1.87708	1.03253	0.240004	0.406371	0.646904	0.371348
0.242216	0.873704	6.94566	0.356756	0.693687	0.453693	0.199328	1.05016	0.144503	0	8.24186	2.98592
0.141687	0.595782	4.88262	0.126006	1.69621	0.369468	0.541835	0.269025	1.02984	0.874505	6.38676	1.20075
1.12458	28.5782	4.31427	0.097655	0	0.143552	3.92376	1.01469	0.498893	0.211061	11.7141	0.841336
13.1837	14.7438	0.131495	0.578895	0.405061	1.6183	2.35975	1.35077	0.524899	0	0.639559	1.15346
15.0752	13.3356	0.155856	0.170109	1.10981	1.01734	1.38678	1.12916	0.894155	0.222086	0.096117	0.978031
32.8322	1.4297	1.60271	0.097655	0.254333	1.47876	3.0797	0.303034	1.16827	0.255163	0.252695	1.40049
0.290659	0	0.159996	0.047252	0.13739	0.094133	3.37744	11.8785	2.23195	0.521664	0.472705	0.689507
3.73836	10.8783	0.555305	0	0	0	0.15158	6.25072	0.551213	0.061108	0.195335	1.69513
0.172269	0.406375	2.12035	0	0	0.134924	2.23264	6.11123	0.772342	0.415373	0.084975	0.990672
1.20315	0.382829	0.207051	0.062259	0.361462	0.331034	0.5349	9.61362	0.401508	0.24916	2.34976	1.18495
0.168603	2.59247	0.110262	0.273568	4.93002	0.825995	9.20895	0.41658	0.300368	0	0.05581	1.9814
1.12739	10.4669	0.454289	0.257338	1.38684	0.199128	0.239724	0.788965	2.60052	0.214945	5.54438	4.24271
1.11275	4.09293	5.64007	0.058491	0	1.13092	7.72466	0.486785	3.60724	2.95653	0.171219	0.667041
1.08619	1.13891	2.42038	0.074711	0.645157	0.171805	0.432043	2.73487	0.910124	0.086651	5.12966	0.13393
6.89173	7.25375	1.30674	0	1.12082	0.281744	7.18747	4.6468	0.38634	0.301545	1.1697	1.97053
6.25669	0	1.56615	0	8.53684	0.315016	6.4658	1.24577	0.560235	0.496184	3.81128	1.96373
2.8873	9.36661	0.429705	0.557176	3.27977	0.303148	6.33046	2.51737	0.320232	0.092823	0.13055	2.65065
0.435693	3.35166	0.404159	0.059146	0.115934	2.23613	3.66402	1.96499	6.06097	0.165422	0.11472	1.07007
0	4.20468	0.245784	0.068485	1.28073	0.63659	4.4421	1.37126	3.25077	0.614781	0.378326	1.58175
0.582467	0.287187	2.69188	0.286392	0.065103	0.279885	3.11371	7.26107	3.23767	0.59181	7.99969	0.889433
3.05894	28.6418	0.176409	0.049807	0.232153	0.059853	0	2.82919	3.10749	0.267787	4.20135	0.6807
1.19468	1.05509	0.195302	0.121405	3.49667	2.6173	0.069304	10.2759	3.09011	0.155258	0.784963	2.59025
0.28695	3.20276	0.77323	0.804122	2.27142	0.069304	1.0718	12.8763	0.869552	0	0.57279	0.353795
2.13946	1.24394	9.87836	0.071598	0.052083	0	3.56147	4.10302	2.59778	0.624608	1.44696	1.89207
0	0.563412	0.085054	0.049807	3.24044	1.59685	0.575903	0.247635	0.253111	0.064086	0.243393	1.8388
12.6109	10.9289	0.436811	0	0.123696	1.51509	3.56444	1.45243	0.641807	0.337045	0.524687	0
0.101594	12.9566	0.207427	0.627861	0.300164	1.00291	2.6154	0.230847	2.15253	0.13026	0.574884	1.96442
0.649573	5.3214	4.5023	0.112066	0.479618	0	7.81959	12.7605	0.965535	1.19067	1.25939	0.795352
15.2985	8.8331	0.49885	0.636617	0.541938	0.790037	0.695664	0.919175	0.430605	0.136228	0.892396	1.14543
0.407212	11.4113	0.713714	0.05292	0.205889	4.03686	0.325819	1.05293	1.15942	0.800005	3.67762	2.17199
3.38071	0.911019	0.488944	0.462061	0.682642	0.638318	0.399043	6.82099	0.33692	0.141943	0.212754	2.43351
0.544183	0.697918	5.88915	0.611037	2.43903	0.695165	6.16114	1.01865	1.21965	1.1061	2.1491	0.820373
0	12.2392	0.24487	0.823091	0.17761	1.16578	0.52485	1.63547	0.311614	0.051655	0.392891	0.545976
0.728834	20.1486	1.00275	0.507721	0.140197	0.058927	0.331624	0.609948	3.71422	2.96324	0.626624	1.9684
3.89717	0.23012	1.90874	1.13301	0.146482	0.889245	0.293572	2.33494	0.171251	0.284333	2.6838	0.792051
0.811188	1.66977	0.185623	0.266002	0.146482	0.053553	0.916173	0.793538	0.24569	0.174077	1.42284	0.620737
15.009	0.712991	1.46162	0	0.327382	0.418062	0.070781	0.989869	0.487326	2.41608	0.930288	2.76143
0	1.85691	0.334971	0.164987	0.445816	1.99716	4.12043	0.252498	0.349621	2.77827	0.941569	2.39153
11.2379	0.539916	0.231152	0	0.815936	0.558129	0.166646	1.3091	1.05747	0.177007	2.60785	4.44948
0.192364	0.493976	1.03129	0.362305	2.67403	1.26359	1.23535	1.1264	5.53606	0.345108	0.225664	1.35675
4.81475	1.96674	0.533928	0.763749	0	1.44796	0.732031	0.359956	2.91601	0.707374	0.340859	0.786001
1.09526	6.32982	0.236885	0.389079	0.221351	0.713115	0.374747	6.82012	1.1246	0.753427	0.155798	2.92326
8.13877	0.473843	2.69076	0.098058	3.01523	0.47344	4.53581	1.10905	1.01392	0.133707	0.948201	0.527585
12.5426	0.664942	7.23082	0.359817	1.11567	0	0.7887	0.656995	0.42067	0.863275	0.514038	0.208966
0.469409	1.14711	0.634663	0.059146	5.39718	0.13887	2.48635	0.202421	1.85591	0.310356	0.391939	0.958111
0	0.192883	0.70449	0.767343	1.45704	0.326389	2.55754	0.262479	0.921297	0.20139	0.229838	5.17913
0	0.647862	2.74295	0.224133	2.67191	1.22589	0.469008	0.835852	2.22977	0.836289	0.64019	2.17836
14.5794	11.9667	0.469177	0.696508	2.53059	0.100116	4.64579	8.53514	0.125825	0.303135	2.11829	0.859308
0	4.29698	1.52532	0.122038	0.116556	0.189917	3.02813	0.693123	5.2328	0.39659	0.968323	1.67271
0.895188	4.44956	0.873914	0.387254	0.469002	0.10842	4.23143	0.098816	1.23189	1.18778	1.32029	0.465921
3.63816	2.95771	0.927965	0.095249	0.066153	0.161477	1.57999	2.76361	0.532598	0.421428	1.40837	1.13569
0.439737	0.574454	4.54427	0.297653	1.52865	0.205075	0.980351	1.54969	0.67203	0.64216	0.628757	1.29688
3.51374	0.151109	0.450533	0	0.177809	0.074279	0.053553	6.08369	0.172775	3.10889	0.490112	1.44938
0.378987	0.559196	0.326167	0.255188	0.220511	0.076432	0.050403	4.16834	0.494019	0.132059	0.158649	1.3599
2.56547	1.05624	6.44849	0.435731	1.24615	0.179115	0.70665	1.38379	2.70076	1.19007	7.45302	0.342781
3.91542	0.434072	0.678304	0.579939	2.00411	0.165615	0.599264	0.091444	0.130923	0.445719	1.25252	0.400593
0.582122	0.973765	4.46834	0.065484	0.243803	0.149597	6.22852	2.29192	1.10011	0.2993	1.1705	2.64804
2.16093	19.3792	5.78014	0.759695	0.583125	0.905378	4.03285	34.3612	0.628956	0.262617	1.08021	2.69268
10.6297	9.87333	5.25786	0	3.46233	0.645122	1.3175	2.66668	6.3898	0.261116	4.75938	0.740911
0	2.01027	1.79349	0	1.99756	0.373528	0.686763	0.477353	0.323592	1.27305	4.19284	3.00075
0.166249	2.17686	0.214136	0.30186	0.527193	0.947127	1.93535	0.450845	0	1.4889	0.101909	0.877074
9.11134	2.7265	0.964716	0.547593	5.40382	0.051673	1.33732	14.7579	2.58248	2.09387	1.19036	0.89405
3.22507	1.45863	6.8966	0.066547	3.33816	0.455349	7.90864	7.28529	4.55849	0.13232	0.150393	0.810076
0.577697	0.560999	2.17066	0.338548	0.377546	0.064591	4.18606	0.487135	1.90354	0.479645	0.313429	0.712421
18.3013	0.201279	0.262327	0.613192	0.236472	0.556299	2.76646	8.86184	2.48926	0.162508	0.20845	5.50027
0	43.0292	0.090545	0	0.190422	0.187433	4.00435	0.179499	5.22999	0.047426	0.554544	3.90932
7.10809	1.50847	5.93917	0.144527	0	0.156177	5.40204	14.4533	4.00717	0.292434	0.449583	8.78425
0.652473	7.05102	2.03047	0.385043	1.92158	0.129181	1.07059	0.588271	5.06183	0.231202	0.472599	2.05347
1.99335	1.00322	0.683011	0.06846	1.84831	0.730865	0.42043	0.251645	0.309708	7.70262	1.82201	1.40011
2.24774	0.703543	0.785564	0.14585	0.319161	0.138775	4.39932	0.782505	3.18829	0.397505	2.87274	0.225667
3.58806	0.553377	3.81297	0.113108	0.379712	1.76273	1.04369	11.0032	0.802934	0.495009	0.690867	1.64297
19.9262	0	0.676522	0.203892	0	6.77976	0.984399	11.5984	2.51993	0.970663	0.092645	1.45193
12.8201	0	0.606698	0.101202	3.48842	0.077509	0.551217	0.958038	0.78011	0.195632	3.06848	1.47658
0.465998	2.14246	0.722095	0.045971	4.01441	4.6074	5.14608	1.59061	3.00332	1.79268	2.46895	1.81946
8.64685	1.03962	1.42439	0.113959	0.476334	4.46725	1.66033	3.45954	1.36439	1.45401	0.394757	1.11319
1.06146	0	1.20354	0.06846	0.329611	1.37732	0.555358	2.8869	0.068234	3.99306	3.30183	1.61741
1.34288	2.87652	0.668185	0.095249	1.63147	2.3266	2.59757	13.35	1.93326	0.514678	5.03031	1.02773
0.954855	97.8203	6.95676	0.053578	1.69255	2.27077	3.03967	1.49373	0.813456	0.999697	0.421604	2.15762
15.1083	37.2796	11.8287	0.423783	0.358309	0.311041	2.45378	2.33455	8.16498	0.263384	0.490119	1.87293
14.2553	54.9805	5.05427	0.615072	0.402836	2.94531	2.336	16.2066	8.69741	3.31946	0.204708	3.66354
3.15928	27.539	0.556939	0.059531	3.59742	2.12264	10.4853	25.1572	2.24764	0.05948	4.61091	1.32712
0	0.675747	1.24246	0.562157	0.49825	1.99237	8.54762	0.260909	1.26295	0.093699	1.33565	2.87431
0	0.983407	12.1415	0.786096	1.93056	0.190752	0.880533	1.26707	1.13304	1.55268	2.26952	0.5198
11.8165	20.7686	0.305581	0.044648	0.397466	2.30848	1.71771	0.612626	1.02841	0.846674	3.1856	0.951001
7.34199	17.9669	1.64722	0	0.944535	0	2.85813	0.807406	1.32377	3.51695	0.282584	3.95774
1.75458	0	1.02874	0.496551	0.154358	2.41824	0.694945	0.771935	2.10395	4.50103	0.447244	1.52612
9.94484	0.73428	0.129181	0.322551	0.228612	3.46476	2.05436	1.07154	2.2471	5.65636	0.253212	1.48834
4.45853	13.0903	0.228085	0.211334	2.97691	0.83257	2.22485	27.5803	5.69157	0.058132	7.76228	3.94355
0.942919	2.63409	0.82581	0.047624	2.14138	0.048443	4.1137	2.3433	3.6188	5.94207	0.671736	0.810914
0.190144	2.38384	0.125144	0.254493	0.943696	0.473761	1.89205	2.88576	1.70768	6.16311	3.85132	2.4949
0.579915	17.2368	1.13651	0	0.4619	1.6062	1.67721	1.9567	1.39994	0.997609	0.194035	2.6739
3.13138	1.24379	0.157164	0.355034	6.67679	0.065208	0.486753	19.904	0.550988	3.02792	3.66913	1.76628
34.9526	1.14279	10.1875	0	0.836538	1.26665	0.129526	1.6299	0.988882	1.20223	0.231611	2.27147
1.0267	3.60524	0.634793	0.530429	0.220395	0.115465	4.75979	9.21113	0.737134	7.68165	3.37237	0.38705
13.5497	0.313558	1.14038	0.374692	0.228621	0.478348	0.22171	12.5753	2.37958	8.2035	0.14114	1.28855
0.283666	1.95614	0.347216	0.098821	4.2201	0.543798	0.302609	11.394	0.858212	2.04077	0	2.12404
2.03085	5.1128	0.494403	0.083343	5.84845	1.01228	2.27111	0.904895	1.90411	3.42077	2.95573	1.85842
2.91801	3.83789	0.62624	0.305679	3.0166	0	1.39975	15.747	2.02161	3.55863	0.589076	1.67864
0.226003	0.382249	0.10184	0.872595	7.09727	0.061763	0.466113	10.5552	0.589939	2.44014	6.05108	2.08639
2.76791	0.288314	1.73771	0.107105	1.00417	0.860233	0.225787	0.781565	0	1.40743	0.39437	0.83648
6.24565	3.975	0.68511	0.047252	0.381846	0.942154	0.345583	8.24103	0	1.31255	0.616383	1.03381
0.473096	3.05077	0.786385	0	0.879287	0.160584	1.19682	0.135925	0	1.941	1.33171	1.26698
1.18679	3.57355	4.16823	0.065278	5.98658	0.052499	0.71349	2.55592	0	2.49507	1.62381	3.32562
0.669711	3.235	0.661423	0.191543	0.677968	0.463041	12.0378	1.82994	0	0.234696	0.443597	3.55749
9.94913	29.4003	0.526953	0.313866	1.27483	0.30558	2.59994	1.58139	0	0.349333	0.265738	1.63069
17.3466	17.6276	0.681238	0.050403	5.32441	0	0.238482	1.0982	0	0.414184	2.79369	2.96666
0.33537	17.2355	1.29571	0.80714	1.16892	0	3.3283	7.77838	1.77495	0.301036	0.108048	5.35362
11.0024	25.3548	9.08228	0.059853	11.005	0	0.608811	18.8015	0	0.452745	0.424432	4.03455
0.27204	1.45897	0.658384	0.257728	5.78098	0	0.332271	0.712063	0	2.39176	0.054024	0.566577
0.609091	1.60915	1.25532	0	6.29541	0.174113	11.3437	25.0466	0	0.922422	0.822121	0.84763
0.606981	24.9692	1.03811	2.16771	0.31301	0.26064	1.16522	0.604726	0	2.11587	0	0.383329
0.332912	3.4723	16.3804	0.551278	0.217573	0.162128	7.23264	0.614721	0	3.52471	0.346621	1.15809
5.48624	0	1.61473	0.306136	6.98896	0.473628	16.4834	11.8806	0	0.17931	2.01356	0.400637
0.596745	1.01439	1.50221	0.955751	0.301955	1.68688	0.739818	2.20736	0	7.30064	3.67928	1.12557
0.749829	2.12296	1.09446	0.445698	2.96028	0.764202	8.37785	1.25747	0	5.29365	4.84873	4.19677
1.87078	2.29063	14.5667	0.141063	4.32686	1.27937	0.628827	0.986756	1.92375	3.57776	0.469334	1.51851
1.49774	1.00253	0.982569	0.180521	0.310428	0.466285	0.482436	0.834549	2.42978	0.099885	1.27617	1.93527
0	12.731	0.660478	0.631502	0.465788	0.341065	0.111285	11.7324	1.55243	0.945841	1.49924	1.68975
2.16966	1.21459	1.89617	0.069031	12.8431	0.149906	0.226676	3.55444	6.03409	0.083513	2.74241	1.46264
0.858787	58.5889	0.421591	0.126056	4.74273	0.786067	2.23956	8.22037	3.57725	7.47886	0.697349	1.14152
[truncated: 1,758 more rows]

## Sheet: Fig. 3i
Fig. 3i
WT-UT
[truncated: 26 more rows]
