# Supplementary material for: Dynamic de novo heterochromatin assembly and disassembly at replication forks ensures fork stability
Source: Nat Cell Biol. 2023 Jul 6;25(7):1017–32. doi: 10.1038/s41556-023-01167-z (PMC10344782; doi:10.1038/s41556-023-01167-z)
Supplement: Source Data Fig. 4 — Statistical source data. [file 41556_2023_1167_MOESM10_ESM.xlsx]

## Sheet: Fig. 4b
Fig. 4b- BARD1-EdU PLA
UT-DMSO	HU-DMSO	HU Release-DMSO	UT- UNC0642	HU-UNC0642	HU Release- UNC0642
1.75615	5.53404	3.46922	1.94556	0.472629	1.8986
2.79771	5.63237	2.82806	0.366441	0.142995	1.36621
0.217781	2.04175	1.08065	1.22261	0.430769	2.00929
0.701541	0.592034	0.302343	1.82072	0.951342	1.06248
2.61025	0	1.17034	1.37111	0.307813	0.954483
2.02482	0.51298	1.58565	1.74682	1.76794	0.823755
1.13121	0	0.905348	0.713429	0.0523151	0.0937486
0.945775	6.33472	0.388955	0.459519	0.301393	1.09061
0.0472524	0.39062	0.854948	0.341818	0.484787	0.894517
1.66924	1.25542	0.549642	0.908976	0.0732411	1.15428
3.08648	0.430729	0	2.18012	0.466867	0.687489
0.337799	0.717843	0	1.80918	0	0.205075
0.803717	0	0.307092	1.48634	0.662658	1.03774
0.984425	13.1694	3.6128	0.446102	0.0523151	0.653148
0	9.82197	0.558993	0.652477	0.0592904	1.66982
0.217993	4.00567	0.162118	1.79649	0.0697535	0.562491
0.813152	4.5677	0	0.636886	0.0837041	2.31992
0.176156	11.7815	0.578219	0.0598327	0.333723	0
0	1.78942	0	0	0.0523151	2.59029
0.144337	1.13009	0	1.88079	0.126987	2.54374
0	7.78292	0	0.0638216	1.22616	2.21483
0.688224	0.93103	0.594431	0.0598327	0.533065	0
0.154358	1.80727	0.572684	0.424582	0.0523151	0.062499
0	1.08858	0.840268	0.0678104	0.681822	0.505635
0.223661	1.25135	0	1.21113	0.236464	0.295424
0.822529	10.7352	0	0.0598327	0.293363	0.605459
0.485125	2.73598	0	0.158956	0.125556	0.505412
0.154358	18.9693	2.07946	2.50277	0.165962	0.156248
0.20161	11.6867	0.24804	2.52229	0.23658	2.35291
0.182709	14.0375	2.02541	0.460009	0.611961	0.995427
0.0913547	8.55949	1.00394	2.50706	0.559262	2.74853
0.445555	3.12956	0	1.67198	0.302415	0.959543
0.967077	2.01712	0.356659	0.154191	0.946539	0.283101
0.417406	10.7483	2.35617	3.11237	0.750676	3.01338
0.796	1.33234	1.05017	2.06619	0.478824	0.662339
0.587804	18.2496	0.278727	1.98474	0.0504026	0.620158
0.520302	13.1831	2.98961	0	0.945079	0.78309
0.259888	16.3745	0.718822	0	0.0567029	2.1059
0.756277	9.73077	0.989241	0.258698	0.151208	0.409046
0.703011	0	0.127131	0.34436	1.22479	0.965228
0.0472524	0	0.289451	0	0.116556	0.691589
2.64211	0	0	0	0.173259	1.0951
7.45407	14.6137	3.35321	0.781234	0.866723	0.525928
0.502517	0	0.602056	0.119849	0.582437	1.3114
0.162594	4.17247	0.223331	0.137604	1.09836	0.228584
0.23295	0	0.363884	2.92557	0	0
0.603784	5.5463	0.284373	0.451246	0.141757	2.54365
0.329096	0	3.4273	0	0.8298	3.11583
0.149981	0.796284	3.05442	0.639193	0.367099	7.36605
0.427606	9.11497	0.494337	2.58599	0.264614	2.77964
1.13281	0	0	1.4076	0.549834	0.577717
2.65181	4.42808	3.42507	0.127233	0.234697	0.277915
0.792429	6.24994	0.252773	0.316517	0.267764	0.339057
0.296909	0.513661	3.19003	1.94877	0.584516	0.753845
0.300034	10.447	2.03938	2.2734	0.546779	0.666997
1.413	1.2769	0.844728	2.27469	0.270914	1.94309
0	11.1927	0.251283	3.72548	0.572187	0.614402
0	0.445303	0.602689	1.02393	0.0887768	1.41599
0.579952	10.9647	4.1846	1.39532	0.664373	2.38549
0	0	0.69798	0.574606	0.590766	0.722878
0.228151	15.5182	0.868323	3.12463	0.146482	1.39307
0.150017	29.2537	0.256912	0.661528	0.76661	5.04817
1.77936	1.99584	3.92341	1.07038	0.137604	0.179494
1.53085	0	1.03125	1.60497	0.159395	0.565367
0.289095	0	2.01635	2.32456	0.860609	0.400312
0.340664	12.3827	0.790913	2.19613	1.68821	0.729837
0.206273	34.1391	1.73097	2.02429	0.660208	0
0.409216	0	0.452169	0	1.40853	0.33408
0	0	2.34881	1.36561	0.684959	3.08114
0.741106	0	0	1.12274	1.11839	2.56125
1.13689	0.675784	0.223979	1.39126	1.78938	1.7093
0.300353	16.0306	1.03488	3.12808	0.238914	0.159331
1.53774	11.7889	0	3.08689	0.226381	1.12819
1.08046	3.65557	0.898992	2.27335	0.311715	0.113073
0.29338	4.36968	2.03857	0.937289	0	0.172315
1.35237	2.0827	0	3.15936	0	0.775808
2.49755	10.9982	5.47258	2.46964	0.220651	0.613723
5.11692	1.63822	2.50737	2.69456	0.309922	1.53446
1.90553	1.49502	4.82694	4.40147	0.201016	0.345407
0.272168	5.46608	1.88494	2.40138	0.257453	2.51819
0.0542527	17.3395	0.206162	4.91311	0.639876	0.162757
0.134275	6.83972	1.48877	2.98653	0.493038	0.4408
0	0.351699	2.55967	0	1.14518	0.35729
0.299996	0.910883	0.566867	0	1.01551	0.260411
0.914898	8.04238	1.82961	0.847467	0.21484	0.0813785
0.226053	1.23868	0.99811	2.09973	0.300777	0
0.0542527	2.07434	0	0.319504	0.344092	0.254986
0.119356	0.567259	0.203082	3.30306	0.564162	0.367139
0.249562	14.4822	0.548318	0.092229	0.123882	0
0.0908311	3.49057	0.676341	0	0.390494	0.168182
0.29066	1.72472	0.0976556	0.633032	0.792566	0.491424
0.314881	5.80359	0.28435	0	0.0859362	0.23654
0	11.2043	0.0976556	0	0.26318	2.99416
0.236161	0.768661	1.02762	3.61325	0.181988	0.215653
0.0908311	6.71969	4.5612	0	0	0.611501
1.14228	0.398757	3.48972	0.371294	0.121092	0.765107
0.404796	5.681	0.755741	5.14241	0.802185	1.27467
1.45885	0.754605	0.462964	3.44771	0.650913	0.803774
0	0	0	4.03231	0.23147	3.81712
1.75999	2.66407	3.51212	0.295389	0	0
0.849204	4.78079	0	0	0.600598	0.386237
0.20161	4.56805	4.00569	4.18117	0.21484	0.32625
1.47345	2.32898	1.27038	2.10482	0.52382	0.43569
0.713511	8.29066	5.08337	2.28227	1.40082	0.652841
0.428422	6.98463	0.116226	3.40638	0.289806	1.17086
0.20161	13.2456	2.22398	0.173486	0.409445	1.30854
0.474099	1.50804	2.26579	0.528481	0.572492	2.86596
0.239412	1.12406	0.262308	0.349317	0.209957	2.04908
2.00144	2.89004	2.57099	2.96781	0.44058	0.109407
1.21764	14.953	0.103756	2.15219	0.239253	0.337776
0.197783	8.60396	3.1025	0.0976555	0.297065	0.949734
0.312732	6.13557	0	0.5264	0.240627	1.69237
0.0583623	29.9749	0.151366	0.302108	0.101995	2.22042
0	9.58817	0.374393	1.29945	0	4.74666
0	37.6615	0.558161	0.721476	0.903339	3.10628
0.611007	4.17989	3.21378	1.54264	0.257783	1.94208
0.356291	0.306913	1.68185	0.274644	0.369918	0.241411
0.156268	0.332024	0.327843	0.463461	0	1.1217
0	6.41442	0	0.481992	0.228833	0.261669
0.751698	0.829612	0.808192	3.69496	0	0.487662
0.824052	2.43176	1.90593	0.342679	0	0.907751
0.855702	6.22086	3.34003	0.860819	0	0
1.95551	4.9914	1.99873	1.93538	0.336992	0.226338
4.05502	1.30972	1.91249	3.17034	1.75749	0.52001
0.993573	14.9203	2.88108	0.214883	0.445145	0.412997
0.316537	0.65377	1.36955	5.87823	0.074272	0.185543
0.161636	1.54367	3.29076	5.88523	0.273496	0.317377
0.49471	2.59168	1.17621	0.50153	0	1.04905
0.101022	0.487006	1.28143	1.33761	0	0.603397
0.98558	4.12284	1.48124	1.45035	1.69229	2.83743
0	0.895368	0.671711	2.49679	1.0523	1.56097
0.39763	13.5441	1.81239	0	1.09726	2.75761
0.522647	11.5257	1.77294	0.71655	0.620389	2.30951
0.212147	5.36049	3.87083	0.358734	0.142758	1.40032
0.160658	0	2.00813	0.534819	0.625751	0.617351
0.554387	1.1161	3.77432	4.80935	0	0.87755
1.92214	4.77372	3.29358	0.828654	0.448296	0.804103
1.15596	10.1589	0.872149	2.14396	0	0
0.100805	0.671779	3.6159	3.39938	1.33941	0
0.115926	6.9089	1.44338	3.06349	0.0786409	0
0.287505	0.245532	2.20601	2.17137	0.554647	0
0.250916	18.802	0.659175	0.528987	1.31202	0.466082
0.840646	3.96571	1.98961	3.41906	0.942939	0.152795
0.773364	1.49461	1.19552	0.83408	0.623884	0
0.466224	5.98802	0.380753	0.324556	1.07149	0.26538
0.589131	0.86843	0.463757	0.819078	0.498248	0.136711
2.70608	0	1.55731	0.992266	0.535724	0.168878
0.921422	8.03384	3.69541	1.23847	0.311207	0.311194
0.411096	5.55319	0.488121	0.520476	0.442366	1.60392
0.283174	0.193772	3.10251	0.373383	0.712286	2.30943
0.184192	0.989791	0.524263	1.03194	0.61895	2.64025
0.662773	0.438598	1.8039	0.690489	0.0901428	2.46568
1.51611	4.2278	0.308484	1.61687	0.253109	2.44701
0.913152	4.18637	0	2.49363	0.116435	0.885409
0.864782	0.726948	0.378889	1.44113	0.406591	2.36932
0.126006	0	0.705345	1.86917	1.42915	2.05402
0.238201	6.31955	0	2.79601	0	1.66748
0.448237	0.648259	0.337202	0.896276	1.40807	0.222331
0.436195	7.57618	0	2.14225	0.0600952	1.18532
0	0	0.66514	1.31348	1.13496	2.06107
0	2.48338	0.96978	2.28696	1.67306	1.57132
0	0.24115	0	0.338878	0.485465	0.74342
0.598954	0	0.390376	0.618139	0.169018	0.484034
0.292967	0	0	4.29421	1.06836	0.622991
2.02717	3.23697	0	1.0637	0.365528	0.314935
0.828212	0.240282	0.389079	0.207092	0.812908	0.146482
0	1.59335	0	0.12551	0.0799688	0.715936
0.325519	4.0249	0.700782	0.19006	2.53165	1.34999
0.319008	5.22107	0.5371	1.68009	0.161326	2.05496
0.0976556	8.14529	3.87086	2.68184	0.692281	0.498037
0.633676	1.95568	1.3442	0.825342	0.799331	0.431194
0	3.76657	0.924243	0.681485	0.232945	0.179033
0	0.309462	0.443077	6.38108	0	1.83485
0.156249	7.28012	1.25919	1.60703	0	0.875058
0.51866	6.91228	1.13486	0.702132	0	0.161644
0.69878	4.13444	1.06754	0.0499146	0	1.43345
0.531623	1.35824	1.0668	7.61153	0.0892509	0.745843
0.110676	1.91898	0.341791	0.702132	0	0.302729
0.941249	0	1.48775	0.670519	0.837604	0.435804
0.541418	1.13297	0.0798992	1.09479	0.241444	1.97572
0.3813	4.68712	1.66087	2.43121	0.0799688	0.468985
0.58526	3.36313	0.784552	0.306143	1.56084	1.24931
0.94326	1.27518	0.994987	0.0532422	0	1.30707
0.375448	0.461932	0.688021	8.3826	0	0.835027
0.115057	1.73817	0.489724	2.44193	0.517444	0.688798
0.062253	11.5672	1.61478	1.39712	0.696143	3.65241
3.4362	5.91914	1.79369	4.1532	1.1143	0.158112
0.225667	3.08508	0.739419	1.77529	0.974936	0.930401
0.0890564	8.03618	0	0.321143	0.0610342	1.0025
1.00398	2.83654	0.56036	1.10859	0.766153	0.541619
0.151134	0.518042	0.274307	1.20654	0	0.111015
0.278679	4.15966	1.93441	0.936416	0.865353	1.1365
0.188704	1.7571	0.698456	0.144064	0.7875	0.417148
0.304293	9.24807	1.4827	0.100545	0.122068	1.03471
0.455402	3.8836	2.44839	0.081036	0.122068	0
0.277073	2.04655	1.5738	0.387172	0.073241	0
0.624772	0.3051	0.222836	0.243108	0.873523	0
0.807926	3.2146	0.76949	8.12111	0.113591	0
0.64482	4.59566	0.461614	0.270179	0.335688	0
0.46204	5.29793	1.58154	0.5419	0.588517	0
0.364136	10.7013	2.99753	0.260413	0.21868	0
0.476686	9.66287	2.4956	1.96162	0.073241	0
1.19688	84.1106	0.106574	0	0.0854478	0
2.7066	2.38594	1.62459	0.866749	0.598135	0
0.96983	0.87886	1.07043	3.15653	0.736228	0
0.39927	1.63566	1.86319	0.997882	0.0854478	0
0.36101	0.366046	0.222836	1.03697	0.073241	0
0.757232	0.439115	1.80887	0.431047	0.946852	0
0.898099	0.156328	2.2743	1.57129	0.360873	0
0.879287	0	0.428328	4.2936	0	0
0.569869	0.145906	0.602538	1.42725	0.272619	0
1.60819	0.492637	0.157449	2.83546	0.272084	0
0.267084	3.52723	1.60245	3.57459	0.600632	0
0.244758	2.75885	1.33243	1.06743	0	0
0.522785	0.29674	0.201467	2.35099	0.313243	0
0.259298	4.56906	3.79887	2.94901	0.511274	0
3.61346	0.148068	2.61789	2.50624	0.0638512	0.278602
0.163808	2.40474	1.95626	1.3046	0	0.269073
0.460869	1.32133	2.34715	0.682666	0.464643	0.200191
0.46715	0	0.15237	1.28137	0.347163	1.92201
0.215068	0.22786	1.69943	0.989725	0.844815	0.202314
0.225912	0	0.0761849	2.4476	0.127702	0.891096
0.706686	0.115537	0.521248	0.511642	0.483378	0.439445
0.654292	0.101723	1.39177	3.70305	0.22156	0.16113
0.526786	0.267042	3.70596	0.535237	1.5411	1.72582
0.338641	3.60606	0.757161	0.911315	0.576477	0.301545
0.439722	0.0895164	2.11312	0.62575	0	0
0.39377	0	2.42915	0.95714	0.145328	0.972281
2.76682	1.39997	0.260005	4.23043	1.35036	0.776637
0.213086	3.02559	0.0732408	0.237446	0	0.561251
0	1.18656	5.18132	2.00706	0.394006	0.650885
0.41801	2.96192	0.0781235	0	1.48806	0.421774
0.260499	0	0.276318	0.320374	2.10931	0.10742
0.514195	0.529159	0.542181	1.40785	0	0.149111
1.42068	6.0103	0.146482	3.99221	0.746246	1.38991
1.36437	1.89234	1.14736	4.37683	1.15727	0.229488
0.556235	2.48545	1.31381	0.964325	0.697575	0.878295
0.64051	2.5291	0.307611	2.81358	0.82358	0.918449
4.1955	1.66456	0.151157	0.711932	0.471612	0.136989
0.738554	1.0246	0.180661	0.665591	0.0692039	0
2.13846	1.38561	0.292824	0.168182	0.460082	1.35723
1.34452	2.49151	1.29799	2.72377	0.179398	0.256345
0.998977	1.52205	2.86818	0.767703	2.33621	0.228948
0.399007	2.9325	0	2.61004	0.37863	0.159408
1.19262	0	0.132183	1.21352	0.193771	0.686988
1.33894	0	0.158176	0.499765	0.927805	0.308835
1.36532	0.311302	0	1.46002	0	0.387164
1.21667	0.248088	0	1.3401	0	0.937344
0	0.497579	0.64507	2.63629	0	0.31738
0.652539	0.444454	0.604819	0.246003	0.133135	0.57886
0.203467	2.64464	0.241871	0.472649	0.422188	0.907671
0	0	0.103395	2.0829	0.145328	0.910974
0	0	0	0.368482	0.161476	0.65751
0.666659	0.553697	0.507559	2.7139	0.406576	0.33341
0.131269	0.148579	0.117181	1.24249	1.46291	0.346785
0.446315	2.15506	0.498317	0.327701	1.00873	0.620994
0	0	0.254181	2.97817	0	0.444783
0	0	0.486155	3.29858	1.50843	1.2252
0.239499	0.446425	0.426634	0.390131	0.472893	0.772551
0.106783	0.943567	6.53071	0.470546	0.81099	0.433975
0	1.76921	0.53113	3.62168	1.03842	3.15874
0.210515	2.83394	0.351944	2.50135	0.498377	0.187497
0.330356	0.348769	0.278149	0	0.509149	3.64022
1.26121	0.291804	0.126539	1.24514	0.782017	0
0.566696	1.60798	0.256457	1.37088	1.02007	0.90233
1.28195	4.94746	0.468296	2.26407	0.60997	2.88711
2.07212	1.37222	0.238413	0.495751	0	1.8562
1.91599	1.82839	0.187325	2.12418	0.492364	1.80857
1.9362	0	0.124883	3.82209	1.08867	0.43337
1.25621	0.216237	0	2.65541	0	0.517008
0.576189	1.78839	0.719904	0.477166	0.331887	0.382807
0.702868	2.23065	0.38061	0.397134	1.36535	0.486592
1.20888	0.207712	0.420293	0	0.873891	1.78377
0.66271	2.02343	0.0851476	3.3626	0.567724	0.733062
1.29621	1.98332	0.386003	2.64302	0.343962	0.0683583
0.831287	1.13637	0.203543	0.929129	0.20616	1.24105
2.13048	0.773541	0.295178	1.79044	0.274548	0.7953
6.5782	1.26058	0	2.9883	1.6308	1.30873
2.10745	0.36054	1.00758	1.20459	0	1.25887
0.822936	1.30134	2.18066	0.74832	0.468715	0.312495
1.80667	0.111606	0.0585928	1.49378	0.979013	0.780866
1.95704	1.22681	2.79118	0.100668	0.515786	0.5899
0.432471	0.18136	1.88858	0.453707	0.252028	0.351764
1.11273	0	0.394386	0	0.557378	0.456048
0.181359	0.818171	1.36541	0	1.59011	2.32535
1.74616	0.705278	1.0223	1.76678	0.526251	0.336549
0.414702	1.88519	1.11177	0.663606	0.196949	1.52432
0.415033	0.310195	0.311193	0.700951	0.100526	0.310179
1.32408	2.31732	0.21484	0.416818	0	0.321251
1.77166	0.361894	0.527336	0.427154	1.28136	2.49236
3.12771	0.364767	0.21484	0.991192	0.225528	1.30425
1.53667	3.49394	2.3764	0.190426	0.361894	1.37427
2.33365	0.172331	2.44629	1.9707	0	0.695872
1.59733	0.888875	0.73939	0.560249	0.229561	1.83569
1.43899	0.836639	1.04388	1.70112	0	1.28099
0.20182	0.285892	0.286317	0.154461	3.76193	0.513796
2.52624	1.99767	2.55355	0.164059	1.82387	2.73177
1.3096	3.46887	0.512686	0	2.11958	0.720951
1.29266	2.60938	2.06333	0	0	0.423618
1.95979	2.42865	3.34595	1.3457	0.748928	0.158076
0.216339	0.182543	1.76005	2.41241	1.74853	0.166575
0.270122	0	0.889204	2.1196	1.02425	0.484426
1.17502	0	0.652483	0.658384	0.780956	0
3.39435	0.312025	0.195309	0.423177	0	0.0764884
0.592554	4.28157	0.949921	2.86853	0.651472	0.249862
2.37286	0.434003	0.167408	3.21546	0.642894	1.19385
0.516951	0.286791	0.549241	1.20173	0.327115	0.997148
0.51478	4.50007	0.324895	0.141757	0.3752	2.5615
2.04912	0.650691	0.250339	0.307432	0.228711	0.690649
1.03373	0.577562	0.812784	1.09488	0.841001	0.453287
2.30452	4.451	0.225535	0.660741	3.18942	2.41745
0.0718997	0.988408	1.54396	1.57639	1.00125	0.66609
0.0592904	0.968161	1.77649	1.45426	0.0523151	0.642159
1.05937	1.83513	0.577742	0.624573	1.15994	0.138408
2.47499	0.71197	0.672678	0.371979	0	2.62904
1.24512	7.79805	1.0494	0.397663	0	0.477509
0.845761	5.75833	0.320864	0.260413	0.427472	1.03772
0.807533	0.435599	0.088354	0.495508	0.27322	0.339101
0.235501	3.67413	1.37231	0.922021	1.34287	0.597118
0.24344	0.813206	1.27725	0.166375	0.790272	0.281358
0.736925	0.586717	0	0.21607	0	0.385813
0.176377	0.219789	0.167408	0.471505	1.18385	0.730104
1.40081	1.93021	0.106955	0.278497	1.227	0.474049
1.50043	0.214459	1.2011	0.0759538	0.923831	0.595156
0.423891	0.406916	0.494593	0.159141	0.944964	3.20946
0.490511	0.344339	1.40996	0.285731	0.395146	3.20982
3.3638	4.75978	1.22001	0.10797	1.42378	3.35663
0.286665	0	0.441277	0.169992	1.43983	1.28334
0.833397	0.345753	0.331945	0.16395	0.91195	1.1934
0.510315	3.14905	1.22514	0.094038	0.436196	1.5944
0.310868	1.577	1.16388	1.20042	0	1.69127
0.424197	0.299872	0.189564	1.97585	1.17736	2.6715
2.36075	0.547187	0.100526	0.98915	0.319006	2.98625
0.0505112	0.792757	0.114477	0.0472524	0.146482	1.93945
1.03301	0	0.195308	0.520932	1.94434	1.60547
1.37555	0.393371	0.257887	0.534802	2.42467	1.02468
0.722754	0.79762	0	0.185859	0.905804	0.116556
1.18509	0	0	0.321766	1.03231	0.448823
1.13491	0	1.40403	0.650385	0.682197	0
1.91319	5.17753	0.533879	2.4438	1.60303	1.60893
0.477643	0	0.444828	0.20161	0	1.71679
0	1.62828	0.557202	0.228665	0.777551	1.84353
0.378019	0.546912	0.216297	1.54126	0.844373	3.17304
0.211061	1.86018	0.373047	0.406278	0.874324	0.681804
0.126006	8.06206	0.407074	1.95832	0.815351	0.138344
0.261463	2.91269	0.169458	0.104713	1.08227	0.716349
1.52644	11.166	0	0.260093	0.166013	0.693755
0.558036	4.53726	0	0.260093	0.0651033	1.56903
0	0.506112	1.55205	0.993624	0.253903	1.52375
0.250753	5.34127	0.269985	0.430059	0.421422	0.0931207
0.328719	6.70751	0.487538	0.955529	0.280758	1.52656
0.0472524	5.54828	0.339878	0.682042	0.58349	1.93782
0.175634	4.8118	1.78864	1.69545	1.02701	1.37554
0.507673	0.351626	0	0.49654	0.224606	1.90901
0.211455	2.89226	0.283663	0.60565	0.0535527	1.42024
0.422236	0.884127	0.556032	0.423434	0.507342	0.240239
1.75421	0.224274	1.89548	0.347023	0.126006	1.74452
0.159141	1.73008	0.364525	2.38208	2.04324	0.779495
0.527298	3.35045	0.604527	1.26945	0.645378	0.471029
0.831808	7.81859	0.23251	0.672096	0	1.55492
1.50441	0.341524	1.98473	0.397285	0.926902	0.735778
0	0	0.670211	0.539695	0.1787	1.25253
0.629174	2.83501	0.125556	0.146482	0.170109	1.66773
0.247878	0	1.52581	0.789617	0.143227	1.29547
1.03926	0	0.544682	0.39062	0.0964713	2.62734
0.349801	0	0.485947	0.107105	0.257701	0.181359
0.371631	0	0.22941	0.84272	0.224606	1.04327
0.850605	1.02805	0.643244	1.31507	0.305986	0.728924
0.919173	0	0.696214	0.638808	1.04813	0.389249
0.458259	0	0.463143	0.902784	0.478289	0.223211
2.14568	7.12779	0.0744034	0.388356	0.504551	1.0761
0.670529	6.10601	0.448006	0.368569	0.244137	1.34825
0.372935	0	0.37622	0.0472524	0.377599	1.61832
1.36792	0	0.5672	0.568026	0.547577	1.26446
0.462855	0	1.8717	0.239412	0.362843	1.51266
0.177681	29.6526	0	1.46262	0.214841	0.906982
0.0616047	0	0.762789	1.2828	0.947847	1.00189
0.145906	0.996646	0.311667	2.48928	0.563568	1.7071
0.504023	3.87974	0	1.39866	0	0.596431
0	6.24839	0.419704	0.311866	0	3.14053
0.602167	3.46457	0.454632	0.754001	0.277929	3.46719
0.360287	6.00539	0.223702	0.0472524	0.298057	0.782463
0.328067	2.52583	0	0.0708786	1.12561	0.853249
0.701249	0.58137	0	0.617432	0.326619	0.449076
0.704848	2.62871	0.7423	0.749827	0.603968	1.38835
2.53532	17.2725	0	1.73124	0.46304	0.66998
2.37769	4.90191	0.158662	0.380202	1.39789	1.27461
1.66396	0	0.757848	0.21911	0	0.661224
2.04792	2.66911	0.10897	0.203122	0.059057	0.536774
0.527652	0.660048	0.190697	1.53527	0.368238	4.50905
1.97615	18.8688	0	0.0898424	0.702967	0
0.304043	0.243176	0.483554	1.06797	0.659211	0
0.140182	7.19592	0.991399	2.26455	0	0.241087
1.25469	0.305861	0	1.07754	1.14372	0.386257
1.99939	0.904427	0	0.541875	0	0.730442
0.750535	0.259387	0.633517	1.67854	1.32743	0.520832
1.31119	13.8637	0.401372	0.203122	0.974158	2.3362
0.47009	0	0.888818	2.66356	0.322332	2.78075
1.32524	0	1.03273	0.389152	0	1.55362
0.0472524	5.97253	0	3.20472	0.426814	0.126096
2.04592	13.9289	0.573065	0.280226	0.496608	1.94158
0.103955	1.98928	4.53038	1.63993	1.12347	0.344511
0.223661	0	0	1.37972	1.09671	0.220628
0.427582	10.5067	1.28275	1.7759	1.39559	3.1932
2.60433	20.8274	2.47367	0.724272	0.797445	0.399661
0.20371	2.19192	0.465996	0.127376	1.04385	2.3325
0.342317	0.363187	0.676798	1.00287	0.393421	1.92774
0.607981	9.34824	0.920673	0.468864	0.100612	0.444872
0.436072	9.32612	0.577708	1.03502	1.22006	5.11874
0.455592	0.734159	0.128492	2.07856	0	2.23607
0.804086	6.11507	0.379995	1.23424	1.02972	1.806
0.869969	16.118	0.525638	2.22455	0.786544	1.4114
0.19531	0	0.436513	1.25309	0.881641	1.36651
0.998812	6.03721	0.601409	1.01784	0.807878	0.649112
0.376062	4.4456	0.364918	1.38323	0.409224	0
0.212636	0.575768	1.74076	0.197263	0.400923	0.553373
2.72377	0	1.02852	1.05501	0.975516	2.08466
2.33932	1.56187	1.27913	0.253902	0.0558956	0.716414
2.83655	0	5.30553	0.838407	0.668813	0.296939
1.08552	10.7425	1.68358	0.0585928	0.100612	0.501072
2.04418	6.45973	2.29361	0.529916	0.757359	1.91978
0.359118	0.972703	1.68948	0.529083	0.432761	0
0.106318	0.690156	0.570004	1.91385	0.782635	0
0.503056	3.18207	1.72777	0.156248	0.709768	0
0.207911	2.66449	0.062253	1.09353	1.26021	0.172331
2.26265	4.10062	0.301052	0.590811	0.854729	0.142504
0.441257	18.6687	0.276248	0.086075	0.118114	3.95026
0.296115	0.927709	1.56973	0.0990699	0.271387	2.52301
0.443123	1.38519	0.278639	1.44141	0	1.27455
0.743926	4.4736	0.652741	0.733345	0.347998	0.704401
0.488276	0.737127	0.368002	3.04957	0.474661	0.796538
0	0.366201	0.413206	2.3552	1.16914	1.02825
0	0	0.202665	0.981079	0.111166	0.962169
0.185545	8.69633	0	0	0.159801	2.16581
0	4.48185	0.417343	0	0.0936385	1.12972
0	1.25823	1.52389	0.216539	0.127037	0.987103
0	12.1957	0.369384	0.081202	0.284772	1.69711
1.56747	1.19853	0.0822351	0.267489	0.93616	1.55289
1.08602	13.709	0.46964	0.148605	0.062531	1.905
0.58699	0.713537	1.81643	0.208047	0.188192	1.11696
1.69323	12.314	0.990859	0.269081	0.128719	2.57394
1.47596	0	2.29968	1.46509	1.05049	1.81543
0.850158	9.68193	0.639636	0.71281	0.301867	1.28726
2.42839	1.42443	1.5948	0.105761	1.22005	3.28019
0.427463	0	1.14629	0.81915	0.554435	1.76894
0.670494	15.6634	0.0732408	0.209655	0.185928	1.64207
0.830143	3.10408	0.146482	1.43037	0.482098	1.20314
0.406004	1.50968	0.791981	0.160835	0.454535	0.704039
0.362601	31.6412	0.242834	1.43892	0.0715107	0.503992
0.500286	1.26853	2.21675	1.9235	0.260282	3.79829
0.188463	3.99159	1.34632	0.0911397	0.619095	0.421514
0.534991	1.30614	0.207027	2.39207	1.0709	0.108006
0.394236	9.78872	0.774852	1.21486	0	0.944708
0.0911916	0.652616	0.0830062	1.10479	0.448561	0
0.197582	7.69226	0.287075	1.48433	0.203408	1.38016
1.81026	14.6606	0.439445	0.978411	1.06726	0.112107
1.29728	1.77729	0.350416	3.11494	1.41388	0.166012
1.14323	0	1.66655	0.134029	1.24399	1.10793
0.906972	7.3758	2.79339	0.273419	0.058593	0.0732408
1.71551	24.3498	0.950462	0.681189	0.780908	0.735397
0.881761	0.848127	1.4005	3.07638	0.30273	0.964918
0.348448	1.84483	0.773488	4.21791	0	2.65337
0.486881	0.292963	0.405208	2.24205	0.91978	3.29798
2.66081	1.29635	0.313331	1.40264	0.30273	0.144156
0.345277	0	2.82044	2.68124	0.113931	2.14755
0.859751	8.93897	0	1.13278	0.875166	0.680356
6.53283	1.62139	0.785941	1.03261	0.305986	2.02587
0	5.48517	2.05291	3.13394	1.022	1.61868
0	7.66371	1.35369	2.57667	0.555536	0.148807
0	5.61579	2.01983	2.20653	0.0520827	1.15067
0	0.818984	1.83841	1.62031	0.243127	1.57219
0	0	0.479232	3.21995	0.331467	0.914558
0.878427	0	0.489078	0	0.424009	2.68397
0	5.42458	1.59946	0.64656	0.132542	3.78539
0	4.59945	0.419909	0.454276	0.695252	3.12967
1.09016	0.747422	1.59703	1.48131	0.377599	1.33512
0.23285	12.1829	0.716135	1.21564	0	1.07584
0	5.37647	2.62877	0.813195	0.0553378	5.49242
0	7.96899	1.73437	1.60015	1.0287	5.03348
2.60582	1.59306	0.839189	2.15272	0.93296	0.685508
0.927045	0	2.21588	0.312316	0	0.445673
0.348093	1.80082	0.761673	1.59886	0.477275	0.16632
0.208264	8.37019	0.578739	2.66925	0.0488275	0
0.598185	1.05791	2.09874	4.01919	0.679289	1.13975
0.86229	5.55378	0	0.0976555	0.156248	0.438888
3.87238	58.8279	1.61111	1.77424	0	0.51652
0.139882	10.909	3.49946	0.178943	0.244946	0.590208
0.097655	18.5812	0.487859	0.152587	0.160154	1.63716
0.998384	0.690082	2.6097	1.76377	0.0553378	1.65298
0.0767012	0	2.06554	1.2493	0.110676	2.38639
2.71038	20.5768	1.33086	1.2652	0.377858	2.32072
0.217993	2.44163	2.64565	0.0976555	0.132437	1.88947
0.820385	0	0.75197	2.61674	1.26751	2.30074
2.26777	1.11746	0.153414	1.07042	1.29152	0.45096
2.73383	0.831129	0.778728	0.659229	0	1.67608
0.289597	0.484073	2.44994	3.07424	1.62654	0
0.117859	0.839417	1.1289	3.46501	0.57436	2.55636
1.6493	1.92197	2.86806	5.75651	0.231204	2.60273
1.88461	0.610805	3.46547	0.424823	0.24544	0.600638
0.0463223	12.9906	1.32931	1.61846	0.480176	2.67736
2.72272	9.12115	1.18561	0.137865	1.53898	0.694867
3.28168	0.643826	1.85402	5.40244	0.0635998	0
2.06731	11.632	2.24779	1.12891	0.182977	0.62983
0.348189	0.878387	0.956599	1.5295	1.54035	2.71314
0.429857	0	2.07043	0.607226	0.732353	2.63364
0.956844	1.01751	2.00984	0.970594	0.394147	1.30822
0.508751	8.41599	0.704672	2.64764	0.407909	4.04078
1.80596	0	1.4174	1.79682	0.0593761	2.57108
0.726152	1.14895	4.66321	3.54275	0.229056	1.29132
1.38729	6.54971	0.592077	0	0.203954	1.3265
1.54266	7.05948	2.31646	2.00377	0.130217	2.47586
0.863939	1.25597	1.25996	4.65729	1.08632	1.13269
0.875054	1.06831	0	1.24041	0.550828	3.0377
2.42845	0.835786	1.49133	0.253404	0.101977	1.39757
2.47789	0	0.412383	1.90696	0.160026	0.754663
1.22845	4.93157	0.219562	0.9809	0.593969	4.0484
0.823456	9.52567	1.67563	1.15987	0.755882	0.366227
0.862544	0.595697	1.62782	0.695787	0.144337	0.722522
1.62431	0.639642	1.68973	1.0407	0.813227	2.73527
1.87492	0	0.138959	0.229488	0.301473	2.05075
0.355622	25.9291	1.24434	0.0732408	0.81638	0.805916
1.69795	0.486232	0.665738	4.51374	0.401716	2.81702
3.82865	1.0942	1.71409	2.1746	1.38795	2.08194
0.432244	1.16459	1.64021	0.248427	0.243176	0.900436
0.39878	0.772551	0	0.448861	1.27226	1.50171
0.261538	3.16157	0.702153	0.222164	0.43874	1.25183
0	0.879839	0.84533	1.58918	0.201026	1.83335
1.6602	1.21231	0	1.25622	0.0486353	0.598531
1.22032	0	1.45777	0	0.411779	6.77644
0.270991	2.49157	0.111167	2.45641	0.255975	0.571754
0.901056	0.301102	0.253599	0.700263	0.106822	1.19998
0.914032	0	0.208438	0.420919	0.261009	1.55408
0.856753	0.5154	0.16096	1.58557	0.259388	1.54611
0	0.705838	0.260463	3.90911	0.373251	1.64749
0.553991	4.74654	1.3298	1.72347	1.35455	1.23644
3.76983	0.552912	0	0	0.44616	2.93752
0	1.38316	0	0.290639	0.0994321	1.5139
1.23651	8.53738	0.104219	0.230419	0.106998	0.901547
0.491812	0.41232	0.532148	0.760764	0.0534988	0.240703
0.102537	0	4.52231	1.16576	0.126452	0.987849
0.357834	0.789918	1.75369	0.456302	0.103755	2.72828
0.468511	0.734474	3.40137	0.703205	0	0.573721
0.811264	13.6385	0.60282	0.661638	3.06592	1.67787
0.382714	11.3084	0	0.356291	1.54335	0.521842
0.374634	1.90632	4.17007	0.118764	0.325515	1.55165
0.391503	9.08926	0.119666	0.0468803	1.54188	0.638359
0.335408	23.3019	1.90447	1.8961	0.236812	0.6551
0.776879	8.45822	3.26437	2.46672	0	0.504549
0.957653	0.794195	0.208419	0.30941	1.32828	1.35101
0.391984	7.49745	2.30307	0.193772	0	0.679514
0.780733	9.7902	0.236231	1.89071	0.832769	0.369596
0.99344	5.55536	0.151578	0.153171	0.503383	0.576976
0	0.735026	3.35366	0.167531	1.59193	1.94573
0	0.906194	1.40319	0.0717991	1.91694	1.01086
2.92074	1.37397	0	0	1.72953	0
0.387958	3.24967	1.19347	0.105305	1.49124	0
3.0128	0.337499	2.16781	0	0.972925	0
1.19864	6.08979	1.60076	0.157958	3.15028	0.67707
0.955914	12.0921	0.556449	0.114879	0.170895	0
0.626424	7.35495	0.552094	0.0813723	0	0.320864
1.57021	7.83847	0	0.22497	0	0
0.159503	1.23635	1.9789	0.119665	0	0
1.12931	0.455956	2.9999	2.27736	1.31192	1.31301
0.354683	0.62086	1.85163	1.23712	1.32816	0
0	4.60627	0	0.682121	1.11892	0
0.141472	1.50892	1.09675	0	2.89019	0.66649
1.51628	5.75859	1.49834	0.0930166	0	0
0.216767	1.65343	0.610607	0.151927	0.76243	2.51269
0.0854868	10.7598	1.62863	2.12284	0	0
0.604107	4.73542	0.107267	1.36889	0.360565	0.699042
1.26757	2.12798	1.40833	0.266647	0.157468	0.360746
0.266719	0.182382	0.450147	0.524768	1.26878	0
0	0.405898	0.137064	2.33928	0.190426	2.45546
0	0	0.137064	0.970357	0.854972	0.371839
0	1.56597	3.93029	0.39917	0.189015	0.295468
0	0.843505	0.754224	1.32662	0.306594	1.06857
0	0.190488	4.53348	2.63872	0.925977	2.39383
0	0.505098	2.80687	3.57539	0.715479	2.76211
0	4.98912	0.578382	1.40764	0.147049	1.21255
0.289118	0	4.45306	1.86673	1.33241	2.44236
0.239412	1.5079	3.35605	1.33855	0.507072	2.23479
1.09153	1.71603	2.68497	0.945331	0.0817961	3.19556
0.162233	0	2.54959	1.15448	0.249533	1.0301
0.759189	0.182382	2.39344	1.5267	0	0.441239
0.700835	5.78218	5.00755	0.188575	1.79442	0.582709
0.225236	3.74756	0.774295	3.29065	0.714778	1.2958
0.119706	0	4.19904	0.788632	1.39709	0.883974
0.526752	14.7141	0.387138	1.86534	0.360104	2.38586
0.248426	0.395162	2.10477	0	0.918833	1.96496
0.048443	6.79222	2.25066	2.9105	1.30567	3.42374
0.270589	3.78666	1.84258	0	0.384507	3.62544
0.541658	4.35255	0.667399	4.27016	0.539606	2.99698
0.776703	4.50188	1.10546	0.213214	0.592669	0.266924
1.07758	0.279892	0.935636	4.66628	0	0.28537
1.12816	0.243862	3.43684	0.916931	0.979554	3.43694
0.93344	3.5325	0.844669	1.54854	1.14912	1.12954
0.853027	6.98386	0.0873748	2.24602	0.321507	2.07044
1.55463	1.69111	3.52128	3.80149	1.57624	2.28599
0.421923	4.08634	1.90358	3.58552	0.358145	2.61471
0.413172	0	1.76625	0.994745	1.35903	1.62192
0.736631	0	0.627661	0.807876	1.5451	1.00778
1.18841	0	2.91874	4.61301	0.133263	3.27047
0.271263	6.8887	0.490841	3.25967	0.869396	1.22065
0.256796	0.770729	1.13204	1.44891	0.927432	2.30681
0.388099	1.17339	0.514474	1.34074	0.289503	0.75917
0.188076	0.566961	0.489556	8.2658	0.128668	1.9513
0.520946	0	0.2122	0.331939	0.143563	0.920372
1.90359	0.90067	2.29425	2.99218	0.0919057	0.284827
0.115739	0.812918	1.12197	0.276687	0.171174	0.809114
0.707211	5.54631	0.542216	1.52009	1.50183	0.630743
1.42329	0.745244	0.142044	0.774894	0.170026	0.499125
1.30207	6.35967	2.00164	1.95495	0	3.65423
2.57256	10.7947	0	0.271832	0.881557	0.186268
1.6877	0.448441	4.63346	3.92466	0.24355	0.428077
0.412356	0	0	3.55443	0	0.577133
0.193735	18.4995	1.62565	1.69572	0.329344	0.188076
0.997163	14.5637	0.276293	1.51544	1.0018	0.169992
0.251771	4.54462	0	3.04673	0.160823	0.220628
1.19238	0.406895	0	0.221806	0	2.75404
0.957112	6.13095	0	2.25667	0.226252	1.8155
0.324467	1.42991	0.449517	3.93842	0.89501	0.376677
0.330426	0.325516	0	1.39365	0	1.55664
0.743159	3.16162	0	1.91374	0.657284	3.32349
0.520995	1.32166	0	1.63331	0	0
0.988743	0	0.544068	2.56131	0.261401	0.955283
1.42696	0	0.575123	2.36651	1.51981	3.64866
3.23473	0.600491	2.17931	2.47705	0.629641	0
0.437959	0.176322	4.1647	1.61248	0.883618	1.9395
0.270418	8.24612	0.719437	0	0.305298	1.84098
0.515851	4.80106	0.82064	1.89682	1.05407	2.72439
0.591784	0	1.22629	0.638135	1.30196	2.64048
1.97679	6.32566	1.15412	0.104166	0	1.58689
1.77077	12.0592	0.104166	0.239824	0.0770954	1.86514
1.70235	0.913287	0.539147	2.12515	0.135774	0.524082
0.56533	0.99123	2.81697	2.60164	1.39562	0.909723
0.177339	5.68992	0.709389	0.217847	1.03217	1.1105
0.906782	0.561659	0.64287	1.28619	0.262207	0.493158
1.42462	0.610322	1.46678	0.428933	0.313661	1.60681
1.49265	1.41198	0.942116	1.70674	1.43837	2.10239
1.42009	4.74875	0.344162	0.819217	0.0761245	2.59377
0.248863	0	1.92875	0.414313	0.937692	1.46131
1.43185	6.92264	0.494571	1.40068	0.823989	0.247393
0.937173	0.552589	0.860522	0.757243	0.19587	1.60823
1.19706	7.06823	2.48588	0.216651	0.471598	1.10807
0.947883	12.9014	1.34483	0.0976556	1.0421	0.226505
0.802661	3.93711	2.15968	0.128728	0.509997	1.50297
1.04676	13.5416	2.81012	1.14035	0.451748	3.73984
0.365419	1.13496	3.212	0.519202	0	1.90186
0.378019	25.616	0.133796	0	0.266436	2.43478
0.234162	1.77128	1.42823	2.13186	0.359235	2.25301
0.743438	1.16057	0	2.41283	0.782425	1.60808
0.350613	0.658656	0.796098	2.04141	0.766045	2.09696
0.742815	9.42411	0.463883	1.12021	1.00693	0.531729
0.39587	15.0831	1.83058	3.87253	0.510999	0.406112
1.01998	13.2978	1.31287	0.745736	1.00452	1.09888
0.392195	13.9233	0.284472	1.18519	0.496851	1.40285
0.403221	2.03916	0.54249	2.1867	1.42911	2.29945
0.0472524	9.21509	1.6711	1.1904	0.611668	0.45447
0.182709	14.0594	0.154064	2.18125	0.139562	1.50893
0.381169	17.331	0.152851	1.19966	0.0845828	3.29914
0.457298	10.0624	2.07335	1.75554	0	2.13427
0.296115	7.0559	0.421139	0.440031	0	2.31993
0.516626	1.99363	0.14038	0.276552	0	1.66978
0	10.2573	1.86436	0.655414	0	0.794231
0.20476	4.96477	2.12729	0.426135	0	1.63831
0.0945048	7.28128	0.569657	0.0833742	0.287394	1.48939
0.0472524	3.33352	2.99195	1.65873	1.10821	3.08314
1.62758	1.70548	1.45354	0.194718	0	0
0.355968	15.6371	0.36293	0.381522	0.13781	0
0.901261	13.7743	2.00051	0.767738	0.14531	0.243176
0.217361	0.766273	2.30381	0.324619	0.328535	1.60253
0.29139	2.23968	0.837008	0.607151	0.462428	0.281679
0.261463	0.194541	0.0976555	6.39763	0.735087	0.547956
0.549106	1.9101	0.647525	0.251439	0.348211	0
0.282464	0.247229	0.0976555	0.178328	0.213765	0.243176
0.160658	18.3283	0.201414	1.27569	0.390931	0
0.355968	4.77162	0.297036	1.45813	1.06004	0
1.13668	3.00217	0.254057	2.34332	0.867412	0.834903
0.831642	1.28493	0.795994	1.28988	0.594088	0.641263
0.838993	1.86594	0.290822	1.00478	0	0.49851
0.645783	0.277915	0.0976555	1.42202	1.02389	1.05376
0.107105	2.58175	0.16988	0.241478	0.705101	0.285056
0.0472524	3.2808	2.47248	0.795022	1.3224	0
0.157508	0	1.22148	1.89612	0.800838	0
0.161708	2.9177	2.54445	0.511094	0.293826	0
0.959618	0	0	1.13204	0	0
0.726112	2.48249	1.20511	0	0.286827	0.565609
0.141757	3.27508	0.735187	9.22026	0.547221	0
0.248863	9.86468	1.2605	0	0.84934	0.888402
0	3.78814	2.45878	0.65407	0.889935	0
0.488275	3.50719	0.385518	1.21735	0.390619	0
0.821448	3.84523	0.999056	0.122069	0.115739	2.28133
0.0937607	0	1.98832	0	0.0651032	1.52184
1.69316	0.786548	0.091186	0	0	0.632439
0.203148	5.00244	3.53063	0.747347	1.03076	2.31949
0.250028	0.718191	1.82409	0.167042	0.135457	0
0.428174	1.91601	0.256081	1.1716	0.107105	0
0.096886	0.307791	0.22982	2.09272	0	0.120157
0.140641	0	0.386367	0.302877	0.116556	2.27568
0.25663	0	0.0854868	0.327841	0.274064	1.10111
0.276578	0	4.03253	2.50985	0.658746	1.2317
0.0646967	0	0.210868	0.599298	0	0.869367
0.262022	0.250124	2.30028	0.174384	0.179559	1.17322
0.921928	2.56658	0.694947	0.540589	1.03483	0.0915478
0.109984	3.85643	0.619369	0.411387	0.38747	0.2085
0.362302	2.90295	3.72682	0.897288	0.851354	0.867616
0.0485225	0.281389	0.681463	1.44614	0.623367	0.674873
0.158507	2.45092	0.763999	3.39259	0.730837	4.32738
0	0.673944	2.56339	0.66233	0.553031	1.75403
0.495238	1.26034	4.51309	2.99144	0	0.325353
0.0776361	2.97627	0.172331	2.53987	0.373294	0.46023
0.310544	5.11316	0.536277	2.14622	0.594235	0
0	0	0.157395	2.34534	0.311026	0.919133
0.0485225	0.275463	1.2032	0.124706	0.154358	1.4973
0.161742	0.450454	2.36287	0.115976	0.557928	0.469101
0	0	1.75757	0.836352	0	0.287756
0.266874	0.562444	0.516363	0.296799	0.253305	0.162116
1.69794	0.818115	0.390792	2.52352	0.241239	1.15094
1.4286	0.976401	3.93283	0.733625	0.302415	0.340444
0	1.39536	0	0.755292	0.564644	1.06423
0.110256	5.82084	0.219725	0.566429	0.126675	0.345848
0.211061	1.58674	1.59544	0.754619	0	0
0.247288	3.85358	1.43059	0.22447	0.847446	0.086462
0.533952	0	1.2953	0.359152	0	0.0972698
0.148058	0.293926	0.572151	1.88668	0	0.713912
0.144907	0.492432	5.01295	1.78834	0.0606406	0.086462
0.472524	0	0.200652	0.370146	0.144907	0.71885
0.459293	1.22981	0.0976555	1.2612	0.170467	2.26374
0	2.48613	1.51003	1.44843	0	0.485144
0	2.48628	0.091552	1.1897	0.645764	0.158642
0	4.44177	0.134981	0.767821	0.589777	0.573436
0	2.04024	0.091552	0.836159	0.176409	0.610049
0	4.00744	0.327821	0.626282	0.853059	0
0	3.78413	0.612963	0.80356	0.10091	0.602532
0	2.59681	1.42852	1.51254	0.0488275	1.12299
0.11479	0.325519	1.22238	1.30467	1.06446	1.39403
0.473035	5.61697	0.0918659	0.49525	0.276689	0.541919
0.842387	3.11706	0.951082	0	0.315751	0.936627
0.185417	1.33072	0.340907	0.0662658	0.0520827	0.576251
0.145372	0.17113	0.387162	0	0.290289	1.91268
0.555678	2.77004	0.930367	2.97697	0.0553378	1.30381
0.124098	2.86117	1.58526	2.17764	0.286455	1.74084
0.562889	0.7435	0.338643	0.701436	0.709401	0.534985
0	2.76863	0	0.993962	0.556979	1.38337
0.162758	1.3913	0.615412	1.56059	0.26804	0.305074
0.19531	0.234373	1.20363	0.352818	0.10091	1.12993
0	1.5724	0.2872	4.97382	0	0.0707419
0.263427	0.587811	0.818066	1.50462	0.978785	1.06735
0	0.209451	0	0.420546	1.24141	0.203383
0.402637	2.08893	0.593444	1.00201	1.21672	1.56889
0.0953211	0.415515	0.928725	1.53064	1.92412	0.68564
0.475254	3.3709	0.360838	1.16535	0.204603	0.238754
0.388992	0.632926	2.49633	4.54952	0.560729	2.14268
0.184098	9.90604	0	0.469374	1.02627	0.98882
1.44797	0.523876	0.556739	0.159083	0.154358	1.00867
0.716538	0	0.51403	1.47567	0.43006	1.8487
0.146482	1.73127	0.801995	0.873661	0.122856	0.226964
4.12207	3.53381	0.631692	1.20861	0.585236	1.21729
1.27401	3.61029	0.645705	0.878614	0.0472524	0.570356
0.168862	0.16415	0	3.46427	0	0.137062
0.405997	0.284299	0.901478	2.20499	0.521922	0.377585
0.0676662	0	0.0807377	0.818062	0.680814	3.44188
0.173395	0.172775	0.418905	2.23124	0.0567029	0
0.703044	1.89176	3.16143	0.802367	0	1.82754
0.208572	0.758255	3.56091	0.25107	0.107105	1.54247
0.449843	0.17999	2.31485	3.63295	0.970283	3.9575
0.635291	0.399233	0.923884	0.612463	0.277214	1.45773
0	1.37268	0.287218	1.27781	0.565333	1.37462
0.421424	1.82666	0.885956	0.957375	1.13447	0.119662
8.44885	5.03207	0.0861653	2.63136	1.48289	2.97667
0.256271	0	0.992028	2.47719	0	0.127382
0.211851	0	1.34557	1.19946	0	0.129794
0.353627	2.82638	0.106271	2.31683	0	1.66737
0	1.9271	0.213555	0.462324	0	0.0617609
0.66999	1.50968	0.702813	0.24665	0	6.97833
0.636652	0.108701	2.41735	0.138958	0	0.521042
0.125288	0.318591	0.539969	0.356985	0	0.818758
1.05701	4.37763	2.8058	1.13656	0.612785	0.885707
0.261966	1.9034	0.189564	0	0	0.621894
0.777075	0.520915	0.0861653	0.173118	0.64464	1.12302
0.985775	0.481486	0.304451	1.38163	0	0.912377
0.485713	3.50952	0.0861653	0.629323	1.04474	2.52759
0.703728	4.29522	1.50739	0.164354	0	1.06939
0.437925	1.93531	2.71988	0.414797	0	0.249561
0.872799	5.03404	2.31691	0.908976	0	2.50616
1.84194	1.88519	1.50837	0.620176	1.21662	0
1.98145	0.224472	0.26424	0.167708	0	0.141508
1.03325	3.96144	0	0.0570206	0	0.639093
1.03168	2.99625	0.379596	1.45851	0	0.399461
0	0.661398	4.13734	1.60829	0.524743	0
0.256738	0.628371	0.474972	1.66969	0.2124	1.05472
1.19948	0.239436	1.21331	0.62523	0.23287	0
4.3851	0.174035	2.62621	1.05335	0.541349	1.6206
0.763634	0.498826	0.191081	1.80346	1.46849	3.42302
0.266495	0	1.92578	0.597402	0.512686	2.99595
1.38128	0.18706	3.6494	1.06571	0.208841	0.0697531
0.631017	0.329225	1.88733	0.661793	0	1.95104
0.422122	0	2.13249	2.85452	0.613864	1.49597
0.45156	0.16295	0.137426	1.38696	0.274106	0.300818
0.18901	0.228213	0.754077	0.0794008	0.124672	0.550704
0.640664	4.15634	0.351866	0.585233	0.791	0.514081
0.303991	3.55622	0.0697531	0.923542	0.181946	1.83397
0.997609	0.149648	1.99523	2.27313	0.202904	1.75051
0.581775	0	0.251111	1.16774	0.205888	0.21856
1.86651	1.8805	0.22321	0.534225	0.928027	1.25414
2.69609	1.02556	0.789692	0.254918	0	2.52963
1.17933	0	0.0744034	0	1.06652	0.506873
2.3048	2.01504	0.452255	0.0919378	0.136716	0.427819
2.60566	0.164146	0.526503	0.686992	0.489597	2.72275
0.522787	0.703159	0.642504	1.06281	0.489529	2.29555
2.65843	0	1.20137	0.129549	0.810479	2.99147
1.0086	0	0.139506	2.08691	0.733582	1.33003
1.01365	0	0	1.4227	0.805846	0.919429
2.85078	0.383541	1.80546	0.197126	1.11801	1.4424
1.82626	0	2.34894	0.46745	0.341473	1.46378
1.19038	0.140925	0.589785	0.301225	1.50132	0.339827
5.21164	0	5.38252	1.10271	0	2.95246
1.40605	0	0.539319	0.725264	1.06107	1.2778
0.151533	2.4311	0.408257	0.560718	0.621939	0.134766
2.22048	0.208332	1.85713	1.3121	0.538979	0.69406
0.101022	0.23478	1.39875	0.259911	1.29177	0.688417
0.94961	2.58779	0.337352	0.263572	0.108323	0.909961
0.671863	4.77083	2.2694	0.402306	1.99948	2.96743
0.265286	1.49729	0.701337	0.367641	0.137062	0.703034
0.760199	2.64296	2.73954	0.0470664	0.847705	0.491372
3.33224	1.18251	3.52071	0.269847	1.20597	2.53739
1.47685	3.2764	2.13576	0.322143	0.903887	0.131632
2.76697	1.90119	1.99703	0.103546	0	1.58443
0.486607	0.813692	0	0.348291	0.205017	3.35847
4.77883	0.277244	0.894264	0.523979	0.706168	2.82545
0.399502	0.897839	1.15253	0.141199	0	4.25145
0.312496	1.18934	1.42635	0.398495	1.24105	5.95592
0.69335	0.597094	0.275208	0.393004	1.36114	2.82897
2.36465	6.22072	0.906025	0.925499	0.0799039	1.13842
3.78907	4.71024	0.240039	1.96967	0.0865626	2.11675
0.462429	0	0.420025	0.341396	1.26406	0.410383
0.430457	0	0.0665826	0.692915	1.76385	1.32354
3.20603	3.10407	0.226381	0.905679	0.509224	0.516176
0.423443	3.80534	0.317377	0.420452	0.263762	0.607193
0.382237	4.76586	1.29437	0.119849	1.47265	0.91966
0.972318	0.175087	0.106532	0.0893317	0	0.261575
2.27267	4.7102	0.448323	0.628495	0.626421	0.941771
2.33817	0.629237	0.0710215	1.24483	0.944889	2.36648
0.136717	0.241232	1.45504	1.35232	0.64225	0
0.427337	6.59253	0.42169	0.733976	0.799966	0.142922
0.0703114	2.30494	1.92035	2.69925	1.55232	1.91362
1.00639	1.57378	0.426129	2.11193	0.547535	0
0.500643	0	2.09607	1.20953	0.275041	0
1.92184	3.74619	0.221942	0.360865	1.89152	2.16829
0.638985	4.34322	0.587407	1.19194	0.984964	3.103
0.145611	0	1.7235	0.292563	0.110687	0.187171
1.41451	0	2.47128	1.10461	0.691192	1.95438
0.101295	8.44844	0.0908311	0.108505	0.0536665	2.35876
0.288057	0	0.587278	0.919167	0.177573	2.89844
3.02796	0.439974	1.24205	2.03385	1.66536	0.804936
0.097655	5.34627	0.581204	0.510006	0.365419	1.89274
0.311866	0	0.108997	0.71604	0.0598531	1.11634
0.211061	2.27008	1.52807	0.329133	0.442169	2.74376
1.70959	4.80432	0	0.477349	0.507978	0.441399
0.902521	0.682574	0.881081	0.500675	0.674166	2.65593
0.346518	2.74077	0.817346	0.646435	0	1.70049
0	0	0.170056	0.407069	1.51339	0.483065
0.549703	6.34247	0	2.01957	0.551038	0.235517
0	0	2.71144	0.990156	0.0504026	0.636915
0.642633	5.21502	0.181662	0.391462	0.329235	0.430239
1.46478	0	0	0.501744	0.097655	0.943019
0.326434	8.48867	2.02076	2.55199	0.38333	1.02703
0.220218	0	1.71576	0.230927	0.525181	1.24823
0.914237	0.468837	1.32018	0.276689	0.126373	0.198658
2.61508	0	0.56582	0.701544	0.446257	1.85428
1.25124	0	3.3636	1.33832	0.130585	2.3942
1.55487	0.709634	0.917722	1.6984	1.10644	1.89658
0.883095	2.18777	1.58671	2.57355	0.397974	2.09939
0.235232	8.84934	0.333149	0.269665	0.961721	1.48128
8.0249	5.77252	1.29732	1.52449	0.679619	1.56621
0.180178	4.3597	1.28366	0.755057	0.232817	0.360483
1.57155	5.77671	0.889206	0.288639	0.0631863	0.796016
0.707366	0.559323	0.152977	0.654801	0.920932	0.745229
3.32365	0.379228	1.46129	0.746498	0.0842484	0.947253
0.399847	0.19159	0.587326	0.186635	0	2.28741
1.35717	1.49476	0.355246	0.270685	1.07155	1.28307
1.55479	4.8983	0.555816	0.860386	0.272342	1.09378
0.963478	5.42301	0.376691	0.490282	0	0.756765
0.387544	0.269467	0.66451	0.24356	0.342746	1.50015
4.86254	3.59176	0.65251	1.20031	0.459266	1.26896
9.15335	8.12848	0.761748	0.186654	0.146519	1.06596
0.431453	3.28811	0	0.254325	0.687726	0.737218
0.915251	3.35768	2.42349	0.0645905	0	2.15715
0.814966	0.337957	1.45543	2.30944	0	0.078964
0.437445	5.06767	0.0892364	0.322952	2.3472	0.594068
0.689126	0.955213	0.455605	0.462035	0.681559	1.08784
1.85365	1.90801	0.33145	0.898265	0.169759	1.67794
0.692122	7.53158	0.323801	2.65429	0.103955	1.55683
0.711936	0.670138	0.422231	0	0	0.656377
1.64946	9.88147	0.0764884	0.238617	0.412332	1.74196
2.08379	0.200662	1.7007	2.48647	1.13921	3.65219
0.664684	0.874288	1.62297	1.175	0.783816	0.228111
0.707211	0.197952	0.328099	0	0	0.122973
0.151208	5.51781	1.83899	1.79307	0.0504026	0.953723
0.425272	0.711033	1.07599	3.26156	1.22361	0.925269
0.460373	0	0.166464	2.99406	0.645783	0.300198
0.181359	1.52465	0.117731	2.42371	1.46005	0.730508
0.188334	0.160836	3.15499	4.8258	0	0.285429
0.219723	0	0.371529	0.326291	1.89248	1.73692
1.92713	0.534411	0.990306	0.899053	0.886598	3.39145
0.0523151	0.347242	0.83007	0.242742	0.270905	0.457169
0.111606	0	0.106151	0.773681	1.84707	0.412722
0.230186	9.17906	0.748585	0	0	1.09862
0.362718	6.20733	1.05403	0.232511	0.107934	1.62835
1.2781	4.06193	0.665853	3.84657	1.06819	0.976601
0.551052	10.4172	0.757533	6.09936	0	1.57294
3.38318	11.1581	0.52427	2.39629	0.667463	0.288258
0.622642	0.939712	0.474999	0	1.2568	0.142503
0	0.231886	0.782613	0	0	0.959793
0	1.06661	0.13671	0	0.394729	1.32728
0.472893	3.38938	0.509092	3.87347	0	0
0.898221	4.51068	0.133165	0	0.592044	1.9231
1.20369	4.13071	1.47528	0.255708	0	0.589428
0	8.78403	0.273623	2.56058	0	1.02895
0	1.4635	1.3187	2.04697	0	0.155474
0	3.17555	0.204187	0	0	1.3314
0	6.49209	1.23934	0.550063	0.642462	2.56578
0.16814	9.88054	0.372863	3.919	0.375198	1.33947
0.0470664	0.671206	1.07133	0.548838	0	2.04429
0.329465	4.17143	3.12209	0.382697	0	0.949948
0.285536	0.333373	0.315158	3.98894	0.120429	0.97998
0.112959	1.14039	0.344169	0	2.80732	0.3789
0.291812	5.57351	0.0789127	0.416607	0.785078	2.72265
0.488734	1.22409	0.320188	0.191349	0.0741104	1.25897
0.0840498	6.47765	1.18357	0.179238	0.900423	1.15193
0.152535	4.71002	0.197006	0.491722	1.24394	0
0.431144	0.627505	0	0.0726641	0.319601	0
0.635043	0	0.869802	0.907048	0.335581	0.445213
0.249036	3.13402	1.16392	0	1.05745	0.247006
0.839979	3.69605	0.648071	0.181314	0.217699	0
0.10584	3.23375	1.88951	0.826775	0.622991	0.49827
0.655796	0	1.19247	0.329949	0	0
0.35799	6.27322	0.777167	2.53027	0.0787423	0.494425
0.127631	0.530703	1.07272	2.2015	0	0.235294
0.155648	0.447121	0.226381	4.62314	0.225024	0
0.582123	0.882558	0.890999	4.39839	0.226963	0.688138
0.236585	7.14616	0.0710215	3.65134	1.04927	0.232526
0	4.9572	0.19087	0.542963	0.847638	0.260062
0.466272	0	0.521352	0	0.337527	0
0	6.23912	0.272489	1.50946	3.21668	0
0	0.80429	1.71176	1.4676	0	0.150174
0	4.82176	0.148799	2.4654	0	2.98006
0.146483	3.40205	1.49615	0.470503	0.648606	0.98336
0	0	0.739561	2.00855	0.217127	0
0.104631	5.89558	1.37465	2.56879	0	0.889416
0	1.93341	3.31421	2.60743	0.221952	0.340717
0	3.5855	3.7442	3.64477	0	0.145329
0	15.6154	1.14219	1.45592	0.194757	0.605539
0	7.82964	2.39879	5.67693	0.0820259	0
0.241566	0	0.274064	0.719771	0.432601	0.172781
0.236426	0.420747	1.55387	0.317043	1.60148	0.164707
0	9.49902	2.34949	0	0	0.319725
0.123353	0.227851	1.39233	1.14433	0.154402	1.41341
0.102794	0	0.148058	2.59017	0.564644	0.496257
0	1.27639	0.0472524	2.48461	1.46611	0
0	0	0.318166	5.97607	0.414954	4.31458
0.133632	0.20926	1.14875	2.5762	0	3.94607
0.0770954	19.091	1.88169	3.10021	1.16378	2.42935
1.29944	0.690274	2.55598	0.42348	1.56489	1.17074
3.75499	19.029	0.109048	1.91723	0.0772008	2.63191
1.31677	1.47602	0.558261	4.33811	0.54394	0.963108
3.82822	5.67916	1.05515	0.104631	0.643289	1.95404
0.144907	7.65282	1.0284	0	0.966336	1.95347
0.751457	0.282501	1.29116	0	1.04335	1.81898
0	3.76801	0.20182	3.39009	1.12783	0
0.348093	9.50067	4.68836	4.00692	0.823242	2.55511
0.0514675	0.934531	0.859269	0.447646	0.0504026	1.49539
0.360273	0.486353	1.59965	4.36465	0.107105	2.7834
0.894248	9.76171	0.625692	0.274893	0.448525	4.47989
0.874948	4.34368	0.778162	0.719849	0.776276	1.90358
0.453558	14.2588	0.693893	2.01913	0.345468	2.99494
5.66089	0.872758	1.44599	0.359775	0.223661	2.00331
0.931241	8.45541	1.80502	4.33238	0.746378	3.00737
0.128669	0.481864	1.58967	0.183104	0.236872	0.555597
0.0997183	9.74797	0.643142	1.00531	0.77444	0.909432
0.247687	1.10022	1.26104	0.123087	0.929642	0.892184
0.652994	0.81144	0.0729524	2.16907	0.102523	0.0732408
0.656211	2.65841	1.29659	1.55288	0.297428	0.585391
0.347406	5.21215	0	0.195311	0.596671	0.736539
0.316256	4.08808	0.641572	1.30708	0.214211	1.38805
1.94005	9.08093	0.968006	2.25669	0.0535527	1.10105
1.49602	12.8337	0.905384	1.46324	0.32696	0.0781235
0.0744132	1.02016	0.987897	1.13195	0.126006	1.17483
0.451647	0.564688	0.967836	2.74201	0.644171	0.385027
0	3.21368	0.231146	4.72318	0.148058	1.28072
0.105419	0	1.92932	1.25594	0.440393	3.72802
0.201536	7.91441	0.915409	1.34481	0.415436	1.09105
0.17053	1.22751	2.912	1.65444	1.22158	1.07422
0.148826	0	1.64809	4.53107	0.139506	0.180808
0.877456	9.81163	1.29743	1.13069	1.88376	0.0875429
0.258313	0.862485	0.965221	1.04825	2.08895	1.24592
1.25796	0	0.550834	2.91379	1.51291	0.588373
1.44435	0.352789	0.437716	1.1004	0.164152	1.44152
0.299265	0.789803	0.762547	1.36365	0.755323	1.01597
0.340217	2.33295	0.28807	4.29797	0.871062	0.408078
0.932448	1.41162	0.834473	1.18116	0.386717	0.768767
0.557972	0.173216	1.12841	1.19946	0	0.5658
2.86665	6.67484	0.35167	0.600457	1.47235	0.0673987
1.33128	0.362324	0.835651	1.38137	0	0.854689
0.374525	2.74953	0.224965	1.57729	1.10269	1.01849
0.21212	0	0.313247	3.41113	0.0697531	2.32552
0.15909	0.237141	0.862412	0.188575	0	0.118249
0.830252	2.33268	0.994701	0.498377	0	1.63167
0.621035	1.9968	0.512055	0.101022	1.30189	1.47219
0.887192	0	0.505814	2.45106	0.912507	0.52608
0.863685	0	0.92807	2.40993	0.320864	0.581314
1.53157	0.163046	0.585933	2.93841	0.292963	1.10669
0.146309	3.94017	0	4.00109	0	1.16266
0.719093	0.514881	0	1.013	1.77399	0.175778
1.05768	1.00401	0.25057	0.691423	0.196471	0.881331
0.580121	0.411269	0.448366	1.1348	0.395268	0.58604
0.146309	0.814388	0	2.86224	0.130835	0.4309
0.903297	2.72652	0.85998	0.657317	0	2.34154
0.498073	6.9508	0.874263	6.06248	0.153172	1.3996
0.292618	1.03323	0.143228	1.37686	0.779264	1.28904
0.870071	6.10006	0.767182	2.43827	0.172319	2.48336
0.0996146	2.01874	0.606772	3.98074	1.40938	1.12634
0.451378	4.91296	0.87767	0.577667	0.111688	3.04114
0.0529202	0.797848	0.15832	0.0658929	0.698839	0.64696
0.686735	0	0.152777	2.46122	1.38944	1.68106
0.40007	0.557258	3.58294	2.50141	0.845313	3.77283
1.03798	0.616586	2.84957	0.752032	0.350691	0.425203
0.646833	1.932	0.933579	3.1145	0.532028	1.06838
0.141757	0	1.09547	0.0823856	1.13193	2.48849
0.18901	0	0.636058	3.03864	1.10164	1.08791
0.360693	4.58509	0.324995	0.500567	1.65241	0.659175
0.097655	7.33432	0	3.30714	0.397296	0.580355
0.459923	7.12912	0.389352	6.82448	0.158912	0.274656
0.0472524	0.923567	0.101022	0.637172	0.104806	1.13525
0.0472524	0.829592	0.0585928	0.162258	0.25426	0.469967
0	1.17722	1.14388	5.7106	1.34195	2.11749
0.097655	1.32617	0.922972	9.84981	0.609046	1.58112
0.154358	0	0.488951	4.89485	0.524481	0.402829
0.222086	10.6898	2.23284	0.223212	0.519643	0.466915
0.945048	10.4947	0.483578	0	0.614461	2.88253
1.38445	1.30207	0.314654	4.21611	0.0953474	0.103759
1.92606	0.53213	0.623068	3.43206	0.872468	3.77963
0.207911	6.08384	0.470641	0.723614	0.190672	2.92188
0.414246	0.210334	0.479991	0.885703	0.0472524	0.29907
0.154358	8.46461	0.634306	0.298803	0.173259	0.701262
0.292965	0.305172	0.305171	0.282643	0.424082	1.57154
0.20476	5.35446	1.61811	0	0.683054	0.292967
0.179559	0	0.457328	3.3111	0.200035	0.28076
0.179559	4.89655	0.240068	0.817831	0.144907	0.702763
0.0472524	5.30116	1.75043	0	0.103955	1.98224
0.412671	0	1.45169	2.8108	1.68574	0
0.113406	11.3289	0.261664	4.42795	0.30891	0.824957
0.245713	7.04664	0.0651031	5.49507	1.08962	2.725
0.296115	0.363155	0.704538	2.39487	0.849535	1.74736
0.261463	0.183103	0.687651	1.65393	0.602496	0.38587
0.519777	3.23411	0.613511	0.202319	0.700248	5.27455
0.457613	6.18126	0.245977	2.22064	0.498888	0.287634
0.286665	7.55542	0.695662	0.182372	0.452573	1.24517
0.29358	0.74776	0.376899	0.296924	0.598936	1.63412
0.477068	0.44129	0.262447	1.88496	0.312811	2.65377
0.510574	3.21379	0.170155	0.712053	0.428928	1.84181
0.741396	0.998758	0.764307	2.18228	0.19531	0.576844
0.197848	1.61267	1.47953	1.14973	0.641914	0.133678
0.156363	0	0.970859	3.56871	0.958724	0.493645
0.14679	0.442989	0	0.528731	0.203185	0
0.0510574	6.14875	0.616837	0.916076	0.386335	2.32573
0.165937	0.862849	0.949669	1.76196	0.296687	2.28693
0.885237	0.965419	0.0775083	2.36266	0.778044	1.44542
1.38062	1.03723	1.2532	1.9698	0.538578	1.24506
0.344291	13.1353	0	0.655693	0	1.23637
0.103806	7.59437	0	0.952957	0.142043	0.695762
0.384083	1.34774	0.238338	1.98621	1.098	1.04997
0.259516	0.150922	0.513749	0	0.217503	1.5047
0.344996	8.08137	0.162014	3.21618	0	1.27114
0.0519031	4.07317	0.404151	0.308382	0.391273	2.4146
0.0588236	0.545298	0.566557	0.520137	0.934586	3.26653
0.235294	5.77633	2.32797	3.70092	0.326992	1.8973
0.110727	3.70556	2.32611	0.71679	0.259672	0.0729524
1.61288	0	1.3628	0.80785	0.445998	0.0972699
2.27887	0.861186	0.218581	3.22466	0.133165	0.447442
3.13236	1.15225	0.917957	1.27834	1.04156	0.520191
1.10413	1.33161	1.24746	0.782004	0.0710215	0.264839
0.311866	1.1157	0	4.37981	0.581014	2.1459
0	0	1.16394	2.38343	2.36235	0.699584
0.98436	0.142044	2.63146	1.36984	0	0.977776
0.0781238	1.4403	1.19754	2.61948	0.511435	1.33962
0	1.68007	2.25275	2.32165	0.569162	2.29489
0.148435	1.78812	1.07478	1.71752	1.44807	1.7523
0.252013	1.31998	0.394338	0.12313	0.803887	1.51933
0.182709	10.177	0.733252	2.5437	1.75497	0.791405
2.00665	0.137605	0.707674	0.274077	0.577215	0.894307
0.39692	3.35363	0.332928	2.94716	0.90009	0.8091
0.306747	2.40231	0.294328	0.801211	0.856922	0.910754
0.0945048	0	0	1.72306	0	2.55574
0.211061	4.50671	0	1.17664	0	5.06689
0.179559	0.191759	0.608435	1.52631	1.96591	1.24695
0.394863	0.205906	0.89805	0.618481	0	1.74724
0.719454	0.580297	1.67612	2.26519	0	0.440556
0.240933	0.142044	0.250903	0.177225	0.279639	0.852519
0.157276	0	0.409526	2.15263	0.0720874	1.10812
0	0.679274	0.642284	0.162758	0.265121	0.964264
0.317898	3.77921	0.299153	0.435191	0	0.364325
0	0.621125	1.72003	3.64698	0.268655	0
0.200778	4.67769	0.237875	1.22665	0.0720874	0.511792
0.056887	0.600227	0.514982	1.11085	0.553381	0.808236
0.0501944	10.7039	0.221952	0.514498	0.512564	0.773641
0.27105	8.25918	0.758746	0.0501134	1.94539	0.836913
0.0702722	1.02742	0.168877	1.06557	0.273563	0.588495
0.806457	6.761	0.441942	0.859724	0.572679	1.03904
0.745538	1.95691	0.865614	0.821029	0.133085	2.02155
0.40007	1.41952	0	4.20155	0	1.71989
0.151208	9.20858	0.0723758	1.46701	0.798732	1.72297
0.154358	11.612	1.27963	0.648134	0.236595	0
0	9.16282	0.453555	3.8822	0.0850265	0.0976542
1.01089	0.274333	0.793989	1.20739	0	0.185029
0.513476	0	2.41827	1.03758	0.763272	2.55387
0.278789	0	1.67927	0.887097	0.35859	2.12984
0.299265	2.96874	1.62883	0.256343	1.7518	0.589185
0.107105	9.29598	0.746046	0.407602	0	0.300998
0.0866294	0.813986	0.736918	0.162758	0.834866	0.466965
0	1.83761	1.41264	0.75072	0.826975	0
0.636332	5.19659	0.469494	1.28811	1.02363	0.276071
0.0693035	1.07085	0.446958	0.66061	0	0.137101
1.12213	7.08676	1.22287	0.65913	0.536657	1.17836
0.187435	1.20159	1.28323	2.21178	0.26749	0.925149
0.759189	12.1228	0.240381	0.646613	0.343803	0
0.154358	9.2798	0.75892	3.38335	1.27702	0.741499
0	1.78767	0.942499	3.34022	0.396376	1.46164
0.100805	0	0	1.65368	1.73675	0.702366
0	10.0363	0.964654	1.45017	1.69492	0.762686
0	16.0963	0.842792	3.01154	0.629554	0.763545
0.0504026	0.45225	1.31271	1.43507	0.711131	1.79139
0.097655	9.6119	0.594938	0.248863	3.15229	0.75625
0	0.183103	1.21001	1.32149	0.239123	2.34189
0.217361	1.21187	1.7551	0.686735	0	1.92468
0	1.00181	0.0563393	2.18904	0.113482	1.87057
0.163808	1.08819	1.24567	1.30527	0.291811	0.475788
0.11328	0.254936	1.2594	1.16337	0.189348	0.572567
0.395502	4.88282	0.113931	0.760014	0.64135	0.386361
0.257809	1.37645	0.582173	1.15171	1.01802	0.3695
0.175779	1.87114	0.212516	1.60943	0	1.9669
0.683583	1.87601	0.911018	0.602577	0	0.217279
0.525957	0.162118	0	0.393875	0	0.860827
0.499341	0	2.86275	2.3203	0.765644	1.59211
0.249996	9.29118	2.81526	0.058593	0.766224	0.694155
0	0.263791	3.92418	1.91037	0.639165	0.689733
0	4.66308	1.40037	0.387365	1.18739	1.21503
0.183591	1.29264	0.890761	0.52623	0.38968	1.75572
0.0585928	0.184505	0.680867	0.978096	1.31924	0.610149
1.69088	6.67037	0	0.253903	1.1909	1.2074
0.488797	0	1.29663	0.483392	0.844059	2.26976
0.720606	4.71177	0	0.271264	1.15027	0.663205
0.16787	0.442108	0.372791	0.577783	1.29117	0.2522
0	0	1.62975	1.17064	0.767082	1.41159
0.48386	2.9047	0	1.0639	0.564087	0.636244
0.464111	0	1.45932	0.123696	0.657531	0.484195
0.172807	0	0.529735	0.315751	0.187191	0.925047
7.85779	17.6657	0.271262	0.367834	0	0.203732
0.113559	0.656556	0.641202	1.32022	0.0732408	0.359414
0.0888722	9.51763	1.58307	1.0291	0.319818	0.128448
0.641855	0.264482	0.130206	0.676429	1.79435	0
0.90233	0.378413	1.62817	1.00535	1.89814	0.145574
0.369135	5.05481	2.00178	1.50671	1.136	0.435469
0.277339	5.51182	0.336364	1.7076	0.961298	0.145574
0.300777	5.07675	0.428593	0.708444	0.31409	1.06754
1.2853	0.183103	0.420811	2.10248	1.37831	0.222072
0	0.639726	0.477421	0.620861	1.25712	0
0.253902	6.22448	1.06098	0.317174	0.702918	0.567025
0.546867	0	0.867331	0.0875527	1.91704	0.710495
0.377598	0.465243	1.05792	0.765873	0.736	2.44004
0	7.24369	0	1.36627	0.518232	0.401768
3.34513	1.86934	0.973518	2.73074	1.13467	1.01371
6.05544	0.280177	0.934619	1.2014	0.311694	3.16414
0.40281	5.96857	0.380356	1.86139	0.517541	2.43996
0.243699	3.24117	0.0813785	0.785036	1.23471	0.333277
0.301225	0.700742	0	0.405064	2.28739	1.77143
0.0502041	0.46724	0	0.531504	1.87211	2.05516
0.507533	0	0.0976542	1.77103	0	1.07634
0.3075	4.25817	1.37226	1.33188	1.63707	0.501945
0.194541	3.4053	0.257699	0.727272	0.495823	4.37231
3.54815	0.467757	1.29807	1.14856	1.15767	1.62819
1.26164	5.51757	1.24495	0.358697	0.733383	0.729481
4.73836	9.11452	0.642423	0.132504	0.203122	0.179685
1.41075	3.94563	0.118678	0.53941	0	1.75906
3.18513	9.03431	0.112628	2.37571	0.361713	0.407477
1.52625	0	1.00171	0.94228	2.27124	0.43847
2.54503	5.51973	1.19558	0.195454	0	2.18373
0.365419	0.796516	0.695321	1.16199	0	1.79057
0.857789	1.82738	1.2307	0.589062	1.71873	0.205285
2.38064	4.75805	2.12693	0.904619	0.984066	4.87822
6.71831	1.57582	2.63043	1.23064	0.5365	0.456534
3.4821	11.7225	1.04565	0.864123	0.141224	4.53126
3.65422	7.68197	0.466042	1.76997	0.0664052	0.640067
0.222614	11.6612	1.5015	0.513433	0.155797	0.380852
1.42618	7.61766	0.485974	0	0	0.0830062
3.07262	2.63531	0.0767919	0	0.616165	0
2.70667	0	1.31883	0.203447	0.170408	0.38012
0.367059	0.26771	1.04611	1.05727	0	1.28544
2.99221	1.13139	0.173208	0.285335	0.0585928	1.69859
1.39686	0.441724	0.329197	1.03308	0.251197	0.0732408
0.305882	5.12736	0.19454	2.39615	0	0.325189
1.66196	4.47405	0.698593	0.83332	1.54816	0.332025
0.878562	1.18824	0.960114	0.203447	1.29201	0.219722
0.397647	0	0.892798	0.952547	1.66347	0.810938
0.659346	2.9961	0.471431	1.18505	0.252594	1.4787
0.343268	0.924531	0.56826	0.558403	0.252594	0.812997
0.406144	0.834833	1.12562	1.69012	0	0.265383
0.567582	13.4827	1.27955	2.1529	2.34912	0.202196
0.163137	5.80122	0.907124	2.15908	1.85551	0.332781
0.628758	15.0945	1.73914	2.06293	0	2.61937
0.876013	12.7272	0.168942	1.46143	0.505188	2.55072
0.923312	1.85528	1.77865	0.679514	0	1.92904
0.864071	1.69864	0.0767919	0.0610342	0	3.77272
0.735899	9.96572	2.74071	2.10526	1.2747	1.60761
0.142995	8.48726	2.04909	0.721559	0	1.0416
0.753337	4.42246	0.100085	0.625374	0	0.419136
0.174384	0.266886	0.0767919	1.2946	0	0.989189
0.338304	0	0.279011	0.0651031	0	0.390619
0.49525	0	0.651454	1.76677	0	2.17761
0.320866	0.657267	0.568035	2.15402	0	1.62969
0.18659	3.1702	0.536916	2.0496	0.915201	3.61536
0.566747	0.569426	1.67917	0.0630686	0	2.19747
1.15697	1.64896	0.772195	1.16698	0	0.815066
0.301877	5.48486	0.690467	0.0922291	1.20858	0.633841
4.08406	0.561683	0.313521	0	0.0501134	4.26075
3.29701	0.707629	1.26088	0	0.506496	3.99195
1.56161	0.362697	1.97275	0.833036	1.42405	0.116435
1.24719	0.228779	0.181488	0.84112	0.533986	1.30322
0.0941672	1.6255	0.985678	1.32258	0.0501134	0.445489
0.958238	0.959837	2.34221	0.35888	0.105795	0.480228
0.279014	4.18994	0.283851	0.478506	0.0613054	0.480762
0.624293	0.19191	2.91557	2.68456	0.0501134	1.31057
0	0.747255	0.560227	0.930426	0.103568	0.537101
0	0.429136	1.56379	1.1398	0.888994	0.993198
0	1.30108	0.747556	1.17191	0	0.116435
0	0	2.08988	0.296232	0.674794	1.68626
0	2.14103	2.41526	0.361242	0.103568	1.3749
0	0	1.27061	0.285178	0.133636	1.86244
0	8.26092	1.99011	1.38186	0	0.787805
0	0	0.748893	1.70531	0.188654	1.75712
0	0.215539	1.04127	3.00198	0.699573	0.438533
0	5.49224	1.71769	6.16261	0.711202	0
0	0	0.246613	3.90093	0.44205	0.821837
0	0.35065	0.0857785	1.8649	0.73691	0.0945056
0	0.173175	1.72382	3.57302	0.414839	0.613517
0	7.33625	3.55394	4.64399	0.868133	0.996713
0.103759	0	0.160835	2.51752	0.338357	0.195227
2.90239	5.44088	0.200507	0.675662	1.43568	0.244383
0	2.75126	1.13071	1.13483	0.554916	0.287626
0	0	0.591738	0.0732408	0.399685	0.23095
0	0.697121	0.407448	0.532216	0.840052	0.084338
1.00378	3.75882	0.318989	1.97915	0.0945048	3.52312
0	3.04809	0.383746	0	0.20266	0.243912
0	0	0	0.785639	0	2.84921
0.370628	0	0.277969	0	0.336233	3.27878
0	1.38871	0.253544	1.17401	0	0.0665826
0	0.94626	0.219807	0	0.497113	0
0.148221	0	0.361147	1.11687	1.03284	2.10887
0.143589	0.410808	0.176918	0.256447	0.806923	0.820717
0.138957	3.22363	0.50931	3.42235	0.176875	3.5453
0	2.36722	2.05137	0.465374	0.45068	1.05012
1.77217	4.65875	0.166196	3.77549	0.98048	1.77761
0.226963	3.58801	1.17231	2.72141	0.185684	1.2069
0.29181	0.200837	2.23319	3.51277	0	0.863566
0.265454	0.608635	0.526723	0	0.978284	1.36888
0.622795	0.290096	0.503949	1.16541	0.160658	1.40553
8.80456	2.36854	0.643639	2.75981	0.110256	0.938209
3.03162	0.336007	1.83424	3.60557	0.503701	0.631684
5.51128	3.00604	3.7681	4.16186	0.615419	0.707235
0.980136	0	2.0851	2.79616	0.0598531	0.303969
1.82694	1.75471	1.19331	1.40644	0.615211	1.22768
1.54848	0.258364	0.464303	0.267314	1.29256	0.502563
11.636	0.253878	1.43984	1.0518	0.062253	1.07294
6.61131	3.53591	0.337352	4.04933	1.17305	1.1375
0.483215	0.411767	4.06927	1.04421	1.48561	0.266436
0	2.12421	0.286305	0.244854	0.0583622	0.533576
0	0	1.11267	3.66511	0	0.985562
0	0	3.52531	4.29548	0	0.414456
0	2.39117	0.430568	1.25354	1.25007	2.33099
0.943691	0.342233	0.611225	1.07447	0.243014	0.472606
0.719252	2.32191	1.92884	3.69564	0.062253	3.25284
0.448297	3.83083	0.493197	0.615169	0.392103	0.614635
0.268629	3.19191	0.947538	6.2939	0.268466	0.475214
0.558909	0	0.504998	3.62509	0.295702	1.46356
0.411229	0	1.51226	0	0	2.50269
0.436784	1.55219	1.10666	2.44748	0.151958	0.253907
0.24072	0	0.861798	1.18232	1.91944	0.723151
0.0523304	0.456885	0.520822	0	0.58548	1.64828
0.153502	0	1.16297	0.302728	0	0.686072
0.218043	0	2.2815	0.664049	0.0583622	0.283929
0.113382	0	0	2.22524	0	2.66998
4.73764	0	0.183252	0	0	3.12858
1.03076	0.263668	0.423168	0	2.20016	0.243351
0.223276	1.53829	0.382479	0	0.108997	1.80485
1.83156	0.306915	0.396042	0	0	2.77945
0	3.92468	0.173607	1.44826	0.216031	4.28125
0.188389	0.474323	0.282112	1.85268	0	0.260583
0.651036	4.18272	0.298563	0	0	1.63279
0.322685	0	0.338649	2.44248	0.744614	1.49504
0	2.11398	1.47832	0.809359	1.33766	0.356006
0	0	1.22803	3.7646	0.890566	0.899329
0.0721795	0.227861	0	4.17331	0	1.68846
0	0	0.398737	2.82863	0	0.379969
0.0636878	0	0.249561	2.08941	0.96783	1.35838
1.36424	2.20216	0.120905	0.281951	0.640804	0.813967
0.165588	3.94942	0	0.234836	0.610367	2.2726
0.0636878	1.87672	0.68429	0.631879	0	0.266577
0.13332	0.472541	0.733898	2.12553	0	1.11862
0	0.195644	0.22321	0	0.454514	1.46462
0.0976546	3.14589	0.947709	0.472952	0	1.0669
0.0806712	0.555087	0.96771	3.31251	0.8132	2.3451
0.0679337	1.92797	0.144156	3.13373	0	1.03684
0.585929	1.6397	3.07029	1.90691	1.3768	0.346534
0.261575	0.154191	0.888246	4.02449	0.211939	3.416
0.690559	0.529292	0.22321	2.54532	0.559196	0.260412
0.603367	0.841301	0.584088	5.46417	0.19596	1.25242
0.77252	1.21126	0.418778	4.42186	0.230106	2.78884
0.973933	2.27342	0.290638	0	0.187718	1.95852
0.0627781	2.60056	1.14623	0.850165	0.468981	1.50326
1.02396	0.113073	0.297613	0.361894	0.641955	1.47953
0.191822	0.293384	3.43202	0.258496	0	5.36495
0.251112	2.04885	1.50293	1.85728	0.732074	1.66373
0.108118	2.64811	3.60913	2.30759	0.543624	1.54838
0.340771	0.156197	5.93908	0.328227	0.200838	3.55852
0.458562	5.31645	1.00244	0.75378	0.260685	0.393873
0.253908	2.32611	2.07273	4.30764	0.227078	3.92248
2.62845	3.52943	0	0.520047	0.57776	0.0732408
0.267272	2.29862	1.83672	0.69219	6.98524	1.73382
0.330749	1.01001	0.257452	1.29812	0.99591	0.0732408
1.17934	2.75956	3.51052	0.170895	0.45547	0.179963
0.352464	3.12239	2.81677	2.71945	0.382294	2.67292
0.116931	0.0585928	2.87899	0.459698	0.300878	0.21012
0.120272	0.191403	0.637944	6.64039	0	4.65425
2.27302	3.04444	0.510876	1.2298	0.0707058	0.966587
0.163704	0.273433	3.36975	0.710706	1.22692	0.824238
0	0.121092	1.39207	0.283146	0	0.184224
0.0501134	0.831483	1.9859	0.612147	0.393794	0.443419
0.146999	0.154494	2.04412	0.0813785	0	1.33951
0.41093	0.062499	2.59222	1.27592	0.876771	0.762402
0.167045	4.21187	0.54345	1.766	0.0933836	0.445875
0	2.5756	1.52602	0	0	0.408496
0.11025	1.55572	1.86139	0.997298	0.0889805	1.54151
0.227181	4.99806	1.64242	0.620355	0.880663	0.275001
0.701588	6.23892	1.10293	0.358065	0.0779434	1.241
0.107105	0.0767919	0.702312	1.13207	0	0.190444
0.0472524	2.61424	0.807235	0.135631	0.635067	0.292908
0.207911	0.402975	1.644	3.77218	0.138124	0.524502
0.44706	2.43903	0.216237	0	0.976555	2.62198
0	0.389079	4.26062	0.444869	0.825771	1.84003
0.0472524	1.37509	4.61692	5.51695	0.6077	1.56208
0.220511	2.67233	1.60357	8.03843	0.111681	1.33775
0.258313	1.985	0.230188	2.76563	0.118886	1.12939
0	0.60098	0.304115	7.68038	1.32373	2.19041
0	1.92098	0	3.21757	0.654051	0.695611
0.097655	0	0.237163	1.4767	0.162117	1.50634
0.0945048	0	2.84405	0.139508	0.627843	2.28237
0.318166	0	2.46736	0	0.118886	4.04439
0	0	0.287754	0.134027	0.101566	2.04364
0.239412	0	1.11608	1.35039	0.335343	4.18225
0.097655	0	2.01957	0.344451	0.118886	1.68843
0.664684	0	0.345407	1.06723	0.343987	2.90198
1.05767	0	0.959724	2.07971	0.0900652	0.330478
0.754464	0.154621	1.12438	1.51122	0.291699	2.29637
0.141757	0	0.388702	0.154912	1.19186	0.13172
0	0	1.68488	0.61012	1.21247	0.84125
0	0	0.415118	2.46879	0.412503	2.44057
0	0	1.77098	1.47406	0.392879	1.70898
0	0	1.77512	0	0	0.324234
0	0	0.0840911	1.30661	0.820765	0.670084
0	1.82353	0.800526	0.39023	0.986102	3.79794
0	0.566753	1.21414	6.75858	0	1.54216
0	5.39293	0.850402	1.34153	0.334472	0
0	0.906544	1.93468	0.589505	0.636776	3.57735
0	0.286774	1.10862	4.39802	0.361704	1.58585
0	0.870902	0	0	0	1.64996
0	1.18355	3.13227	0	0	0.783927
0	0.544576	0.310752	4.57164	0.493247	0.773728
0.122069	2.82156	0.553374	2.77888	0	4.04392
0	1.12049	0.417743	4.85108	1.0054	1.52807
0.284828	3.0336	2.79911	3.00441	0	0.0503123
0	2.1626	1.24997	3.94363	0.270178	2.08822
1.58987	1.42767	1.84109	1.71225	0	1.09451
0.199347	1.459	1.2917	0.162758	0	1.67678
0	1.77997	1.56827	0.759849	0	3.35478
0.571896	0	0.355896	0	0	2.01434
0.0735294	0	0	0.162758	0.244137	0.67982
0.364379	10.5805	0.684566	1.35593	0	3.08968
2.59717	0.63799	0	2.64267	0	3.25285
0.0965016	1.05284	0	0.680182	0	0.400385
2.79083	0	0	0	0.392427	1.09478
0.838163	4.73751	0.856916	0.557552	0	0.907884
0.345538	9.03399	0.46595	0.802563	0	1.20197
0.731544	3.23238	0	4.80961	0	2.18981
0.451378	4.33605	0	0	0	2.43201
0.0996146	3.97206	1.59331	4.00968	0	0
0.696954	1.51676	0	3.54726	0.759537	0.933697
0.934481	0.193559	0	4.22597	0.539941	3.05098
0.462553	0.728629	0	0.411643	0.982137	0.499512
0.321912	6.06568	0.806285	0	0.443121	0.649525
0.335976	3.7646	0	0.657001	0.701677	0.319729
1.39261	4.06018	1.8842	0.217011	0.144104	0.358068
0.735538	0.562008	0.329234	0.410513	0.904566	0.620651
0.12814	0.360261	0	5.30346	0.18013	0.344625
0.053131	1.95389	0.411176	0.431452	0.652514	2.04342
0.125014	4.85604	1.61527	0.646305	0.108078	5.5547
0.0843846	5.7957	2.08961	3.9818	0.0540391	0.695003
0.129517	8.86326	1.11627	0.635419	0.288209	1.59941
1.72743	3.41129	0.57482	4.43825	0.140502	1.00096
0.117743	6.27577	0.640503	0.302266	0.377242	0.302729
0.188389	0	0.71619	0	0.108078	0.422355
0.627963	3.33156	0.539485	0.43574	0.407811	0.444237
0.200163	1.39558	1.20544	3.3724	0.302619	0.451303
0	0.294905	0.308363	0	0.0576417	0.151364
0.174652	1.06922	0	0.444873	0.734325	1.03543
0.298282	5.92609	2.8543	1.51191	0.433312	0.801827
0.431725	3.65102	1.39094	0	0.954501	0.77703
0.357154	5.30386	0.433866	0.396577	0.111681	1.77335
4.27589	0.361245	2.60871	1.0627	0.239573	5.98555
0.341455	0.600695	0.488271	0.250015	0.360261	2.10913
0.564859	1.97305	3.04723	1.37227	0.116184	0.883344
0.153066	0.155018	0.385477	6.49273	0.356658	0.220024
0.306132	3.88328	1.06244	6.42354	0.241375	0.30536
0.329681	0.164707	0.688099	1.12694	0.789786	1.06758
0.196238	8.59378	0.722421	1.79059	0.914588	0
0.0981192	0	2.14791	2.86521	0.0597003	0.155017
0.308094	0.591669	2.0777	7.06747	0.111681	1.66645
0.117743	0.959174	3.53948	0.382231	0.151309	0.139506
0.0706459	0.959663	2.45968	0.30653	0.182932	0.607275
0.208013	2.27769	1.91114	2.25853	0.545698	0.155782
0.192314	0	0.722032	1.47808	0.409521	3.1512
0.991371	0.272493	0.474391	0.462039	0.474294	1.52208
0.0470664	0	1.90387	0.214842	0.223661	2.43221
0.464388	1.1555	0.182515	0.202519	0.463801	1.49489
0.348291	2.08942	0.438376	0.787063	0.431429	3.29675
0.207092	0.420823	0.266721	4.59021	0.0504026	2.99739
0.0972705	0	2.9117	1.64852	0.894161	0
1.50299	3.40239	1.73087	3.96088	0.366769	2.53758
0.571072	1.49973	1.43207	0.292967	0	3.28057
0.326327	5.74835	2.87685	2.00519	0.0661534	0.167408
0	0.325303	3.18862	1.14478	0.71458	2.62353
0.219643	0.548099	2.10436	0.542135	0.77542	3.76775
0.542832	0.227503	2.4978	5.63522	0.19531	1.61401
0.0941328	2.84585	0	1.88737	0.0598531	0.680867
0.244745	0.494975	139.191	0.507417	0.311866	1.83102
0.189834	0	0	0.406036	0.757417	0.0929071
0.494197	0.145329	7.58924	2.56012	0.220061	1.87053
0.0470664	1.12388	0	2.5882	0.280364	0
3.96013	2.39972	0	1.393	0.270914	1.68093
7.65875	4.07725	0	1.07713	0	0.578933
0.146429	0	0	1.01145	0.151908	1.94712
0.200817	0	0	3.66131	0	0.60517
0.684031	0	0	4.00796	0.170897	2.10753
0	0	0	1.37492	0	1.26942
0	0.176571	0	2.06693	0.122069	1.91507
0.179035	6.89286	0	0	0.164115	2.34046
0	2.16537	0	3.07543	0.140565	2.73239
0	0.995859	0	2.72779	0.951772	4.49475
0	0.375507	0	0.102554	0	0.494397
0	4.48659	0	1.70189	0	0.415049
0.260414	1.24219	0	3.26532	0.329727	0
3.07648	0.363988	0	2.86008	0	0.342962
0.510326	0	0	2.35279	0	0.366991
0.49615	2.33381	0	4.36223	1.92335	5.44297
0.286665	0.343117	0	1.13231	0.162759	2.97675
0.563879	6.86397	2.20423	4.19885	0.981881	0.135437
1.60238	0.545985	6.91604	1.48483	0.325148	1.15995
0.211061	1.4311	0.106955	0.516016	1.10384	0.424709
0.414509	0.976085	1.07426	1.65398	0	0.233937
1.68849	0.160836	0.148807	0.242393	0.139973	0.276699
0.157508	8.68721	0.556343	1.8112	0	1.04137
0.253588	6.92817	0.246461	1.69985	0.451249	1.6365
1.69505	7.67979	0.569051	0.740252	0.19827	2.34918
1.28999	2.99849	0.946139	2.47681	0.284828	0.347331
0.415821	3.84386	2.37568	1.45459	0.296686	0.408496
0.144907	0.193003	0.914324	2.13187	0.193615	2.00812
0.0472524	1.27025	8.57635	0.239952	0.764588	2.08506
0.866294	0	0	0	0	3.44993
0.360693	5.27433	2.38854	3.01573	0	3.3998
0.645783	4.6288	3.84734	2.6499	0.142414	2.80656
0.40734	3.5524	0.317407	0.791283	0	1.20221
0.252013	5.12073	0	1.11855	0	0
1.11181	7.75777	0.487107	1.22575	1.16232	0.257809
0.205	4.08908	0.240615	1.17879	0.060073	1.49668
1.58668	8.83175	0.121984	0.580211	1.04295	0.660218
0.298087	4.11815	2.19429	1.90026	0.180219	0
0.313776	0.803111	0	0.631485	0.366278	1.73021
0.39222	0.330568	0.200823	0.81749	0	2.58166
0.943039	0.83694	0.308777	0.859374	0.0760924	2.19023
0.214497	0.363144	0.143345	0	0.301865	1.99606
0.445562	2.83216	0	0.978492	0.30437	0.973152
0.64847	5.77144	1.26001	0.198826	0.251173	0.588677
0.235332	0.277093	0.604097	0.168352	0.718478	0.414056
0.329465	7.79147	2.89863	0.343252	1.1252	1.24944
0	0.425559	0.693674	2.26413	0	4.47741
1.28387	0.577586	4.96983	1.54701	0.0961168	0.938352
0.103546	0.504426	4.28951	0.821814	0.060073	4.96023
0.313776	0.737432	1.70217	0.774421	0.280341	3.40873
0.0941328	0	4.26475	0.935924	0.0714201	0.457514
0.870412	0.188854	3.97817	0.54817	0.0964982	3.39303
0.85791	0.248863	0.476555	0.623315	0	0.388887
0.689598	3.47601	1.24161	5.18698	0.455788	3.46255
1.52924	5.30033	1.55366	0.967504	0.636774	1.00179
1.28817	0.270771	0.310054	1.18661	0.128156	4.0957
1.70316	0.602915	0.685415	0.239303	0	0.166858
1.83745	0.787636	0.41292	0.799113	0.419137	0.731868
0.868707	0	0.735751	0.69012	0	0.462896
1.04074	0.133166	0.835925	2.36586	0.503258	0.4552
3.25662	2.15109	0.999985	2.5741	0.193501	3.68843
0.203148	0.433283	2.45956	1.07908	0.875131	0.508967
0.667654	7.94892	0.0585928	0.421824	0	0.930698
0.684453	1.93935	1.441	0.322259	0.390619	0.2277
0.687578	0	0.546867	0.68727	1.42398	2.81456
0.200023	3.50884	1.14963	0.557488	1.48745	0
0.337538	2.75248	1.06077	0	0.209777	2.11204
0.831345	0.835697	1.72853	0	0.220628	5.59924
0.187521	5.94182	0.910392	1.09919	0.634756	4.86323
1.19617	6.38974	0.947824	0.430529	0.0723758	3.90676
0.0468803	1.46529	0.619881	0.960358	0.556382	5.53702
0.259405	3.077	0.840286	0.606438	1.74686	3.09518
0.100011	8.33605	0	0.292135	0.87166	0.936958
0.2219	0.722904	0.120157	0.884129	0.417793	1.80654
0.615695	0	0.541395	1.06126	0.226777	2.42436
0.446926	1.04864	3.05018	0.442374	0.0772008	0.615079
0.239486	6.70596	1.42678	3.40888	1.31396	0.473989
0.375634	1.25703	0.483291	0.159299	0.483885	0.38963
0	9.69253	0.33513	0.170895	0.44873	0.251201
0.186008	0	1.03552	1.21444	1.57798	2.09478
0	0.58593	0	5.80036	1.76098	2.6355
0	10.7467	1.44904	2.87263	0.414303	0.302165
0.568604	0.207517	0.600393	0.46728	0.863504	1.07558
1.74466	0.802199	1.7664	0	0.130852	4.90078
0.766185	0.644061	1.49248	1.34905	0.521581	0.244136
0.453623	0.863905	0.171652	2.27919	0.201802	5.6146
1.60257	12.2437	2.72629	1.80591	1.8028	3.20896
0.242562	8.68142	0	0.407095	1.70324	1.8223
1.13957	0.216672	1.95816	1.17891	0.251788	0.184458
0.493	0.598137	0.964455	2.11095	0.0607939	4.76107
0.490795	0	0.242286	0.309906	0.452605	0.265234
0.18901	0.946282	1.06014	1.74494	0.537218	1.49552
0.551278	0	0	1.34651	0.136352	1.04707
0.403221	7.90327	0.171652	0.654214	0.261215	2.04999
0.38747	16.0589	1.37225	2.33924	0.0972702	0.403512
0.67886	0.282303	4.49424	3.73779	0.615538	0.678154
1.17343	7.32013	0.246919	0.183102	0.347616	0.10879
0.227862	13.2604	0.154929	0.122068	0.24912	0.837714
0.0945048	4.82164	1.03055	0.137092	0.657205	0.589904
0.239412	0.260813	0.316754	0.366205	0.780037	2.73028
0.141757	9.40375	0.304057	0.187171	0	4.37435
0.217361	10.9512	0	0.335089	0.0651031	1.35753
0.163808	0.670967	0	0.965882	0.329584	0.530752
0.0724537	5.82062	1.72429	0.8582	1.8431	0.537913
0.378574	7.03737	0	2.62587	0.0610342	1.79961
0.39377	6.30651	0	2.26958	0.420801	2.21261
0.466224	9.2898	0	0.498585	0	0.538966
0.264614	3.98098	0.112236	2.04271	0	0.103514
1.07036	1.2601	0	0.430464	0.415057	0
0.226707	15.5808	1.10517	1.49467	0.307124	3.23582
0.41625	0.283126	0.354569	1.4199	0.58404	0.878224
0.255278	2.18394	0.209507	2.23099	0	0.948171
0.507304	8.60643	1.66624	3.15488	0.61967	0.405673
0.23414	12.8931	2.41578	1.63552	0.23193	0.314424
0.118928	0.627046	2.02793	2.08018	0.187171	0.382529
0.315904	9.29052	0	0.139722	0.0610342	1.04556
0.141228	0.553304	0	1.83441	0.069172	0.0781235
0.269447	1.4071	0.351672	0.843846	0.292964	3.55292
2.21963	0	0	0.52546	0.126137	3.21401
0.195311	2.41762	0	0.26279	0.0651031	4.74468
0.831225	1.30268	0.163637	0.730639	0.592225	4.51325
0	0.5881	0.787287	1.42053	0.349929	1.67759
1.28916	5.39237	0.817979	1.05175	1.29413	2.58249
0.288898	0	1.84616	1.87467	0.474508	1.12384
0.225828	4.46675	0.346319	0.420015	0.392344	4.88995
0.292967	2.9358	1.63445	0.866258	1.24013	3.53665
0.818475	3.84065	0	0.883496	1.5104	8.87402
0.091552	0.37133	0	0.578185	0.24331	4.01824
0	0	1.23287	0.45856	0.270967	0.725279
0	0.738742	0.868244	0.10301	0.17196	1.06507
0	0.179034	0.88391	0.19954	1.37832	1.23908
0.167845	4.14537	0.744749	1.73244	0.224005	0.772368
0	0.578696	0	0.407665	0.260546	1.78399
0	0.223115	1.09152	0.0963641	0.0555831	0.19268
0.311277	0.502743	1.04556	0.87708	1.05732	0.452778
0	6.39664	0.152993	0.534081	0.299164	0.156247
0.426258	6.92152	1.73694	1.26768	1.17607	0
0.661822	4.24182	0.978228	0.613075	0.85192	0.224605
0.0897386	7.64216	4.59829	0.642981	0.180645	1.67611
0.439345	0.474409	0.720372	0.172791	0	0.297846
0.0841299	0.474811	0.913307	0.189184	0.33402	0
0.173868	3.49841	0.28124	0.632574	1.79061	3.42293
2.2107	0.272309	0.263612	0.233711	0.170223	0.0732408
0.0953472	1.85921	5.06962	0.90902	0.163275	0.501551
0	0.449716	0.53164	0.916615	0.0555831	0.691909
0	0.157751	0	0.569075	0.101806	1.6599
0	2.54266	0.569731	0.220704	0.879154	1.18722
0	0	2.05562	0.402701	0.276178	0.82197
0.277317	0.963769	0.381491	0.862616	0.181134	1.51657
0	1.06419	2.66817	0.173651	0.318166	0.271752
0	3.5621	0.470729	0.138344	0.740288	1.76103
0.7123	3.13815	0.78486	0.390619	0.151208	1.31004
0	1.276	0.682331	0.471443	0.296115	0.272608
0.603568	5.74286	0.375595	0.75113	0.30952	0.37275
0	1.29547	2.43687	0.607565	0.0472524	1.32347
0	1.295	1.66076	0.256343	0.455198	0
0	0.605965	2.97202	0.722749	0.360343	0.453298
0.13212	1.49313	0.986505	0.762927	0.526219	0.712119
0	0.702196	0.49384	0.134275	0.0472524	1.35636
0	3.37652	2.05892	0	0.0472524	1.15591
0.178075	2.35063	2.48293	0.176999	0.322891	0.322679
0	1.3868	0.0748981	0.61441	0.468119	1.10111
0	9.39673	0.829816	1.7264	0.7874	0.670961
0	0.251025	0.846747	0.408853	0	0.258378
0.0861653	2.54776	0.7418	0.232238	0.359668	1.15892
0	1.20563	2.70649	0.283453	0.193735	0.452815
0	0.199636	0.854694	1.10896	0.308068	3.11603
0.350406	0	0.131041	0.411056	0.220962	0.705665
0	3.31673	2.27226	1.60236	0.155583	0.491691
1.1114	3.598	2.30428	0.752291	0.25274	0.649631
1.39299	0.162757	1.57655	0.308659	0.0614281	0.994857
0.458046	3.03374	3.98518	0.997049	0.59584	2.25061
0.21856	2.75397	2.16842	0.0558028	0.151208	1.8481
0	1.0375	1.35238	0.343536	0.376723	0.244137
0.0697531	0.948771	2.18959	1.11295	0	0.552479
0.0744034	0.509972	1.23799	2.14625	0.176409	0.447584
0.837381	3.96491	0.516725	1.04338	1.43182	0.321447
0	0.461145	0.753557	0.412451	0.278677	0.284826
2.40234	0.59135	3.38035	1.09474	0.103955	0.65946
0.0744034	1.1329	1.20768	0.609556	0.479821	1.5692
0.144156	1.45406	0.964301	0.942108	1.73101	0.709159
0	0.254986	1.55026	1.49456	0.478824	1.60081
0.0697531	0.509972	0.877359	0.337067	0.413459	0.126137
0.139506	1.54625	2.66069	2.50595	0.323497	0.0854478
0	2.09696	0.777049	2.08839	0	0.280983
0.796449	0.168182	1.7362	0.103955	0.573329	0
0	6.5853	1.08197	0.834793	0.270914	0
0	0.232314	0.87805	0.0945048	0.416171	1.00857
0	0.528341	1.88154	2.98786	0.570283	2.16607
1.68175	1.87952	1.49679	0	0.637605	0
0	0.495789	1.25132	1.96098	0.119706	2.69476
0	3.14021	1.29712	0.982191	0.420546	0.224139
1.89954	1.22929	0.745301	2.22942	0.401341	0.124338
0	1.46786	0.715755	0.229962	0.219094	0.619836
0	0	2.06415	0.38747	0.0535527	1.56398
0	2.15422	0.892808	0.387732	0.537482	1.84056
0	1.06605	2.65537	1.73259	0.327667	2.4653
0	6.68076	1.85562	2.13896	0.258733	0.665892
0	2.60057	3.78993	1.0427	0.134057	0.742535
	10.1721	1.67799	0.346518	0.112776	6.10691
	4.3604	7.43426	0.297931	0.775576	0.359284
	4.91259	1.37176	1.84728	0.164858	0.0676181
	16.5708	0.665825	1.16137	0.0472524	0.662941
	19.7095	0.639483	0.761605	0.393943	2.7128
	15.7156	1.67142	1.62282	1.62818	2.72134
	3.31392	1.3739	2.87899	0.0472524	1.56124
	5.4102	0.531679	0.880801	0.097655	2.06185
	2.03226	0.385173	0.716263	0.0693035	1.11444
	2.66518	0.433793	0.653411	1.23096	3.30026
	6.18514	1.02147	0.268743	0.764463	1.33217
	1.71412	0.681453	0.449827	0.611971	4.10138
	0	1.26044	1.13805	0.345048	1.29042
	2.57818	0.303381	1.08999	0.937001	2.36007
	0	0.734647	0.401384	0.0488275	0.986544
	4.66648	0.547425	0.197232	1.69507	4.04078
	5.70568	0.226349	0.16955	0.0488275	1.68175
	0	1.30359	0.674995	0	0.462958
	0.50734	0.203122	0.370242	2.46186	0.748083
	0	0.0585928	1.05876	0.778256	0.541245
	3.95693	0.303863	0.278334	0.39062	3.43515
	0	0.210934	0.161342	0.751981	0.731239
	3.17531	0.73827	0.80734	0.0488275	1.67001
	0.340078	1.46761	0.444689	1.11832	0.359779
	2.96985	2.54181	0.426868	1.21019	0.537682
	0.960439	1.68142	0.887435	0	1.4495
	1.03356	1.57097	0.557709	0.335597	1.15725
	5.92568	1.17404	1.02928	0.394951	0
	8.76802	0.933666	0.0891322	0.0472524	0.544823
	2.11448	1.40728	0.521022	0.19216	0.692685
	1.59152	0.77215	0.486321	0.116556	0.275738
	0	0.644417	2.06494	0.140016	0.159331
	2.24917	0.442424	0.350205	0.148058	1.14829
	0	0.875684	1.87595	0.245713	2.07822
	0	0.708192	2.67403	1.11224	0.613621
	1.1881	0.527144	0.885104	0	6.0291
	0.463726	1.01791	0.895429	0.0913547	1.0753
	0.222436	0.255858	1.39177	0.39668	2.57619
	0.816655	0.0976556	2.44576	0.299265	4.20575
	1.51861	0.442492	0.68391	0.699043	1.3929
	0.735611	0.207518	1.4962	0.240987	1.62797
	0.193502	0.538434	0.76656	0.0974245	0.590655
	6.90309	0	0.941835	0.0913547	2.40536
	5.55879	0	0	0.477894	1.59085
	1.12271	0.144256	0.18733	0.0716137	1.08838
	14.5419	0.117187	0.184458	1.39719	1.0688
	7.99069	0	0.812655	0.380604	1.87536
	0	0.362628	0	0.283199	2.72184
	4.32052	0.383846	0.510597	0.591177	2.6986
	8.79944	0.252819	0.70548	0.563819	1.57193
	10.7506	0	0.251294	0.225529	2.17755
	0	0	0.092229	1.12344	0
	0.234949	0.720509	0	0.126951	1.8683
	0	0.130207	3.08924	0.255085	0.538321
	4.51361	1.24704	1.36221	0.822523	1.3041
	7.27644	0.231118	2.86484	0.701999	2.54859
	4.52391	0.375598	1.66665	0.771267	0.83916
	4.20212	0.121092	0.324764	0	0.427957
	6.77698	0.24609	1.09079	0.264141	0.771065
	1.18702	0.167966	0.342903	1.18614	1.18029
	1.13041	1.20779	0.543532	0.0687201	0.697684
	0.611593	0.745445	1.0027	0.135632	1.00287
	6.32751	1.54946	0	1.07673	2.55759
	2.14232	0.187497	2.26997	0.512193	1.73526
	5.11312	1.77586	0.513089	0.494704	0.25077
	0	1.31308	3.54557	0.108505	0.464647
	0	0.633779	0.175951	0.281062	2.81182
	0	1.12145	1.73975	0.347217	0.122068
	3.95122	0.292964	2.80968	1.0593	0.329514
	2.76598	1.1742	1.27545	0.24958	0.410963
	3.92579	0.808581	3.6135	3.75245	3.87164
	1.19871	0.62141	0.816744	0.118415	0.464464
	4.55762	0.892788	3.63155	0.291617	2.38842
	2.46079	1.29251	5.58086	0	0.285811
	0.80112	0.219615	0.583115	0	0.391511
	3.58161	1.69213	0	1.15606	0.0729524
	0	0.879137	0.330752	1.10786	1.79182
	6.83978	0.240798	0.393565	0.642611	0.163332
	0.552805	0.128904	4.13844	0.526054	2.31555
	0.561192	1.21015	1.6226	0.840123	2.07397
	1.40756	0.438442	0.97908	0.588511	0.379353
	0.243825	0.235082	0.151364	0	1.31379
	0.48617	1.14397	1.50638	1.82979	3.40746
	5.5713	0.337234	0.634987	0.779811	1.01552
	6.43661	0.394878	0.540151	0	0.124461
	6.81446	0.850999	1.96983	0	0.0813785
	3.56409	1.37865	2.71898	1.77722	4.02379
	0.181341	0	0.396645	1.45652	1.10431
	5.32934	0	1.31486	0	1.187
	0.778247	0	3.78442	0.0697531	1.9784
	12.1727		2.44954	1.01869	2.36204
	1.62068	0	3.1241	1.28225	1.43825
	3.68295	2.4272	0.683321	0	1.40299
	0.950629	0	2.1859	0.32941	0.297032
	0.791164	0	1.27079	0.50903	1.79051
	4.07514	0	2.43319	0.262095	2.01285
	3.9242	0	5.06901	0.0726641	0.572213
	0.36076	0	1.68764	0.629654	1.47543
	2.35291	0	2.40773	0.164705	0.174964
	3.98716	0	0.733444	0.642725	0.651217
	0	0	2.54073	0.432351	1.09396
	3.59597	0	1.75361	0.534432	1.2375
	0.777352	0	0.421502	0.102728	1.09633
	1.98402	0	1.4597	1.17744	2.7593
	0.81511	0	0.573068	0.312223	1.24207
	0.189678	0	1.78808	0.756141	1.53136
	2.14969	0	0	1.48335	0.988916
	1.49861	0	7.36685	0.506091	0.342248
	6.82153	0	1.72259	0.341792	1.55993
	1.26482	0	0.168474	0.634031	0.122489
	3.19337	0	2.93285	0.0916221	0.608091
	8.57293	0	0.891914	0.592496	0.507968
	7.55129	0	0.633017	0.611295	1.35643
	3.73171	0	0.362718	0.821049	0.30442
	1.98096	1.09813	4.83661	0.600258	1.1212
	2.90304	1.03083	0	0.86206	0.781099
	3.68615	3.73126	6.2698	2.45927	0.970131
	0	2.14851	3.12857	0.363384	1.88771
	1.22297	1.70337	4.1241	1.83289	0.569212
	6.40965	2.05682	0	0.0472524	2.09634
	3.32014	1.83898	0.271263	0.169931	1.35068
	6.76317	1.01312	0	0.0814697	2.65296
	1.34226	1.729	3.79148	1.35273	2.99674
	1.17963	1.13511	0.430718	0.758397	1.01397
	0	0.59223	1.32006	0.79216	2.38792
	4.97975	0.725413	0.247801	0.738673	0.592583
	0.483343	0.371299	1.35821	0	1.17592
	0.926737	0.373294	0.192741	0.98773	0.88703
	1.27952	1.55848	5.67175	2.23759	0.672493
	6.38987	0.226812	5.27769	0.98606	0.850444
	0.470505	0.355745	1.76513	1.2802	1.34886
	9.96477	0.312498	0.091552	0.760609	0.451653
	5.391	0.453962	1.08532	1.07883	0.703927
	0.487078	0	0.769778	0.524698	0.989771
	4.48682	0.523345	3.40917	0.279944	0.722237
	3.71759	0.264456	2.43873	0.104165	1.73597
	2.66822	0.74055	6.94314	0.923438	1.0407
	0.914082	0.156249	1.16732	0.996634	0.512687
	0.477425	0.5548	1.01394	0.152993	0.303543
	5.19817	1.03515	6.24135	0	1.58745
	0.204804	0	11.1134	0.309241	2.14305
	0.344259	0.228607	4.46653	0.192055	1.29846
	6.05311	0.330944	1.08498	0.997393	0.513704
	0.702829	0.131235	0.310942	0.964454	1.33334
	3.63427	0.617076	0	0.33557	0.888423
	3.12959	0.805846	3.91937	0.607992	1.41528
	0.740299	0	0	0.40264	0.383159
	0.145329	0	0	0.678202	3.20857
	0.797353	0.195311	2.93346	2.0725	0
	0	0.248117	0.818373	0.906555	0.779203
	4.03266	0	0.263772	0.100227	2.20583
	2.49728	0	0.451157	0.604702	2.34893
	3.043	0	7.63405	0.874342	1.8077
	11.922	0.429	1.68317	0.442618	1.82847
	4.41972	0.330478	2.93127	0.569752	0.766198
	5.19628	0	0.32589	1.52928	1.30511
	0	0.195311	0.258096	0.281259	1.06407
	0.300347	0.325519	0.481128	0.266108	3.05641
	3.75654	0.143228	2.56749	0.859886	0
	6.13758	0	0.394109	1.1679	0.549307
	2.32582	0	0.558031	0.427009	0.89286
	2.01713	1.09029	0.111606	1.65471	3.61184
	4.18988	0	0.133927	0.798227	2.70427
	5.65925	1.01829	5.85914	0.0732408	0
	0.168582	2.63272	4.90594	0.0927717	0.750193
	5.18464	3.06959	4.36415	0.0987812	0.227861
	0	0.489895	0	0.169268	0.778694
	6.46068	1.53374	0	0.0732408	3.65856
	3.61348	4.00141	0	0.902238	0.408588
	3.54439	0.545162	5.56787	0	0.824639
	1.51327	0.702486	0.922125	0.390618	0
	4.42039	0.636332	0.310721	2.01868	2.17768
	0.122069	3.04093	3.45592	0.627032	0
	2.05387	0.0472524	0	0.836878	0
	0.225396	3.28247	3.55202	0.854131	4.14838
	0	0.179559	1.14143	0.698635	1.29075
	3.45069	1.80643	0	0.911243	3.68572
	2.7516	0.359118	4.58961	0.265197	1.74104
	2.93101	0.097655	0.333014	0.880381	0.329584
	0.30666	0.348093	0.133166	1.28573	0.38655
	0.667378	1.55603	0	0.518584	1.52963
	1.77604	2.19136	0.241284	0.156945	0
	3.98073	0.865912	0.400449	1.11327	0.292964
	0.829266	2.17316	0	0.981396	0.675219
	3.98824	0.207911	2.93002	0.534537	0.753133
	1.9597	0.764083	1.12304	0.912798	1.24931
	0	0.628515	0.388897	1.44187	3.09852
	3.21946	0.459923	0.267196	0	0.353379
	5.32616	0.524502	4.02428	0.31033	2.80469
	3.38709	0.544119	5.72799	0	0.443515
	2.72478	0.522649	4.91905	3.01734	0.419101
	1.62189	0.538677	1.00329	0.902014	1.12115
	0	0.217361	4.58445	0.0488275	0.642724
	2.6799	1.20145	2.87341	1.78959	1.17186
	0.837166	0.444162	0.648986	0.0520827	0.0934088
	0.295314	0.705962	0	0.618064	2.69185
	6.73266	7.93966	1.17936	0.705387	4.23862
	0.953272	0.299284	0.622706	0.540753	0.0636878
	12.1645	2.11615	0	0.426982	0.26112
	0.90821	0.138344	0.450837	1.71777	1.29849
	8.77194	1.85868	2.39861	0	0.638293
	1.01336	0.607052	4.77718	0.130207	0.666599
	0.351428	0.508771	0.729966	0	2.70823
	0	2.26244	0	0.730995	0.535685
	0	0.171614	0.630428	0.117186	0.39911
	0	0.819574	3.45315	0.27381	0.208047
	0.221602	2.67067	4.68729	0.123696	3.01824
	0	1.18605	1.16076	0.642034	0.147543
	0.37231	2.32073	0.608339	0.336081	0.43328
	4.22048	0.132241	4.31303	0	1.70096
	2.79073	0.892107	3.40549	1.41004	0.947363
	5.75309	0.523499	1.02012	0.155633	1.22758
	0.359758	0.753036	5.61944	0.102134	0.516687
	9.24805	0	2.58508	0.587233	0.851146
	0.238034	0.419796	5.78324	0.295682	0.742893
	3.85018	0.504138	0.93587	0.862989	0.72647
	1.35082	0.245734	3.29634	0.651885	2.25601
	0.408117	0.163823	2.09594	0.786893	2.20656
	0.945093	0.245734	2.42618	0	0.738707
	0.233457	1.49975	5.22888	0.168602	0.381592
	3.85262	0.502709	0.1077	1.95553	1.00365
	0	2.29292	3.76805	0	0.421684
	0.389733	0.171502	0	0.861101	2.31911
	0.415564	1.25408	1.89729	0.0778164	3.9583
	0.110241	0.808585	1.2704	0.05512	2.45504
	0.919036	0.368601	2.50361	0.397188	1.35803
	4.88696	2.26027	0.963565	0.22626	2.67338
	1.6879	1.37843	1.79271	0	3.10588
	1.07474	0.360402	0.842125	0.466899	1.63002
	0	0.119146	3.32926	0.591043	1.18967
	0	2.56335	0.751107	0.226965	2.93357
	0	1.71936	0.30515	0.134558	0.922953
	1.00841	0.520817	0.842008	0.945398	3.38888
	0.229272	0	1.20983	0.873009	0.493512
	0.340561	0	4.06219	0.267239	1.48035
	0.274291	0	2.34237	1.54563	0.192234
	0.103756	0.611236	0.478725	0.302415	0.60403
	5.23749	0.520817	0.688971	0.0567029	2.06677
	3.81477	0	5.79285	0.463503	0.432526
	1.84592	0	1.09851	1.79761	0.734893
	0.644664	0	0.8379	0.0643003	0.136165
	0.393543	0	0.091552	0.218936	3.47105
	2.79951	0	2.6282	1.4068	2.25772
	1.2471	0	0.671382	0.631101	1.02925
	0.869396	0	0.463864	0.80309	2.55092
	0	0.520817	1.83584	0.0535527	0.120146
	0.226966	0	4.23872	0.122856	0.87708
	0.44615	0.488266	2.4974	0.398374	1.21147
	0.142664	0	5.67809	0.101435	0.318387
	0	0.488266	3.15935	0	0.532647
	0.155634	0	0.623481	0.321316	1.98369
	0.282257	0	0.35809	0.107105	8.65731
	1.42035	0	0.626623	0.146561	1.03758
	3.09949	1.28952	4.45834	0.860062	0.546784
	4.13864	0	3.91015	0	1.10935
	1.6044	4.73618	4.00195	0.907921	1.05027
	2.36924	0	2.0854	0.180009	0.937522
	2.03951	1.0221	0.385332	0.313358	0.489309
	1.46357	3.20425	2.81166	0.683999	0.808755
	0.824924	2.47869	0.60179	0.68516	1.21712
	1.82852	0.441078	6.99841	0.770681	3.09861
	0.321447	1.01006	3.01475	0.980436	3.51864
	2.14626	0.491047	3.14536	0.0535527	1.49602
	1.59648	0.469409	0.426116	0.30486	1.29828
	2.50502	1.53608	0.227864	0.373294	3.63054
	1.29209	0.346135	1.04115	0.381793	2.66365
	3.47223	1.84893	0.81734	0.123696	0.571375
	0.467929	1.1499	0.790018	0.714606	2.5907
	0.402132	3.20457	1.49724	0.34342	1.947
	1.23794	2.60387	3.34042	0.19531	0.96642
	1.49345	0.750654	0.856534	1.08181	1.82129
	2.12782	0.400822	0.407622	0.247393	0.655404
	1.93483	1.70927	1.32401	0.447258	3.05835
	0.524474	0	0.876956	0.601307	0.587932
	1.19033	0	2.48221	0.508502	0.379792
	1.10342	0.434562	1.51044	0.474905	0.82663
	1.15221	1.54205	0.67805	0.950673	0.484798
	0.424294	0.454093	0.720204	0.259912	2.25471
	0.282863	1.38464	2.27438	0.0488275	3.26908
	0.709134	1.42958	0.269595	0.0553378	6.27508
	1.4282	0.634753	0.665563	0.284118	2.5158
	0.382807	0.447745	0.823865	0.473299	1.05444
	0.959151	3.6769	0.565065	0.653199	0.979237
	1.0871	0.0732408	2.29559	0.0488275	1.37093
	0	0.319818	0.753741	0.458978	0
	1.31155	0.181271	0.255003	0.9528	0.326223
	0.762475	0.314065	0.9399	2.78416	2.29757
	1.30688	1.43578	0	1.39186	0.932302
	5.95501	1.10781	0.549233	0.325644	1.31833
	2.18445	0.0732408	0.711529	0.636062	1.31458
	0	0.3955	0.623166	0.0634371	1.96845
	0.144604	0.739799	1.54633	0.985252	3.40825
	0.82287	0.578602	0.234421	0.337452	2.71934
	0	0.486964	0.436499	0.0634371	2.26281
	0.127668	0.229488	0.0924064	0.0761245	1.75309
	1.33806	0	0.571845	0.202999	1.40605
	0.205077	0.698416	1.15661	0.773462	1.45722
	0.553382	1.00242	0.334085	0.766198	6.85705
	2.42803	0.414659	0.552149	0.755092	2.31476
	0.368074	2.24717	0.233448	0.114187	2.17244
	1.66037	0.297846	2.18974	0.645276	2.31643
	1.59681	0.582814	1.8649	2.28172	2.11845
	1.59352	0.47932	0.838134	0.163808	1.80494
	0.202139	1.56727	0.417319	3.90174	1.92031
	0.836869	3.74766	1.07587	1.56651	0.893094
	0	1.34768	1.54646	0.409521	1.2118
	0.918195	1.78663	1.75871	0	1.63589
	0.606343	3.31366	1.09119	2.06331	1.08374
	0	0.694679	0.413398	0.319499	1.14513
	2.03089	1.45613	0.696754	0.736069	3.19055
	4.00223	1.1356	0.688013	0.778204	2.21051
	0.573933	0.297402	2.13036	0.153631	0
	0.201821	1.68684	0.678662	1.37778	0.405341
	0.366751	0.422448	0.424741	0.20161	1.44988
	0	0.425674	2.15673	0.49692	0.112679
	1.12564	2.28366	0.284602	0.746494	0.991553
	0.704427	1.82806	0.276817	0.745909	1.18888
	0.683668	0.742387	1.07206	0.556082	0.37666
	0.54194	1.3752	0.435482	0.542879	0.516341
	1.64333	1.47005	0.755479	0.716662	0.583818
	3.27957	1.53639	0.216263	0	0.779491
	1.06671	1.11349	3.45699	0.0567029	0.112679
	3.89963	0.288525	1.62124	0.757964	0
	5.15631	0.339571	1.66926	0.943742	0
	0.550488	0.137604	0.204268	0.416256	2.22216
	3.92179	1.72639	0.251282	0.641539	0
	0.64624	0.746314	1.24776	0.107105	0
	0.974097	0.350669	0.895937	0.617432	0
	2.47174	2.14998	0.398269	0.0567029	1.18201
	4.77568	4.08962	1.26402	0.978849	0
	0	3.51195	0.202693	0.110256	4.22456
	6.5864	3.83268	0.0486353	0.240371	2.75909
	2.25496	1.74396	1.27584	0.144907	1.90623
	0	0.382303	0.744857	0.69099	0.578144
	0.152743	0.308382	0.736014	0.398758	0.932002
	2.93965	1.02438	1.14433	0.81135	0.339668
	1.82489	0.968745	1.20297	1.0517	4.18197
	0.881657	1.67106	1.26852	0.862619	3.72219
	7.88744	2.43853	0.741543	0.270179	0.669935
	1.20186	1.89956	0.259388	0.44892	1.32497
	2.91291	4.12364	1.88898	0.798924	3.08556
	1.35501	3.56185	0.155633	2.2145	0.413971
	3.36204	0.409926	0.505601	0.058593	0.263243
	4.32215	3.59094	0.274064	0	1.29009
	3.73826	0.802796	0.758368	0.0699861	1.79201
	3.54198	1.93854	0.660799	2.52851	1.45472
	2.69582	0.923513	0.463074	0.0553378	1.38342
	0.859109	1.46348	0.969436	0.254174	2.02397
	0.352645	0.374941	0.20476	0.522927	2.33293
	2.76493	0.141599	0.841811	0.329192	2.56718
	2.04449	0.453796	0.446299	0.276243	0.0636878
	2.52243	0	0.567662	0.0535527	0.341065
[truncated: 22 more rows]

## Sheet: Fig. 4c
Fig. 4c- BRCA1-EdU PLA
UT-DMSO	HU-DMSO	HU Release-DMSO	UT- UNC0642	HU-UNC0642	HU Release- UNC0642
0.825094	0.813974	0.544978	0.316543	0.0997028	0.389082
0.295346	0.648344	0.107105	0	0	0.668343
0.475054	0.300536	0	0	0	0.0753062
0.321912	0.078444	0.211061	0.084411	0	0.0564797
0.268781	1.01807	0.110256	0.084411	0	0.100408
1.11419	2.55748	0.0504026	0.121342	0.457723	0.0502041
0.259405	0.236556	0.0504026	0	0	0.288674
0.200023	0.704976	0.107105	0	0	0.652654
0.535998	0.201974	0.0472524	0	0	0.189834
0.100011	0.595668	0.146482	0	0	0.185128
0.190647	0.084583	0	0.094963	0	0.0753062
0.54724	1.677	0	0	0	0.131786
0.320349	2.09401	0.10238	0.079136	0.279654	0.254158
0.446926	1.44102	0	0.799271	0	0
0.289711	0.251021	0.078754	0.195202	0	0.119235
0.053131	0.329137	0.0630032	0	0.10335	0.247883
0.109387	0.439286	0.20476	0	0.459526	0.0658929
0.210962	0.357705	0	0.233112	0	0.150612
0	0.294949	0.166959	0.479174	0.300755	0.329465
0.256279	0.376531	0	0.097655	0.10335	0.151208
0.0593818	0.415081	0.0504026	0.411096	0	0
0.109387	0.63765	0	0.513476	0.194542	0.0567029
0.278157	0.141199	0	0.486044	0.0504026	0.330025
0.26253	0.409164	0.129157	0.570179	0.103955	0.764878
0.424156	0.287733	0.231537	0.351243	0.330767	0.236228
0.68609	0.0502041	0.116556	0.138607	0.18901	1.10819
0.874108	0.106684	0.113406	0.047252	5.25618	0.26402
0.13692	0.786035	0.795416	0.138607	0.191497	0.510669
0.190498	0.0972705	0.0504026	0.097655	0.252013	0.507196
0.095249	0.199248	0.0598531	0	0.0945048	0.0521091
0.0833428	0.316209	0.0472524	0.122856	0.110256	0.138958
0.0476245	0.113856	0.126006	0.491425	2.78017	0.059057
0.153291	0.354402	0.20476	0	0.0882045	0.104218
0.0967372	0.0767919	0	0.19846	0.0567029	0
0.386949	0.199659	0.211061	0	0	0.142432
0.0714367	1.05738	0.355968	0	0.320441	0.0799007
0.125014	0.635999	0	0.148058	0.962327	0.290074
0.0922724	2.46048	0.286665	0.286665	0.272489	0
0	0	0.0472524	0.468699	0.874367	0
0.487486	0	0	0.254158	1.12881	0
0	0.153584	0.311866	0.476797	0.170109	1.12303
0.469125	0.146865	0.132307	0.197679	0.100805	0.595229
0.701452	0.324234	0	0.112959	0.173259	0.355743
0.352628	0.149958	0.187435	0.621669	0.412146	0.373181
0.0538786	0.972879	0	0.478221	0.0472524	0.174384
0.544578	0.255334	0.116556	0.109822	0.179559	0.163921
0.259291	0	0.0630032	0.550891	0.0504026	0.265063
0.685521	0.0607939	0	0.319609	0	0.466315
0.121425	0.125641	0	0.094964	0	0.934696
0.708279	0.255334	0.19531	0.349221	0.0468803	0.108118
0.88881	0.605438	0.19216	0.777324	0.258363	0.0523151
0.10439	0.971905	0.0661534	0.245068	0.481305	0.35893
0	1.8607	0.266189	0	0.690704	0.292965
0.175105	1.83018	0.0724537	0.242041	0.171895	0
0.248508	0	0.138607	0.100359	0.253154	0.108118
0.415875	0.571983	0.330767	0.619862	0.171895	0
0.117859	0	0.173259	0.129876	0.0468803	0.132532
0.198958	0.66384	0.124431	0.097407	0.277996	1.347
0.0505112	0.935876	0	0.115117	0.150017	0.322643
0.274444	1.67164	0	0.044276	0.515684	0.248863
0.0808179	1.17299	0.151208	0.156441	0.209399	0.647358
0	0.271604	0.283514	0.094455	0	0.444173
0	0.727821	0	0.417669	0.150017	0.368569
0.117859	0	0.0661534	0.088552	0.28502	0.626757
0.0606134	0.707821	0.154358	0.165297	0.159393	1.21761
0	0	0.289815	0.400495	0.0500057	0.0913547
0.074083	0.949965	0.30063	0.39377	0.310736	0.19846
0.645453	0	0.050601	1.04195	0.198981	1.01787
0.337538	0	0.13692	0.28509	0.0500057	2.19327
0.421923	0	0	0	0.52506	0.217238
0.145207	0	0.388437	0.154358	0.0593818	6.0672
0	0	0.0476245	0.319966	0.74995	0.421506
0.315689	4.93706	0.202404	0.100805	0.0750085	0.312393
0.644589	1.17644	0.737785	0.414846	0	6.27143
0.163963	1.43529	0	0.047252	0.100011	0.457712
1.08527	1.04799	0.123526	0.107105	0	0.103755
0.186852	0.756189	0.095249	0.38747	0.406296	0.680894
1.55032	0	0.0446479	0.829381	0.0999291	0.977569
0.354415	0	0.312004	0.948925	0.276676	0.610102
0.155207	1.02163	0.0476245	0.79791	0.239086	0.659278
0.20305	0.521404	0.230681	0.574117	0.165003	1.194
0.148276	1.06294	0.593818	0.343368	0.638846	0.557684
0.165755	1.15239	0.158252	0.229962	0.127962	0.911101
0.145429	0	0.0595306	0.053553	0.216637	0.411779
0.304387	0	0	0.047252	0.986304	1.26127
0.0482198	0.12113	0.462354	0.176409	0.0530367	0.155633
2.99459	0	0.776081	1.0126	0.175105	1.14725
0.516364	0	0.324442	0.85575	0.36114	0.512291
1.62246	0	0	0	0.492845	0.343024
0.327617	0	0	0.127431	0.0538786	0.20751
0.141757	0.150239	0	0.047866	0.237437	0.835909
0.111381	0.232871	0.15478	1.12326	0.0538786	0.314508
0.355241	0.30587	0.208357	0.710701	0.461765	0.0486353
0.308716	1.45619	0.113108	0.269647	0	0
0.409984	0	0	0.505788	0	0.332222
0.179108	0	0.0892959	0.051057	0.161636	0.106998
0.458671	0	0.11162	0.376549	0.117859	0.304781
1.18604	0	0.0446479	1.7316	0	0.155633
0.36795	0.122695	0.151803	0.156363	0.057246	0.716162
0.393741	1.66829	0.211334	0	0.0841853	0.572811
0.601681	0	0.363137	0.383463	0.333374	1.2537
0.0558028	0.192092	0	0.207421	0	0.0918659
0.647406	0.112679	0.0729528	0.314322	0.202045	0
0	1.32488	0.0972704	0	0.269393	0
0.659621	1.17031	0.170223	0	0.380517	0
0.57963	0	0.542269	0.327916	0.156585	0
0.18901	0.221353	0.0799007	0.107939	0	0
0.103955	0.104166	0.11464	0.855281	0.171036	0
0.0472524	0	0.281389	0.710389	0	0.22296
0.256738	2.71234	0.173697	0.398809	0	0
0.315016	1.8496	0.0555831	0.382545	0	0.229665
0.0472524	0.104166	0.834325	1.80184	0.410824	0.0918659
0	0.514319	0	0.710702	0.464976	1.18753
0.0630032	0	0.295131	0.192449	0.444498	1.62818
0.0661534	0	0.629652	0.684031	0.114492	0.802389
0.0945048	0.104166	0	0.340055	0.0504026	0.177225
0.103955	0.73983	0.345657	0.497335	0.113406	0.0542527
0	0.176503	0	0.473802	0.330767	4.83936
0.0504026	0.104166	0.326235	0.246314	0.19846	3.04711
0	0.0976556	0.260546	0.163163	0.179559	0.305195
0.173259	0	0.062531	0.47751	0	0.234287
0	1.48398	0.333498	0.226215	0.427194	0.0882045
0.097655	0.662555	0.270967	0.05648	0.151208	0.276507
0.132307	0	0.222332	0.326327	0.214211	0.343368
0.097655	0.355245	0	0.815867	0.277214	0.159083
0.0803291	0	0	0.645386	0	0
0.895433	0	0.204963	0.477169	0.299265	0
0.298895	0.104166	0.14938	0.280985	0.166959	0.232832
0	0	0.236228	1.18248	0.135457	0.462166
0.233112	0.247394	0.151116	0.473562	0.0598531	1.69197
0.0630032	0.966869	0.275031	0.474161	0.078754	0.273971
0.407946	0.160434	0.181271	0.558223	0.100805	0.0472524
0.435066	0.338539	0.0520893	0.810757	0.346186	0.122856
0.151208	0	0.13439	1.65326	0.0630032	0.0598531
0	0.320636	0.118764	0.654978	0	0.0630032
0.326042	0.518401	1.52699	0.328596	0.0504026	0.573329
0	0	0.0906353	0.553188	0.129157	0.0504026
0.115936	1.64904	0.140641	0.282448	0.107105	0.0504026
0.365238	0.3294	0	0	0.0630032	0.144907
0.209916	0	0	0.096588	0	1.10767
0.740562	0.664058	0.992639	0.1522	0	2.3047
0.0488151	0	0.0718832	0.316108	0.078754	0.355966
0.247126	0.195612	0	0.184396	0.225875	0.340075
0.155598	0.187173	0	0.734658	0.378891	0.363912
0.26289	0.667912	0.135527	0.37151	0.115341	2.73929
0.268483	2.36649	0.163454	0.08049	0.0929132	0.524415
0.0579679	0.82975	0.0505266	0.155127	0.242308	0.0667437
0.167802	0.960974	0.1517	0	0.102525	0.0508524
0	0.5002	0	0.102442	0	0.0476741
0.234923	1.82322	0.0593818	0.351231	0.0544664	0.0508524
0.190684	0	0.444842	0.193177	0	0
0.0457642	0.662235	0	0.26442	0.486007	0.203409
0.146445	1.98885	0	0.141757	0.198642	0.492001
0	1.9681	0.259405	0.622157	0.0512625	0.902106
0.341706	1.09337	0.100011	0.314079	1.18453	1.74146
0.152547	2.94914	0.168769	0.182754	0.226836	0.723253
0.477473	2.02278	0.146892	1.78209	0.124952	0.524006
0.152547	0	0.0750085	0	0	0.455941
0.0579679	0.846496	0.131265	0.148845	0.118544	0.663636
0.112885	0	0	0.39251	0.133496	0.0564797
0.0640698	0	0.0562564	0.691854	0.419025	0.348291
0.376334	1.75936	0.0505266	0.164018	0.281944	1.60627
0.108953	3.04352	0.53131	0	0	1.32077
0.211681	1.35669	0	0.119706	0.0640781	0.452693
0.482117	1.22993	0	0.072454	0.128156	0.473802
0.40209	0.279654	0.327617	0.103955	0.0512625	0.398495
0.345904	0	0.0532902	0.504701	0	0.144337
0.0674474	1.8583	0.318166	0.047252	0.240293	0.342016
0.29612	0.685222	0	0.166959	0.183957	0.862603
0.0560332	0.601951	1.35921	0.138607	0	0.456544
0.0653721	1.10282	0.4804	0.170109	0.18506	0.566366
0.552885	1.03581	0	0	0.535219	0.291812
0.0620704	1.23844	0.19146	0.424876	0	0.436149
0	1.08507	0.258313	0	0.0865054	1.02516
0.146568	0.120576	0.245713	0.154358	0.14738	0.109822
0.105021	0.171961	0.436439	0.19216	0	0.0988394
0.18133	1.07789	0	0.317586	0.0512625	0.144651
0.0902757	0.298526	0.117934	0.3075	0	0.289981
0.118292	0.0911916	2.0736	0.659714	0.12551	0.0470664
0	1.52797	0.19216	0.16081	0.412615	0.120627
0	1.24372	0.0661534	0.203954	0.106684	0.657415
0.22102	0.807672	0.501111	1.9017	0.247883	0.568017
0.0529202	0.552558	0.141757	0.268278	0.425228	0.848407
0.115179	1.23187	0.0598531	0.578917	0.251021	0.0884595
0.245923	1.1284	0.0504026	0.36921	0.100408	0.394047
0.172769	0.0911916	0.0945048	0.496629	0.496767	0.0643342
0.0498073	0	0.281939	0.481646	0.268821	0.0763968
0.461535	0	0	0.047066	0	0.22718
0.95828	0	0.571529	0.050204	0.476253	0.233211
1.05726	0	0.109074	0.094133	0.235332	0.662176
0.346152	3.53854	0.41693	0	0	1.0088
0.167408	0.317346	0	0.298087	0.106684	1.24998
0.2546	0.631958	0.164858	0.282398	0.0470664	0.278761
0	0	0	0.131786	0.112959	0.097655
0.0592904	0	0.372282	0.075306	0	0.758783
0.166711	4.18573	0.0504026	0.097271	0.433011	1.59072
0	0	0.562829	0.059617	0.122373	0.26263
0	0.273029	0.107105	0.282817	0.0972705	0.967869
0.181359	1.65114	0.097655	0.05648	0	0.229489
0	1.27532	0.0850543	0.316914	0.32714	1.116
0	0.187408	0.519777	0.116097	0.078444	0.10742
0	6.5964	0.0472524	0.127079	0.0847195	0.496413
3.32395	1.37298	0.318166	0	0	0.0634757
0.136019	2.55199	0.29769	0.047066	0.0658929	0.149639
0	3.28599	0	0.538439	0.0564797	0
0.369693	3.13077	0.146309	0.119235	0.190342	0.361323
0.33098	1.9188	0.13256	0.15375	0	0.0520827
0.0662658	0	0.55255	0.194541	0.113406	0.183374
0.603367	4.00498	0.270827	0.414184	0.272489	0.0553378
0.0767288	0	0.227246	0.244745	0.406371	0.273434
0.0714973	1.3135	0.071598	0.047066	0.378019	0.0716137
0	1.06963	0.0996146	0.175715	0.261463	0
0.343885	2.97773	0.233472	0	0.59223	0.0488275
0.345778	0	0.155648	0.440855	0.332657	0.172524
0.256344	0.24804	0.456048	0	0.0598531	0.136717
0.0558028	2.64349	0.624147	0.225919	0.409521	0.0878895
0.108118	3.13214	0	0.053342	0.0472524	0.250648
0.198797	0.281829	0.177438	0.086288	0.113406	0.262041
0.0662658	2.58422	0.0933886	0.422712	0.20161	0.252275
0	1.52242	0.0653721	0.163163	0.108681	0.172524
0	1.45714	0.130744	0.329465	0.097655	0.131137
0.197054	5.78985	0.0560332	0.500473	0.217361	0.10742
0.367949	4.79889	0	0	0.170109	0.813919
0.350572	5.31295	0.237207	0.163163	0.0567029	0.214841
0.542435	0	0.166932	0.12551	0.308716	0.22381
0.935404	5.25888	0	0.688437	0.170109	0.117859
0.160063	0	0.155648	0.163163	0.107105	0.338425
0.508193	5.11856	0.15378	0.370256	0	0.787974
1.15857	0.608172	0.424602	0.141199	0.207774	0.469646
0.047426	0.838929	0.155336	0.260434	0	0
1.60122	0	0	0.053342	0.0504026	0.497382
0.314568	0	0.071598	0	0	0.86528
0.212743	0	0.0809368	0.169439	0.240987	0.172515
0.45828	0	0.198191	0.557266	0.197067	0.331129
1.0414	0	0.108953	0.112959	0	0.234747
1.23999	1.52527	0.102728	0.789146	0.147991	0.601672
0.196077	0	0.174325	0	0.0567029	0.170054
0.10078	0	0.255262	0.433011	0	0.0644619
6.90879	0	0.124518	0.59542	0.20476	0.0538786
0.322709	0	0.171213	0.452206	0.0567029	0.165003
0.863408	1.21713	0.21635	0.263126	0.476771	0.442815
0.340875	0	0	0.330767	0	0.643849
0.604541	6.60568	0.199229	0.963949	0.135007	0.27697
0.441909	0.677012	0	0.518786	0	0.165003
0.235083	7.92985	0	0.389408	0.179418	0.0505112
0.484783	0.950566	0	0	0.12021	0.269393
0.198866	0	0	0.179559	0	0.111125
0.124493	0	0	0.126006	0	0.225617
0.164805	0	0	0.481975	0	0.202045
0.228238	0	0	0.515681	0	0.0774505
0	0.296104	0	0.223268	0.0807382	0
0.201314	0.497927	0	0.524397	0	0.0538786
0.322147	1.78245	0	0.132307	0	0.259291
0.319385	0	0	0.085054	0.0861208	0.188201
0.259361	1.13462	0	0.340217	0	0.203728
0.0444619	2.94346	0	0.097655	0	0.101022
0.480764	0	0	0.296115	0.301423	0.496272
0.109673	0.957179	0	0.599131	0.0538255	0
0	0.801851	0	0.331003	0	0.131329
0.0444619	0.518792	0	0.394033	0	0.697615
0.248616	0.258467	0	0.048827	0.124875	0
0.047426	1.39037	0	0.154358	0.0789441	0.242454
0.240918	0	0	0.620057	0.0538255	0.202045
0.112637	0.560231	0	0.305566	0.0574139	0.17058
0.0874417	0	0	0.368569	0	0.858419
0.0681749	3.59553	0	0.056703	0.690289	0.135457
0.252198	0.331899	0	0.927961	0.0497157	1.03318
0	0.558991	0	0.525214	0.972371	2.55872
0.336497	1.23208	0	0.22294	0.0795451	1.00302
0.369323	0	0	0.60495	0.154119	0.39272
0.715793	1.04237	0	0.059853	0	1.12776
0.852853	0	0	0.870692	1.16689	2.64515
0.503968	0	0	0.236677	0.361268	0.793841
0.434641	0	0	0.373688	0.160747	0
1.27934	0	0.292964	0.341378	0.304923	1.06055
1.58461	0	0	0.10238	0	0.154358
2.33414	0	0	0.097655	0.0629732	0.414246
0.178579	1.45565	0	0	0.21357	0.749738
0.18891	0.623778	0	0	0.488871	0.29769
0.141683	0	0	0.229056	0.255207	0.848593
0.196782	0.69897	0	0.681464	0.0795451	1.02989
0.236138	0.547556	0	0.166301	0	0.771789
0.156441	0.523637	0	1.01438	0.410362	0.700566
0.0501793	0	0	0.376531	0.760485	0.0563091
0.207211	4.23858	0	0.310638	0.392627	0
0.154966	0	0	0.492628	0.150006	0.176409
0.177103	3.79849	0	0.294949	0.0497157	0.0504026
0.106262	0	0	0.338878	0.175662	0
0.115117	2.99729	0	0.753676	0	0.078304
0	0.41852	0	0.59013	1.12813	0.0472524
0.112166	1.89795	0.891088	1.15494	0.0503123	0.0493525
0.462548	0.365508	0	0.750109	0	0.429008
0.483832	0	0	1.63361	0.494153	0.128904
0.500057	0	0	0.190647	0.412696	0.529451
1.28969	5.20439	0	1.47042	0.358547	0.579056
0.458182	0.382922	0	0.520287	0.0536665	0.0585928
0.328239	1.72254	0	0.096886	0.452973	0.105467
0.184545	0.69605	0	0.213661	0.201249	0.72139
0.979914	0.79075	0	0.326042	0.0670831	0
0.511088	0	0	0.560827	0.543373	0.451735
0.771177	0	0	0.704061	0.455153	0
0.418817	0	0	0.20476	0.209467	0
0.200801	0.21391	0	0.097655	0.406434	0.159088
0.360689	0.39816	0	0.256738	0.157645	0
0.0476245	0	0	0.496623	0.17777	0.123045
0.0535775	0.20926	0	0.10238	0	0.737712
0.095249	0	0	0	0.192864	0.13281
0.855031	0	0	0.059853	0.0586977	0
0	0	0	0.455236	0.0536665	0.345481
0.0684602	0	0	0.160658	0.252232	0.621109
0.424453	0	0	0.100805	0.228082	0.121092
0.113108	1.0742	0	0.470379	0.0704372	0
0.270864	0.473965	0	0.645558	0.386566	0.0703114
0.095249	0	0	2.21089	0.160999	0.0976547
0	3.81986	0	0.520677	0	0
0.205381	0	0	0.687274	0.154291	0.313287
0.050601	0	0	0.539775	0.404176	0.312495
0.171501	0	0	0.401055	0.12075	1.33016
0.928155	0.361407	0	0.423697	0.244853	0.728662
0.256669	2.28855	0	0.20371	0	0.57963
0.325763	1.0971	0	0.170109	0.278876	1.31906
0.166028	1.03999	0	0.540478	0	0.381169
0.487294	0.466821	0	0.39377	0.100625	0.0567029
0.389508	0.608639	0.368569	1.37014	0	0.097655
0.106684	3.82275	0.409521	0.418971	0	0.332342
0.456096	6.72883	0.207911	1.67096	0	0
0.0470664	2.13607	0.899371	0.3247	0.204603	0.344943
0.156888	0.960404	0.255163	0.867503	0.103979	0.19846
0.0502041	0	0.605656	0.428422	0.338952	0.217361
0	1.41721	0	0.370234	0.262742	0.556003
0.342016	1.74754	0.572633	0.620582	0.12075	0.407663
0.421506	0	1.12972	0.760676	0.0737914	0.745984
0.842384	1.21659	0.585615	0.641465	0.418221	0.190647
0.200817	1.86123	0.0472524	0.339167	0.221793	1.30195
0	0	0.479195	0.19216	0.481842	0.096886
0.0470664	1.70812	0.428604	0.456773	0.37167	0.360637
0.116097	0	0.311866	0.333917	0	1.17004
0.185128	0	0.289259	0.334067	0	0.280687
0.152181	0	0.317116	0.053553	0.125781	0.754543
0.243176	1.41504	0.0567029	0.311898	0.164354	0.257202
0.0627552	0	0.220511	0.141757	0.192864	0.0488151
0	1.45641	0.107105	0.107105	0.275041	0.302959
0	0.368531	0.669791	0.551278	0	0.054917
0	0.162758	0.0850543	0.100805	0	0.312722
0.0470664	2.52221	0.0504026	0.226812	0.523304	0.254754
0	0	0.0519777	0.183759	0.466086	0.234923
0.18199	0	0.0756039	0.267764	0.449999	0.369164
0	0.951326	0.10238	0.113406	0.891351	0.146606
0.420409	0.95342	0.0504026	0.126006	0.0607939	0
0.231394	1.26004	0.0661534	0.129157	0.222219	0
0.0472524	0	0.0945048	0.094505	0.764748	0.054917
0.613126	2.34145	0.0598531	0.110256	0	0.26428
0.329192	4.27678	0.236332	0.111831	0.0851114	0.176955
0.274694	0	0.0630032	0	0.530933	0.0928359
0.179559	0	0.154358	0.431748	0	0.375266
0.116556	0	0	0.106684	0.129694	0.0488151
0	0	0.696896	0.116097	0.231017	0
0.913547	2.04281	0	0.775531	0.105376	0.25933
0.0472524	2.99954	0.141757	0	0.436473	0.297467
0.315845	0	0.373294	0.592932	0.706559	0.244076
0.321841	0	0.251068	0.247883	1.167	0.1617
0.157266	0.864891	0.112294	0.097271	0.0837041	0.180006
0.217361	1.97302	0.488275	1.47236	0.108118	0.295861
0.259888	4.51937	0.126006	0.324758	0	0.266437
0.19216	1.77117	0.369622	0.287105	0.180363	0.282584
0.137032	0	0.930168	0.900682	0.664328	0.516726
0.0756039	0.237811	0.161008	0.529874	0.317378	1.31278
0.0535527	0.88929	0.851458	0.924043	0.181359	0.175569
0.0945048	1.66593	1.03995	0.456048	0.380156	0
0.0882045	2.226	0.0651496	1.07196	0.0627781	0.096886
0	0	0.346625	0.196894	0	0.167936
0.242562	0.844332	1.39128	0.049807	0.954906	0.303576
0.0960799	0	0	0.100059	1.05682	0.543638
0	0	0.0692214	0.98992	0.0523151	0.161477
0.216505	0	2.08117	0.422584	0	0.391549
0.0470664	0	0.515009	0.273199	0.315831	0.229297
0.0502041	0	0.246918	0.743941	0.167749	0.261861
0.147475	0	0.930471	2.19723	0.0523151	0.048443
0.0533419	0	1.01728	0.277053	0.0732411	0.187313
0.0533419	0	1.4179	0.363197	0.0558028	0.0581316
0	0	0.368444	0.080937	0	0.17601
0	2.36112	0.845856	0.375357	0.271141	0.13887
0	0	1.3199	0	0	0.142361
0.100408	0	0.220151	0.662785	0.114706	0
0.0721685	0	0.0692214	0.541654	0.181359	0.410151
1.14184	5.06915	0	0.270827	0.308589	0.0516726
0.550753	0	0.248383	0.154946	0	0.20669
0.790216	0	0.338878	0.096813	0.654369	1.08512
0.783531	0	0.241607	10.5168	0	0.299593
0.613211	2.1732	0.351429	0	0.116261	0
1.09536	1.42356	2.60713	0	0.654046	0.322937
0.952439	4.12838	0.128648	0	0	0.21224
0.799046	0.256055	0.288151	0	0.117186	0.295087
0.350039	0.934871	0.867321	0	0.279664	1.20285
0.196699	0	1.10188	0	0.887468	0.495685
0.814031	0	0.653909	1.22067	0.160154	0.177597
0.36465	0	0.457799	0	0	0.178977
0	0	0.0643241	0	0.405351	0.229266
0.0453921	1.59186	0.241607	0	0.0781238	0.178977
0.420388	2.3089	0.320967	0	0.16406	0.570004
0.118069	0	0.108856	0	0.128904	0.062253
0.430361	0	0.360842	0	0.21484	0.0933795
0.194814	0	0.504473	0	0	0.327443
0.336497	0	0.832814	0	0	0.0972703
0.108033	0	0.443993	0	0.0811929	0
0.118069	0	0.112959	0	0.105467	0.262986
0.0472276	0	0.15375	0.697474	0	0.375463
0.0944552	0	0.101977	0.682986	0.0703114	0.182868
0.432428	0.235294	0.0941328	1.65489	0.171872	3.31463
0.184188	0.270885	0.0502041	0.106684	0.236695	0.434372
0.37099	0.861131	0.0533419	0.122264	0	0.814552
0.194814	0.779952	0.0847195	0.263348	0.238278	0.242562
0.0590345	0	0.0502041	0.071799	0	0.19846
0.166871	0	0	0	0.494544	0.0882045
0.330593	0	0.219643	0.097271	0.726729	0.0472524
0	0	0.251021	0.619882	0	0.0598531
0.200717	0	0.361841	0.203562	0.165957	0.078754
0.246174	0.211586	0.537627	0.695406	0.146098	0.280364
0.0767448	0.292966	0.481975	0.984677	0.954909	0.514837
0.0590345	0.574982	0.129157	0.517312	0.650231	0
0.126924	3.75296	0.611464	0.423597	0.49156	0
0.106262	1.72994	0.078754	0.380715	0.440302	0.213925
0.0442759	1.12148	0.0740288	0.550154	0.618783	0.163808
0.283366	0	0.0535527	0.579544	0	0.704462
0	0	0.154358	0.450268	0.134948	0.652994
0	1.55892	0.0504026	0.400635	0	1.43377
0	1.1254	0.173259	0.254158	0.15917	0.0772013
0	0	0.107105	0.477336	0	7.08531
0	0	0.367568	0.999708	0.126298	0.266988
0	0	0.665734	0.100408	0	0.941682
0	0.630072	0.0535527	0.3075	0	0.057901
0	3.00947	0.166959	0.097271	0.655972	0.18657
0	0	0	0.259806	0.586413	0.794175
0	0.615228	0.179559	0.407909	1.00474	0
0	0	0	0.263258	0.0921503	0.0932849
0	1.7541	0.0472524	0.455516	0.22745	0.398113
0	0	0.122856	0.536818	0.558021	0.260554
0	1.19304	0.0504026	0	0.327646	0.109368
0	0	0	0	1.16859	0.82348
0	0.240907	0	0.144337	0.634691	0.147969
0	0.210257	0	0.160026	0	0
0	0.0901103	0.0504026	0.219643	0	0.21552
0	0.108132	0.19531	0.149471	0	0.0546842
0	0.189983	0.116556	0.289597	0	0.167269
0	0.884328	0.751313	0.496494	0	0
0	0.579793	0	0.288971	0.479747	0.479291
0	0.29436	0.233112	0.69618	0	0
0	1.81789	0	1.05124	0.477992	0
0	0	0.116556	0.40456	1.8087	0.250904
0	0.234287	0.149633	0.951983	0.488803	0.080418
0	0	0.239412	0.684243	0	0
0	2.31007	0.368569	0.140874	0.159331	0.0482508
0	0.138169	0.154358	0.183978	0	0.101631
0	0.0901103	0.316524	0	0.189734	0
0	0	0.73341	0.939023	0.946654	0
0	0.243782	0.297224	1.00565	0	0
0	0	1.09347	0.300089	0.193771	0.254748
0	0.150184	0.386005	0.15941	0.201845	0.753335
0	0	0.456258	0.147952	0.129181	0.499629
0	0	0.171772	0.300388	1.20512	0.843611
0	0	0.204583	0.460059	0.282583	0.244367
0	1.03222	0.26956	0.377901	0.193771	0.156685
0	0	0.569744	1.12206	0.0686274	1.47663
0.196847	0	0.382145	0.188303	0.239932	0.648117
0	2.24771	0.853072	0.235378	0	0.71131
0	2.6576	0.828009	0.166614	0.916769	0.0466943
0	5.59754	0.331965	0.305012	1.14817	0.348651
0	0	0.204583	0.208371	0.160495	0.454491
0	4.36475	0.216163	1.13926	0	0.447747
0	5.57465	0.127382	0.733086	0.872915	0.863948
0	2.76243	0.335825	0.455065	0	0.320634
0.600957	0.218859	0.067551	0.769409	0.710263	0.171213
0.120191	0.297098	0.119662	0.658768	0	0.329973
0	0.242163	0	0.349207	0.0729524	0.24281
0	0	0.0579008	0	0.228584	0.258375
0	0.293613	0.119662	0.126698	0.0729524	0.0466943
0.157751	0	0.196863	0.249473	0.20913	0.0902757
0.383289	2.25396	0.0772011	0	0.955677	0.32056
0	0.383003	0	0	0	0
0	2.1485	0	0	0	0.0560332
0.112679	0.281768	0.0579008	0.603678	0.557242	0.10553
0.112679	1.23682	0.154402	0	0.618583	2.17056
2.60406	0	0.100361	0	0	0.348756
0	0.455488	2.04774	0	0	0.395717
0.217847	0	0.520151	0.232119	0.327881	0.79069
0.503301	0	1.12433	0.309001	0.0972699	1.70865
0	0	0.486353	0.159393	0	0.097655
0	0.903018	0.439286	0.250028	0.0778159	0.0472524
0	0	0.298087	0.584745	0	0.598531
0	0.279124	1.04174	0.412043	0.0875429	0.724886
0	0.841963	0.307082	0.577338	0.296673	0.799091
0.112679	0	0.389082	0.316417	0	0.256738
0	1.9632	0.422599	0.073446	0.20913	0.800141
0	0.277401	4.79889	0	0	0.0992301
0	0.364765	0.2728	0.348832	0.106997	0.510326
0.157751	0	0.106684	0.271686	0.197458	0.100805
0	2.04751	0	0.289575	0	0.548128
0	0	1.33421	0.264978	0.685146	0
0.323705	0.218859	0	0.413471	0	0
0.0624032	0	0.609771	0.164354	0.0972699	0.138607
0.318796	1.29464	0.473802	0.057021	0	0.141757
0.786217	1.70702	1.18218	0.239822	0.264863	0.0535527
0.0472524	0.790033	0.0627552	0	0.0784239	0.208114
0.357543	2.0754	0.109822	0	0	0.0661534
0.247288	0	0	0.167708	0.19454	0.226812
0.338642	1.48227	0.144337	0.158987	0.272356	0.362268
0.0661534	0.120191	0.542832	0.21802	0.705207	0.537102
0.226812	0.112679	0.326327	0.100625	0.0764884	0.344943
0.300001	0.112679	0.674618	0.805835	0.0874713	0
0.20476	1.15048	0.0972705	0.053666	0.278758	0.407483
0.421531	0.962148	0.138061	0.114041	0	0.0644521
0.0759857	2.10602	0.112959	0.050312	0	1.49234
0.170739	1.05537	0	0.050312	0.300854	0.850933
0.362454	0.120191	0.298087	0.164354	0	0.140623
0	0.898004	0.520759	0	0.594132	0.24609
0.916614	0.120191	0.0941328	0	0	0.123045
0.20323	0.143123	0	0.057021	0.0815876	0
0.363546	0	0	0.103979	0	0
0.0542278	0.513424	0	0.414238	0.162738	0.68814
0.272174	0.112679	0	0.963246	0.142778	0.13281
0.259888	1.01185	0.62295	0.608055	0	0.0926832
0.0535527	0	0.400064	0.180055	0.082225	0
0.163808	1.68333	0.332602	0.553717	0	0.21484
0.119181	0	0.166301	0.221379	0.302603	0
0.280749	0	0.127079	0.32469	0.0815876	0.390402
1.37442	0.112679	0	0.637572	0.362045	0.335932
0.473828	0.749666	2.24451	0.706938	0	0
0.107105	0.9467	0.415301	0.327641	0.152977	0.146482
0.40007	0.503301	0.661834	0.507697	0.848181	0.124998
0	0	0.830602	0.27451	0.0472524	0.0585928
0.224711	0	0.258115	0.101998	0.0558028	0.499992
0.359533	0.689206	0.426883	0.15349	0.377618	0.359369
0.546553	0.986807	1.01261	0.073793	0	0.152341
0.0612313	0.649533	0.148913	0.050179	0.227862	0.320308
0.0472524	0.111349	0.246533	0.152014	0.166959	0.140065
0.625622	1.72219	1.42625	0	0.307141	0.250775
0.534177	0	0.515758	0.263572	0.120426	2.58861
0.117112	1.17954	0	0.097271	0.0504026	1.13524
0.375394	0.71273	0.109203	0.3075	0.283514	3.28564
0	0	0.105893	0.254158	0.477402	0.638886
0.316377	0.237994	0	0.607156	0.160658	4.61992
0.0499126	2.65156	0.228884	0.103546	0.166959	0.226812
0.438688	0	0.0529467	0.290243	0	0.163808
0	0.450624	1.1913	0.169439	0.258313	0
3.56122	0	0.0562559	0.050204	0.0630032	0.097655
0.0683585	0	0.0794201	0	0	0.0472524
0.24685	0.222697	0	0	0.0472524	0.698561
0.480578	0.23012	0.0893476	0.075306	0.0606406	0.385895
0.0748688	0	1.04404	0	0.163808	0.656453
0.214608	0	0.0628742	0	0.097655	0
0.485094	0	0.387173	0.342016	0.0472524	0.374869
0.462234	0	0.153876	0.465434	0.270914	0.0945048
0.219724	0.553729	0.532776	0	0.0850543	0
0.306459	0	0.190277	0.087588	0	0
0.1177	0	0.367318	0.203954	0.113406	0.148058
0.314124	0.209913	0.0794201	0.254158	0.447323	0
0.330219	0	0.0595651	0.247883	0.462967	0.839833
0.155513	0	0.188623	0	0.510326	0.141757
0.120441	0	0	0.398495	0	0.368569
0	0.326623	0.201859	0	0.748185	0.0945048
0.0488275	0.465856	0.138985	0.103546	0	0.315473
0	0	0.594099	0.305932	0	0.4867
0.297848	0	0.55139	0.342016	0.863888	2.68168
0	0.940753	0	0.767182	0.443814	1.8893
0.108234	0	0	0.216505	0.399325	0.930346
0.325155	0	0	0.200817	0.982918	0.87313
0	0	0.104694	0.094133	0.119355	0.283254
0	0	0.111674	0.25894	2.43889	0.0972705
0	0	0.279185	0.153402	0.854118	0.0564797
0	0	0.118654	0	0.144673	0.207092
0	0	12.0138	0.097271	0	0
0	0	1.90099	0	0.0813785	0.155319
0	0	0.228001	0.382807	0	0.0878573
0	0	0.474614	0.047066	0	1.38741
0	0	0	0	0.412318	0.12551
0	0	0.249961	0.236378	0.569121	1.00722
0	0	0	0	0.0868037	0.601404
0	0	1.25583	0	0.181203	0.329465
0	0	0.62828	0	0	0.150612
39.1744	2.20238	0.412097	0.520868	0.12478	0.322143
39.6434	0.124074	0	0	0.103399	0.0721685
62.7483	1.2361	1.78305	0	0.0976542	0
48.6969	0.521087	0	0.065893	0.375695	0
0.781209	0.372222	0.148625	0.160026	0	0.106684
2.12572	0	1.00463	0.047066	0.092229	0.370256
0.354727	0.745095	0	0.500786	0	0.350622
0.164168	1.60158	0	0.472233	0.103079	0.551033
0	0	0	0	0.418828	0.92529
0.29873	0.356267	0	0.147475	0.207435	1.81505
0.266811	0.103395	0.331029	0	0	0.415672
0.859708	0	0	0.212524	0.195308	0.100011
0.457794	0.992882	0	0.640698	0	0.837532
0.26671	1.47715	0.101335	0.154705	0	0.693829
0.820137	0.973568	0.108091	0.387544	0.0868037	0.676639
0.186174	1.35723	0	0.053131	0.385737	1.23563
0.56284	0.720909	0	0.237527	0	0.672591
0.383225	1.32638	0.462089	0	0.794463	0
0.22061	0	0	0.347435	0.147266	0.750085
0.219643	0.493474	0	0.358749	0.127889	0.768837
0.711403	0.146482	0	0.056256	0.240277	0.296909
1.1155	0.275208	0.229694	0.08751	0.166644	0.189084
0.401633	1.19682	0	0.168769	0.386909	0.544664
0.165048	0	4.0776	0.103137	0	0.246903
0.198351	0.0710215	0	0.371917	0.120138	0.389107
0.633827	0	7.80762	0.053131	0.359894	0.336711
1.86788	0.388008	6.20118	0.146892	0.267578	0
0.217028	1.27367	0	0.228151	0.416009	0.0500057
0.327111	0	9.85672	0.476944	0.120138	0
1.2641	0	0	0	0	0.17502
0.404771	0	0	0.196078	0	0.0687578
0.197632	2.39499	0.231451	0.42209	0	0
0.133878	0.124134	0.420193	0.111496	0	0.184396
0.415439	0	0	0	0.186021	0.324043
0.663848	0	4.94724	0.05767	0.176978	0.053131
0.684211	0.0976544	0	0.053553	0.145652	2.80505
1.53757	0.562778	0	0.504551	0.948653	0.320051
0.340999	0.660003	0	3.31426	0.615715	0.567691
0.603986	0.634371	0	0.717974	0.438209	0.789146
0.440092	1.02768	30.386	0	0.0891349	0
0.706943	0.677443	1.38113	0.20476	0.151142	0.283235
0.454665	0.367935	0	0.141757	0.571831	0.442424
0.753426	1.23262	0	0	0	0.586392
0.349014	0.153402	0	0.480723	0.0620069	2.0627
0.341737	2.28287	4.82116	0	0	0.444523
0.349992	0.153402	1.22109	0.466786	0.0658823	0.151327
0.108217	0.224721	0.434385	0.399545	0	1.73711
0.106763	0.262399	0.234145	0.094505	0	0
0.422022	0.345495	0.0696234	0.283514	0.458339	2.80333
0.254438	0.118495	0.912444	0.300208	0.244152	0.173395
0.0495468	0.259534	0.308954	0.226687	0	0.313688
0.116216	0.554516	0	0.140914	0.126006	0.550136
0.155927	0.78171	1.45716	0.655877	0.370144	0.710501
0.0568331	0.253588	0.422092	0.189927	0.0630032	0.346791
0.409611	0.185859	0.601697	0.191459	0.15042	0.148174
0.231327	0	0.251979	0.551767	0.712509	0.21438
0.0544044	0.258313	0.0783264	1.2173	0.371719	0.683997
0.0610283	0.170109	1.32354	0.153167	0	0.264822
0.453694	0.282398	0.988688	0.263448	0.549505	0.537081
0.27105	0.629629	0.0696234	0	0.353462	0.110342
0.10219	0.834987	0.845898	0.42509	0.123462	0.217532
0.148641	4.19228	0.0957322	0.490135	0.151208	4.90298
0.0466323	3.01103	0.839833	0.208453	0.368569	0.128648
0.390021	0.331322	0	0.353816	0.2465	0.589899
0.0699485	0.221954	0.104435	0.04595	0.138607	1.37036
0.0961792	0	0.2959	0.04595	0	1.01211
0.0990937	0.439304	0.0913808	0.269574	0.354393	1.86226
0.15447	0.102935	0.391632	0.186098	0.274064	0.938974
0.21276	1.46361	0.140697	0.106342	0.157004	0.69972
0.215674	0.40209	0.360084	0.08271	0	0.122373
0.437664	0.456717	0	0.387788	0.253534	0.144337
0.268136	0.90228	0.0696234	0.06433	0	0.390172
0.365044	0.204735	0	0	0.126006	0.278319
0.262978	0.163249	0	2.75789	0.173259	0.251021
0.343332	0.459991	0.174059	1.12518	0.0756039	0.0658929
0.109574	0	0.065272	0.044276	0	0
0	0.673987	0.0870293	0.247945	0	0
0.222801	0.202196	0.243682	0.665148	0.231747	0.291812
0	0.202196	5.23559	1.64224	0.294755	0.360842
0	0.0631863	0.355245	0.282185	0	0.81268
0	0	0.0807376	0.630783	0.20161	3.14613
0.116879	0.345419	4.48264	0.411766	0.0724537	3.0121
0.248368	0	1.22411	0.309193	0.18712	2.0568
0	0.0716112	0	0.306979	0.200035	0.301225
0.115418	0.0673987	0.541031	1.02422	0	0.404771
0.146099	0.202196	0	1.18685	0.107105	3.53495
0	0.21714	0.367804	0.853032	0.135457	1.01036
0	0.219722	0.806208	0.061986	0.18901	0.330092
1.17609	0.703112	0	0.606299	0.289815	0.558848
0.116879	1.67938	0.0807376	0.951517	0	1.82304
0	0.605457	0.10765	0.320642	0	1.20682
0	0.239253	0.269484	0.259014	0.255109	0.073047
0.116879	0.987392	0	0.451614	0	0.308173
0.328722	0	0	0.220836	0.468928	0.577348
0	0.0494104	0.727116	0.537214	0	0.119235
0.241063	0.299551	0.557973	0.56905	0	0.194541
0	0.648512	0.0820832	0.480684	0	0.152704
0	0.262493	0.102268	0.274538	0	0.728161
0.109574	0.353593	0.161475	0.915908	0	0.512893
0	1.66631	0	0.100359	0	0.282398
0.350637	0.46085	0	0	0	0.326327
0.116879	0.415608	0	0.159393	0	0.36398
0	0.0707419	0.269843	1.63219	0	0.633827
0.146099	0.214436	0	0.635853	0	0.247883
0	0.084006	0.10765	0.281939	0	0.89583
2.74246	0.353341	0.394941	0.374719	0	0.0596174
0	0.387852	0.204535	0.219611	0	0.0627552
0.321417	0.783232	0.25836	0.273389	0	0.414184
0	0.946438	0.265959	0.050403	0	0.109822
0	0	0.428791	0.157193	0	0
0	0.683838	0.423363	1.01328	0	0
1.82464	0	0.960709	0.122856	0	0.0596174
0.666302	0.203383	0.466785	0.318166	0	0.0925639
0.50713	0	1.12897	0	0	0.621087
0.832824	0.637472	0.179115	0.20476	0	0.145229
0.769602	0.338772	0.217109	0.216731	0	0.280832
1.70948	0	0.591623	0.110256	0.522552	0.302818
0.610519	0.0751632	0.103127	0	0.191403	0.794126
0.188467	0.224639	0.0868438	0.154358	0.553344	0.568557
0.0661534	0.203447	0.0814161	0.176409	0.274554	0.247199
0.283677	2.89843	4.35832	0	0	0.318268
0.163021	1.04514	0.341947	0.266971	0.213368	0.197759
0.419928	0.592664	0	0.198725	0.47306	0.157589
0.635685	1.39187	0.103127	0.122373	0.607784	0.0463497
0.0598531	0.227861	0.249676	0.357705	0.365826	0.0463497
1.08919	0.313309	0.124838	0.229056	0.538574	0.203939
0.0472524	0.991805	0	0.047066	0.338513	0.222479
0.0539465	0.30924	1.54871	0	0	0.0463497
0.183409	3.33064	0	0.191403	0.461251	0.0747109
0.0504026	0.421543	0	0.050204	0.245977	0.706641
0.721556	0.325515	0.18405	0.524006	0.573287	0
0.156721	1.21516	0.933571	0	0	0.146309
0.0572279	1.03148	0.346626	0	0	0.0466943
0.145957	1.1312	15.2147	0.086804	0.319071	0.0871627
0.116556	1.60735	0	0.162757	0	0.751779
0	0.50931	0	1.24238	0	0
0.0598531	0.867943	0	0	0.166301	0.22102
0.108812	0.0804174	0.481566	0.260411	0.090995	2.70827
0.103383	0.769465	7.85262	0.114834	0	0
0	0	13.4578	0.097654	0.26671	0.543211
0	0.299494	0.168342	0.086804	0	1.89325
0.0850543	0.125171	0.483007	0.262822	0.254449	0.39377
0.0538391	0.123307	0	0	0.232634	0.299265
0.29497	1.05919	0	0	0.157516	0.0504026
0.113091	1.12192	0	0.357445	0	0
0.097655	0.34555	0	0	0.180004	0.359118
0.0504026	0.505527	0	0	0.0833907	0.635087
0.171684	0.180287	0	0.217009	0	0.0724537
0.91169	0	0	0.34179	0.176047	0.144907
0.701035	0	0	0.081379	0.08676	0.217361
0.251634	0.135215	0	0.184458	0.0694923	0
0.283366	0	0	0	0	0
0.414006	0.170897	0	0	0.304029	0
0.480947	0	0	0.162757	0.120453	0.20476
0.244993	0.289586	0	0.383745	0	0.174834
0.45815	0.584981	0	0	0	0.428422
0.36011	0.177348	0	0	0	0.10553
0.199874	0	0.172071	0.233285	0.168264	0.270914
0.46389	1.26401	0	0.543492	0.0978342	0.321316
0.495679	0.906179	0.943781	0	0	0.207911
0.244624	0	0	0.972264	0	0
1.7575	1.73106	0	0.211584	0	0.37715
0.152506	0.0813785	0	0	0.243686	0.0976549
0.0575586	1.55754	0	0.146481	0.162149	0.165003
0.389761	0	0	0.254986	0	0.400722
0.360265	0.17632	0	1.05486	0.101922	0.154901
0.280709	0.487368	0	0.511417	0	0.0875527
0.157917	0.547949	0.138793	0.205777	0.101922	0.121227
0.435987	0.667304	0	1.71158	0	0
0.231218	1.72777	0	0.588534	0.268703	0
0.611612	0.119355	0.109574	0.136933	0.0926563	0
0.749332	0.173607	0	0.598167	0	0
0.217361	0.656363	0	0.254196	0	0.0808179
0.302415	1.1546	0	0.199725	0.342828	0.27276
0.358331	0	0	0.072627	0.0694923	0.0538786
0.742183	0	0	0.961808	0	0
0.0567029	0.715029	0	0.052957	0	0.0841853
0.42973	0	0	0.627167	0.240907	0
0.119969	1.03162	0	0.314017	0	0
0.660229	0.092229	0	0.527333	0.354411	0
0.19531	0	0	0	0	2.01476
0	0.092229	0.350636	0	0.107757	0.476076
0.237837	0	0	0	0.057246	0.298087
0.248863	0	1.18571	0	0.447304	0.100408
0.133739	0.558799	0.0953478	0	0.127962	0.445562
0.150578	0.211584	0.203132	1.12727	0.057246	2.02307
0.453255	0.835183	0.0621834	0.415032	0.18184	0.371824
0.269564	0.463044	0.709132	0.235999	0.202045	0.54597
0.274064	0.101723	0.663237	0	0.671237	0.0470664
0	0.137282	0.0856749	0.122068	0.718728	0.0470664
0.253063	0.157784	0	0	0.0538786	0.354567
0.406318	0.108119	0.0787656	0.11393	0.27276	0.229056
0.431139	0	0.252879	0	0.10439	0.315897
0.414246	1.84749	0.0621834	0.187171	0.107757	0.262003
0.46803	0.164794	0.0663289	0.219723	0.0538786	0.352515
0.270914	0	1.50555	0.134275	0	0.398758
0.31067	2.36812	0.5659	0.141871	0.643591	1.28079
0.408261	0.109862	0.0752123	0.262447	0.111125	1.10202
0	0	0	0	0.496076	1.41292
0.319111	0.957876	0.234685	0	0.0505112	0.743092
0.0567029	0.226799	0.225242	0.117999	0.107757	0.307703
0	0	0	0.455722	0.158841	0.553656
0.108506	0.499264	0.453935	0.203447	0.057246	0.0973346
0.0598531	0	0.239751	0.19124	0.111125	0.36422
0.0504026	0.896193	0.0765334	0.327251	0.350211	2.14653
0.138607	0.15869	0.237557	0.266025	0.352643	0.385885
0.097655	0.14038	0.245815	0.162357	0.311486	0.18525
0.0693035	0	0.52298	0.755732	0	0.810075
0.382075	0	0.140949	0.117859	0.264962	0.153852
1.31305	0	0.470675	0.989554	0	0.379919
0.486514	1.46156	0.130585	0.107757	0.445554	0
0.624509	0.332611	0.481181	0.412067	0.68557	0.197809
0.709456	0	0.07462	0.218641	0.106541	0.16372
0.449372	0.231932	0.149586	3.5786	0.240876	0.150712
0.326302	0.384519	0.140949	0.313169	0.222347	0
0.990738	0.630111	0.315062	0.264342	0.378298	0.896944
0.401087	0.212096	0.417127	0	0.225435	0.169551
2.59331	0.103759	0.0690926	0.861793	0.627102	0.251186
0.106262	0.366208	0.592815	0.253398	0	0.273165
1.26577	0	0.259707	0.490404	0.311061	0.478824
1.23139	0.637322	0.0870567	0.740979	0.396985	1.0677
0.109387	0.0976542	0.0870567	0.31321	0	0.277875
0.675077	0.340184	0	0.317858	0.115634	0.128733
0.41911	0.991822	0	0.058362	0	0.0565169
0.15744	0.16447	0	0.227866	0.182201	0.641571
0.200023	1.38327	0.331645	0.120615	0.247052	0.0502372
0.598506	0.462499	0.0787656	0.155632	0.0555867	0.160204
1.17815	0.131062	0.0621834	0.322937	0.629571	0.0659364
0.207315	0.243108	0.22386	0.062253	0.403862	0.150712
0.143766	0.991304	0.255855	0.073925	0.457795	0.423877
0.103137	0.630005	0.0585928	0	0.209994	0.147572
0.109387	1.21623	0.124998	0.401633	0	0.257466
0.257321	0	0.24862	0.777641	0	0.270025
0.231276	0.945718	0	2.07876	0.160584	0.105184
0.475054	0.194217	0.175555	1.13025	0.135879	0.0533771
0.517526	0.119718	0	0.359606	0.0586749	0
1.20263	1.16727	0.403292	0.647163	0.0586749	0
0.292965	0.127201	0.1561	0.048635	0.434915	0.53612
0.162758	1.94964	0.12847	0.187638	0.160584	0
0.185859	0	0.0761707	0.486353	0.231611	0.171558
0.138607	0.574135	0.0585928	0.600881	0.308429	0
0.340217	0.968223	0	0.244745	0.0802919	0
0.296115	0.134683	0.0742176	0.229056	0.145143	0.354375
0.220961	1.2794	0	0.166301	0.216171	0.223026
0.361218	0	0.134764	1.6465	0.142055	0.171558
0.218936	0.394744	0	1.00512	0	0.322007
0.257893	0	0.0585928	1.28147	0.19846	0.160836
0.119706	0.75581	1.06133	0.357897	0.176409	0
0.239412	0.365873	0.366188	1.84411	0.103955	0.365419
0.0539028	0	0.127602	0.562356	0.18901	0.913232
0.461054	0.755299	0	0.294619	0.0598531	1.62743
0.217361	0.294364	0	0.382893	0.129157	0.141757
0.431887	1.09007	0.811444	0.228626	0.097655	0.795416
0	0.96666	0.269271	1.14898	0.892889	0.730837
0.161288	0.786461	1.6333	0.573562	0.606578	0.418446
0.0630032	1.39734	4.05603	1.92542	0	0.233112
0.216011	3.44293	0.427959	0.30647	0.20161	0.252013
0.531103	0	0.381633	0.515428	0.0472524	0.475674
0.0708786	1.28336	0.822798	0.415268	0.36876	0.0472524
0.0945048	0	0.16556	0.062259	0.0472524	0.0600631
0	2.00305	0.541919	0.18989	0.0472524	0.170109
0.179559	0.632294	0.106168	0	0.0535527	0.332867
0.100805	0	0.152535	0.221798	0.764434	0.0535527
0.210011	0	0.225812	0.320634	0.504827	0.141757
0.128557	2.77181	0.285458	0.049807	0.141088	0.39062
0.058278	1.31209	0.259737	0.309739	0.144027	0
0	0.341171	0.121405	0.143196	0.415914	0.948198
0.461499	0	0.63319	0	0.124575	0.462414
0.732603	0.989776	0.345059	0.093389	0	0.250363
0.605952	0.177197	0.412467	0.046694	0.229267	0.0756039
0.620985	0.354262	0.0560332	0.84078	0	0.263038
1.22323	0	0.616346	1.02831	0.0499685	0.0472524
1.39792	0	0	0.762557	0	0.214211
0.788507	0	0.205124	0.056033	0	0
0.225274	0.155883	0.239698	0.199229	0.0529078	0.693035
0.35199	0.86635	0	0.046694	0.0911191	0.0703536
0.464997	0	0.146309	0.176401	0	0.0630032
0.689114	0.924075	0.0466943	0.252149	0.0440899	0.308716
1.12593	0.823966	0.225689	0.260105	0.447409	0.164858
0.863366	3.043	0.0965016	0.898977	0.0881797	0
0.454252	0	0.180033	0	0	0
0.192668	0	0	0.099615	0.162888	0.110256
0.0889238	0.310036	0.10584	0.071598	0.126391	0.993851
0.257879	0	0.140083	1.16204	0.273357	1.7073
0.204525	0.848509	0.311295	1.10539	0.602561	0.968037
0.428886	0	0.10375	0.226461	0.454942	0.702399
0.308269	0.862905	0.108953	0.16028	0.182238	0.863042
0.772914	0	0.705621	0.735181	0.258434	0.227333
0	0	0.0466943	0.105306	0.0852404	1.50794
0.293449	0.260901	0.412419	0.185083	0.0440899	0.319348
0.115601	0	0	0.098924	0.196935	1.22426
0.148206	0.487546	0.208568	2.53234	0.138148	1.20855
0.105721	0	0.0661534	0.296502	0	1.46746
0.0741032	0	0.794208	0.49975	0.273357	1.54882
0.047426	0	0.372005	0.128524	0.340962	0.617878
0.0533543	0.671935	0.321131	0.044834	0.170109	0
0.192668	3.05168	0.255163	0.547141	0.0945048	0.665482
0	1.20381	0.107105	0.408288	0.19846	0.218589
0	0.423931	0.0504026	0.050812	0.100805	0.102008
0	0.523961	0.120844	0.354238	0	0.067034
0	0	0	0.191292	0.258313	0
0	0	0	0.845886	0	1.69724
0	0	0.517116	0.232822	0.148058	1.22003
0	1.23328	1.52925	2.51817	0.275336	0.371088
0	0.349555	0.162326	0.207092	0.274064	0.332026
0	0.399025	0.0541828	0.487399	0.455198	1.78676
0	2.15569	0.211811	1.54909	0.277214	0.24609
0	0	0.113721	0.49692	0	0.372191
0	0.512805	0	0.111606	0.107105	0.382807
0	0	0.234387	0.097655	0.568021	2.1867
0	0.985251	0.0567029	0.349668	0.0504026	0.242184
0	0	0.148058	0.634862	0	0.128904
0	0	0.19846	0.843488	0.157508	0.140623
0	0.142446	0.196255	0.050403	0.37055	0
0	0	0.113406	0.374869	0.0688535	0
0	0	0.315804	0.053553	0.0504026	2.1421
0	0	0.168534	0.105215	0.141757	0
0	1.85103	0.0472524	0.110256	0	0
0	0	0.0470664	0.368569	0	0.0585928
0	0.293122	0.163163	1.06111	0	0.08203
0	0	0.0502041	0.284685	0	0.101561
0	0	0.640033	0.066153	0.222379	0.424741
0	0.142446	0.350353	0.173259	0.103759	0.815402
0	1.11237	0.698154	0.383138	0	0.338542
0	0	0.0470664	0.263353	0	1.57613
0	1.57037	0.117666	2.44737	0	0.401463
0	0.89849	0.433011	0.441655	0	3.6976
0	0	0.370683	0.63031	0	0.321316
0	0	0.293176	0.410849	0	0
0	0	0.862871	1.71838	0.109862	0
0	0.324235	0.212845	1.0546	0.213621	1.83812
0	0.230567	0.106908	0.05039	0.091552	0.0960799
0	0	0	0.787709	0	0.270914
0	0	0.460522	0.171919	0.528702	0
0.211587	0	0.0639318	0.065211	0	0.452903
0.618484	0	0.162641	0.564467	0.39377	0.128297
0	0	0.108338	0.118565	0.611131	0
0	0.883865	1.86022	0.443805	0.372034	0
0	0	0.113587	0.558918	0.656809	0
0.406897	0	0	0.246903	0.299265	0.500876
0	0	0.446608	2.5581	0.078754	0.200156
0	5.35557	0	0.398483	0.0598531	0.618954
0	0.275184	0.23847	1.14642	0.0630032	0.790559
0.535748	1.89818	0.186697	0.915655	0.315016	0.456848
0	2.08386	0.301225	0.157951	0.0693035	1.4502
0	0	0	1.23491	0.343368	0.730735
0	0.953402	0.138061	0.12814	0.174834	0.404061
0.473481	0	0.0564797	1.41544	0.291547	3.1268
0	0	0	0.107224	0.680894	0.445748
0.122069	0	1.20097	0.4787	0.276123	0.148058
0.122069	0.515035	0	0.264483	0.699186	1.34233
0.423173	0	0.364351	0.049807	0.701289	0.214116
0.227863	0	0.11095	0.446709	0.360842	1.30632
0	0.35774	0.144229	2.68402	0.365549	0.289698
0	0	0.303941	1.81595	0.345153	0.234057
0.122069	1.26642	0.210232	0.380522	0.182709	0.0630032
0.170897	0	0.100011	0.371133	0.270914	0.433738
0	0.722581	0	0.505218	0.0960799	0.20071
0	0	0.603981	0.112066	0	0
0	0	0	0.364838	0.20161	0.593805
0	0	0.436768	0.208568	0.0472524	0.0472524
0	0	0.114075	0.821199	0.601681	0
0	0	3.07613	0.102728	0.0472524	0
0	1.53567	0.0468803	0.090276	0.185859	2.47345
0	0.532286	0.126577	0	0	0.913193
0	0.408155	0.150017	0.146483	1.15243	0.618481
0	0.456007	0.325037	0.398664	0.179559	1.3946
0.154621	0	0.0593818	0.207247	0.20161	0.119356
0	12.9028	0.284184	0	0.0472524	0.318282
0	1.19823	0.784533	0.130207	0.19846	0.162758
0.138345	5.1332	0	0.149739	0	1.13287
0	1.48755	0.178145	0.097656	0.078754	0.227861
0	0.205076	0.290658	0	0.233112	0.162758
0.292618	1.87518	0.281542	0	0	0.683584
0.596131	0	0.0593818	0.117187	0.0472524	0.941038
0.291061	0.759598	0.242528	0	0	0.325516
0.884598	0	0.334413	0.449216	0	0.236025
0.252149	0	0.209399	0.097656	0	0
0.734657	0.158418	0	0	0	0.3436
0.294693	0	0.434424	0	0.0598531	0.166375
0.988363	2.80515	0.42036	0.097656	0	0.0941672
0	0.233201	0.0747233	0.209727	0.0693035	0.200454
0.0778239	0	0.784719	0	0.176409	2.47331
0.48045	2.23387	0.334449	0	0	0.454598
0.349896	0.217505	0.414624	1.41926	0	0.291798
0.0965016	4.39873	0.155425	0	0.0945048	0.916828
0	0.325946	0.153332	0	0.263787	0.283039
0.0466943	0	0.295477	0	0.569129	1.84994
0.202342	4.76012	0	0	0.0504026	0.0945048
0.431144	0	0.236686	0	0.207911	0.324692
0.108953	0.268694	0.415462	0	0.382745	0.767064
0.333086	0	0.201753	0	0.0882045	0.141757
0.214794	0	0.299747	0	0.0472524	0
0	2.91879	0.284803	0	0.143332	0.0598531
0.0965016	0	0.106107	0	0.107105	0.255822
0.193003	0	0.0508119	0	0.0945048	0.296115
0.957846	0	0	0	0.19216	0.95627
0.0504026	0	0.0478229	0	0.0504026	0.176409
0.416871	4.1342	0.0657565	0	0.0945048	0.411942
0.207911	1.14293	0.113579	0	0	0.097655
0.329192	0.45131	0.262329	0.645141	0.245713	0.175464
0.255163	0	0	1.28846	0.0472524	0
0.100805	0.891037	0.0565406	0.261505	0.097655	0.119706
0.144907	0	0	0.361304	0	0.0472524
0.0661534	1.71192	0.503868	0.382358	0.0630032	0.487548
0.4804	0	0	0.423881	0.272694	0
0.359118	0.259845	0	0.359851	0	0.0913547
0.274064	1.212	0.766661	0.050204	0.0504026	0.148605
0	0.634274	0.133143	0.341119	0	0.355968
1.07893	1.71254	0	0.35485	0.129157	0.949172
0.0472524	6.77229	0.089668	0.19846	0.0504026	0.0596174
0.103955	0	0	0.157508	0.264887	0.122373
0.211061	0	0	0.066153	0.170109	0.0941328
0.0913547	0.299555	0	0.642565	0	0.461804
0.0828042	0.808129	0	0.750122	0	0
0.103955	6.39067	0.120818	0.056703	0.721387	0.0721685
0.141757	0.608996	0.409428	0.274064	0.481975	0.23847
0.151208	0.987915	0.196098	0.303315	0	0.213368
0	1.11583	0.507176	0.094505	0	0.401633
0.0535527	0	0.377266	0.568326	0.154621	2.75517
0	0	0	0.436008	0	0.236993
0	8.33843	0.0472524	0.159083	0.285371	0.385944
0.0850543	1.4927	0.485125	0.176409	0.179035	0.21023
0	0	0.144907	0.361008	0	0.276123
0.330767	4.07137	0.0661534	0.298215	0	1.00308
0.0472524	2.87195	0.464649	0.19846	0	0.433758
0.274064	0	0	0	0	0.446283
0.20161	0	0.156878	0.057753	0	0
0.434722	0	0.109836	0.066153	0	0.369628
0.0913547	0	0	0	0.31738	0.0972705
0.176409	0	0.0567029	0.047252	0.122069	0.0580485
0.228387	0	0.119706	0.607152	0	0.109822
0.0504026	2.46072	0.79936	0.416742	0	3.9632
0.126006	0	0.0945048	0.050403	0	0.414469
0	4.1167	0.122856	0.310291	0	0.265141
0	4.49905	0.129157	0.098705	0	1.40206
0.345478	5.013	0.389167	0.690307	0	0.0470664
1.1952	1.2358	0.100805	0.370256	0	0.144337
0.343648	5.40943	0.239412	0.557203	0.170897	0.172577
0.264978	1.89877	0.0472524	0.110733	0	0.0941328
0.709404	0	0.114339	0.765879	0.374346	0
0.362249	0	0.0724537	0.537453	0	0
0.087208	0.334301	0	1.06736	0	0
0.103979	0.826667	0.647358	0.507271	0.507176	0.112959
0.160999	0	0.0472524	0.52785	0.518201	0
1.01631	0	0.234687	0.147475	0.502451	0.303359
0.0536665	0	0.385449	0.202699	0.20476	0.109822
0.0704372	0	0.0913547	0.358489	0.0535527	0.128648
0.171062	0.133462	0.154358	0.414184	0.296115	0.0502041
0	0	0.107155	0.618574	0.313441	0.288103
0	2.49862	0.279794	0.104443	0.477386	0.0486353
0.103979	4.85935	0.548136	0.15375	0	0.144337
0.226453	3.98286	0.860217	0.60697	0.284712	0.210672
0	0.531815	0.550403	0.326196	0	0.252328
0	0	0.050601	0.098316	0	0
0	0	0.0446479	0.260434	0	0.0627552
0.0905622	0.138345	0.172639	0.050204	0	0
0.0670831	2.72254	0.512955	0.799949	0	0
0	0.422902	0.343789	0.303079	0.078754	0
0.0704372	0	0.050601	0.6109	0.0850543	0.134924
0.363926	0	0.92755	0.055339	0.368774	0
0.160999	0	0.181568	0.395358	0.0598531	0.303594
0.278395	0.389754	1.86094	0.053342	0	1.21927
0.0637289	0	0.220263	0	0	0.945117
0	0.19991	0.0446479	0.649516	0.0535527	0.578696
0.195335	0.961513	0.139897	0.062755	0.739856	0.485671
0.192234	0.330265	0.220263	0.272332	0.0661534	1.54074
0.502935	0.897887	0.373555	0.473683	0.746593	0.562059
0.199813	0.127201	0.782293	0.049609	0.130744	1.16054
0.507457	0.380105	0.339324	0.646554	0.208568	0.205075
0.148826	0.164613	0.150315	0.75576	0.303513	0.960274
0.0589105	0.176285	0.0446479	0.887269	0.434257	1.22937
0.20753	0.34419	0.186529	1.15451	0.912439	0.104165
0.255563	1.54499	0.523869	0.649039	0.0560332	0
0.205153	0.691944	0	0.486931	0.516751	0.110676
0.161229	0.377627	0.18514	1.11442	0	0
0.529678	0.224472	0	1.19239	0.440474	0.0736481
0.0589105	0	0.095249	0.49432	0.193003	0.211848
0.127123	0	0.550658	0.848418	0.116958	0.0535527
0.308505	0	0.442679	0.766091	0.0498073	0.489249
0.0930166	0	0.113108	0.625713	0.107916	0.646745
0.306955	0.482804	0	0.88059	0.30507	0.695135
0.089916	0	0.127991	0.521232	0.127631	0.368569
0.0930166	0.119718	0.613165	0.665254	0	1.15322
0.244944	0	0.0535775	0.689215	0.0607026	0.136019
0	0.714286	0.184545	0.268278	0.0466943	0.100805
0.105419	0	0.230681	0.495766	0	0.445879
0.102318	0.507539	0.166686	0.370256	0	0.453538
0.105419	0	0.0595306	0.329465	0	0.961886
0.0465083	0.366637	0.100086	0.217327	0.140083	0.371719
0.356563	1.42363	0.351231	0.360842	0.0498073	0.347436
0.291452	0	0.159393	0.260434	0	0.110256
0.256168	0.195574	0.392232	0.502041	0	0.321316
0.676056	0.441461	0.162518	0.047066	0.238141	0.110256
0.501056	0	0	0.403059	2.73148	0.164228
1.30673	0.382225	0.518809	0.235332	0.0598531	0.0504026
0	0	0.0562564	0.147475	0.176409	0
0.420918	0	0.268781	0.103546	0.469374	0.097655
0.295938	0	0.500057	0.159241	0.107105	0.126006
0.805528	0	0	0.35156	0.0472524	0.389701
0.4534	0	0.240652	0.207092	0.129157	0.19216
0.570139	0.139389	0.0937607	0.365235	0	4.88179
0.325483	0.359372	0.0593818	0	0.0661534	0
0.690145	0	0	0.090995	0	0.380549
0.593706	0.311405	0.0562564	0	0.097655	0.584754
0.0986314	1.79048	0.15158	0	0.0472524	0.143766
0.464463	0	0.319119	0.047252	0.19531	0.115638
0.0934258	0	0.468871	0.261463	0.138607	0.720394
0.0904121	0.908857	0.0979278	0	0.0472524	0.775088
0.267764	0	0.100011	0.19216	0.235632	0.564648
1.35689	0	0.0625071	0.444173	0.245713	0.40334
0.757614	0.244139	0	0.094505	0.190258	0.525372
0.914434	0	0.143766	0.401646	0.207911	0.237527
1.51041	0.984718	0.187521	0.163808	0	0.340664
0.378019	0	0	0.126006	0.0724537	0.661534
0.426279	0	0.168769	0	0.0598531	0.174701
0.458348	1.09446	0.159393	0.148058	0.173922	0
0.0535527	0.532255	0.123452	0.050403	0.20476	0.255237
0.126579	0.112679	0.0593818	0	0.329192	0.190647
0.314754	1.57213	0	0.385477	0.0693035	0.106262
0	0.112679	0	0.221007	0.107105	0.100011
0.0535527	0.581661	0	0	0.0567029	0.146892
0	0.64869	0.604756	0	0	0.203148
0	0.619319	0.0468803	0.321231	0.182709	0
0.220511	0.450895	0.0468803	0.077095	0.333917	0.08751
0.103955	0.111792	0.159083	0.149051	0.173259	0.3154
0.113406	0.803221	0.103955	0	0.218936	0.279064
0.100805	0	0.116556	0.34436	0	0.290261
0.152783	1.10593	0.185859	0.092515	0.0567029	0.174487
0.28824	0.111792	0.0535527	0.217845	0	0.0572088
0.611131	0	0.078754	0.169018	0.113406	0
0.0504026	0	0	0	0.153772	2.46237
0.0472524	1.14292	0.0567029	0	0.19531	1.12334
0.112881	0	0	0.067607	0.296491	0.501003
0.179559	2.22326	0	0	0.640877	0.301299
0.176409	0	0	0.070987	0.0520827	0
0.332342	0.44077	0.110256	0	0.0748688	0.0610227
0.100805	1.57529	0.0598531	0.289815	0.0553378	0.10679
0	0.38159	0.0535527	0.352818	0.179034	0.0610227
0.563354	0	0	0.119706	0.0520827	0
0.425272	1.12491	0.247288	0	0.976143	0.412615
0.872938	0	0.110256	0	0.0566399	0.354567
0.160658	0.746049	0.173259	0.067728	0.595992	0
0.554428	0	0.162233	0.050403	0.0915516	0.947603
0.0945048	0	0.100805	0.459923	0.0683585	0.622322
0.0472524	0.342829	0.160658	0.053553	0.458978	0.530281
0.725625	0.210034	0	0.103955	0.122809	0.314061
0.296115	0	0.119706	0.176409	0	0.54095
0.0945048	0.21528	0.170109	0.352818	0.471722	1.05324
0.404908	0.424237	0	0.63712	0.0488275	0.170537
0.107105	0.463828	0	0	0	0
0.360468	0.706437	0	0.097655	0.341792	0.414184
1.27399	0	0.166959	0.126006	0.129928	0.481313
0	0.836531	0.135457	0.053553	0.058593	0.476061
0.322198	0	0.119706	0.105793	0.113931	1.15842
0.437085	1.61218	0.166959	0	0.149738	1.32564
0.20161	0.116725	0	0	0.185312	1.23132
0	0	0	0	0	0.248863
0.350613	0	0	0	0.0951594	1.41963
0.168759	0	0	0	0	0.88437
0.223661	0	0.19216	0	0.323433	0.255163
0.157771	0.227398	0.149633	0.371086	0	0.0504026
0	0.6713	0.147475	0	0	0.475811
0.126006	0.256919	0.254158	0	0.0683585	0.656809
0.266189	0	0.0941328	0	0.244052	0.904096
0.726112	0.173467	0.0533419	0	0.120441	0.229962
0.905221	0.209884	0.260434	0	0.0683585	0.505863
0	0	0.304363	0	0.193863	0
0	2.58041	0	0	0.120441	0.800768
0	0	0	0	0	0.412604
0.100805	0	0	0	0.322717	0.350607
0.169811	0	0	0	0.251311	0.097655
0.349415	0.404134	0.0972705	1.17185	0.117186	0.528965
0.92092	0.64519	0.116097	0	0	0.097655
0.31986	0.140503	0.163163	0	0.110676	0
0.354728	0.696235	0.147475	0	0.639911	0
0.053131	0.241574	0.0502041	0	0.252013	0
0.702033	0.241142	0.0753062	0	0.0819042	0.199757
0.818621	0	0	0	0.170109	0.250569
0.580014	0	0.0847195	0	0.0724537	0.653808
0.053131	0	0.0658929	0	0.307296	0.674134
0.42036	0	0.122373	0	0.444173	0.129157
0.0612202	0.309039	0	0	0.20476	0.119706
0.214087	0	0.301225	0	0.208332	1.25219
0	3.01505	0.0753062	0	0.351015	0.352818
0.096886	0.253933	0.0533419	0	0.433895	0.520302
0.105351	0	0.0502041	1.83134	0.361799	0.702079
0.0718832	0	0.313776	0	0.110256	0.144907
0.282671	0.499658	0.116097	0	0.780325	0.306016
0.793379	0.44596	0.160026	0.274884	0.100805	0
1.31428	0.125775	0.213368	0.166685	0.097655	0.587976
0.0718832	0	0.0878573	0	0	0.0472524
0.162518	0	0.0533419	0	0.148058	0.240349
0.798858	0	0.288674	0	0.0899924	0.0819042
0.431299	0.167409	0.0972705	0.464963	0.166959	0.20476
0.053131	0.778254	0	0	0.187435	0.333917
0.753211	0.361647	0.561001	0	0.0661534	0.164472
1.00485	0.522564	0.115638	0	0.0700195	0.28839
0.0687578	0.460376	0.673202	0.157912	0.110256	0.270914
0	0.351409	0.371917	0.131593	0.103955	0.103955
0.230651	0.341794	0.112513	0	0.318809	0
0.584442	0	0.228151	0	0.19426	0.662627
0.17502	0	0	0	0.280745	0.078754
0.321912	0.54408	0.203148	0	0.452522	0
0	1.03749	0.631322	0	0.154358	0.726238
0.315348	1.92795	0.096886	0	0.0567029	1.1344
0.0468803	0	0.165644	0	0.0580155	1.25099
0.0593818	1.89815	0.0500057	0	0.097655	1.0535
0.253154	1.3058	0	0	0.151208	0.0538786
0.173457	0.867939	0.209399	0.554428	0	0.107757
0.0602747	0.111606	0.08751	0.169824	0	0
0.106234	0	0.337538	3.15105	0	0
0.27425	0	0	2.55114	0	0.0505112
0.195893	0.174385	0.140641	0.593805	0	0.057246
0.21292	0	0	1.35319	0	0.161636
0.140139	0	0	0.245713	0	0.208779
2.08698	0	0.137516	0.159695	0	0.308118
0.360431	0.508037	0	2.73393	0	0.373783
0.154358	1.24597	0	0.235529	0.348291	0.0505112
0.216967	0	0	0.288655	0.481385	0.42261
0.341792	0	0.0562564	0.153146	0.177163	0.120921
0	0.351699	0.278157	0.62822	0.0690307	0.464282
0.0756039	0	0.0656325	0.335866	0.0470664	0
0.0472524	0.244139	0.257842	0.327417	0.857654	0.125126
0.368029	0	0.092198	0.177439	0.472736	0.212596
0.169472	0	0.228151	0.3929	2.21896	0
0.097655	0.179524	0.117962	0.126742	0.274064	0
0.19216	1.12337	0.534762	1.09913	0.488485	0.0892364
0.113406	0.866431	0.117962	0.161229	0.103955	0.351313
0.26425	0	0.267381	0.572052	0	0.4157
0.160658	1.96117	0.129758	0.204636	0	0.0567029
0.666058	0.216237	0	0.22634	0.414705	2.66966
0.261463	0.239625	0	0.235642	0.0598531	0.78754
0.680697	0.111606	0.117962	0.409273	0.46024	0
0.0945048	1.48589	0	0.200158	0.503241	0.151208
0.429997	0	0.125826	0	0.0850543	1.16556
0	0.256782	0.125826	0.046508	0.097655	0.650508
0.440711	0.168879	0	0.461982	0.346518	0.839912
0.110983	0.277444	0.18874	0.45944	0.103955	0.163808
0.107105	0.277444	0	0.495952	0.241294	0.318166
0.101855	0	0	0.177848	0	0.0535527
0.374869	0.0904707	0.361751	1.33492	0.599843	0.705321
0.119706	0.99423	0	0.68254	0	0.213873
0.0504026	0	0	0.154135	0	0
0.381169	0.723274	0.165147	0.633257	0.166959	1.23895
0.119706	0.0904707	0.141555	0.044462	0	0.207911
0	0.201901	0	0.409888	0	0.560321
0.570179	0.470792	0	0.161467	0	0.108681
0.351243	0.309037	0.910328	0.623736	0.0567029	0.299265
1.28946	0.0965021	0.168769	0.234402	0.248665	0.110256
0.518441	0.203057	0.343566	0.568815	0.511282	0.103955
0.5834	2.08752	4.5208	0.85791	1.2458	0.21206
0.0446479	0.559928	0	1.64457	1.77049	0.387174
0.283763	0.0744034	0.045206	1.24958	0	0.229007
0.37887	0.288313	0.128084	0.234315	0.484686	0.0769249
0.191851	1.54076	0.343566	0.275031	0.0665826	0.110256
0.398005	0.804486	0	0.11095	2.2753	0.19846
0.343789	0.0790536	0.17781	0.480003	0	0.914442
0.286717	0.901079	0.152839	0.140641	0.730985	0.187171
0.589353	0	0.213975	0.201585	0	0.611531
0.293188	0.297613	0.045206	0.218775	0.604179	0.195309
0.405659	0.0697531	0.337538	0.132828	0	0.219186
0.712198	0	0.203929	0.232719	0.905524	0.0610342
0.543146	0.288313	0	0.04688	0.292964	0.777168
0.292593	0	0.0723297	0.12814	0.364246	0.0813789
0.189506	0.0697531	0.045206	0.171895	0.399829	0.274654
0.541115	0.139506	0.256168	0.490458	0.635017	0
0.545175	0.939652	0.0560053	0.292942	0.506902	0.214298
0.52573	0.662474	0.0994533	0.050006	0	1.00719
0.127991	0.992735	0.137125	0.333762	0.196944	0.347768
0.36909	2.19239	0.0542472	0.470036	0	0.306569
0.450759	2.02705	0.045206	1.11178	0	0.130206
0.14433	0.646169	0.0934258	0.312275	0	0.126137
0.192668	0.46807	0.249537	0.368857	0	0.069172
0.275293	2.08776	0.374564	0.775006	0	0
0.520204	0.225876	0.0512335	0.611658	0	1.13117
0.0652108	0.10439	1.11653	1.44329	0	0.850409
0.669201	1.0641	0.780844	0.726732	2.07709	0
0.311233	0.58593	0.108494	0.134651	0.275768	0.203447
0.246023	6.53046	0.135618	0.469845	1.15031	0.0976546
0.10078	1.18615	1.08302	0.34866	0.579058	0
0.42387	0.205412	0.259022	1.06501	0.0636878	0.152143
0.33836	0	0.26759	0.054433	0.270764	0
0.601407	0.788695	0.324748	0.373155	0	0
1.52499	0.711871	0.129181	0.15184	0.0934088	0.19124
0.0889238	0	0	0.464115	0	7.02871
0.262622	0	0.424548	1.08701	0	0.447069
0.0444619	0.419312	0.150712	0.613616	0	0.190799
0.0889238	1.06121	0.23837	0.346654	1.221	0.243176
0.134868	0.138169	0.370465	0.212003	0.740288	2.26964
1.20403	0.306909	0.0461362	0.063028	1.03609	0.1272
0.398332	0	0.614821	0.753113	0.39587	0.0561175
0.112637	0	0.309546	0.657497	0.340939	0
0.261238	0.12255	0.309407	0.434671	0.0472524	0.250658
0.369034	0	0.0522877	1.07809	0.832274	0.122627
0.551406	0.312382	0.049212	0	1.47165	0.62519
0.586138	0	0.1015	1.4392	0.107105	0.0561175
0.191483	0.436847	0	0.696487	0.274064	0.15099
0.18674	0	0.206222	0.20968	0.146482	0
0.137832	1.36115	0.0984239	0.161874	0.245713	0
0.153711	1.13635	0.319878	0.096502	0.154358	0
0.446101	0.0732408	0.218378	1.16295	0.100805	0.574073
0.171919	1.57904	0	0.153918	0.417396	0.115976
0.375874	0.149737	0.0584392	0.741506	0.148058	0.239435
0.312916	0	1.06921	0.407797	0.23837	0.0785645
0.148174	0	0.606193	0.507378	0.532043	0.115976
0.380314	1.07753	0.787584	0.472132	0.260618	0.145905
0.331211	0.306914	0.0687455	0.488111	0.16527	0.0598586
1.61271	0.181358	0.173358	0.270228	0.479927	0.310517
0.277214	0.610215	0.044834	0.725319	0.665298	0.135353
1.27582	0.158107	0.563414	0.392414	0.152557	0.108939
3.62103	1.16114	0.419485	0.955158	0.108061	0.862624
0.355968	0.0697531	0.626342	0	0.0508524	0.0598586
0.420049	0.497572	0.218418	0.485413	0.45052	0.160957
1.0222	0.270925	0	0	0.546615	0.194541
0.144907	0.088354	0.116568	0	0	0.336705
0.113996	0.678247	0.268506	0.231915	0.815718	0.675261
0.553851	1.87737	0.156919	0.354877	0.174805	0.0598586
0.721109	0	1.60655	0.345093	0.306703	0.14689
0.258313	0.742871	0.119557	0.415165	0.510378	0
0	0.0697531	0.141974	0.268678	0.24532	0.164611
0.489458	0.173075	0.0508119	0.259276	0.104883	0
0.649683	0	0.304444	0.269339	0.187518	0.250658
0.0630032	0.23096	0.104613	1.68022	0.21983	0.183317
0.325167	0.141831	0.148699	0.044648	0.485467	2.9087
0.365406	0.144156	0.325607	0.28277	0.636388	0.0972705
0.113931	0.716228	0	0.198683	0.148706	0.699503
0.0535527	1.8924	0.186808	0.607179	0.367937	0.12551
0.315016	0.195335	0.19727	0	0.440425	0.1803
0.0567029	0.953933	0.107602	0	0	1.75105
0.343536	0.635922	0.279123	0	0.0661534	0.650226
0.317583	4.16008	0.23141	0	0.702171	0.95937
0.202285	0.33603	0.0620274	0	0.469374	0.257296
0.415966	0.397284	0.432253	0	1.80634	0.338878
0.963683	0.0512625	0.814386	0	0.545729	0.352811
0.274182	0.467414	1.09598	0	0.58198	0
0.192668	0.26272	0.215719	10.1936	0.163808	0.47424
0.933823	0.102525	0.0704269	0	0.19846	0
0.32556	0.448547	0.166699	0	0.4987	0
0.149071	0.371653	0.275634	0	0.214211	0.324792
0.430877	0.477382	0.346319	0	0.220511	0.274379
0.216022	1.08128	0.275246	0	0.702486	0.352818
0.559966	1.50558	0	0	0.330767	1.61131
0.474529	0	0.205466	0	0.364702	0.308249
0.667471	2.02713	0.0659041	0	0.378948	1.11279
1.75528	0.299265	0.0620274	0	1.51433	0.857106
0.90799	0.65485	1.68071	0	0.380975	0.319216
0.82301	0.478824	0	0	0.547145	0.143332
0.495994	0.223661	0.167756	0	0.271546	0.492055
0.293523	0.296115	0.194611	0	0	0.646623
0.226067	0.248863	0	0	0.154011	0
1.0343	0.277214	0.0814109	0	0.198593	0.289815
0.335976	0.593652	0	0	0.388476	0
0	0.110256	0.346848	0	0.20149	0.207911
0.360552	0.78901	0.351488	0	0.124469	0.78559
0.440675	0.368569	0.0581507	0	2.40795	0.129157
0.306821	1.57353	0.193836	0	0.151986	0.0965016
0.19846	0.371719	0.360534	0	0	0
0.52951	0.103955	0.349463	0	0.461799	1.98607
0.0718832	3.14911	0.0659041	0	0.10335	1.46153
0.375824	0.57963	0	0	0	1.29564
0.343785	0.100805	0.441851	0.908365	0.277875	0
0.212524	0.206441	0	0	0	0
0.171623	0.0472524	0	0.802331	0	0.0498073
0	2.68325	0.502034	0.074109	0.0911916	1.199
0.33035	0.60464	0.30626	1.16975	0.111862	0.249661
0.304722	0.097655	0	0.47061	0	0.437717
0.0599027	0.311866	0.254375	1.51075	0.438241	0.0518776
0.0718832	0.255163	0.69041	0.952734	0.535484	0.998644
0.538448	0.14997	0.672559	0.320771	0.179604	0.512291
0.915542	0	0.0819042	0.763118	0	0
0.273014	6.41219	0.382785	0.211956	0.249257	0.391077
0	1.03883	1.53465	0.35199	0	0.132936
0.242912	0.996988	3.19238	1.47199	0	0.113482
0.956943	1.76458	1.58768	0.743692	0.139827	0.641986
0.816417	0.594691	0.516714	0.463613	0	0.116725
0.0945048	0	0.906797	0.050403	0.182187	0.155633
0.0945048	0.0468803	0.622991	0.561915	0.215767	0.0486353
0.585405	0.340664	0.644712	0.176409	0.404621	0.0518776
0.0550228	0.79034	0.203042	0.267764	0	0.149148
0.0623032	0.750788	0.110256	0.116556	0	0.2756
0.0472524	2.0499	0.113406	0.242562	0.224619	0.512291
0.368569	0.283514	0.309892	0.047252	0	0.210753
0.251391	0.378019	0.323002	0.245713	0.308141	0.106998
0.344943	0.711286	0.308716	0.275639	0	0.252903
1.12145	3.25951	0.0567029	0.18901	0.211585	0.583104
0.135246	2.30545	0.110256	0	1.04443	0.11712
0.135142	0.427706	0.538677	0.62531	0	0.200724
0.207911	0.252013	0.19286	0.138958	0.162503	0.211516
0.0528527	0.283514	0	1.26712	0.073241	0.325856
0.111528	0.100805	0.0724537	0.184119	0.672596	0
0.375919	0.732412	0.38642	0.072953	1.24744	0.0486353
0.346893	0.170109	0.411359	0.220595	0	0.363143
0.154358	0.611535	0.141834	0.496774	0.24866	0.596507
0.174159	0.0630032	0.289337	0.469093	0.0759536	0.230207
0.121281	0.19356	0.206861	0.348076	0.0610342	0.0972705
0.279971	0	0	0.064152	0.0651031	0.132936
0.458961	75.1745	0.209486	0	0	0.0486353
0.220511	0	0.0598531	0	0.529551	4.33461
0.612321	0	0.184599	0	0.278044	0.518595
0	0	1.2998	0	0.160546	0.92821
0.346911	0	0.148058	0	0	0.637908
0.327617	0	0.311866	0	0.124103	0.614539
0.441548	0	0.585925	0	0	1.33154
0.103228	0	0.313521	0.423173	0.226425	0.335605
0.25415	0	0.168468	5.47985	0.461982	1.14377
0.366994	0.191978	0.0822351	0	0.069172	0.393245
0.49798	1.50502	0.358494	0	0.146482	0.497725
0	0.430604	0.536158	0	0.069172	1.09769
0.27052	0.233244	1.17571	0	0.138344	0.272489
0.0535527	0.52749	0.195308	0.935864	0	0.856844
0.163808	0.409074	0	0	0	0.28824
0.0556528	0.0538255	0.259555	0	0	0.078754
0.795891	0.82481	1.47184	0	0	0.466561
0.471474	6.12953	0.479441	0	0	0.437872
0.262282	0.068179	0.204727	0	0	0.160658
0	0.0538255	1.42175	0	0.544956	0.144907
0.100805	0.144432	0.258955	0	0.236833	0.0756039
0.3666	0.350519	1.20036	0	0.162834	0.166959
0.180797	0.269976	13.0424	0	0.0584392	0.179559
0.270914	0.229655	0.116745	0	0.415876	0.283514
0.174834	1.91827	0	0	0.585243	0
0.232829	0.335512	0.242071	0	0.335256	0.234687
0	0.310394	0	0.122069	0.353711	0.19846
0.0607602	2.07964	0	0	0.782814	0.48627
0.325246	1.12159	0	0	0.149174	1.26724
0.0618026	1.17305	0.420338	0	0.175318	0.207911
0.187999	0.427989	0	0	0.169358	0.457985
0.393154	8.06116	0	0	0.0615149	0.111688
0.160836	1.86921	0.0925145	0.472001	0.0668638	0.0535527
1.80613	0.770381	0	0	0.201471	0.115021
1.08407	0.116724	0.0839484	0	0.672608	0.167634
0.387197	0.260684	0.174179	0	0.347521	0
0.117946	1.10749	0	0	0	0.100805
0	0.326828	0	0	0.295785	0.0535527
0.418756	1.3818	0.0770954	0	0.0710428	0.097655
0.127279	1.80323	0.432977	0	0.548121	0.0472524
0.0643343	1.16897	0.531787	0	0	0
1.72417	0.507102	0.0822351	0	0.293664	0.0834793
0.117946	1.32229	0.159331	0	0.29553	0
0.0607602	1.01691	0.0770954	0	0.395114	0
0.1302	0.412426	0.295165	0	0	1.08051
0.117946	0.537555	0	0	0.129549	0.269339
0.793488	1.06787	0.489984	0	0.221486	0.48229
0.110798	0.513587	0	0	0.0710428	0
0.183655	0.280138	0.18561	0	0.0877588	0.159871
0.264088	1.01356	4.38234	0	0.5123	0.477249
0	0.24123	0.657872	0	0.303604	0
0.445336	0.437891	0.081252	0	0	0
0.335611	0.626421	0.138128	0	0.0747575	0.604831
0	0.182868	0.0863302	0	0.321782	2.01
0.324642	0.198431	0.252516	0	0.285939	0.894927
0.181584	0.845828	0.474816	0	0	0.88488
0.380419	0.139562	0.220142	0	0.687326	2.69601
0.686105	13.8534	0.302156	0	0.112833	0
0.650508	5.6459	0	0	0	0.272489
0.325817	1.49373	0	0	0	0.38432
0.148058	0.109958	0.0776972	0	0.179034	0.326217
0.386439	1.39159	0.379853	0	0.177081	0.211061
1.44002	0.0718954	0.0709141	0	1.04196	0.308716
0.108802	0.0718954	0.151078	0	0.130206	0.341729
0.46974	0.400711	0.774814	0	0.0610342	0.103955
0.499676	0.384852	0.621462	0	0.49787	0.272489
0.179559	0	0.602683	0	0.974269	0.165922
0.097655	0.0676662	0.818679	0	0.387906	0.429997
0.0596873	0	1.85677	0	0.726948	1.03514
0.987347	0.19454	0.297846	0	0.0651031	0.68516
0.0472524	0.175795	0.0732408	0.54597	0.103758	0.0693035
0.530928	0.0634371	0.571973	0.78962	0.280757	0.097655
0.674641	0	1.5587	0.207092	0	0.0945048
0.0567029	0.272779	0	0.271416	0.374343	0.0567029
0	0.274783	0.390618	0.503545	0.073241	0.229962
0.233112	0.0803536	0	0.583623	0.271866	0.558964
1.55076	1.67114	0.381314	0.160026	0	0.748595
0.0516552	1.10086	1.03025	0.382257	0	0.65722
0.65155	0.335596	0	0.289615	0.135665	0.415445
0.553015	0.445673	0.44921	0.39673	0	0.442687
0.457047	0.382697	0	0	0.349929	0.816843
0.346074	0.741174	0	0.424696	0.687999	0.5537
0.0926755	1.32313	0	0.110546	1.13757	2.23387
0.958389	0.155017	0	1.34064	0.112157	0.177075
0.0496295	0	0.0732408	0.354139	0	0.442687
0.168719	0.163971	0.332025	0.227488	0.127095	0.102159
0.197505	0	0	0.530884	0.804824	1.33695
0.159861	0.0823526	0.0830062	0.382336	0.264322	1.17653
0.379818	0.444059	0.312494	0	0	0.160048
0.307301	0.280968	0	0	0	0.752568
0.157093	0.0920412	0.104039	0	0.219696	0.551656
0	0	0.439445	0	0.415363	0.41885
0.0546938	0.346365	0.209957	0	0.52639	0.265612
0.145416	0.763916	2.42825	0	0.427949	0.405229
0.199024	0.0954321	0.0732408	0	0	0.217257
0.221814	0.150172	0	0	0	0
0.158004	0.0871969	0	55.4158	0.654143	0.258802
0.113945	0.461696	23.2167	0	0	0.129401
0.326643	0.61427	0	0	1.33591	0.341148
0.282584	1.41135	29.317	0	0.216263	1.3973
0	0.399652	13.3822	0	0.130444	0.214107
0.168274	0.409341	14.9303	0	0.102761	0.374581
0.0764884	0.0823526	0	0	0.679227	0.417148
0	0.298685	0	0.301365	0.525211	0.420553
0.107084	0.306344	0	0.4832	0.398199	0.374581
0.155891	0.241246	0	0.116556	0	0.236582
0.0894682	1.01189	2.79006	0.563879	0	0.217938
0	0.191465	0.131027	2.04839	0	10.4282
0.0892364	11.1793	0.29099	0.254304	0.350514	0.413406
0.407938	0.135332	0	0.281939	0.567318	1.96585
0.427801	1.13877	0	0.489587	0	0.143227
0	0.927715	1.0672	0.107105	0.403953	0.179034
0.591392	0.446535	0	0.382827	0.155619	0.0488275
1.58424	0.273993	11.3414	0.148058	0	0
0	0.565255	65.8947	1.38607	0.808332	0.0813792
0.175073	1.10494	0	0.103955	0.566976	3.1051
0.167956	0.0634371	0	0.838993	1.12076	0.10742
0.0815876	0.136701	0	0.100805	0.445674	0.0683585
0.351847	0.947327	0.218185	0.48732	0	0.10742
0.305954	0.486349	0	0.057228	0.156016	0.213213
0	0.611382	0	0.122856	0	0.122069
0.413547	0.748814	0	0.647043	0.922916	0.139597
0.0815876	2.31998	1.36729	0.273014	0	0.671649
0.0866868	0.511729	0	0.047252	0	0.117186
0	0	0	0.048827	0.265978	0.218096
	0.117748	0	0.098285	0.104166	0
	0.21833	0	0.609556	0	0.337911
	0.156712	0.363642	0.059853	0.0976556
	0.522664	0	0.20161	0.221353
	0	21.4852	0.222086	0.0976556
	0	0	0	0
		0.407279	0.327617	0
			0.374869	0.136718
				0
				0
				0.208332
				0.546871
				0.258071
				0
				0.546385
				0
				0.208766
				0.195311

## Sheet: Fig. 4d
Fig. 4d- RAD51-EdU PLA
UT-DMSO	HU-DMSO	HU Release-DMSO	UT- UNC0642	HU-UNC0642	HU Release- UNC0642
0.752173	0	0.478922	0.553288	1.65684	2.84371
0	0	0.294908	0	0.508961	0
0.0492414	0	1.45723	0	0.0892209	0.294762
0.22186	3.89058	1.01101	0.166356	0.486172	0.445391
0.196966	3.39705	0	1.71012	0.0593855	0.181868
0	0.446054	0.17653	0.142327	1.82909	0.0556739
0.180552	0	0.536563	0.0665425	0.206162	1.83339
0.111286	0	0.417935	0	0.0630971	0.192784
0.406944	0.484791	0.208768	0.0591488	1.61207	0.445855
1.07103	0	1.03973	0	0.171738	0.0593855
0	0	0.594845	0.110904	0	0.354963
0	3.53821	0.830818	0	0.235686	0
0.118298	4.08847	0	0.162659	0.404838	0.316209
0	0	0.119717	0	0.804747	0.664127
0.280957	3.79852	2.25636	0.768935	0.126194	1.14526
0.0591488	3.07651	1.22234	1.09733	1.23299	0.796375
0	0	2.18833	0.288351	1.02451	0.280977
0.166356	0	0.743231	0.343803	0.336243	1.76872
0	0.166014	0.255169	0.221808	1.14193	0
0.482802	0	1.03608	0	0.321738	2.1083
0.214415	2.4209	0.142913	0.632975	0.209612	0.965695
0.199217	0	1.59033	0.0924201	0.207162	0
0	0.200193	0.87894	0.428829	0.850947	0.644489
0.357588	2.15602	0	0.71718	0.519623	0.15775
0.353853	3.50661	0.179576	0	0.0598586	0.146482
0.055452	0	0.864971	0.691302	0	0.296595
0.118298	0	0.382991	0.443247	0.9961	0.304232
0.273563	0.468933	0.561129	0.188537	0.768973	0.488039
0.0739361	1.11815	0.483631	0	0.957022	0.182164
0.200884	0	0.914883	0.110904	0.702296	1.08331
0.533256	0.319333	0.907233	0	2.50749	0.0563393
0.324646	1.73337	0.561175	0.674193	1.78944	0.665742
0.058439	0.34976	0.0635998	0.112679	0.620074	0
0.398238	0	0.175835	0.815042	0.35803	1.16037
1.06726	2.66361	1.14806	0.366205	1.05667	1.23553
0.246592	1.06357	0.159801	0.567149	0.548208	0.221392
0.553604	0	0.254966	0.638512	0.63088	1.35641
0.262644	2.4473	0.133697	0.360571	0.138111	1.26895
0.377663	0	0.28503	0	0.287549	1.38968
0.420031	0	0.811748	0.0676071	0.284648	2.65786
0.433179	0.146483	0.218858	0.719265	0.979375	1.73883
0.171665	2.25007	0.194541	0.0600952	0.347928	0.534988
1.23371	0.223856	0.244137	0.112679	0.650398	0
0.471165	0.322262	0.777506	0.172774	0.193432	1.24521
0.244344	0.793587	0.18905	0.439133	1.25489	0.380102
0.501264	0.688714	0.51421	0.413047	0.948336	0
0.502641	2.05817	0.187046	0.136466	0.368407	0.106492
0.237157	0.424149	0.184042	0.0863869	0.259811	0.375183
0.380889	0	0.304232	0.128144	0.77731	0.292964
0.0646792	7.34577	0.116435	0.456348	0.96517	0
0.0538994	6.60252	0	0.622122	0.790569	0.438326
0.0646792	0.453977	0	0.0625992	1.09751	1.33449
0.233564	0.822834	0.0600952	0	1.24375	0.498788
0.340963	3.23565	0	0.123458	0.0705202	3.7053
0.408737	0	0	0.649749	0.0779434	0.328398
0.302167	2.92585	0.0901428	1.13227	0.757492	2.74659
0.0682725	3.21939	0.210333	0	0.841232	0.263992
0.0538994	0	0.319256	0.709853	0.556008	1.86413
0.348549	0	0.0563393	0.190209	0.686332	1.70126
0.950359	11.4669	0.412828	0.230082	0.332806	0.194897
0.334842	2.22824	0.0563393	0	1.0509	0
0.210097	0.444678	0.779072	0.16605	0.115059	0.112303
0.973557	2.28987	0.148819	0	0.729328	0.695712
0.0492414	0	0.446784	0.149647	0.463949	0.674477
0	5.19148	0.861812	0.280587	0.556157	0.199296
0.508155	1.23405	0.123946	0.304905	1.66924	0.200556
0	5.46085	0.0600952	0.644671	1.83366	0.522666
0.183835	0	0.502403	0.107247	2.03463	0.142985
0.450723	0	0.251411	1.1295	0.0563393	0.653434
0.39229	0	1.01005	0.0670532	0.251649	0.138458
0	0	0.458461	0.439337	1.74909	3.14937
0.0492414	13.8035	1.27362	0.870943	2.19999	0
0	0	0.622102	0.468955	0.0563393	0
0.393931	0	0.707255	0.188929	0.0563393	0.180415
0.223447	1.64014	0.408543	0.313496	0.0863869	0.3585
0.183835	0.876955	0.637057	0.235693	0.303453	0.440724
0.59418	2.65317	0.462462	0.824522	0.075119	0
0.524011	6.93517	0.542321	0.0860468	0.261447	0.767322
0.415773	5.46981	1.16574	0.32951	0.540857	0.84417
2.70383	0	0	1.49119	0.790781	0.806712
0.245941	5.73315	0.0563393	0	0	0.116246
0.527016	4.08561	0.368303	0.0598586	1.01378	0
0.354538	7.10967	0.760653	0.46723	0.202821	0.513356
0.0574927	0.782311	0.18592	0.129444	0.689309	3.94519
0.670748	0.761186	0.195309	0.0561175	0.916186	0.305619
0.891926	1.69082	0.33428	0.115976	0.191554	0
0.108597	4.26417	0.619404	0.32174	0.809273	0.104893
0.155869	0.708787	0.174495	0.880132	0.161506	2.41431
0.823615	4.06073	0.355876	0.481809	0.668724	0
0.255523	1.32783	0.0563393	0.112235	0.315249	3.08651
0	0	0.495072	0.605872	0.0976547	0.232869
0.933066	4.22367	0.0657292	0.235693	0.156719	0.229113
0.764288	12.1333	0.206577	0.283118	0.0600952	1.69851
0.631386	2.00913	0.818149	0.067341	0.127702	0.813812
0.42284	5.78417	0.285164	0.279982	0	0.465145
1.05955	3.50147	0.367973	0.0935291	0.101411	0.736855
0	2.82241	1.01868	0.0748233	2.59982	0.128954
0.298849	14.5324	0.559227	0.179576	0.146482	0.0563393
1.21191	3.1594	0.654963	0.539792	0.0925216	2.42972
0	1.26506	0.313622	0.33218	0.891075	1.57776
0.321422	0	1.56688	0.777427	0.290147	0.439446
0.0794812	1.805	0.0702363	0.241061	0.394375	0.202821
0.0572265	1.71573	0.428421	0.349481	1.22856	1.80797
0.410123	4.26607	0	0	0.574661	1.34918
0.598456	0	0.359854	0.404689	0.254836	0.559637
1.46362	0.814391	0.323012	0.480969	0.560606	0.715509
0.171679	0	0.408121	0.190311	0.276113	1.57719
0.206651	0.668204	0.528098	0.915609	2.65925	2.81019
0.133528	0	0.821176	0.326989	1.38852	0.0901428
0.257652	0	0.238503	0.257901	0.123946	1.67634
0.712682	9.89776	0.728779	0.145329	1.17676	0.190615
0.400585	8.37458	0	0.186851	0.833947	0
0.162142	1.3457	0.225357	0.125826	0.279192	0
0.143066	0	0	0.221215	0.75119	1.33154
0.132999	12.2297	1.03856	0.198962	0.172774	0.806418
0.632671	2.60468	0.115683	0.510986	0.648788	0.131458
0.408851	0.778584	0.767466	0.512111	0.0563393	0.112679
0.244979	0	0.16667	0.418685	0.204699	0.0638512
0.943483	5.87062	0.105167	0.311419	0.217845	0.319256
0.478347	0	0.0600952	0.553633	0.161506	0.178408
0.74256	0.47495	0.216935	0.0519031	0.163384	1.69118
0.257785	1.01565	0.210333	0.607266	0.146482	0
0.217993	0	0.810791	0.266436	0.158376	0
0.685121	0	0.246484	0.134948	0.234131	3.12629
0.107266	3.36993	0.394402	0.802172	2.93121	0.589751
0.387543	0	0	0.321799	0	0.184042
0.437284	0	0	0.311419	0.12019	2.40156
0	2.6293	0.0622415	0.237024	0.293818	0.196714
0.103806	4.31165	1.07544	0.17128	0.427232	0.813869
0.257785	5.70227	1.18806	0.388445	0.139355	0
0.560553	3.85886	1.19403	0.106912	0.080679	2.12658
0.0761245	1.38454	0.955515	1.46914	1.08391	0.178156
0.375275	10.5194	0.547618	0.294452	0.365714	1.44184
0.23366	0.774254	0	0.624554	0.216366	0.204138
1.1839	0.276592	1.06031	0.198321	0.117351	0.239331
0.0980392	8.71177	1.99999	0.129284	0.128353	0
0.615468	0	0.206303	0	0	0
0.369281	0	0.240381	0.231642	0.105163	0.514055
0.379085	0	0.298824	0.12473	0.178737	0.444612
0.111111	0.371972	1.4078	0.399137	0	0.215272
0.199346	2.34174	0.12084	0.557149	0.555622	1.02898
0.0522876	2.16193	0	0	0.134021	0.200426
0.173203	0.533316	0.660082	0.128294	0.53806	0.393376
0.0490196	0	0.243924	0.063355	0.430416	0.906968
1.21242	1.31033	0.709869	0	0.703796	0.543231
0.671024	1.18674	0.495105	0	0.0623429	0.331746
1	1.7227	0.271965	0.4027	0.194363	0.179685
0.153595	9.15254	0.483464	0.160367	0	0.08203
0	1.75713	0	0.228078	0.121019	0.308589
0.0522876	0	0.384321	0.179522	0	0.332026
0.281046	0	0.615976	0.236373	0.323572	1.37462
0.24183	3.18158	0.701308	0.119385	0	3.18649
0.833333	2.03514	0.890782	0.315389	0	1.44352
0.319862	1.02935	0	0.666036	0.463904	0.0664052
0.158282	0	0.0742318	0.191796	0.19803	0.440513
0.199573	1.02605	0.16331	0.304584	0.098742	0.175779
0.157683	3.28176	0.312569	2.10967	0.757499	0.221878
0.151687	2.88654	0.081655	0.106941	0.269293	0.230751
0.69963	4.52871	1.92371	0.205913	0	0
0.171472	1.17965	1.66745	0.472299	0.0600952	0
0.135199	0	0.370803	0.320823	0	0.0664052
0.103873	0	0.0688591	0.530806	1.44783	0.627159
0.532829	2.64891	0.143098	0.0501286	0.676071	0.531383
0.352838	0	1.08683	0.274037	0.210333	0.062499
0.105522	1.63313	0	0.0534705	0.127702	1.56875
0.540594	8.22665	1.02316	0.285733	0.516068	2.03854
0.234126	8.11862	0.0563393	1.06754	1.19951	0.556447
0.105522	2.83097	0.0976547	0.126993	0.202282	0.0729524
0.20115	3.95599	0	0.154664	0.0556739	0.226153
0.102224	4.18672	0.0563393	0	0.241253	1.34762
0.606074	8.86755	2.64131	0.0835477	2.17432	2.5448
0.647443	6.88748	1.78682	0.643874	0.0705202	0.153749
0.740299	0.357681	1.14987	1.07724	0.168692	3.87557
0.566236	0.607631	0.602329	0.510426	1.5239	0.170222
0.531888	1.44647	0.220625	0.164985	0.728246	0.563679
0.280964	3.40604	0.956175	0.133676	0.234703	0.941356
0.523925	0.972388	0.112679	0.82607	1.25259	1.3219
0.321607	3.75549	0.300476	0.337742	0.220034	0.132998
0.553693	0	0.123946	0.100257	1.69949	0.1272
0.584017	0	0.844042	0	2.07667	0.54621
0.159036	0	0.0563393	0.151184	0.742483	0.346993
0.250924	0.660882	0.150238	0.375599	0.410481	0.227681
0.0671487	0	0.131083	1.26246	0.339448	0.225569
0	0.374344	0.322779	0.983612	2.55369	0.232525
0.074217	0	1.00115	0	0.315156	0
0.0530121	3.05059	0.0600952	0.699228	0.361845	0.110726
0.0530121	0	0.123458	0.311818	0.383245	0
0	1.10709	0.774421	0.430865	0.505806	0.0726641
0.34965	0	1.1319	0.29607	0.243176	0
0.224418	0	0.253758	0.270872	0.249012	0.487692
0	0.350835	0.0598586	0.323589	0.593349	1.76949
0	2.43109	1.14858	0	0.167305	1.98372
0.113093	3.55048	0.644064	0.800018	0.0752224	1.58653
0.224418	0.849682	0.0821356	0.349107	0.22664	0.607675
0.0777511	1.74232	0.871691	0.102919	1.2973	0.173587
0.106024	0	0.697488	0.102919	1.4305	1.50005
0.335744	0.368086	0.157741	0.0514595	0	0.917283
0.321607	0.26274	0.0841762	0.370436	0.381853	0
0.206747	0.150239	0.0716166	0.157809	0.395722	0.886878
0.678555	1.41394	0.172094	0.464279	0.253603	0.0558956
0.96528	1.65621	0.207868	0.323993	0	0.46543
0.128954	0.527338	0.1272	0.137225	1.33814	1.53043
0.0938988	1.27528	1.09619	0.170388	0.174732	1.50701
0.959646	3.19205	0.126194	0.137225	0.511401	2.62961
0.0575913	1.85065	0	0.0636226	0.0830062	0.0768982
0.435565	0.770397	0.676334	0.274451	0.252545	1.33448
0.7418	0.988567	0	0.113211	0.724903	0.148548
0	0	0	0.291128	0.801219	0.45447
0.242259	0.339962	1.20998	0.322479	0.0927717	0.140848
1.39989	3.17463	0	0.257297	1.04829	0.345548
0.312897	1.32053	0.0556739	0.543981	1.21926	0.725037
0.316298	0	0.178156	0.76625	0	0.189676
0.0782243	0	0.115059	0.295279	0.709255	0.696191
0.55305	0	0.189715	0.336202	1.40582	1.62804
0.405643	2.08814	2.15025	0.102919	1.60724	1.27304
0.582261	1.7401	0.0890782	0.0514595	0	1.77738
0.3155	5.33364	0.178156	0.347928	0.569862	1.94352
0.356815	3.20562	0.200426	0.28807	0.82586	2.3345
0	0	0	0.93378	0.516249	2.61913
0.124885	1.4562	0.780919	0.228211	1.85701	0.754483
0.0600952	2.44333	0	0.410346	2.12985	0.524231
0.0647902	0.398908	0.569129	0.198282	0.440255	0.99461
0.507054	0.562008	2.65508	0.179576	2.28534	1.131
0.0826309	0.308198	1.11184	0.112235	0.663238	2.09444
0	0	2.26979	0.750237	0.679517	0.267235
0.0563393	2.91684	0	0.89127	0.190291	2.11419
0.123946	2.30018	0.401887	0.579881	0.757093	0.129906
0.225618	4.65027	0	0.0642233	0.765176	2.39444
0.268175	2.07094	0.153994	0.230093	0.362732	1.83872
0.17022	0	0.146482	0.293194	0.272619	0.181868
0.206577	0	0.123946	0.252529	0.758096	0.704364
0.169018	1.75519	0.112273	0.478869	0	0.111348
0.127702	0.417051	0.0600952	0.648279	0	0.894493
0.0563393	0	0.156715	0.459216	0.672818	0.661359
0.386863	0.396045	0.393133	0.112235	0.202881	0.870712
0.360456	0.499126	0	0.231952	0.339793	2.25722
0.0600952	0.457801	0.723624	0.263752	0.447616	1.35022
0.0600952	2.3586	0.193172	0	0.249978	0.710616
0.55321	0.38256	0.904746	0.125329	0.369033	1.46824
0.301671	10.034	0.658844	0.0561175	0.614334	0.151364
0.368083	4.46145	0	0.0823056	0.233041	0
0.0826309	0.367331	0.740971	0.750549	0.193003	2.30724
0.991714	2.01222	0.119717	2.74982	0.137329	1.19945
0	0	0.50841	0.188747	0.129906	1.01118
0.140716	5.27777	0.411065	0	0.189291	0
0	0.380855	0.123458	0.618364	0	1.4661
0	1.50068	0.123458	0.57555	0.189291	0
0	0	0	0.387868	0.376005	0
0	0.532874	0.0598586	1.02178	0.14104	0
0.229888	0	0.122523	0.911377	0.395824	0.328299
0.820365	0.464569	0.16087	0.604037	0.369303	0
0.201023	1.30769	0.403111	0.38439	0	0
11.0433	0.262224	0.68646	1.19764	0.196714	0.13786
0.113913	0.327856	0	0.48574	0	0.323971
0.189676	0.395618	0.23556	0.0718954	0	0
0.180286	0.230104	0	1.06046	0.732383	0.360734
0.233286	1.05288	0.521896	0.907641	0.604989	0
0.120608	0.750651	0.276513	0.437127	0.659085	0
0	1.62439	0.295363	0.431373	1.12082	0
0.0638512	0.694247	0.172774	0	0.378501	0.416777
0.551588	0.770817	0.420667	1.03638	0.17653	0.802271
0.127702	0.312188	0.746739	0.450035	0	0.122068
0.217845	5.47615	3.58935	1.32942	0.153994	1.28822
0.0638512	0	0.213402	0.120915	0.109144	0.356628
0.45447	5.79249	1.24701	1.31623	0.556223	0.267925
0.476745	1.8719	0.134682	1.17514	0.469441	0.289208
0.161506	0.957363	0.967806	0.177447	0.226859	0.14836
0.17653	2.84984	0	0.325011	0.630779	0
0.262879	2.46827	0.731398	0	0.127702	0.116435
0.680852	2.72472	1.02625	0.521249	0.918937	1.36479
0.165262	1.18075	0.422885	0.232899	0.172774	0.127702
0.244405	0.277685	0.135617	0	0.150238	1.08207
0.273639	0.275598	0.431638	0	0	1.56312
0.0563393	0.852201	0.19267	0.055452	0	1.84389
0	0.237377	0.41941	0.166356	0.415998	1.18741
0.588792	2.80423	0.315485	0.0665425	0.142036	0.285452
0.236625	1.54147	0.218984	0.63137	1.60467	0.266673
0.16035	2.72779	0.686026	0	0.857692	0.413334
0.232396	0	0.283406	0.195931	0.202821	0.36963
0	0.588373	0	0.17375	0.939989	0
0	1.21018	0.181868	0	0.116435	0.26617
0.175847	0	0.305588	0.495002	1.21909	1.10613
0.185749	1.49359	0	0.625369	5.38538	0.338257
0.131083	2.11361	0.18558	0.136717	1.67471	1.41936
0.278726	0.607323	0.5713	0.730999	1.01297	1.0929
0.0600952	0.596824	1.03924	0.368	1.70819	0.310049
0.375488	0.409264	0.904909	0.539248	1.15021	0.43992
0	0.740573	0.0705202	0.691302	0.63993	0.475532
0.17653	0.351559	0.631962	0.118298	1.13898	0.681277
0.210333	0	0.541274	1.2405	0.292964	0.339411
0.259787	1.61186	0.712007	0.145329	0.51431	0.786564
0.123946	0	0.248128	0.126697	0.908952	0.170053
0.298598	0	1.01277	0.0745275	1.35939	0.152801
0.0600952	0	0.249458	0	1.94923	0.308683
0.195309	0.184231	0.780786	0.161589	0.0754603	0
0	1.52364	0.548329	0.0558956	0.165448	0.519528
0.0563393	0.531839	0.378987	0.0819803	0.073875	0.0976546
0.201794	0	0	0.389466	0.219723	0
0.213559	0.693043	1.04077	0.0633484	0.401715	0.110392
0.181143	1.93884	0.136235	0.608833	0.0798992	1.15851
0	2.18999	1.27937	0.268299	0.491809	0.216539
0.147692	0.43767	1.23223	0.0708012	0	0
0.155783	0.5786	0.41975	0.372249	0.0665826	0.276144
0.0579659	0	0.778747	0.111791	0.255709	0.411078
0.0579659	0	0.196821	0	0.367686	0.514045
0.325184	1.12793	0.233808	0.507874	0.301925	0.356115
0.430472	0	0.23867	0.525811	0.243723	1.1118
0.255412	0	0	0.155059	1.66791	0.941636
0.674134	0.352781	0	0.32172	0.215498	0.35088
0.358664	0.753425	0	0.170881	3.22998	0.924
1.16316	0.678372	0.749283	0.0474669	0.0600952	0.0610227
0.178689	0.34505	0.0896872	0.249814	0	0.538144
0.128116	0.0976556	0.550152	0	0.125824	0.628558
0.0606867	1.01256	0.135214	0.433531	2.16845	2.06601
0.232632	2.61532	0.27961	0.0980983	0.113078	0
0.104516	0	0	0.0569603	0.185448	1.66634
0.0505723	0	0.630746	0.206023	0.359022	0.067341
0.160046	0	0.441376	0.181835	0.468331	0
0.15846	1.88809	0.297463	0.221512	0.834527	0.601935
0.282117	0.772256	0.0638512	0.201859	0.344887	0.811453
0.337654	0.217346	0.496725	0.300624	0.423607	0.634341
0	0	2.61809	0.749978	0.748037	0.827357
0.288351	2.40244	0.300476	0	0.0904623	0.209505
0.15239	0	1.28052	0.117085	0	1.24957
0.0591488	0	0	0.228116	0.50522	0.533339
0.114601	0.994567	0.770861	0.268663	0.935743	0.367856
0.336492	0.162759	0	0.925405	0.209194	0.793233
0.17375	1.12937	0.202821	0.150327	1.72548	0.610968
0	1.43382	0	0.804907	0.477622	0.766214
1.28572	0	1.49258	0.628384	1.16699	0.12019
0.176086	0	0.179747	0.101307	1.41601	1.15818
0.504555	0.601524	0.45485	0.880719	0.874839	0.552125
0.242118	0	0.124452	1.19587	2.5708	2.0487
0.159155	0.166014	0.13961	1.1651	1.34814	1.78892
1.23351	0.544028	0.151301	0.498366	0.710315	0.365849
0	3.13043	0	0.277831	0.599771	0.204123
0.203176	0	0.504274	1.23649	0.101411	0.112679
0.0643392	1.54254	0.201717	0.480937	1.52179	1.13122
0.115133	2.05554	0.801963	1.0366	0	0.333247
0.340508	0	0	0.111111	0.582173	0.0563393
0.108361	1.15255	0.151043	1.08312	0.101247	0.255709
0.606143	0	0.13897	0	0.816987	1.11094
0.104974	0	0.77939	0.114379	1.04606	1.22521
0	0.455143	0	0.117647	0.980831	0.456746
0.0948156	0.146483	1.69547	0.434641	0.828187	0.667728
0.247479	0	0.416014	0.422293	0.64659	0
0.762476	0.617088	0.55964	0.0515778	0.221601	0
0	3.09993	0.10288	0	0.199461	0.153994
0.224848	0.253904	0.0563393	0.0676958	0.455144	0.092229
0.461173	4.61138	0.0563393	0.058025	1.27691	1.59615
1.22876	0	0.321322	0.145063	0.348256	0.71626
0.445897	3.54522	0.410892	0.976754	0.0600952	2.68982
0.464052	0.273435	0.63191	0.099932	1.1531	0.651932
1.23084	0.730221	0.259161	0.5198	0.387564	0.172774
0.176471	0	0.575292	0.255285	0.290147	1.09979
0.147059	0	0	0.393281	0.510632	2.25807
0.168715	0.218109	0.350596	0.711161	0.92772	2.3937
0.820675	2.2916	0.293131	0	0.360661	0.178016
0.285452	0	0.0563393	0.642383	0.17653	0
0.112679	2.48652	0.500794	0.552849	0.0563393	0.829096
0	2.32386	0.415034	0.221933	1.02433	1.45216
0.184981	4.34822	0.429857	0.426323	0.135214	0
0.722089	0.479736	0	0.161181	0.430217	0.454553
0.605869	0.364143	0	0	0.244137	4.93069
0.419607	0	1.38175	0.329594	0.210212	2.02265
0.449157	0.613628	0	0.212758	1.19547	5.03182
0.642093	1.43026	0.256345	0	0.184668	0
0.36634	1.20892	0	0.058025	0.221601	0.539054
0.391669	0.120964	0	0.728536	0.142726	0.062499
0.652616	0	0	0.0515778	0.247893	0.083861
0.219206	0.191868	0	0.377473	0.075119	0
0.213296	0.0635998	0.64398	0	0.078875	3.03752
0.0967083	0	0.401887	0.0749104	0	0.0585928
0.103156	0.239435	0	0	1.85747	2.90553
1.62524	0	0	0.0563393	0.431655	0
0.148286	0	0	0.101411	0.191908	0.210611
0.728655	0.1272	0.197608	0.131458	0.342993	0
0.233019	0.119717	1.44333	0.112679	0.520754	1.18081
0.603252	0.112235	0.833187	0.0644772	2.63122	0.511726
1.43853	0	0.827998	1.20668	0.0563393	2.08049
0.229113	0.410082	1.98079	0	0.0638512	2.44262
0.161506	0.0561175	2.38105	0	0.320731	1.23658
0	0.783811	0.743785	0	0.169018	1.10604
0.289208	1.76921	0.602468	0	0.56857	0.506972
0.401586	0	0.35264	0.270429	0.48264	1.51773
0.259161	0	1.56721	0.112679	0.465738	1.23641
0.147336	0	0.705642	0	0.574857	1.10191
0.116642	0.0985411	1.10831	0.14708	0.349304	0
0.36739	0.0858261	0.660639	0	0	0.644996
1.00582	0.177374	0.53755	0.208554	0.651888	1.8621
0.730011	0.872051	0.475795	0	0.731113	2.1272
0.588529	0.320417	0	0.0901428	0.224683	0
0.0647246	1.19079	0.975321	0.300476	0	1.57218
0.10635	2.00506	0.179033	0.0976547	0.641552	2.2916
0.163298	0.262957	1.39117	0	0.658855	1.64849
0.888534	3.31528	1.29644	0.078875	0.384759	0.757062
0.121787	0.308025	0	0.267157	0	0.925992
0.181824	0	0.167173	0.135214	0.63226	1.34651
0.124646	3.38615	0.496545	0	0.731578	0.489809
0	0	1.2104	0.335174	0.750965	0.432124
0	1.94806	1.98993	0.398323	0.0713631	1.04635
0.723864	0	0.23871	0.17014	0.259971	1.00311
0.291604	0	0	0.176912	0.155872	1.18488
1.32939	0	0	0	0.153994	0.153388
0.0583208	3.59387	0	0.0550528	0.958046	0.0598586
0.123503	0.312497	0.0850265	0	1.34657	0.0626645
0.16467	2.6582	0.280957	0.106867	0.273573	0.659938
0.0514595	2.37507	0.144175	0.235771	0.446717	0
0.32591	0	0.313586	0.632858	0.177364	0.308605
0.0686127	0.96901	0.68879	0.487379	1.3655	0.112679
0.10635	1.67503	1.55113	0	0.0600952	0.262917
0.168101	3.84155	0.659692	0.0518144	0.71977	1.00415
0.154378	0	0.586038	0.126298	0.336158	0
0.21858	0	0.368804	0.048576	0.244588	0.0826309
0.236714	5.47085	0.397062	0.0971519	0.142726	0.112679
0.16467	0	0.298462	0.456614	0.0600952	0.32235
0.116642	0	0.260566	0.126837	0.187798	1.53233
0.0514595	0	0.398915	0.426821	2.29287	0.397088
0.0514595	0	1.36616	0.048576	0.668122	0
0	0.631005	0.067341	0	0.327906	0.273514
0.0994884	3.30761	0.181124	0.0512377	0.131458	0
0	0.465002	0	0.260092	0.405867	0
0.0514595	0.130967	0.35167	0.0683169	0.829205	2.24301
0.279597	0.13222	0.0823056	0.163961	0.0563393	1.45803
0.440836	0	0.168352	0.0683169	0.184042	0.0638512
0.140656	2.04934	0.643325	0.0614852	0	0
0.318011	0	0.291811	0.133218	0	0.17653
0.420452	0	0.201377	0.215198	0.0719891	0.517599
0.38945	0.871462	0.691533	0.0717328	0.0563393	0.075119
0.257776	0	1.29163	0	1.53931	0.0563393
0.456524	0	0.749083	0.158268	0.9465	0.811788
0.220211	0	0.385395	0.114431	0.181262	0.34871
0.22183	0.449922	0	0.088812	0.404754	4.29507
0.0518144	0.220576	1.39674	0.150297	0.478884	1.18414
0.345429	2.90723	1.08644	0.215198	0.993769	2.21733
0	0	1.08287	0.229793	0.105167	1.37475
0.191065	0	0.285837	0.302977	0	0.0810581
0.696256	4.3252	1.20106	0	0.348187	0.221559
0.316958	0.43135	0.982654	0.188759	0.364327	0.108078
0.471187	0	1.47299	0	0.757167	1.08969
0.233165	0.948891	0.116435	0.244566	0.707632	0
0.47014	0.185483	0.441794	0	0	0
0.338575	0.470973	0	0.426759	0.971763	0
0.0785645	0.764848	0.0600952	0.441223	2.2301	0
0.697585	0	0.078875	0.338124	1.37904	0
0.733268	0.311133	0	0.0623724	0.228523	0.340444
0.134682	0.757226	0	0.300373	0.460631	0.999466
0.123458	0.2872	0.436722	0.0492414	0.0779043	0.984137
0.774421	0.1077	0.298965	0	0.721387	1.42137
0.128135	0	0.155626	0.177269	0.172094	0.349792
0.337805	0.0957332	0.324903	0.117304	0.202023	0.154382
0.483857	0.568251	0.59793	0	0	0.176737
0.0710821	0.286126	1.19428	0.177269	0.635279	1.04961
0.187058	1.94996	0.122862	0.252773	0.0710821	1.27361
0.32174	1.98617	0.610289	0.203531	0	1.27793
0.254399	0	0.846556	0.364536	0.115976	0.894151
0.0863869	0.928702	0.262106	0.0590897	0.27922	1.49497
0.251649	2.90169	0.726391	0.667048	0.463904	0.14573
0.229113	0	0	0.108331	0.422752	0.125189
0.464698	0	0.627698	0.269186	0.713212	0
0.150238	0	0.163816	0	0	1.62869
0.47485	1.30948	0.0819082	0	1.21251	0.134624
0.353059	0.177625	0.388729	0.183835	0.238967	1.07779
0.180286	0	0.671701	0.48844	0.183317	4.65051
0.255997	0.569113	0	0.134593	0.206845	0.084775
0.199065	0.873413	1.35652	0.0525242	0.0748233	1.60892
0.385146	1.14726	0.385062	0.297049	0	0.827875
0.13897	1.21714	0.26235	0.183317	0.089788	1.34801
0	0.123353	0.632702	0	0	0.166225
0.172094	0.16961	0.326536	4.02451	0.714259	0.768305
0.246917	0.241566	0.584864	0.698167	0.194541	1.06124
0.333814	1.50145	0.45776	0	0.340657	0.838127
0.841706	0	0.393979	0.153225	0.247748	0.542674
0.190799	1.06153	0.457144	0.190799	0.371839	0.149365
0	1.6796	0.14104	0.0800609	0.0638512	1.96543
0.0561175	0.950653	0.88212	0.224769	0.142726	1.47862
0.199155	1.82827	1.91889	0	0.657429	2.57946
0.630157	0.154191	0.773485	0.264506	0.264494	0.108996
0.985803	0.33408	0.0556739	0.0537959	2.07669	0
0.206577	2.94672	0.319256	1.01783	0.873544	0.147439
0.502359	6.44066	0.540857	0.1514	0.462919	4.40843
0.614841	15.0301	0	0.572768	0.172774	0.258361
0.721826	3.88557	1.67429	0.469132	1.40553	1.86755
0.641329	0	0.225357	0.3829	0.212962	3.72108
0.353059	3.48945	0.142726	0	0.914574	1.38347
0.127702	0.363142	0	0.246828	0	1.5217
0.180286	0	0.244137	0.289812	0	0.166858
0	1.77271	0.075119	0.0980983	0.575344	2.16814
0.308095	0.5688	0	0.112338	1.04619	0.428531
0.0638512	0	0.0600952	0.204541	0.608657	1.10091
0.108923	2.79832	0.342658	0.410593	0.785193	2.46396
0.289208	2.47808	1.07569	0.217668	1.47772	2.6472
0.30949	0.730574	1.28783	0.185821	1.02196	1.42325
0.232869	0	0.515908	0.183478	0.101411	0.746554
0.0826309	0	1.39005	0.744832	0.579915	0.36628
0	0	0.0582173	0.44393	0.736844	1.45185
0	0.853825	1.14947	0.164951	0.680377	0
0.522077	2.61568	0.66982	0.0510159	1.16209	0.970628
0.101411	6.28213	1.51618	0.0986307	0.851357	0.0807377
0.161506	0.47765	0.636532	0.377346	0.365573	0
0.17653	1.99865	0.330992	0	0.260846	0.729857
0.184813	2.41234	0	0.166652	1.3521	0.943336
0.136178	1.16803	0.24902	0.15985	0.174883	0
0.191529	0	0.988119	0.571378	0.630429	0.128492
0.116724	1.08147	0.339254	0.236374	0.383817	0.663312
0.131314	2.67276	1.2392	0.622885	0.169232	0.9476
0.281647	1.4144	0.416445	0.612115	0.250519	0.170467
0.280867	2.56677	0.363056	0.332964	0	0.777356
0.402409	0.363328	0.537953	0.284101	0.0745275	2.5218
0	0.298337	0.165025	0.830539	0.289138	0.860491
0.316127	0	0.766578	1.03343	0.180463	0
0.0875429	4.81761	0	0.290516	0.178866	1.27091
0	4.05499	0.184042	0.0561175	0.0782539	0.540488
0	2.5894	0.228534	0.382248	0.111791	0.204854
0.991626	2.54919	0.078875	0.235693	0.521693	2.03712
0.359555	0	0	0.112235	0	1.58837
0.359212	2.35953	0.655959	0.785645	0.898146	0.272404
0	2.18206	0.0676071	0.0598586	0.326768	1.13055
1.20628	0	0.430516	0.295552	0.330524	0.133632
1.17022	0.706373	0.180286	0	0.620685	0.282714
0.0990151	1.03425	1.06451	0.382222	0.996012	0.259114
0.398189	0.258387	0.13704	0.291276	1.04883	0
0.507852	1.33412	1.14258	0.368927	0.116435	1.61008
0.356135	1.61608	0.276772	0.193294	0.108923	2.1757
1.09646	0.116435	1.61116	0.0660939	0.640352	0.604218
0	1.73983	0.270902	0.79473	0.791413	0.247893
0.0990151	0	0.129388	0.986551	1.31573	1.63857
0	0.34519	1.62082	0.390417	0.782091	0.340925
0	0.0938988	1.15615	0.52729	0.225357	0.326768
0.385918	0.357865	0.0924201	0.183317	0.202821	1.39624
0.785941	1.0489	0.693855	0.25814	0.727531	2.02408
0.0479105	1.5908	1.28582	0	0.322481	1.04239
0.143732	2.18378	0.901372	0.32819	0.44143	2.29
0.281075	0.231954	0.298588	1.90678	0.131458	0.757998
0.966454	0.632871	0.729967	0.64337	0.872246	0.394062
0.46148	0	0.0635998	0.401371	0.982855	0.700167
0.140538	0.639094	0	0.344681	0.567149	0.77445
0.146926	0	0.345548	0.904796	0.451921	2.41639
0.105403	0.569906	0.444132	0.102682	0.594142	1.0535
0.407127	2.69381	0.695882	1.21721	0.0676071	2.14189
0	1.04132	1.38636	0.320821	1.3619	3.32017
0.146926	1.12536	0.713704	1.31755	0.421266	0.188045
1.45634	0.112236	1.07984	1.36513	1.35921	1.66723
1.82748	0	0.858497	0.733929	1.83134	0.223721
0.692748	0.407256	1.83762	0.382961	0.359438	1.0828
0.709051	0	0.886271	0.301896	0	2.24616
0.117085	0	0.326518	0.133795	0.148464	1.21937
0.181957	0	0.503061	0.315618	0.0742318	0.171413
0.989844	0.435537	0.525416	0.0514595	0.0593855	2.48017
0.580679	0	1.29082	0.113211	1.02637	0.200244
0.84614	0	0.956375	0.363647	1.18205	0.447582
0	0.302288	0.282438	0.43569	0.167022	0.173607
0.174045	0.444218	0.82702	0.121787	0	1.38163
0.674375	0	0.29811	0.332771	0.877505	1.30853
0.401887	0.245235	0.0563393	0	0	0
0.478889	0.411794	1.48719	0.29675	0.258288	0
0.52741	1.01591	0.604333	0.926957	1.03524	0
0	0.545994	0.364327	0.521456	0.436886	0.092229
0.295814	0.179577	0.367457	0.10635	0.0630971	0.625302
0.256212	1.21963	0.0638512	0.0720433	0.746417	2.56896
0.074175	0	0.605444	0.185254	0.411277	3.1044
0.174045	2.42681	2.35543	0.305568	0.123946	0.363706
0.509479	1.27147	1.86603	0.21613	1.18702	2.11145
0.456737	2.11137	0.316074	0.0686127	1.02287	0
0.174796	1.04544	0.0863869	0.450442	1.07067	0.516309
0.85703	0.53146	0.131458	0.891983	0	0.226697
0.186703	0	0.0686803	0.1904	0.653953	0.407635
0.0537959	0	0.0784796	0	0.078875	0.352887
0.37222	0.144753	0.660484	0.0789046	0.820403	0
0.463964	0	0.631202	0.150948	0	0
0.0501582	0	0.0638512	0.132651	0.642893	0.551436
0.103451	0.418463	0.101411	0	0.284826	1.74931
0.0783722	0.688762	0.398131	0.298465	1.06803	0
0.43575	0.197312	0.416911	0.759459	0.531394	2.14647
0.492533	0.959575	0.468618	0.21613	0.262447	0.316924
0.244521	1.02567	0	0	0.594055	1.93332
0.0783722	0.313632	0.101411	0.219561	0.632721	0.220502
0.0501582	0.108565	0.725786	0.337155	0.310511	0.0860468
0.642773	1.14538	3.01453	0.25099	0.162758	0.0561175
0.0470233	3.33392	1.35736	0.802092	1.31888	2.45928
0	0.626139	0	1.03183	0.451566	0.0561175
0	2.55362	0.995148	0.103629	1.71163	0.1272
0.270422	1.29644	1.1272	1.25074	0.303034	0
0.294157	0	0.886551	0.362224	0.604198	0.165706
0.0501582	0.859202	0.610332	1.38985	0.484481	0.207011
0.158312	0.356908	0.231952	1.35394	0.35167	1.94108
0.123515	1.18468	2.10341	0	1.20431	0.0635998
0.200633	0.60156	0.224782	0.78909	0.189303	0.237674
0	0.736185	0	0.658536	0.117847	3.16233
0.191228	1.58547	0	1.33223	0.519087	1.37012
0.0540768	0.155018	1.25167	1.15525	0.960108	0.846625
0.201678	0	0.17514	0.103363	1.54776	2.49014
0.0470233	1.14838	0	0.803644	1.15453	0.106574
0.376037	0.164707	1.39861	1.10598	1.12188	1.80699
0.266466	1.2478	1.06591	0.278763	0.644961	1.54439
0.205391	0.970729	0.123503	0.372105	0.554686	0.463839
0.513495	1.45081	0.688405	0.327832	0.916308	0
0.275199	0	2.7389	0.0981944	1.00592	1.08252
0.114624	0	0.494235	0.813638	0.460598	1.91385
0.727826	0	0.144752	0.0551267	0.112235	0.0570195
0.478099	2.8597	0.59495	1.26103	1.52889	0.237519
0.952503	0	0.279853	0.0585721	0.300214	0.0534558
0.702511	0.495148	0	0.399669	2.29711	0
0.537959	2.15939	0.130449	0.312306	0.844253	0
0.474479	0.221588	0	0.429421	0	0.245897
0.055452	0.347081	0.0772008	0.614852	0.133748	0.959227
0.890718	0	0	0.660397	0	0.0534558
0	1.02186	0	0	0	0.931401
0	0.145329	0.185282	0.646189	0.474596	0.761811
0.136782	0.47111	0.436909	0.601839	0	0.0563393
0	0.145329	0	1.56441	0	1.32227
0.0961169	0.502932	0	0.149647	1.88115	0.243999
0	0	0.0772008	0.573448	0.49136	0.40781
0.114601	0	0.978726	0.633837	0.751045	2.43131
0.370296	0	0	0.161033	1.42003	0.383646
0.373529	1.62968	0.316041	0.468459	0.649507	0.108923
0.326603	0	0.0703114	0.437879	1.30626	0.22013
0.277231	0	3.40641	0.779138	0.227371	0.787967
0.32099	0	2.05311	0.110608	0	0.647599
0.34815	0.144156	1.05475	1.2363	0.430509	0.385436
0	0.392943	1.02424	2.98534	0	0.396074
0	0.199959	0	0.328572	0.0911916	0.642268
0.491894	1.90151	0.0867854	0.261882	0.151986	0.894007
0.908055	0.424086	0.124998	0.117115	0.898412	0.721535
0.294093	0.159069	1.03013	0.339958	0.929234	0
1.59581	0.452233	0	1.06867	1.41838	0.0813785
0.4642	2.6351	0.825283	0.169166	0.149047	2.25949
0.261113	0.852544	0.700861	0.387129	0.157691	0.882963
0.175687	0.530124	0.246164	0.257002	0.0660101	0.938565
0.103156	0	1.21179	0.221217	0.0623429	0.96639
0.599771	0.585998	2.00044	0.149647	0.839225	0
0.138615	2.21095	0.238886	0.648621	0.309289	3.35947
0.170851	0.741515	0.110982	1.23621	0.186319	0.48
0.577026	1.64989	0.425373	0.625701	0.365185	0
0.917774	3.79577	0.321283	1.12435	0.149055	1.02906
0.435853	0	1.14975	0.315559	0.115518	0.0813785
0.276151	0.27447	0.419003	1.53008	0	1.12949
1.75159	0	0.838555	0.556034	1.02097	1.34365
0.053234	2.28292	0	1.08888	0.145329	1.2613
0.252861	2.13254	0.620358	0.711887	0.474461	0
0.430863	0	0.647061	0.246015	0.268299	0.189883
0.0598882	0	0.162761	0.105167	0.84938	0.108505
0.379084	0	0	0.244137	0.980303	1.506
0.193317	0.160434	0.276646	0.266673	0.574661	0.307923
0.201984	0.700484	0.388272	0.180286	0.0563393	0
0.0632154	0	0.326392	0.075119	0.349107	1.06348
0.0499069	0	0.0600952	0	1.90996	0.396042
0.0698696	0	0.172774	0.202508	0.524034	0.135687
0.212936	0.757703	0.371839	0.116435	0.112679	0.444224
0.302768	1.29886	0.61062	0	0.894143	0.779315
0.21959	5.12105	1.0434	0	1.06054	1.47636
0	0.244009	0.298144	0	0.704648	0
1.46227	1.87855	1.09199	0.0713631	0.813427	2.0843
0.670415	0.417959	2.11107	0	1.47579	0.846819
0.129758	0.142165	0.981569	0	1.40035	0
0.0565611	1.23195	1.28308	0	1.09174	0.198282
0.518426	0	0.213463	0.232869	1.93919	0.341407
0.109795	0	1.27034	0.584051	1.76161	0
0.0938988	0	0.928397	0.0598586	0.180286	0.233714
0.99251	0	0.356815	0.119717	0.232869	0.57437
0.205638	0	0.674193	0.375467	0.163826	0
0.225357	0.480397	1.46026	0.0561175	1.618	0.25712
0.374711	1.15593	0.985214	2.10322	1.64038	0.059622
0.837577	3.75167	0.806881	1.16787	1.89012	0
0	0.171796	0.585315	0.139358	0.123946	0.135392
0.059344	0.859915	0.130473	0.0561175	2.31088	1.01771
0.60283	0	0.958703	0.179576	1.98872	2.87736
0.129751	0.843427	0	0.282444	1.19797	0.0633484
0.0638512	0.363644	0.947495	0.174588	3.00297	0.302729
0.368145	0.983622	0.260562	0.067341	0.436281	0.190426
0.112679	0.0965052	0.964833	0.168352	2.72605	0
0	1.6078	0	0.413399	0.0872562	1.41855
0	0.0919097	0.164877	0.525634	0.275491	0.0732408
0.172774	0.702511	0.623908	0.508383	0.187171	0.911204
0	2.9617	1.00175	0.168352	0.552586	1.61392
0.218263	1.72083	0.428086	0.520022	0.299896	0.342518
0	1.33941	0.297083	0.0598586	2.04566	0.408684
0	0.362426	0.247316	0.179576	1.4152	0.402824
0.210333	1.45727	0.930208	0.203894	1.94567	0.332025
0	0.179224	0.154985	0.168352	1.69446	0.0976544
0.184042	0	0.257209	0.437716	1.31672	0.26283
0.151894	0	0	0.477901	0.157129	0.868772
0.158223	0.458591	0.496036	0.115976	0.920458	0
1.12708	1.34029	0.386863	0.768299	1.06887	0
0.626564	0	0	0.230119	1.80983	0.238207
0	0	0	0.810983	0.280587	0.0732408
0.650825	2.91554	0.103986	0.186322	0.527504	0.935918
0.20569	0.636411	0.239576	0.17463	1.50895	1.38425
0.147148	0.252206	0.146482	1.50233	0.123458	1.06415
0.450936	0	0.133068	0	0	0.0752743
0.167376	0.117748	0.140185	0.0845828	0	1.46264
0.365496	3.35346	0.19064	0.408275	0.067341	0.413566
0.914024	1.82307	0	0.990595	0	2.57698
0.286931	0.263718	0.680852	0.263508	0.527182	1.47926
0.70708	1.35916	0.500502	2.02476	0.336093	0.844299
0.570446	0.312173	0.105467	0.11191	0.0793778	1.20469
0.610217	0.0927191	0.0976547	1.432	0.398524	1.26037
0.129802	2.68485	0.397896	0.0487978	0	1.42583
0.503372	0	0.674273	0.743854	0	0.787097
0.345684	0.373317	2.24723	0.165913	0.640251	0.676071
0.0683169	0	0.376947	0.696182	0.204114	0.255405
0.0546535	2.49571	0.845038	1.19627	0.156951	0.923715
0.469703	0.441676	0.815444	0.454185	0.908255	0.531467
0.661033	0.710279	0.440689	0.369237	0.0720876	0.599127
0.0819803	0	0.568211	0.312306	0.468484	1.18463
0.225446	0.927083	0.980818	0.0553042	0.060073	0.886612
0.18104	0	0.294117	1.34682	1.3256	0.262917
0.387699	0.350725	0.700983	0	0.487334	0.737127
0	0.368601	0.722787	0.0910892	0.268914	0.733833
0	3.35187	0.524434	0	0.310377	0.648648
0.50709	0.482376	0.0713631	0.636463	0.481018	0
0.522918	0	0.0957768	0.585574	0.469334	0.136836
0.390657	0.116912	0.221601	0.0618105	0	0.803026
0	0	1.28071	0.1608	0.060073	0
0	0.334369	0.931587	1.03126	0.211457	0.112679
0.123991	0.206797	0.17653	0.365983	0.844723	0
0.344949	0.183819	0.686226	0	0.386507	0.490749
0	0.361191	0.831349	0.0487978	0.508969	0.64978
0.0839095	0.146673	0.0558956	0.289534	0.684523	0
0	0.338917	1.05015	0.410918	0	0.528442
0.0969671	0.173336	0.77136	0.256792	0.338246	0.714976
0	0	1.53716	0.318812	0	0.307988
0.277544	2.72985	0	0.107355	0	0
0	4.64412	1.21062	0.252529	0.456687	0.829498
0	1.28207	0.824565	0.870886	0.209276	0.801961
0	2.46032	0.348416	0.830583	0.227534	1.20436
0	2.6293	0.305563	0.0595777	0.65576	0.255405
0	0.618412	1.25669	0.7276	0	0.159471
0.0770954	2.94725	0.685562	0.381594	0.218556	2.01057
0.138772	0.165744	0	1.62014	0	0.850341
0.335794	1.60578	1.74509	0.507633	0	0
0	0	0.150256	0.75632	0	0
0.1619	2.08823	0.425957	0.0560731	0	0.0673987
0	2.90482	1.19023	0.0630823	0.158601	0.193771
0.308382	0	0.241701	0.0595777	0.93917	1.27039
0	2.22706	0.431818	0.438071	0.641101	0.0673987
0	0	0.573147	0.171724	0.69282	0.795972
0.460003	2.10965	0	0.695657	1.42357	0.912575
0.0822351	2.28533	0.0638512	0.119155	0.336106	0
0.0770954	0.541997	1.31885	0.168219	1.62737	0.138019
0.200448	1.14172	0.990493	0.483631	0.880097	0.243442
0.796653	0	0.465314	0.140183	1.18907	0.537084
0.50369	0.943077	0.600329	0.157706	0.215272	0
0.216061	2.13284	1.43234	0.129669	1.05988	0
1.21043	0	0.450152	0.313659	2.02808	0.3391
0.325696	1.64845	0.798158	0.217283	1.03302	0.610801
0.360571	1.24305	0.0638512	0.857452	0.249295	0
0.377358	1.05939	0.463075	0.126165	0	1.7366
0.531863	0	1.04813	1.10744	1.13617	0.229113
0.230233	0	0.298252	0.168219	0	1.71874
0	4.02647	0.480842	0.255834	0.121132	0.667872
0.0513412	1.85424	1.09519	0.947383	0	0.390398
0.975687	0	0.0593855	0.413539	0.798499	0
0.205365	0	0.538102	0.625366	0	1.1025
0.3232	0.821372	0.426572	0.266673	1.48218	0
0.834295	0.11808	0.122483	0.0645341	0.772456	1.07675
0	0.181662	0.311774	0.309866	0	0.0627781
0.284245	0.108997	0	0.593203	0.65111	0.468868
0.345997	0	0.215891	0	0	0.252024
0.60272	2.67674	0.208167	0.358693	0.15078	0.0938988
0.101411	0	1.1102	0.142726	0	0.0713631
0	0.149591	0.155887	0.13897	0	0.200339
0.397505	0.673198	0.66192	0.135214	0.0841762	2.00891
0	0	0	0	0.744849	1.01096
0.670437	2.15432	0.9264	0.0976547	0.304905	0.397125
1.54068	0.293329	0	0.191554	1.29212	1.12343
0.855191	0.097654	0.0563393	0.0563393	0.145371	0
0.701143	0.569178	0.0856357	0.172774	0.0710821	0.278207
0.213616	0	0.557621	0.284279	0.112235	0.319843
0.845453	0	1.63371	0.34104	0.158559	0.318329
0.110253	1.01745	0.761139	1.0938	0.177705	0.119183
0.360993	1.43416	0.62587	0.353059	0.234832	0.115859
0.713838	1.06807	1.26206	0.135214	0.19877	0.112235
0.237453	0	1.49193	1.03495	0.280781	0
0.855522	0	0.738888	0.187798	1.48105	0
0.672071	0.55792	0.481266	0.371839	2.52951	0.108494
0.509504	0	0.569904	0.3155	0	0.584652
0.0962648	0	0.428749	0.319256	1.80166	0
0.79365	0.172331	0.0573645	0.165262	0	0.542212
0	0.904699	0.183317	0.187798	0.670114	0.448999
0.0492414	4.17057	0.0635998	0	0.0583622	0.27794
1.21362	2.79886	0.886606	0	0.708128	1.32005
0.636035	3.01845	0.427896	0.127702	0.134233	0.143144
0	0.206797	0.366028	0.135715	0.593349	0.996589
0.173986	1.43089	0	0.236625	0.124506	0.769765
0.173986	1.59843	0.0672966	0.116435	0.07198	0.137092
0	2.91849	0.306938	0	0.795671	0.747683
0.354538	1.92459	0.216662	0.131458	1.7713	0.131458
0	2.31394	0.0492414	0.386863	1.59692	1.09917
0.118179	0.531362	0.288883	0.427312	0.445418	0.0676071
0.118179	0	0.384083	1.85831	0.626323	0.512794
0.068938	1.17427	0.193683	0.45447	0.394549	0.831275
0	1.69818	0.185476	0.375595	0.730945	0.12019
0.310221	0.304158	0.907878	0.127166	1.95971	0.195309
0.219425	0.696554	0.841968	0.232869	0.135051	1.32351
0.0563393	0.643336	1.41934	0.885691	0.624072	0.542251
0.38262	0.902565	0.570731	0.12019	0.374312	0.630726
0	0.0851476	1.24678	0	0.894948	0.22026
0.409086	0.175972	0.688644	0	0.225538	1.23904
0	0.953956	0.693595	0.988754	0.120531	1.56842
0	0	2.2315	0.653325	0.843649	0.466521
0.20664	1.51326	2.0226	0.108923	0.0657439	0.349616
0	0.861568	0.112309	0.561828	0.962101	1.94465
0.12568	1.51204	0.545413	1.06669	0	0.381941
0.0676071	0.675539	0.532197	0.49829	0	0
0.0676071	1.42772	0.532562	0.456035	0.467483	0.154461
0.240381	1.07298	0.123178	0.172774	0.338036	0.421074
0.0938988	0.161781	1.51331	0.796262	2.2648	0.0891643
0.332572	0	1.05335	0.0575913	0.896622	0.293403
0.388741	0	1.946	1.50801	0.356815	0
0.328432	0	0.752349	0.133336	0.266673	0.380228
0.439702	1.11231	0.648969	0.43841	2.27816	0.113482
0.105167	0.737781	0.215541	0.856357	0.180286	1.65316
0.0563393	0.207946	0.527174	0.490152	0	0.935997
0.116435	0	0.172026	0.131458	0.50142	1.14704
0.756876	1.70785	1.11725	0.353059	0.660422	0
0.13897	0.385231	0.97549	0.431934	0	1.01661
2.7008	0	1.56918	0.199065	0.181937	1.30069
0.0638512	1.14155	1.75938	0.123946	0	0.377327
1.17895	1.5991	0	0.203447	0	1.93457
0.247893	1.25959	1.3459	0.1262	0.506183	2.19343
0.0563393	2.27843	0.195635	0.112679	0.116714	2.23581
0.3265	1.10545	0.29928	0.133528	0.130445	1.2321
0.0863869	0	0.319416	2.53752	0	0.0636878
0.12019	0.59191	0.889601	0.571371	0.980295	0.117651
0.249395	0.20172	2.3766	2.08009	0.102983	1.12166
0.390759	0	0.757809	0.104915	1.53967	2.3843
0.506723	0	0.0978174	0.244802	0.145035	0.581682
0.385813	0.125602	0.0905717	0.134588	0.520092	2.62374
0.562322	0.244136	0.137669	0.652276	0.315815	0.290341
0.178068	0.147604	0	0.165321	0	0.553124
0.159931	0	0.0579659	1.10656	0.577067	0.546459
0	0.520144	0	0.807211	1.648	0
0.453965	1.10483	0.054343	0.0921982	0	1.04901
0.0560583	0.194533	0.839246	0.405443	0.163057	0.576139
0.851886	0	0.642733	0.669141	0.223746	0.607939
0.443709	1.63161	0	0.586254	0.109849	0
0.333149	0.942424	0.286569	0.200569	0.792169	0.396564
0.220936	0	0	0.293452	2.2268	0.828424
0	0.406147	0.840444	0.224618	0.69221	0.216988
0.0741948	0.206159	0	0.496333	0.399182	1.48564
0.961671	0.092229	0.134046	0.282584	0.496744	0.119717
0.394996	0.685348	1.13511	0.344978	0	0.209505
0.188406	0	0.10144	0.458293	0.406783	0.938297
0.234762	0	0.390391	1.40541	0.725429	0.0799006
0	0	0.516259	0	0.425973	0
0.331648	0	4.1071	0.36577	0.947073	0.392666
0.832951	0	1.16454	0.166652	1.22834	0.067341
0.059622	0	1.5112	1.49486	0.202023	1.80283
0.0857067	0	0	0.557922	0	0.995023
0.430685	0	0.116435	0.108686	0.422752	0.101411
0.149635	0	0.473504	1.16199	0.25627	0.0600952
0.299787	0	0.247893	0.0637625	0.799835	0.747607
0.260846	0	0.52939	0.166652	1.34254	0.565083
0.234762	0	0.60283	0.425083	0.698143	0.361932
0.0558956	0	0.12019	0.0579659	1.26655	2.37874
0.268144	1.10826	0.257014	0.336202	0.303034	0.077936
0.137876	0.680246	0.172774	0.155783	0.460163	0.127702
0.0633484	0.0665826	0.558385	0.083326	1.30567	0.0765275
0.258052	0.25888	0.0638512	0.264987	0.676527	0
0.320468	0.291206	0.679221	0.181143	1.45756	0.374654
0	0.428904	0.933642	0.200127	1.14202	0.379351
0.0745275	0.17104	0.531995	0.331638	0.213246	0.401566
0.059622	2.1898	0.785394	0	0.421878	1.12317
0.690526	1.19357	1.7319	0	0.0938988	1.44835
0.254963	0.130206	0.549216	0.177521	0.537914	1.64366
0.176071	1.02537	1.87547	0.054343	0.460734	0.0713631
0.219856	0.215654	1.52291	0.213232	0.229113	0.275645
0.421081	1.08791	0.822953	0.0579659	0.180286	0.211629
0.141602	0.386339	0.218984	0.93508	0.506409	0.493555
0	0.48056	1.05498	0	0.503582	0.423804
0.132907	0.423171	1.05538	0	0.271195	0.329477
0.751873	0.266673	0.796546	0.260847	3.31734	0.378986
0.0745275	0.836054	0.779284	0.409384	0.866071	2.64507
0.059622	0.184813	0.0668086	0.427498	0.747979	0.388031
0.0558956	0.862921	1.90595	0.0869488	0.150238	0.305889
0	0.636059	1.29773	0	0.360571	0.0654609
0.20988	0.692604	1.59518	0.278961	0.325402	1.16069
0.0638512	0.299149	0.739923	0.054343	0.127702	0.12019
0.416285	0	0	0.339297	0.478534	0.131458
0.274184	0.233448	0.165262	0.427764	0.078875	0.548995
0.143728	0	2.25632	0.183805	0.476374	0.875132
0.255405	2.37157	0	0.302443	0.810721	2.51451
0.354311	1.45661	0.500593	0.22725	0.202821	0
0	0	0.235865	0.511103	0.378161	0.102209
0.255405	2.27524	0.339858	0.660361	0.693527	0.514489
0.424083	0.645843	0.742601	0.222794	0.562852	0.665625
0	0.776327	1.39913	1.23412	0.977542	1.7226
0	0.733176	1.35989	1.24349	0.784164	2.95004
0	3.37707	0.572132	0.173779	0.873963	0.79353
0	0.190303	0.316742	0.330849	0.608802	1.63692
0.34054	1.57591	0.454877	0.571672	0.157449	1.64572
0	0.296347	0	0.153728	0.567135	0.0638512
0.392336	0.266758	0.198844	0.0634963	0.132054	0.663171
0.0563393	0	0.450477	0.106941	0.898067	0.138344
0.0676071	3.34992	1.49114	0.248972	0.716501	0.810479
0	0.561966	2.37594	0.0501286	0.134029	0
0.405643	0	3.27313	1.08111	0.711622	0
0.118312	0	0.341748	0.434142	0.0927763	0.73088
0.689689	0	0.182384	0.543929	0	0
0	0.646145	0.190045	1.06723	0	0.0676071
0.314561	1.35547	0	0.167334	0.10158	0.0600952
0	0.112679	0.172666	0.165424	0.610261	0
0	1.01841	0.462127	1.68432	0.406319	0.135214
0	0	0	0.0534705	0	0.77304
0.214533	0.353062	0.865502	0.484577	0.15237	1.43739
0	0.191233	0.94428	1.4516	0.182844	0
0.124567	0.30864	0	0	0.795478	0.546395
0.169284	0.112679	0.635617	0.452829	0.35513	0
0.276754	0	0.350556	0.130334	0	0.285452
0.214	0.120191	0	0.309289	0.167607	0.444705
0.468991	0.346207	1.90788	0.690142	0.171839	0.116017
0	0.186111	0.93155	0.0745275	0.136921	0
0.0766569	0	0.640571	0.167157	3.42012	1.34916
0	0	1.27177	0.221098	0.0863429	1.02967
0.0702688	1.18654	1.60194	0.359595	1.45654	0
0.320097	0.850908	1.34566	0.156508	0.212048	0.130958
0.300239	0	0.717589	0.227309	0.542188	0.264795
0.341762	2.4844	0.675577	0.23973	0	0.509213
0.197391	0.165001	0.456348	0.126697	1.28118	0.229113
0.408837	1.96446	1.93275	0.350279	0.678799	0.075119
0.271838	1.43374	0.413155	0.238488	0.145329	0.416798
0.278252	0	0.853948	0.0558956	0	0.105167
0.153314	1.3777	0.340526	0	0.160234	0.122598
0.12608	0.175772	1.24268	0.0558956	0	0
0.808913	0.124885	0.17653	0.201224	1.19853	0
0.137832	0	1.82925	0.17514	2.9993	0.842283
0.897937	0	2.3534	0.227309	0.354006	1.06449
0.472797	1.79467	1.40014	0.219856	1.61745	2.05801
0.123946	0.324903	0.282417	0	0.521693	1.40522
0.404234	0.103395	0.692686	0.269679	0.912226	0.190775
0.0563393	0	1.18059	0.115518	0	0.236812
0.0676071	0.856472	1.05617	0.0558956	0.0857067	0.359577
0.0600952	0	0.206315	0.059622	0.589065	0.555946
0.0633484	0.372052	0.147924	0.423316	0.244078	1.03453
0.0558956	0	1.77859	0.247804	1.19651	0.381148
0.657577	0	1.79476	0.12297	0.634229	1.04336
0	0.122597	1.01786	0.156042	1.1649	0.0878889
0.360003	0.220585	0.180912	0.208677	0	1.66382
0.201224	0	0.90894	0	0.0558956	1.65789
0.201224	0	0.713265	0	1.19629	0.410131
0	0.271679	0.0600952	0.0857067	0.158562	0.156247
0.242836	4.12693	0.255405	0.111791	0.446205	0.760641
0.126697	0.37862	0.480762	0.630506	1.28673	0.0976544
0.059622	0.649472	0.830181	0.422944	0.591771	3.19575
0.49443	2.01037	0.432352	0.645362	0.38009	0.739287
0	0.88313	0.0600952	0.480144	0.468475	1.37163
0	2.04712	1.52447	0	0.383107	2.66371
1.02137	1.82564	0.115459	0.420871	0.0600952	0.329584
0	0	0.264883	0.258983	0	1.64084
0.735691	1.95026	1.02903	0.0931594	1.22244	1.92776
0.0883536	4.47957	2.03743	0	0.0563393	0.695145
0.363802	0.443145	0.723864	0.111791	0.0638512	0.112303
1.19457	0	0.126283	0.21613	0	0.146482
0.524697	1.13695	0.849143	0	0.476833	0
0.252728	0.204901	0.74197	0.4592	0.130989	1.34206
0.918441	0	0.352183	0.273889	0.0600952	0.249019
0.90772	0.268332	0.416911	0.259226	0.0682331	2.33711
0.429983	0	0.958143	0	0.709388	0.12019
0.404312	0	0.443748	0.461665	1.51388	1.3764
0.342241	0	0.343938	0.329784	0.180286	0.0563393
0.30163	0.38537	0.261039	0.843187	0.078875	0.307988
0.144397	0.438842	3.34946	0	0.245076	0.293446
0.125765	1.06658	0.0638512	1.0024	0.12019	1.20887
0.783338	2.66636	0.786704	0.38069	0.17653	0.503298
0.0574927	2.6885	0.470571	0.229113	0.146482	0.352169
0.241549	0.276069	0.0676071	0.0563393	0.206866	0
0.413229	0.530761	0.600639	0.0563393	0.867205	0
0.301118	0.173744	0	0.701853	0	0.0638512
0.114985	0.301914	0.13897	0.308927	0.136967	0
0.0574927	0	2.93308	0.236625	0.310854	0
0.280277	0.455135	0.135214	0.43569	0.169018	0.0563393
0.086239	0.715563	1.48339	0	0.95474	0.509379
0.336572	0.201323	1.05577	0.127702	0.344187	0.956399
0.107799	0.241255	0.077147	0.560684	0.0561175	0.0547866
0	1.59937	1.03752	0.0600952	0.909995	0.659932
0.396981	0.424703	0.0781235	0.112679	0.0589234	0.0547866
0.269497	0	0.353997	0	0.555917	0.205632
0.0538994	0.188481	0.0732408	0.552567	0	0.215494
0.781046	6.55313	0.382503	0.0600952	0.441006	0.628164
0.423693	1.70543	0	0	0.315297	0.0547866
0	0	0.264566	0.854855	0.102701	0.573636
0.97579	1.00232	0.180661	0.518391	1.08887	0.306805
0.301743	0.220576	3.18841	0.112679	0.54851	0.437568
0.49419	0	0.547777	0.285452	0.089788	0
0.304522	0.875412	1.45712	0.479969	0.179576	1.10792
0.735294	1.50258	0.912568	0.201139	1.44169	0
0.32598	0.825257	1.38439	0.162159	0.203894	0.341792
0.508858	0.204155	0.244078	0.149685	0.680448	0.51115
0.137255	1.84679	1.48947	0.374213	1.61431	0.214089
0.0555556	1.75796	0.264573	0.364858	1.03431	0.0676071
0.613876	0.401887	0	0.710821	0.206577	0.465738
1.40721	0.225847	0.0931594	0.388246	0.127702	0
0.881735	1.53519	1.76293	0.318315	0	1.50322
0.558191	0.139346	0.0558956	0	0.0901428	0.323794
2.15409	1.3217	0.167687	0.0755108	0.340153	0.46612
0.219945	0.742092	0	0.0701649	0.0901428	1.40626
0.0492414	1.14979	0.0633484	0.350825	0.420667	0.17653
0.180552	0	1.5025	0.14033	0.354311	0
0	0.5967	1.62477	0.0701649	0.309061	2.36575
0.128028	0.941559	0.251176	0	1.00908	0.749621
0	0.222047	1.53764	0.215172	0.101411	1.29053
1.08276	0	2.38414	0.244798	1.00861	0.872434
0.438577	0.375974	0.110017	0.293133	0.078875	4.13093
0	1.89399	0.256706	0.348306	0.203538	0.647085
0.318428	0.0861202	0.235986	0.865285	0.444329	0.186469
0.239641	0.17224	2.3822	0.177751	0.0773099	0.774531
3.7511	0.283928	0.537249	0.565088	0.105793	0.562494
0.288624	0.290656	0.124686	0.338663	0.248206	0.220923
0.367575	0.64914	0.640765	0.210495	0.0610342	0
0	1.97296	0.842682	0.424423	0.220944	0.152191
0.242924	0.485524	0.172774	0.318372	0.203673	0.163483
0.284417	0.148019	0.423284	0.150238	0.264666	0
0.511835	0.215301	0.0600952	0.465738	1.55741	0.750571
0.338509	0.956469	0.142726	0.116435	0.779073	1.60619
0.209387	0.435377	0.0563393	1.23633	0	0.434481
0	1.79555	0.107711	0.743276	0.101724	0.213559
0.135326	0.694476	1.1919	0.0768718	1.32197	1.25926
0.397835	0.126951	0.968327	0	0	0.757943
0.132612	2.21821	0.0826309	0.794759	0.954426	0
0.34173	0.489739	0.135214	0.146482	2.94994	0
0.146571	0.117186	0.236625	0.184042	1.00497	0.415788
0.348978	0.0703114	0.339914	0	1.09082	0.126322
0.146571	0	2.14914	0.078875	0.685034	0.716766
0.0697957	0.145087	1.07346	0.255212	0.0563393	0
0.848017	0	0.119717	0.614818	1.2716	2.66487
0.814864	0.505852	0.738506	0.078875	0.187798	0
0.0558365	0.156247	0.602328	0.253996	0.875662	0
0	0.484221	1.56207	0.172774	0.229113	0.299756
0.212211	2.4122	0.304569	0	0.90894	2.6272
0.0638512	0	2.39104	0.239755	0.25071	0.335524
0.101411	0.415961	0.168352	0.768254	0.212003	1.73395
0	0.126951	0.78476	0	0.594971	1.62266
0	0	1.33697	0.142726	0.463904	0.0605832
0.233808	1.54861	0	0.852836	0.184439	0.0697895
0.242771	4.97001	0.453575	0.0563393	0	0.272497
0.339914	1.83675	1.50684	0	0.299293	0
0.169018	0.937961	1.74935	0.161506	2.09492	0.07662
0.316037	1.16383	0	0.195309	1.27379	0.371518
0.190302	0.663839	1.86001	0.180286	0	0.0641469
0.17653	0	0.512383	0.305326	0.0860468	0
0	0	0.190799	0.0994884	1.10809	0.167643
0	0.18443	1.23868	0.27102	0.941311	0
0.2182	1.38489	0.0677151	0.543374	0.598586	0
0.545522	0.573209	0	0.37737	0	0
0.651081	0.129182	0.1272	0.10635	0.120964	0.392929
0.498079	0	0.478869	0.16124	0	1.62279
0	0.0908311	0.121962	0	0.0579881	0.121108
0.183006	0.102942	0.407232	0.642044	0.332964	0.358747
0.156318	0.339103	1.64686	0.0514595	0.488353	1.39789
0.235797	0.156835	0.463635	0.484577	0.0598586	0.785037
0.256913	0.473719	0.263752	0.528317	0.0748233	0.399253
0.472473	0	0.948136	0.154378	0.245046	1.41575
0	0.0908311	0.677151	0.205838	0.119717	1.27115
0.871933	0	1.22132	0.133366	0.235693	0.957298
0.0739065	2.31867	1.8323	0.686034	0.617647	1.19511
0.285452	0.423166	0	0.858126	0.130005	3.0491
0.0676071	3.42472	1.32312	0.275338	0.581659	0.796421
0.251071	1.13557	1.31646	0.30218	0	0.724914
0.12019	2.58677	0.896349	0.445613	0.135617	1.32462
0.218712	0.183497	1.23928	0.0760802	0.202023	0
0.161002	0.269877	1.36262	0.173898	0.545587	0.136103
0.459069	3.41547	0.844387	0.314758	0.284329	0.258869
0.142726	2.88459	0.856951	0.656293	0.123458	1.19479
0.210333	0.154487	1.0667	0.727593	0.222599	0.336963
1.14181	0.120157	0.798027	0	0.228211	0.731225
0.371839	0.219082	0.882161	0.37859	0.359152	1.03959
0.17653	0	1.31063	0	0.180878	0.396837
0.0638512	0	0.0823056	0	1.07162	0
0.179034	1.14378	0.357876	0.0905717	0.501316	0
0.320622	0.339722	0.895079	0.202881	0.231952	0
0.0600952	0.566006	0	0.983609	1.23741	0.3155
0.267925	0	0.0598586	0.054343	0.0598586	0.0696558
0	0.379645	0	0	0.0635998	2.46296
0.280992	0.0915478	0.0850396	0.648267	0.0826309	0.970623
0.579542	1.41536	0.0635998	0.303056	0.0563393	0.154588
0	1.02166	0.112235	0.456481	0.116435	0.14836
0.0563393	0.22403	0.104753	0.280831	0.252066	2.7677
0.341792	1.34447	0.142164	0.429914	0	0
0.435557	1.14217	1.47959	0.243062	0	0.0600952
1.24139	0.681584	0	0.269869	0	0
0.402175	2.21593	0.497741	0.66383	0.623027	0
0.379072	1.04374	0.112235	0.170275	0.0600952	0.142271
1.89437	0.443321	0.240577	0	0.566254	0.0676071
0.347174	1.86605	0.726658	0.242732	0	0
0.149425	2.04924	0	0.726385	0.169018	1.18091
0.238444	0.479614	2.49559	0.228241	0	0.680298
0.433607	0.722695	2.40198	0.054343	0.158507	0.247893
0.249771	0.242667	3.45127	0.0615888	0.289208	0
0.187798	0.109805	0.395794	0.100146	0.339622	5.03117
0	1.93541	0.28185	0.778632	0.0863869	0.79284
0.0938988	0	0.193772	0	0	0.302117
0.182224	0.19355	0.596109	0.143103	0.0953997	0.582725
0.1772	0.435857	0.187798	0.16786	1.5078	0
0.110801	1.5879	0.548369	0.694715	0.895993	0.287197
0.230991	0.445648	0.393381	0.280749	2.08249	0.975559
0.131458	0.19098	0.0676071	0.988318	0	0
0.618672	0.619891	1.15986	0.473545	0.890719	1.29902
0.963986	0.558615	0.307049	0.244673	0.0744076	0
0.402974	0	0.273679	0.0834295	0.41901	0
0.362449	0.135641	0.808312	0.0481324	0.685928	0
0.174652	1.67989	0.0600952	0.102682	0	1.1166
0.758702	0.184082	0.29046	0	0.782612	1.231
0.142727	1.2321	0.260162	0.1091	0.323577	0
0	0.184082	0.0600952	0.179694	0	0.232493
0	0.509659	0.214089	0.0770118	0.945709	0
0.259699	0	0	0.186112	0	0
0.112679	1.45417	0.0563393	0	0	0
0	0.719492	0	0.119261	0.63084	0
0	0.213148	1.03289	0.629892	0.958575	0
0	0.248757	0.412014	0.495764	0	0
0	0	0.0676071	0.073803	0	0.24522
0.368086	0	0.0638512	0.305908	0.302369	0
0	0.235963	0.0863869	0	0	0.692134
0	0	0.200943	0	1.14856	0.266673
0	0.845542	0	0.0705942	0	0.17653
0	0.415016	0.505019	0.152419	0	0.194371
0	0.295198	0.946098	0.206969	0	1.01144
0.320642	0.0775083	0.0883289	0.0758436	0	1.35431
0.554275	0.106574	0.539562	0	0.693578	0.0638512
0	0	0.201224	0	0	0
0.12025	2.24988	0.726816	0.36102	0	0.135214
0.332269	0.467148	0	0.386765	0	0.439446
0.154795	0.204817	0.469743	0.385094	0	0.932172
0.316446	0.107934	0.368911	0.0989264	0.328103	0.180286
0.597724	0.345684	0.360894	0.437236	0	1.21835
0.448563	0	0	0.249954	0.308803	1.50623
0.605995	1.44027	0.650426	0.0494632	0	0.150238
0.376571	0	0	0.305717	0	0.236625
0.0506314	1.81562	0.526072	0.179716	0.308803	0.552704
0.367078	1.73122	0.0670748	0.214251	0.431934	1.22411
0.113921	0.0676071	0	0.0494632	0.251649	0.355463
0.0474669	0.307988	0.323012	0.830339	0.387305	1.31558
0.0601248	0	0.180286	0.366028	1.97914	1.14844
0.806463	0.277208	0.142155	0.158282	0.261144	1.2642
1.29992	0.214089	0.324329	0.313267	0.195309	2.41332
0.291674	1.24205	0.234345	1.13858	0.788473	1.64087
0.225759	0.750397	0.189676	0.0954218	0.393106	0.0691954
0.338517	0.400586	0	0.0918877	0	0
0.0501286	0.469613	0.127452	0.268595	0	0.0585928
0.730336	0	0.860001	0.123695	0	0
0.524448	1.11727	0.349304	0.0848194	0	0.689217
0.484577	1.08066	0.400685	0.0565463	0.336158	0
0.207198	0.0976544	0.442666	0.199679	0	0
0.599204	5.38528	0.0563393	0.240122	0	0.38522
0.0534705	2.75994	0.488274	0.141366	1.47812	0.217845
0.397687	2.51027	1.44517	0.293334	1.07395	0.48799
0.160412	0	0.345548	0.0848194	0.208934	0.956626
0	0.225923	0.235686	0.177492	0.108923	0.806516
0	4.91381	0.112679	0.127229	0.150795	1.172
0	1.10936	0.841064	0.254458	1.49228	1.04228
0	1.75593	0.553758	0	0.46109	0.871387
0.167095	0	0.251649	0.0530121	0.323013	0.714527
0.422751	0	0.244137	0.155502	1.33629	0.526057
0.153728	5.75757	0.139075	0.55231	0.301876	1.26738
0.693421	0	0	0	0	0.401439
0.24563	5.49068	0.942434	0	1.79754	0.078875
0.0565086	2.79295	0.487335	0	0.664883	0.5861
0.177121	6.2226	0.475272	0	1.02941	0.122122
0.133676	4.91883	1.21515	0	2.10176	0.0552303
0.446145	0	0.206577	0	0.215272	0.618067
0.0534705	1.57976	0.153994	0	0.716337	0.353474
0.180463	1.56841	0.229113	0	0.36135	0.0552303
0.200515	0.314382	0	0	0.305875	0.141635
0.596716	1.42598	0.863911	0	0.985937	0.442328
0.893773	0.204147	0.130922	0	0.299844	0
0.0534705	0	0.290304	0	0.169018	0.638577
0.258998	2.96254	0.280444	0	0.0563393	0.509822
0.123651	0.372462	0	0	0.197277	0
0.137018	0	0.0600952	0	0.705979	0.557149
0.270695	4.25348	0.0676071	0	0.189676	0.165691
0.113625	3.89899	0.533095	0	0.221601	0
0.120309	0	0	0	0.448085	0.0552303
0.110283	2.57248	0.217845	0	1.84109	0
0.360926	2.9735	1.14493	0	0.187625	0
0	0.193773	1.1495	0	0	1.04272
0	0.420011	0.505551	0	0.140024	0
0.0668382	0.71613	0.180286	0	2.18767	0.546835
0.168581	3.77939	0.66915	0	1.36289	0.206577
0.342546	0.242357	0.426301	0	0	0
0.075119	0.319902	0.526746	0	0.495406	0.0563393
0	1.86943	0.299285	0.573232	0.852744	0.705376
0	0.233873	0.477396	0	0.184301	0.480291
0.131458	3.6221	0.0600952	0	1.32989	0.815214
0	2.86298	0.237877	0	0.18718	0.212211
0.761206	0.807146	0.153994	0	0.196305	0
0.363402	0.199087	0.169018	0.0501286	1.05181	0.32488
0.533803	1.75053	0.307988	0.190489	0.353487	0.108923
0.0638512	2.98537	0.184042	0.150386	0	0.353348
0	0.178075	0.33009	0.118638	0.289503	1.0483
0.105167	0	0.395931	0	0.706774	1.55381
0.218784	1.86612	0.169018	0.33252	2.74757	0.187798
0.127702	0.13212	1.22571	0	1.42627	0.262917
0.187093	0.9651	0.383107	0.142031	0.825128	0.758116
0.0713631	0.693083	0.527504	0.0634963	0.436258	0.108132
0.07029	1.32467	1.01486	0.0534705	0.27543	0.480543
0.17653	1.36023	1.15895	0.144441	0	0
0.116435	0.178075	0.494224	0.32171	0.534654	0
0.324085	1.72551	0.640597	0.0558069	0.43816	0.811292
0	0.566413	0	0.167421	0.0994145	2.46581
0.13897	0.438278	0.404046	0.324405	0.37001	1.44241
0	0	0.130941	0.175081	0.335123	0
0.221601	0	0.411932	0.108331	0.725074	0.911418
0	3.17871	0.14058	0	0.0604903	0.229202
0	0.416498	0.582739	0.111614	0.593071	0
0.0563393	0.761657	0.412442	0.246207	0.492545	1.20154
0.243064	0.190749	0	0	0.0814646	0.0840183
0.401887	0.128224	0.168587	0.0787862	0.0552303	0.0901428
0	0.664114	0.624644	0.0623724	1.56926	0.607187
0.0929031	0.32301	0	0.0590897	0.220921	0.31485
0.0953479	0.845601	0.23448	0.111614	0.144519	0.367641
0.080679	1.61611	0.0615888	0.183835	0.353474	0.240381
1.55615	0.274184	1.91621	0	0.0662763	0.36074
0.234244	0.555881	0.66943	0.293619	0.128871	0
0	0.13897	0.0941946	0.269497	0.504039	0.865881
0.960977	0.172774	0.236501	0.301105	1.16547	0.27794
0	0.12019	0	0.427535	0.180415	0.12019
0.447402	0	0.681659	0.154379	0.31222	1.48535
0.135687	0.379298	0.054343	0.216263	0.318392	0.131458
0.187029	0.871719	0.166652	0.0964866	0	0
0	0.194539	0.363689	0.222917	0	1.16286
0.306991	0.804558	0.420253	0	0.398592	0.617521
0.486977	0.22887	1.66516	0.379292	0.178318	0.870657
0.0550084	0.880576	0.184042	0	0.071327	0.425742
0	0.566452	0.0638512	0	0.0781927	0.241067
0.214533	1.02632	0.488065	0	0	0.0638512
0.229202	0.937243	0.0563393	0.117004	0.336792	0.368083
0.576541	0	0	0	0.250274	1.15705
0.361555	0	0.229113	0.347684	0.109088	1.11883
1.30832	2.12403	0.405237	0.221808	0.0965013	0.297104
0	0	0.140222	0.339367	0.0836673	0.66254
0.517774	0	0	0.284182	1.00907	1.59099
0.136444	2.82518	1.20238	0.123104	0.280413	0.899639
0.266581	0.94922	0	0	0.302091	0.358589
0	0	0.0638512	0.615532	0.377614	0.898627
0	0.2632	1.10425	0.182992	0.167828	0.0600952
0.111792	0	1.91683	0.212936	0	0
0.147393	1.24092	3.12406	0.0715332	0.104893	1.35363
0.224418	0.199117	1.50998	0.159702	0.257845	0
0.161506	0.772413	2.84394	0.232899	0.615422	0
0.0938988	2.21085	1.22215	0.214247	0.115976	0.713315
0.364327	2.38541	0.964177	0.0931595	0.637046	0
0.214089	1.02162	1.89392	0.17301	0.757757	0
0	0.376222	1.68636	0.470788	0.342504	0
0.195309	0	0.437716	0	1.09772	0
0.172774	0.427423	1.43083	1.08429	0.640815	0
0.323012	0.84514	1.29543	0.284654	0.682033	0
1.30895	0.442315	0.123458	0.0992222	0.77068	0.669526
0.217845	0.914736	2.52876	0.110608	0.81361	0
0.0563393	0	0.157751	0	0.0598586	0
0.0638512	0.501857	0	0.917352	0.239435	0
0	0	0	0.13085	0.45081	0
0.12645	0.719425	0	0.25993	0.112235	0
0.266673	0.0563393	0	0.0975956	0	0.258448
0.0638512	0	1.92661	0.116819	0.178556	0.491882
0.0600952	0	0.544484	0.1407	1.01654	0.801171
0.113566	3.16091	0.865803	0.211457	0	0.13415
0.21471	0.360571	1.50036	0.0618105	0.198549	2.00618
0.0683169	2.7332	0.253652	0.313932	0.627004	0.331648
0.0634371	3.16304	0.514565	0	1.57389	0.382359
0.22447	0.0638512	1.03361	0.052051	0.692983	0.3037
0.113862	0	0.517799	0	0.382023	0.845332
0.395262	1.54755	0.542568	0.337502	0.125856	0.637011
0.65481	0	0.0850455	0.237483	1.08785	0.435078
0.329385	0.116435	0.298223	0.338331	0.113684	0.119244
0.349348	0.544613	0.321134	0.330967	0.128004	0
0.115451	0.207696	0.66593	0.764499	0.738597	0.171413
0	1.78568	0.108923	0.198444	1.71123	0.236359
0.389273	0.718884	1.38517	0.294413	0	0.185387
0.322731	0.62291	0.747035	0.0813297	0.236625	0.587883
0.192973	0.298723	0.275485	0.270014	0	1.07509
0.723523	0	0	0.10941	0.0901428	0.089433
0.159702	0.388695	0.12019	0.348091	0.129436	0.668255
0.718659	0	0.0600952	0.900172	0.987246	0.924134
0.229572	1.2156	0.135214	0.177121	0.15004	0.318605
0.0499069	1.05682	0.26373	0.857385	0	0.538342
0.36432	0.240381	0.585081	0.447816	0.296704	0.320907
0.0565611	0.13897	0.426981	0.930722	0.496363	0.273925
0.36835	0	0.518169	0.153728	0	0.387543
0.0625499	0.0600952	0.331979	0.987707	0.195309	0
0.18765	0.234529	0.325603	0.073522	0.185631	0.115518
0.114675	0.424322	0.0924201	0.247762	0.0670706	0.669882
0	0.139328	0.284654	0.217224	0	0.111274
0.485283	0.230365	0.299929	0.300772	0.0638512	0.318011
0	0.699905	1.55465	0.264011	0.772767	0.137876
0.139	0.112679	1.44774	0.378428	0	1.14995
0.0555999	1.34156	1.03001	0	0.623488	0.482732
0.0729749	2.08016	0.878214	0.0701801	0.187089	0.455754
0.959968	1.79711	0.0836521	0	0.078875	0.0650637
0.325564	0.0563393	0.521043	0.0534705	1.13337	0.254921
0.11815	0.108923	0.455309	0.34166	0.0563393	0.342398
0.18765	0	0.0831658	0.0601544	0.601918	0.334466
0.249534	0.397094	0.223721	0.28072	0	0.355815
0.299441	0	0	0.0501286	0	0
0	0.568613	0.0729524	0.217224	0.309722	0.985356
0.226244	0.105167	0.856983	0	0.65786	0.0813297
0.232899	0	0	0	0.297886	0.0739799
0.537462	0.116632	0	0	1.65077	0.456014
0.053234	0	0	0.150386	0.169018	0.206224
0.0998137	0.215119	0	0.195214	0	1.62209
0.272405	0.786872	1.78961	0	1.25657	0.113862
0	3.21855	2.44761	0.125322	0.216906	0.704629
0.167652	0.264294	1.44245	0.132005	1.02048	1.70754
0	0	0.0779434	0.0601544	0.338036	0.871944
0.13897	1.36795	0.0556739	0.644473	0.735072	1.00914
0.187798	1.18159	0.68438	0.0927454	0.300948	1.19635
0.713631	2.70436	0.167022	0.0529974	0.862699	1.46499
0.0563393	0.715145	0	2.27956	0.240381	0.748907
0.6898	0.959832	0.508812	0.119244	0.0563393	0.552039
0.260234	0	0	0.049685	0	0.904996
0.184981	4.82139	0.373943	0.0563097	0.116435	0.343424
0	0.241364	1.31551	0.182178	0.112679	1.58746
0.127702	0.275733	0.300639	0.105995	1.32994	1.13371
0.206577	1.019	0.721915	0.211989	0	0.0646201
0.0563393	0.358452	4.07534	0.172241	1.28812	0.0598586
0.0563393	3.00282	3.32441	0	0.200832	0
0.581841	0	0.127991	0.165617	1.11206	0.438916
0	0.0976555	1.04593	0.79496	0.115518	0.877711
0.0563393	1.38966	0	0.158992	1.32009	0.0579881
0.247267	0.342391	0.0648755	0.0704307	0.0931594	0
0	0.637039	0.509476	0.105995	0	0.431693
0.403765	0.0933795	0.470496	0.0993701	0.0782539	0.846031
0	1.0158	0.13897	0.300726	0.424807	0.0640986
0.42484	0.902408	0.262917	0.0993701	0.137876	0.909103
0.112679	0.831365	2.28175	0.129181	0	1.23721
0	0.277366	0.213508	0.272307	0.0745275	1.715
0.117743	0.513052	0	0.0673389	0.108065	0.385135
0.217372	0	0.204386	0.0638512	0.0552303	0.989017
0.394893	1.12884	0.473257	0.346034	0.3277	0.145457
0.0670231	0.689961	0.438963	0	0.580176	0.196287
0	0.136178	0.112235	0.215967	0.478662	0.265105
0.054343	0.226038	0.329223	0.0600952	0.348925	0.110461
0	0.0583622	0.175835	0	0.31113	0.136235
0	0.0700346	1.39466	0	0.165691	0
0	0.178977	0.0600952	0.125198	1.3635	0.182762
0.129819	0.0583622	1.01874	0.186472	0	0
0.106875	0.237295	0.988255	0.27794	0.0552303	0.545617
0.0579659	0.401467	1.06643	0.0676071	0.0625943	0.940246
0.166652	2.07038	0.371839	0.154724	0	0.067341
0.15216	0.98927	0.475102	0	0	1.87757
0.148386	0.131801	0	0.0638512	0.614105	1.60704
0.473878	0.373322	0	0.0600952	0.173668	1.95223
0	0.336364	1.06077	0.215396	0.132553	0.236584
0	0	0	0.078875	0.549946	0.94307
0	0.198021	1.84843	0.294352	0.316653	0.107995
0	0.961248	1.98029	0.625221	0	0.0617292
0	1.56091	2.04582	0.774121	0.410718	0.606474
0	0.376113	0.302436	0	0.0552303	0.612061
0	0	0.146482	0.195309	0.0957324	0.0860468
0	0	0.506187	0.858467	0	0.902029
0	2.1053	0.599962	0.116435	0.398786	0.423032
0	0.108505	0.791863	0.559637	0.361705	0.146477
0	0.381318	0.768718	0.391871	0.654704	0
0	0	1.77913	0.510862	1.50584	0.56175
0	0.250858	3.03145	0	0.574566	0
0.214442	0.181358	0.381229	0	0.466041	0.0676662
0	4.08123	1.15494	0.195309	1.58209	0.207571
0	2.20019	1.10864	0	0.446757	0
0	0.313446	0	0.0600952	0.607961	0.463896
0	0.185289	0.641596	0.13897	0.104753	0.202999
0	0	0.343502	0.184042	0.617919	0.20469
0	1.35899	1.48096	0.12019	0.351643	0.556132
1.04892	0.545826	0	0.200759	1.08355	0
1.52848	0	0	0.0713631	2.01386	0.191791
0	1.66824	0	0.846842	0.111791	1.81078
0.0574927	0.717269	0	0.112679	0.059622	0
0.0606867	0.0965009	0.310033	0.509983	0.242641	0.0634371
0.156508	1.27227	0.372244	0.252588	0.160234	0
1.52675	0.112463	0.850229	0.116435	1.3991	1.15886
2.38811	0.619637	1.62877	0.172774	0.119244	2.73376
0.111791	0.204853	2.51722	0.210333	1.08923	0.848365
1.05403	0	1.13467	1.36529	0.555158	0
0.118179	1.31775	1.22933	0.687339	0.930721	0.0779434
0.0670748	1.18734	1.45872	0	0.413155	1.1425
0	0.162528	0.886032	0	1.13621	0.384487
0.0542986	0.829328	1.3891	0.0713631	0.0600952	0.770911
0.800609	0.629933	1.24131	0.0600952	0.570905	1.25756
0.921743	0.702052	3.66939	0.304858	0.405158	0.622985
0.579097	1.75932	0.423577	0	1.16667	0.310165
1.20408	1.2612	0.244137	0.125824	0.810075	0.222259
0.408743	0.59287	0.394375	0.0976547	0.116435	0.890977
0.212546	0.255092	0	0.127702	0.123946	0.484177
0.161388	0.369586	0.445831	0.112679	0.802849	0.32265
0.0980983	1.3424	0.63614	0.458977	0.409313	0.673169
0.294295	0	0	0.116435	0	0
0.34232	0.170103	2.03779	0.135503	0	0
0.0993701	0	0.199155	0.204073	0	1.00269
0	0.0600952	0.61391	0	0.500072	0.3305
0.387543	1.55309	0.270429	0.232869	0.0600952	0.0751051
0.730752	0.0563393	1.78383	0.395583	0.283233	0.0779434
0.202052	1.00623	0.6879	0.116435	0.122614	0.829906
0.261057	0.0826309	0.37234	0.078875	0.135214	0.205375
0.718777	0.887284	2.53513	0.0713631	0.846476	0.639357
0.0529974	1.56747	0.638512	0.142726	1.99039	0.0630971
0.178866	0.684841	0.829245	0	0.428179	0
0.326058	0.105053	0	0.0600952	0.080679	0.128871
0.296114	0.368083	0.0563393	0.29985	0	0.871541
0.0715332	0	0.863598	0.172774	0.249371	0.580075
0	0.103684	1.46756	0.215441	0	0.819629
0.126431	1.89213	0.0755609	0.285452	0.405223	0.895825
0.271576	1.34202	1.03648	0.0563393	0.679657	1.24743
0.194679	0	0.194047	0	0	0.364111
0	0	1.70194	0	0.268082	0.566937
0.113122	0	0.0638512	0.142726	0.447842	0.392449
0.216263	0.205212	0.31481	0.180286	0.0550084	0
0.878788	0.396253	0	0	0.0586756	1.37214
0.159015	2.37435	0.322824	1.12303	0.626375	0
0.25799	0	0.672863	0.0676071	0.563324	0
0.973679	3.29122	1.13906	0	0.189634	0
0.0481324	3.87053	0.559009	0.375595	0.220034	0
0.131562	1.68026	0.157874	0.123946	1.32187	2.12725
0.128353	0.183572	1.46938	0.078875	0.421476	0
0.535898	3.99979	0.99903	0.250463	0.377991	0
0.253497	0.183572	0.350279	0.523037	0.284943	0
0.131562	2.90871	2.88483	0.131458	0.740883	0.569067
0.0962648	0.837777	0.227309	0.200943	0.193515	0
0.407521	2.33009	0.680685	0.390619	0.314448	0
0.326231	0.24996	0.357732	0	0.615579	0.545134
0.303234	1.43263	1.43502	0.465903	0.829916	0
0.198947	3.55649	0.799083	1.34858	0	0
0.256522	1.85298	0.923488	0.360592	0.459701	0
0	1.75905	0.12297	1.18765	0.0703114	0
0.335322	0	1.37301	0.126993	0.164555	0
0.0593633	0.383472	0	0.181948	0	0
0.150815	0.357955	0.183103	0.213882	1.1048	0
0	0.0583622	0.0635998	0.655014	0.117186	0.16402
0.1091	0	0.650963	1.03161	0	0.265639
0.134771	0.789186	0.115976	1.5556	0.187497	0.0584539
0.234244	0.316372	0.597832	0.583012	0	0.265224
0.350343	0	1.87361	1.68313	0	0.0523468
0.102682	0.167305	1.44842	0.954613	0.187798	0.384551
0	2.47747	0.206577	0.189868	1.38162	0.0523468
0.41073	2.10837	0.281696	0.14873	0.79814	0.305172
0.179035	1.93703	1.58029	0.393765	0.189363	0.300819
0.175336	3.04967	1.10489	0.183539	1.21771	0.279662
0	3.67954	1.00477	0.29746	0.229113	0.223346
0	2.51542	0.735607	0.332901	1.511	0
0	0.136238	0.274706	0.113921	1.15305	0.469376
0	5.51807	0.344529	0.32594	2.71948	0.250658
0	3.61342	0.13897	0.443138	0.342543	0.533116
0	0.0935857	1.82393	0.439558	0.150238	0.213246
0.246851	0.069172	0.131458	0.406278	0.14142	0.231477
0.403913	1.8198	0.216315	0.744174	0.0863869	0.337765
0.146483	1.8487	0.268998	0.246821	0.34485	0.180823
0	0	0.565924	0.226407	0	0.360475
0.122069	0.168013	1.18992	0.407172	1.14312	0
0	0	1.69302	0.458132	1.23568	0.716147
0.0638512	0	1.95987	0.270946	0	0
0.472393	0.265284	3.38591	0.182487	0.0713631	0.0715498
0	0	1.52769	0.0556739	0	0.0710821
0	0.248861	0.290741	0.68054	0.0600952	0.22733
1.52344	0	1.67609	0.248677	0.723416	1.1417
0.664771	0.362555	0.772551	0.196714	0.57703	0.946875
0.127702	0	0.118782	0.253316	0.461982	0.491072
0.0638512	1.15325	0.115976	0.2561	0.760178	0.208928
0	2.1916	0.821573	0.499961	0	0.30937
0	0.221068	0.0598586	0	0.41875	0
0	0	0.0760047	0.0556739	0	0.428319
0.463873	1.02812	0.452681	0.244965	0	1.51609
0.510809	0.221068	0.797634	0.293216	1.00551	0
0.631453	0	0.401317	0.477801	0.469494	0
0.210333	0.0795846	0	0	0.115976	0.0593855
0.463359	0	0.134682	0.62539	0	0.0965014
0.240381	0.145905	0.243176	0.616525	0.393179	0.56021
0.724273	0	0.130941	0.0668086	0.595079	1.20702
0	0.428873	1.18054	0.0630971	0	0.511575
0	1.23952	0.374408	0.126194	0.231952	0.228963
0.420667	0.500257	0.0635998	0.0705202	0	0.606753
0.0826309	0.224605	0.45437	0.148464	1.24158	0.493654
0.409399	0.0781235	0.101011	0.378582	0	0
0.108923	0.0781235	0.0598586	0.278369	0.888329	0.761626
0.207829	0	0.0561175	0	0.309854	0.39714
0.233008	1.12819	0.470376	0.568262	0.6562	1.42985
0.230991	0.224605	0.140294	0.311774	1.87686	0.0556739
0.638223	0.702884	0.53119	0.0644722	2.80304	0.38149
0	0.496552	0.257766	0.104537	0.077863	0.891634
0.153994	0.648503	0.383469	0.219206	0.433134	1.27693
0	1.20551	2.10433	1.03802	0	1.68914
0	0.700686	0.587806	0.248655	0.712089	0.554251
0	1.0055	0.127702	0	0.696707	1.36352
0	0.879131	0.123946	0.228876	0.187308	0.717207
0.075119	0	3.0303	0.73176	0.157129	0.0710821
0.187046	0	0.229118	0.0483542	0.170159	0.629498
0.287707	2.73742	0.643676	1.03379	0.265138	0.0635998
0.0773667	1.18994	1.02181	0.780603	0.450042	0.0654704
0.844545	0	0.409242	0.148286	0.198324	0.0710821
0.417071	0.0648468	0.0930131	0.128944	0.0572088	0.844637
0.290125	0.983819	0.65692	0.338186	1.61997	0.538974
0	0.0826797	0.606817	0.322476	1.89683	0.0561175
0.949619	0.193614	0.557834	0.878428	0.102976	0.301919
0.439217	0.0770056	0.333145	0.0483542	0.213579	0
0.186969	0	0.368612	0.944518	1.37277	0.0561175
0.0838139	0.0648468	0.344187	0.24992	0.114418	1.93546
0.225653	0.0607939	0.179576	0.51565	0.764316	0.136927
0.2321	1.07069	0.96816	0	0.544412	0.73389
0.0805903	1.44812	0.16087	0.267237	0.183068	0.1272
1.02588	0.705891	0.130941	0.212758	0.945044	0.294929
0	0.251281	0.302161	1.30466	0.482242	1.03831
0.294362	0.406495	0.179576	3.25909	0.986004	0
0.154733	1.74516	0.647552	0.907146	0	0
0	2.40629	0.112235	0.420874		0.388497
0.251442	0.528896		0.261294		0.606168
0.632587	0.118213		0.823844		0.41055
0.157957	0.24623		0.597656
0.153659	0.300672		0.528465
0	0		1.33952
0.135392	0		0.42571
0	1.88788		0.459846
0.0483542			0.443025
			1.59383
			0.110756
			0.772129
			0.325488
			0.701022
			0.39536
			0.35442
			0.301189
			0.151894
			0.204899

## Sheet: Fig. 4e
Fig. 4e- H3K9me3-EdU
WT-siC UT	WT-siC HU	WT-siC HU REL	WT-siSMARCAL1 UT	WT-siSMARCAL1 HU BLOCK	WT-siSMARCAL1 HU REL	G9ai-siC UT	G9ai-siC HU BLOCK	G9ai-siC HU REL	G9ai-siSMARCAL1 UT	G9ai-siSMARCAL1 HU BLOCK	G9ai-siSMARCAL1 HU REL
0	0	9.54026	0	157.917	25.3844	18.801	8.59455	0	1.83755	0	0
0	37.971	0	85.1886	0	0	2.98291	0	0	0	0	0
0	0	0.697539	0	147.413	15.2902	38.4061	0	0	0.972724	0	0
0	0	0	92.1884	529.452	2.80673	3.19597	3.82966	1.43998	0	0	1.43254
45.1382	0	0.788853	0	48.034	2.25954	0	0	0	0	105.215	0
0	28.2916	19.48	0	12.5316	18.3225	0	0	0	15.636	0	0.687433
0	0	1.75082	36.0564	0	2.83583	2.95859	0	0	0.743266	0	0
0	0	1.38013	0	0	0	0	0	0	0	0	0
10.8869	0	0	0	0	1.32527	2.82079	0	0	0	8.63372	0
0	0	0.838984	0	154.997	0	0	0	0	3.3318	0	0.619393
0	0	2.4656	11.1462	0	2.75057	0	0	0	0	0	0
21.8823	0	0.778561	0	22.0204	36.2982	77.761	0	0	0	0	0
0	0	0	0	0	1.3044	0	0		0	0	0
191.549	0	1.63783	0	0	1.9732	5.89016	35.4563	0	0	35.6538	0
0	0	0.606859	93.4944	0	1.4811	0	0	0	0	0	0
0	0	0.810142	103.999	0	1.84595	0	0	0	0	0	0
0	0	0.842527	128.658	0	9.35064	0	69.4091	0	0	0	0
0	0	0	271.289	0	20.4095	0	109.003	0	0	0	0
0	22.2837	0.671285	0	0	1.49737	0	167.496	0	0	0	0
0	0	0.861021	0	0	0	0	0	0	0	0	4.25694
18.2132	0	0	0	0	19.2351	0	0	0	0	353.518	0
0	0	4.59377	0	0	0.826583	9.42265	0	1.4371	0	20.1403	0
0	10.5783	0	0	0	10.2573	0	0	2.61725	14.9878	0	0
0	0	0.801173	0	53.1525	0.917263	0	0	0	10.218	0	0
0	0	1.40305	0	0	0.879638	87.9796	0	0	5.07901	0	0
0	9.78926	7.51215	0	65.3821	9.43347	63.935	0	0	0	0	0
0	123.657	5.25028	19.6024	21.4231	1.8522	0	8.99683	0	12.3392	0	0
0	0	0	0	31.8124	0.960591	0	0	0	10.1626	0	0
0	136.67	0	0	0	3.23397	0	28.8708	0	0.899825	0	0
19.3753	25.48	0	0	0	0.773105	0	0	0	0	0	0
8.49533	12.812	0.63476	0	0	8.51943	0	41.7982	0.614512	2.51753	0	0
0	0	6.19598	0	4.7788	11.4721	48.0099	0	0	0	0	0
0	8.24878	0.714105	15.9928	63.2305	0	0	0	0.614076	11.9579	0	0
0	7.32933	0	32.884	9.27319	0	0	0	0	0	0	0
0	0	5.91159	0	0	4.23814	0	0	0.661261	0	0	0
0	7.39688	0.800426	0	0	0	1.062	41.1184	0	4.63476	0	0
0	0	0	0	336.851	0.954849	0	0	0	0	146.55	0
0	0	0	0	15.8299	0	7.3244	0	0	0	0	0
0	96.7639	0	0	0	0	5.11583	0	0	0	0	0
0	0	0	0	0	4.53707	0	0	0	0.651501	0	0
0	106.754	0	0	0	0	0	32.4794	0	0	0	0
9.42298	0	2.01505	0	0	0	3.81821	90.7223	1.22958	0	192.406	0
0	0	5.48515	0	0	0	0	65.5079	0.58872	0	17.1216	0
18.6123	55.9657	0.70312	0	166.433	1.74301	1.12303	9.83244	0	0	0	1.48686
0	0	0.847968	0	0	5.14431	4.32124	83.0105	0	3.87302	102.954	0
50.9351	60.0035	0	0	0	22.1573	0	74.2641	0	0	0	0
0	91.5252	0	0	41.3579	1.29741	0	0	0	4.81649	0	0
0	0	0	0	0	1.21371	0	68.8327	0.673125	0.604635	8.59297	0
0	137.703	0.678606	0	269.226	0	0	0	0	0	0	0
0	0	0.623135	0	0	0	1.14745	0	0	0	20.393	0
0	0	0	0	0	2.70803	0	7.49593	0	0	27.8265	0
0	67.8079	2.2494	0	0	2.55472	0	0	0	5.25745	0	0
0	22.7547	0	0	0	1.25556	0	0	0	0	0	0
0	0	0	0	0	0	0	0	0	0	0	0
0	0	6.86654	392.167	0	4.44312	0	0	0	9.59865	0	0
18.0159	0	14.4338	0	0	0	0	74.3856	0	0	0	0
0	0	0.950555	0	0	0	0	0	0	0	0	0
0	0	0	0	0	4.26269	0	0	0	0	0	0
0	0	0.690564	0	0	2.02653	0	0	0	0	253.603	0
0	0	0.668242	58.2571	0	1.06688	0	0	0.584147	0	27.9112	0
0	0	0	43.8762	0	2.40926	30.1603	0	0	0	0	0.685126
0	0	1.28231	0	165.153	0	0	0	0	0	9.50398	0
0	80.0902	0	0	0	8.43841	0	0	2.53317	0	10.1413	0
0	0	0.613834	0	0	21.5994	0	0	1.58882	0	0	0
0	11.4253	0	0	0	0.967697	2.84822	0	0.662576	0	0	0
0	0	5.26535	0	0	0	0	0	0	0	61.7858	0
0	0	0	0	0	22.1815	0	89.1956	0	0	0	0
0	0	0.820799	0	254.597	2.24527	43.1226	0	0	0.971125	0	0
0	0	0.751271	0	37.2282	1.09583	34.5883	0	0	0	0	0
8.69062	277.449	0.71724	0	0	14.532	0	57.1284	0	0	120.166	0
0	0	0	0	0	0	0	254.632	0	0	0	0
0	0	0	0	0	10.181	0	0	0	1.02176	0	0
139.673	0	1.63996	0	0	4.42304	0	74.4147	0	2.48362	0	0
0	0	0	0	0	18.0831	0	0	0.601257	0	0	0
0	0	0	0	0	5.33056	2.83194	0	0	4.20582	0	0
44.648	25.0178	4.11936	0	0	0	0	35.3308	0.704435	51.8919	0	0
0	0	0.60447	0	10.6397	0.843386	0	0	0	0	23.7716	0
0	0	0	0	120.961	7.7219	0	0	0.623776	0	0	0
0	0	0	0	0	35.0983	0	0	0	1.98023	0	0
102.054	0	13.6713	0	0	15.03	0	165.722	0	0	0	0
0	11.8411	0	157.936	0	0.916777	0	0	1.02567	0	0	0
0	6.92975	0	0	0	9.77188	0	0	0	0	0	0
0	0	0	0	0	0.977571	0	0	0.804071	29.7845	0	0
0	0	0	0	0	2.11013	0	0	0	0	0	0
0	128.517	0	0	26.9829	2.95277	0	106.293	0	0	0	0
200.82	23.1209	0.691958	0	94.5804	0	0	236.063	0	2.62273	0	0
0	45.7045	0	0	0	0	0	51.3941	2.17644	54.7435	0	0
0	0	0	94.2534	0	29.7536	0	0	0	3.83046	0	0
0	35.3063	3.61523	0	72.2131	20.1852	0	0	0	1.37897	0	0.630833
0	0	0.76799	0	0	0	0	108.558	0	1.29741	0	0
0	179.402	0	0	69.2863	0.834329	0	57.3586	0	0	0	0
0	0	0	8.49533	0	1.81985	0	4.56031	3.80629	0	0	0.739364
192.708	0	0.716915	48.1894	0	0	0	0	2.90973	0	0	0
0	0	1.51412	96.3812	0	5.74014	0	4.72631	0.65165	0	0	0
0	0	0	81.5909	61.3782	0.893133	0	102.282	0	0	0	0
0	0	0	0	0	0	0	0	0	0	0	0
23.6044	0	0.684585	0	152.792	0	1.413	0	0	0	112.791	0
0	0	0	0	83.8923	2.25818	0	3.20085	0	0	0	0
0	0	0	0	0	0	17.9817	5.85105	0	0	0	0
96.7848	0	0	0	152.675	0.678008	0	0	0	0	0	0
0	0	2.66899	0	74.6472	0	0	0	0.733992	0	111.915	0
59.6282	0	0	208.368	10.399	0.690564	16.9462	0	0	0	102.685	0
0	131.162	0	278.218	0	15.92	0	131.207	0	0	0	0
0	0	0	0	53.09	0.641736	0	49.0884	0	0	0	0
0	0	1.57169	0	455.127	0	0	159.488	0	0	0	0
0	0	0	186.706	0	0.63071	7.15327	0	0.856819	0	0	0
0	0	0	0	54.8388	0	0	48.7463	0	7.7278	196.455	0
21.3958	48.3557	9.16043	0	0	0	0	0	0	0	132.083	0
0	128.397	0	0	0	0.641049	0	0	0	0	25.2268	0
29.4604	0	0	0	0	3.37572	0	0	0	0	0	0
0	46.9499	1.3044	0	0	22.2119	0	10.1979	0.606365	0	9.26465	0
0	0	0.62081	0	0	1.81883	0	0	0	0	75.0583	0
0	0	0.683588	0	0	0	0	0	0	2.61945	0	0.639182
0	0	0.927727	23.8083	113.42	0	0	0	0	0	0	0
0	0	0.772627	0	0	0	0	0	0	0	0	0
0	0	4.47726	0	0	0	0	0	0	0	0	0
0	0	0	0	11.0541	0	0	0	0	0	0	0
0	0	0.660337	41.2901	0	0	0	0	0	8.71188	0	0.716298
0	0	0	0	0	1.42472	0	0	0.708304	0	298.426	0.644228
0	0	9.0781	0	19.6863	1.17644	0	0	0	20.0215	207.551	0
0	16.9743	3.17038	0	0	0	0	24.9801	0	2.16333	0	0
0	15.7651	11.6127	0	39.5912	0	0	0	0	18.7734	0	0
0	51.3439	0.736775	0	0	2.27746	154.643	17.3672	0	0	0	0
0	0	0	0	0	0	0	0	0	0	0	0
0	0	9.17595	0	0	0	0	1.41599	0	0	0	0
0	0	0	0	0	0	0	1.72795	0	0	0	0
14.3233	0	2.80263	73.2127	0	0	0	0	0.611033	0	0	0
0	0	0	0	0	0	0	0	1.38393	0	0	0
0	0	0	0	0	0.93098	0	0	0.836309	0	0	0
0	0	0.732416	36.9693	93.6912	0	6.14378	0	0.616754	0	0	0
0	38.7324	0	0	0	1.28358	185.682	1.50958	0	86.6765	9.04546	0
0	0	0	0	36.7838	5.02222	198.874	14.9724	0	0	167.852	0
0	0	0.950048	0	0	12.8984	0	0	0	0	0	0
0	0	0	55.8462	0	0	0	0	0	0	0	0
0	40.5023	10.2045	0	0	0	0	0	0	0	0	0
0	12.7181	0	0	0	4.83298	0	153.339	0	4.49864	0	0
0	0	0.645223	87.2977	244.284	6.24177	0	0	0	1.36107	0	0
0	0	0	128.917	100.372	0	0	4.47567	0	0	38.6738	0
78.9232	0	7.64411	210.852	0	0	0	4.5245	0	0	0	0
0	0	2.274	97.5047	221.003	1.44855	0	0	0	1.35252	9.08121	0
0	0	0	0	0	0	55.5141	0	0	0	73.2878	0
0	0	2.25744	0	0	0	40.8296	0	0	0	0	0
0	0	2.33414	408.99	140.875	0	2.24603	0	0	1.22801	0	0
0	122.723	0	0	37.3074	0	0	0	0	15.1066	0	0
0	0	0	0	37.1664	0	0	0	1.35103	0	181.813	0
0	0	0.871924	0	0	0	0	0	0	0	0	0.895437
0	252.657	0	78.6005	0	0	0	0	0	0	0	0
187.538	0	2.16916	0	0	0	0	0	0	0	29.1752	0
0	139.751	0	18.846	0	0	81.163	4.54089	0	0	10.7443	0
0	134.388	0	109.897	0	0	0	10.4981	0	0	0	0
0	9.55317	20.0404	0	0	21.1864	0	0	0	0	0	0
0	0	15.1621	0	0	18.147	0	3.29581	0	0	0	0
0	85.2331	2.41956	271.412	0	1.78658	0	0	0	0	0	0
0	73.9085	0	0	10.1553	0	0	41.674	1.26005	0	39.3163	0
0	171.127	1.62796	0	0	4.50159	13.0364	0	0	0	0	0
9.89607	143.801	6.79427	0	132.528	2.30033	296.362	0	0	0	0	0
228.687	38.0783	9.91273	0	0	3.30645	0	68.6236	0.608095	0	0	0
0	53.3049	0.874674	0	0	2.59765	32.339	0	0.607271	0	0	0
0	0	5.99881	0	19.8368	8.50977	0	0	0	8.63588	19.784	0
0	0	0	0	130.533	0	0	75.6228	0	0.994634	0	0
0	0	0	0	0	15.9001	0	0	0	0	0	0
0	0	0.994834	0	0	8.63116	0	65.4822	0	6.35888	0	0
0	247.628	0	0	0	0	0	0	0	0	0	0
0	0	9.23371	30.5932	43.5161	8.93847	0	220.624	0	0	0	0
0	131.314	3.58617	172.253	0	7.52158	0	0	0	0	0	0
0	76.0163	5.19903	0	0	0.875737	0	0	0	0	0	0
0	70.3794	9.8584	0	9.0789	2.01571	8.59347	0	0	0	0	0
0	0	0	0	0	2.35039	0	0	0	0	0	0
0	17.1443	6.10476	254.956	0	0.917175	0	0	0	1.29568	0	0
128.048	13.1965	0	41.7432	261.517	1.44981	0	0	0	2.30164	60.8481	0
205.395	14.6708	1.52901	0	0	0.779366	0	0	0	0	9.77493	0
0	0	0.809145	0	0	0	0	0	0	0	225.232	0
0	88.7957	0	0	0	0	6.54683	37.5837	0	0	26.7797	0
0	0	0	0	0	0	4.60181	13.5303	1.19186	14.3532	84.7113	0
0	0	0	0	0	2.79946	0	0	0	7.15492	57.2847	0
0	121.701	0.927727	0	0	0	0	0	0	0	84.5694	0
0	264.116	0	0	0	26.0151	0	0	0	0	132.95	0.663376
138.469	0	0	0	0	2.47664	0	0	0	0	268.575	0
63.5793	0	0	0	0	24.2482	0	0	0	5.94118	61.9126	0
0	0	0	0	0	0	0	87.2583	0	30.4661	0	0
0	13.802	0.88118	0	45.0103	25.1687	0	0	0	0	45.3468	0
119.563	0	0	57.303	0	0	0	0	0	7.03537	0	0
12.2202	175.761	0	28.2651	29.7114	1.0184	0	0	0	0	0	0
0	137.366	1.47994	0	0	0	0	0	0	0	0	0
0	114.825	0	12.9152	72.4745	2.04533	0	7.01437	0	0.859366	0	0
0	0	1.26049	0	0	17.7383	0	0	0	0	0	0
0	0	1.47121	205.946	0	0	0	0	0	0	0	0
0	13.5274	0.64348	84.5085	0	0	0	0	0	0	0	2.38372
0	0	2.32576	329.117	36.486	18.6698	0	0	0	0	0	0
0	23.8641	3.35586	0	0	3.02839	0	0	0	0	19.4871	0
0	70.9414	0	0	12.4628	1.0525	0	0	0	0	0	0
0	0	10.3855	0	0	9.33586	0	0	0	0	2.24603	0
0	0	0	0	0	0	0	0	2.10715	0	0	0
74.9738	0	0	0	250.359	2.05851	0	0	0	0	42.8231	0
0	48.7799	0	0	0	1.01127	0	6.97858	0.71149	0	0	0
0	0	0.678453	0	63.0047	0	0	0	0	0	0	3.01996
9.11376	56.3341	0	0	0	85.7261	0	2.50415	0	0	181.554	4.4447
0	56.5541	1.24215	107.436	118.609	0	225.623	0	2.66971	0	0	0
0	0	0	0	77.4046	15.9824	0	208.968	0	3.07066	0	0
0	0	0	0	0	6.5362	32.1446	0	0	0.968366	0	0
91.416	0	0	0	0	1.28346	0	0	0	0.62081	0	0
0	0	0.701525	0	0	17.6747	161.702	0	0	0	0	0
121.222	8.98356	0	0	0	0	0	0	0	4.83303	57.7507	0
0	51.0062	1.25092	0	0	0	8.95949	0	0	0	0	0
0	0	0	0	15.1917	0	0	0	0	0	0	0
0	0	0.728611	0	0	0	0	0	0	0	0	0
0	77.0525	1.40098	0	0	0	0	0	0	0	0	0
0	66.4872	0.733966	0	0	0	0	0	0	0	0	0
0	0	6.74366	0	0	0	0	0	0	2.59421	0	0
0	0	0.855357	0	0	8.52131	0	0	0	0	7.50809	0
0	0	22.6363	0	110.668	2.55682	0	0	0	0	0	0
0	0	0	0	0	0.927725	0	17.9479	0	6.09738	0	0
0	36.5006	0	0	83.8568	52.0192	0	0	0	0	106.067	0
0	0	0.606859	0	155.402	0	0	0	0	0.651701	19.8483	0
0	0	12.8224	0	0	9.11531	0	0	19.0468	0	0	0
0	0	0	0	0	1.96985	41.5101	1.07312	0	0.679403	0	0.727045
0	0	0	0	9.32533	27.4877	2.123	14.7073	0	0	0	0.64591
0	140.899	1.36072	0	0	0.898428	37.6666	1.09771	0	0	0	0
0	0	0	0	0	18.2609	0	11.9462	0.640341	4.43023	0	0
13.7529	88.2448	0	0	0	3.06845	0	1.41512	0	5.38893	0	0
0	204.198	0	0	0	7.00611	0	1.01995	0	0	0	0
0	0	6.3364	17.9658	141.697	0	35.4919	0	0	0	0	0
0	0	0	0	0	4.81904	2.24363	0	0	2.61368	0	0
0	34.2174	0	0	110.116	0	0	0	0	2.14397	0	0
0	0	1.67671	0	0	2.04506	0	33.3027	0.669637	1.98014	0	0.612269
100.818	0	0.71986	0	10.8819	0	0	0	0	1.57146	0	0
32.283	0	0	0	0	0	11.7767	0	0	0	4.56835	0
18.5244	0	0	0	0	0	0.637086	0	0.70481	0.624297	27.511	0
0	0	0	0	184.072	1.75779	0	3.59371	0	0	0	0
0	0	1.52156	0	131.374	0	0	15.9572	0	0	0	0
0	8.69062	0	0	0	0	0	0	0.624847	0	8.69062	0
0	0	8.15978	0	0	5.20851	0	1.2234	0	0	0	0
37.1339	0	0	0	0	0	0	0	0	4.75899	0	0
0	61.1663	0.696083	0	0	7.96695	0	0	0	26.7999	0	0
0	111.464	0	0	0	4.35457	0	0	2.20433	0	0	0
249.905	94.505	0	51.0024	0	1.60022	0	0	1.27774	0	0	0
17.4789	89.6772	1.324	0	0	0	4.02101	0	0	0	0	0
0	103.697	26.2463	0	91.1341	0.668621	0	25.4138	0	0	0	0
0	0	1.4821	0	0	0.705384	0.807875	0	0	1.31058	15.1217	0
0	76.5575	0	0	71.213	0	0	0	0	0	9.12224	0
0	0	3.75395	0	0	0.613477	0	0	0	0	53.6357	0
0	0	7.23468	241.516	0	21.2603	0	0	0	0	0	0
0	139.396	20.9906	0	201.332	4.1402	0	10.8762	0	0	0	0
0	0	0	0	65.046	0.873699	0	0	1.98264	0	0	0
0	0	7.72056	0	0	0.744519	5.96897	0	0	0	0	0
0	122.087	2.64629	0	0	4.31687	0	0	0	0	0	0
0	49.7631	0	62.4464	0	5.57522	0	0	0	18.7107	128.299	0
55.7745	55.2278	0.774902	0	0	0.732416	0	0	3.37571	0.71207	0	0
0	17.8695	0	0	0	17.0623	3.04678	53.6643	0	0	44.9665	0
0	0	1.35497	0	80.6117	0.661053	0	0	0	5.55051	0	0
0	0	9.34509	245.586	221.998	0	0	4.24277	0	0	0	0.598126
45.1238	19.459	0.733811	0	0	0.676077	0	3.45208	0	1.8939	0	0
0	0	0	0	94.5243	2.92049	0	21.826	0	0	0	0
5.33663	9.3416	0	0	21.4972	0.863952	0	8.96493	0	0	0	0
0	0	0	0	0	0	0	0	0	0	0	0
0	0	0	0	0	2.32625	2.89704	0	0	0.798477	0	0.59148
0	9.1754	0	177.267	0	11.6685	0	0	0.671532	0	0	0
0	181.224	0	13.0071	0	0	0	97.1959	1.33119	0	0	0
0	391.858	14.8497	12.5736	84.9146	8.91354	0	0	0	0	0	0
0	229.391	0	0	0	4.01678	0	0	0	0	0	0.611418
0	0	0	12.7181	0	1.62862	0	0	6.03135	0	0	0
71.0162	0	0	108.242	0	0.806355	0	85.9278	0	1.51686	0	0
0	0	1.32532	0	0	0	0	13.4173	0	11.9078	0	0
85.727	0	0	0	0	0	0	0	0.687076	0	0	0
291.9	0	0.651036	332.777	0	11.0495	0	0	0	0	0	0
93.3578	0	0	0	0	6.85373	0	0	0	0	0	0
0	139.465	0	0	0	11.6857	0	0	0	0	0	0
0	0	9.42937	0	0	24.4264	0	0	0	0	6.522	0
58.61	0	0	0	122.384	0	0	201.661	0.679823	0	92.6713	0
287.295	0	2.18686	0	124.107	2.77935	0	199.353	1.85423	0	0	0
22.253	51.5928	2.90724	0	0	11.4977	0	0	0	11.7165	0	0
0	0	0	0	0	1.85693	0	0	0	0	0	0
0	22.0187	0	119.831	0	0.902302	0	0	1.27627	2.23954	0	0
0	21.8613	5.49144	0	0	3.53596	0	0	0	0	24.5012	0
21.1831	0	3.13018	0	0	11.7156	0	0	0	0.6801	0	0
209.118	0	0	0	0	0	0	0	0	3.3379	2.89938	0
0	59.561	3.5127	0	45.8652	0	0	0	0	0	0	0
0	0	1.23184	0	0	6.66682	0	0	0	10.7797	0	0
0	0	5.41937	0	0	2.66628	0	0	0	1.98363	0	0
0	53.4667	0	0	0	1.02572	0	0	0	0	0	0
8.59297	180.165	1.3766	0	0	0	0	0	0	0	0	0.68522
0	0	0.602739	0	15.4747	0	2.51733	0	0	0	0	0
123.82	0	8.8185	0	15.9139	3.62827	26.1707	0	0	0.701027	0	0
0	0	14.6893	0	0	0.801956	0	0	0	0	0	0
0	0	0	0	0	0	0	0	0	0	0	0.664364
8.61527	82.6121	5.96562	0	0	0	70.9112	61.7998	0	0	0	0
0	0	3.08575	74.7883	0	4.80876	90.3682	0	0	0	0	0.596917
0	0	8.24078	0	0	2.80691	72.3656	0	0	0	0	0
0	0	0	0	0	1.78802	0	0	0	1.9806	14.0144	0
0	103.973	0	0	0	0	0	0	0	4.59207	194.494	0
0	0	16.9462	0	0	23.7363	0	15.1063	0	5.49373	0	0
0	83.4724	0	0	0	0.941289	0	66.8219	0	2.06526	297.452	0
18.6727	0	7.25865	0	0	6.25919	9.23011	0	0	2.88569	0	0
0	0	0.773732	0	10.2652	0.729703	0	31.5536	0	0	0	0.769535
0	0	0.718644	146.854	0	0	0	0	0.862288	0	37.1496	0
11.7567	0	3.766	80.7362	0	0	0	0	1.84776	0	4.60355	0
0	105.053	0	52.547	0	0	0	0	0	0	0	0
0	16.6991	0.761713	0	0	0	0	0	0	1.39937	9.21989	0
0	31.3768	3.40025	0	157.151	0	3.86711	0	0	26.3532	0	0
0	21.9286	0	0	0	1.07154	0	0	0	2.85092	206.016	0
0	222.565	21.5029	161.779	0	1.07281	0	83.629	3.00294	1.34799	0	0
0	0	0	0	0	1.01019	0	0	0	0	0	0
0	0	0.821103	0	0	0	0	0	0	3.37593	0	0
0	0	8.59919	0	0	0	0	0	0	1.24859	0	0
0	47.9177	0.606859	0	0	4.7221	0	0	0.647908	1.24859	0	0
0	0	0.806654	16.3616	35.5846	3.52291	0	0	0	0	181.263	0
47.9499	0	0.785	0	0	1.88475	0	0	0.745505	0	0	0
80.4289	0	1.30858	159.116	0	0.970972	0	0	0	0	0	0
0	17.5928	2.07589	0	0	0	1.91891	0	0	0	4.62215	0
0	55.7762	3.32784	0	0	0	0	0	0	0.827382	0	0
0	0	0.739973	0	84.3149	1.33397	15.0185	0	0.635535	0	0	0
0	264.465	0.661267	60.7937	146.143	10.4875	0	0	0	6.58708	0	0.819333
46.198	0	0	0	0	5.41161	0	0	0	0	0	0
0	0	0.984648	0	36.8558	22.2134	0	0	0	0	0	0
0	0	0.785526	213.121	0	4.79472	0	0	7.87472	0	166.884	0
0	0	0	211.721	0	8.13465	0	0	0	0	0	0
0	0	0	0	17.6293	0	0	0	0	0	0	0
0	55.9927	0	0	81.2896	0	0	0	0	0	0	0.609202
0	0	2.2708	0	125.613	0	0	0	0	0.611418	0	0.631355
0	151.946	3.32116	0	0	3.24109	25.482	0	1.27012	8.03314	0	0
0	10.1549	0	0	0	0	0	0	0	1.47857	63.0301	0
16.9907	0	0	0	28.595	2.16817	0	0	0	0	0	0
148.052	66.5233	8.8075	0	0	0.852319	0	0	0	1.95237	0	0
0	0	13.3045	0	0	2.37754	0	7.01475	0	0	74.015	0
0	22.6068	0.785226	0	333.446	0	0	110.683	0	0.644768	0	0
0	0	1.60498	0	0	0	50.8807	0	0	0	0	0.710281
0	274.166	0	0	154.858	2.27533	48.7145	0	0	0	0	0
0	0	0.751812	0	48.4552	0.74034	0	0	0	0	0	0
0	0	0	38.0041	4.32106	0	0	0	0	0	46.4544	0
0	0	2.91662	12.812	28.948	0	0	0	0	0	0	0
0	0	0	0	29.2649	0	74.2866	0	0	0	0	0
0	0	0	0	0	2.71807	0	0	0	0	0	0
0	0	0	46.1944	101.044	0	0	178.38	0	0	0	0
121.272	24.0017	0	0	0	1.67595	0	0	0	2.1373	0	0
0	0	0	45.9728	228.019	1.11454	0	6.48091	0	0	0	0
51.8392	84.623	0.809144	0	0	0	0	0	0	22.7547	0	0
0	0	0	0	167.119	0.740553	0	0	1.34095	0	0	0
2.29974	13.3291	0	0	0	0.968416	70.9259	0	3.04665	4.61711	0	0
28.581	12.7139	0.740553	35.6901	0	1.69557	116.767	0	1.39962	0	0	0
2.22162	25.9235	0.724277	0	0	4.16678	0	0	2.6878	0	0	0
0	0	0	0	0	1.5869	0	0	3.66305	0	0	0
0	0	0.75276	0	0	17.3171	0	0	0	8.00579	0	0
0	0	1.5435	0	8.84824	7.03276	38.5202	0	0	0	0	0
0	155.935	0.648602	126.596	0	0.88794	0	0	0	0	0	1.26651
0	109.504	0	63.7729	4.5229	0	0	0	0.677812	0	0	0
2.15652	29.4552	0	0	167.926	0	0	2.89704	0	0	0	0
0	0	1.35181	0	80.047	0	0	0	0	0	0	0
0	0	0	0	39.7127	0	0	10.0659	0	0	4.32106	0
0	34.3815	0	0	0	0.802169	0	121.338	0	0	0	0
0	69.95	0	0	0	0.638248	0	26.7985	0	0	0	0
2.17279	0	1.53923	0	0	0.902538	0	0	2.62996	0	0	0
2.46575	0	0.740105	288.979	0	1.49831	0	0	0	0	0	0
0	0	0	0	0	21.2715	0	0	0	0	0	0
2.37786	0	0.59657	350.268	0	0.669637	0	0	0	0	14.1341	0
0	36.7929	0	0	0	0	4.83373	0	0	0	0	0
0	0	4.17055	0	50.8658	0	118.112	0	0	0	0	0
0	0	0.981298	136.346	0	18.5245	0	0	0	0	112.913	0
0	0	0.658012	101.679	60.1151	3.26222	0	0	0	0	4.49195	0
0	0	0	107.148	350.802	14.1555	0	0	0	0	19.0772	0
0	0	0	0	0	0	4.84187	0	0	0	0	0
0	96.9398	0.645223	0	0	0.742298	0	0	0	2.0551	0	0
0	12.8603	0	0	57.5795	0	89.5042	0	0	0	0	0
0	0	0	0	92.095	8.94399	87.7661	0	7.62054	0	0	0
0	115.921	0	0	0	5.4429	0	0	0	0	176.777	0
0	0	0	0	0	0	0	0	0	0	0	0
0	130.321	0	0	0	0.890028	44.2134	0	0	0	10.7842	0
0	5.05122	20.0869	0	0	6.15746	6.27747	0	0	0	0	0.598813
0	4.79711	0.791706	0	92.8694	0	0	0	0	1.99256	0	0
0	0	2.37605	0	0	0	0	15.1525	0	0	0	0
0	0	0	0	17.4301	0	0	0	0	0	0	0
0	15.3666	0.673949	0	0	8.71681	41.4763	0	0	32.5695	0	0
2.40804	0	0	35.4945	0	2.38748	0	0	0	47.3621	0	0
0	0	0	0	0	10.5069	122.101	21.0971	0	0	0	0
0	171.797	0.714247	0	0	1.06769	0	0	0.665918	0	0	0
0	0	0	0	0	0	0	148.208	0	0	0	1.29677
3.52206	0	0.891265	129.258	0	8.52942	40.384	0	7.42547	0	69.1154	0
36.2944	0	0	0	0	0	0	0	0	0	0	0
0	0	11.2769	0	0	0	0	0	0	0	0	0
0	0	9.33617	0	0	0	0	0	0.664749	0	0	0
0	0	0	0	0	0	44.2965	0	0	0	0	0
0	0	0.954582	0	0	26.9802	99.3342	0	0	0	0	0
18.9338	0	0.658012	0	0	14.5421	37.7326	0	0	0	0	0
0	196.953	0.85428	0	157.194	1.81205	115.035	0	0	0	0	0
63.83	48.5253	0.988359	0	0	0	0	0	0	0	4.0591	0
0	154.409	1.58899	0	0	0	0	0	0	0	0	0
9.17886	0	9.51185	0	72.1205	0	0	124.663	0	0.624297	0	0
0	0	0	0	0	0	0	0	0	0	74.2701	0
0	0	0	0	0	0.838059	0	4.31292	0.694425	0	26.3752	0
73.261	163.532	1.26952	0	82.0667	18.9185	17.719	36.9426	2.19274	14.6601	0	0
0	0	0.846638	0	0	0	0	0	0	0	0	0.725426
0	0	5.66489	103.253	9.66284	1.61467	278.861	111.609	0.606584	0	55.362	0
0	0	0.776261	146.412	0	0.656045	17.6377	0	0	0	0	0
73.3225	0	0	0	0	1.35215	0	0	0	0	0	0
0	0	11.2921	0	0	0	0	0	0	0.703518	0	0
0	0	0	0	285.57	0	0	0	0.841253	0	0	0
0	0	0	0	0	52.563	0	0	0	15.9326	109.747	0
0	0	0.603609	0	0	0	0	168.201	0.621469	32.5187	0	0
585.953	0	0.563084	0	13.0071	1.58464	4.4594	0	0	27.733	0	0
235.212	257.907	1.75324	137.418	0	16.6175	0	0	0.757438	0	0	0.605541
0	0	3.37822	0	43.6155	12.6983	0	0	0	0	0	0
0	0	0	147.518	0	3.56839	0	0	0	0	18.0843	0
0	0	0	0	0	3.61674	0	0	0	0	0	0
0	0	3.18747	14.4541	0	12.0689	0	0	1.28406	0	0	0
0	76.8783	1.66929	115.843	0	11.6378	0	0	0.879591	0	0	0
0	0	2.05559	13.5946	0	0	0	0	0	0	0	0.697951
0	133.999	2.30128	91.3089	0	0.769036	0	0	0	238.749	8.81595	0
0	153.661	2.09848	0	0	13.4437	33.0743	193.105	0	0	71.3779	0
0	85.0055	0	0	0	1.55842	21.7174	0	0	0	0	0.670971
0	0	2.05541	0	0	0.863248	0	9.56945	0	0	0	1.11862
0	0	0	185.218	0	0	0	0	0	4.29665	17.6823	0
0	0	0	0	0	0	0	0	3.08012	0	46.2149	0
0	0	1.56285	8.49533	0	0	0	0	0	0	0	0
396.053	0	0.749356	0	0	0	0	0	0	0	0	0
9.67636	0	0.668242	0	0	0	0	0	0	0	0	0
167.644	0	3.62722	36.4922	0	0	0	0	0	0	0	1.08552
9.75546	145.958	0	0	0	0.732415	0	0	0	0	0	0
0	109.141	0	0	305.059	5.36892	0	12.8629	0	0	0	0.582967
0	252.397	0.933897	0	8.73944	3.14395	0	201.918	0	28.1955	0	0
0	174.847	0.793334	39.6792	0	0.915576	0	0	0	0	0	0
0	93.5857	3.54617	0	0	2.38973	19.5827	0	0	19.0028	0	0
59.7315	0	3.06594	0	0	0.807536	0	0	0	8.45231	0	0
0	0	0.697539	187.305	0	0.725441	113.582	0	0	5.8794	0	0
0	193.041	1.44842	0	52.6547	0	0	0	0.605541	6.42122	41.8017	0
0	0	0	0	0	0	0	0	1.78971	0	24.0489	1.26896
0	0	0	0	0	0.733167	0	0	0	3.32546	0	0
0	9.06635	0	0	0	0.679833	232.229	0	0	3.62981	0	0
0	0	0	0	0	0	0	0	0	0	0	0
0	17.7162	0.75683	0	0	0	0	1.95309	0	0	46.6175	0
0	0	15.3544	0	0	10.0206	0	59.9518	0	0	3.70598	0
0	0	0	0	0	35.3989	0	28.373	0	27.6712	0	0
0	8.84209	0	0	0	13.3814	0	0	0	11.5991	0	0
0	0	3.81549	0	0	26.0967	0	0	0	5.7986	0	0
0	25.2768	1.47614	19.9371	22.0699	1.59271	51.7314	111.381	1.45769	2.26398	0	0
0	18.8447	13.6946	0	95.5664	1.51163	0	66.9293	0	7.98315	3.1714	0
0	0	0	0	0	1.4984	0	0	0.621257	3.85374	0	0
0	0	0	82.7979	0	0.63476	4.36095	0	0	0.746657	0	0
0	0	1.42198	50.6058	0	0.666847	15.1901	0	0	0.86425	0	0
0	0	0	39.617	0	3.7961	0	0	0	0	0	0
0	21.647	0.704514	0	0	0.916458	0	0	0	0	0	0
0	0	2.98225	0	0	3.24814	0	0	0	8.81275	9.28167	0.678337
0	0	0	0	0	7.69201	0	22.6272	0	0	0	0
0	0	0	0	0	0	0	0	0	0	0	1.33488
0	92.6325	0	35.1967	99.7441	1.00198	129.877	0	0	2.33017	0	0
0	0	0.997132	0	0	2.53948	9.12042	14.4	0	0	0	0
0	0	7.99438	0	228.397	22.9205	8.71133	0	0	0	23.1259	0
0	0	1.34765	82.4712	0	1.47297	0	145.402	0	0	151.212	0
68.3988	0	0	0	0	2.28575	0	0	0	11.5711	0	0
60.7141	0	0.699532	0	184.168	0	0	0	0	0	0	0
8.69095	12.8336	0	0	79.5557	0	0	0	0	2.02845	0	0
92.0033	234.503	0	0	0	0.837047	0	0	0	0	0	0
0	0	5.12726	0	0	1.48187	4.73858	0	0.679551	0	0	0
0	0	0.653943	0	0	0.639743	0	0	0	0	0	0
0	83.6451	0	0	0	11.8037	8.95065	0	0	0	0	0
0	217.204	0	0	0	0	4.53117	4.29665	0	1.98495	0	1.16
0	8.90545	2.91586	83.5602	0	5.49996	0	0	0	0	156.195	0
0	149.584	10.5526	0	0	1.64106	0	0	0	1.32211	0	0
243.208	114.838	11.0059	0	0	2.74843	0	0	0.662488	0	19.6151	0
0	58.4314	12.1599	31.4904	9.43925	0.722534	0.762377	0	0	3.12954	0.954849	0
83.1407	181.809	2.73566	0	99.7945	3.66087	0	23.0996	0	0	0	0
18.3051	0	2.10573	114.714	0	0.691435	0.707917	0	0	9.038	247.215	0
0	36.2402	0	0	0	2.36055	189.197	39.7232	0	0	0	0
0	0	0	0	0	0.766864	0.910028	0	0	0	0	0
0	55.1156	0	0	0	0.716453	4.58898	74.4517	0	0	0	0
163.199	0	19.5207	0	0	9.971	199.248	36.4325	0	12.5596	0	0
0	0	0	0	0	6.68401	0	0	0	20.7446	0	0
47.4619	0	1.25324	0	158.428	19.7959	0	0	0	5.8704	0	0.773747
0	9.63944	0	0	157.788	0.658302	0	0	0	2.27049	0	0
0	0	0.829166	0	0	2.12081	48.59	243.898	0	0	22.9579	0
0	94.2276	1.62596	0	0	0.803664	0	73.2621	0	0	0	0
0	0	0	0	0	0.854485	0	107.349	0.686554	0	0	0
0	0	0.731262	0	96.1792	0	0	0	1.51995	0	0	0
5.50005	0	2.10116	0	0	14.57	204.628	20.3505	0	0	232.885	0
0	0	0.671285	0	221.041	1.54642	0	0	0	0	0	0
0	112.404	0	285.147	56.3792	0	0	0	0	0	0	0
0	0	0.745103	0	0	0	72.1875	0	0	0	0	0
0	0	0	0	0	0	0	1.58539	0	0	0	0
168.791	0	4.09864	109.115	63.8734	1.31277	107.607	0	0.622265	0	0	0
0	0	0	0	0	1.39242	0	5.38111	0	0	0	0
0	0	0	0	118.614	1.41891	0	6.82574	0	0	0	0
0	0	2.11485	49.0736	0	2.12807	0	42.9788	0	22.6134	7.856	0
0	0	0	0	0	0.965187	0	0	0	0	0	0
0	18.6144	0.657444	9.51582	0	10.7377	0	19.2904	1.38125	2.36448	0	0
10.9215	18.1745	0	224.594	154.733	0	0	0	0.611418	19.7861	0	0
31.8869	0	0.674745	20.0671	0	1.39472	8.69062	9.50467	0	0	0	0
53.5155	0	0	0	46.3577	21.7912	0	0	1.31217	0	0	0
0	0	0	0	8.88592	1.57668	0	13.7668	0	17.8957	0	0
0	0	0.641736	0	9.32533	4.36337	0	8.66625	0	0	0	0
0	0	5.53827	0	187.526	0.814181	0	111.501	0	0	0	0
14.3954	0	1.47109	0	127.122	5.99484	0	28.9674	0	0	39.0861	0
1.75289	0	0.942946	0	36.7158	2.15944	0	12.0188	0	0	0	0
0	50.0355	2.84688	73.5055	183.527	0	0	8.62219	7.49436	0	0	0
0	0	0.640573	0	19.4099	0	9.17886	0	4.26135	16.6972	41.1875	0
0	0	3.40911	0	0	0	0	0	0	0	0	0
0	0	3.62255	0	0	27.4143	0	0	0	30.8385	0	0
0	0	0	0	0	0	0	0	0	0	108.998	0.584834
0	8.71907	0	0	0	0	32.4353	0	0	0	140.911	0
0	0	2.75586	0	227.954	1.04656	19.2056	0	0	0	0	0
0	0	0	0	0	1.40742	0	0	0	0	0	0
0	0	0	360.399	104.27	0	0	0	0	0	0	0
0	0	0.681085	0	0	0	0	53.0668	0	0	0	0
0	0	3.66288	0	4.5245	5.11976	0	86.327	0.893824	0	0	0
0	99.3455	18.9198	0	130.64	0	0	0	0	0	0	0
0	94.3022	5.90231	0	0	0	1.26021	0	0	0	0	0
0	0	0	0	260.529	0	0	0	0	0	0	0
0	0	1.56986	0	0	4.28913	1.37182	0	0	0	0	0
0	0	3.10299	147.199	329.635	0	1.85345	0	0	0	0	0
0	0	12.454	0	261.865	0	71.5183	0	0	0	0	0
0	0	0	0	13.5589	3.28844	0	0	0	0	3.03376	0
0	0	0	26.7066	0	0	0	103.881	0	0	0	0
0	0	0	0	26.9655	0	0	0	0.92188	0	0	0
0	158.223	0	0	0	1.03395	0	0	0	0	0	0
0	26.6885	0.655687	0	0	0	1.9648	0	0.625313	0	0	0
0	0	10.8225	0	0	0	0	0	0	0	0	1.21108
136.928	0	0	0	0	0	0	0	0	0	0	0
27.4438	26.1477	2.11006	0	0	12.2038	25.3649	0	0.715637	0	4.04714	0
0	0	7.1298	0	0	3.01913	1.77731	0	0.608012	0	0	0
0	14.533	0	0	0	1.45278	62.7334	0	1.3364	0	0	0.674004
0	0	0.648711	210.701	12.7139	4.36238	0	0	1.48383	0	0	0
0	0	0	219.62	0	2.65762	11.5502	4.54414	0	4.31293	0	0
0	143.214	0	0	0	0.650455	0	0	0	3.02622	0	0
52.5831	0	0	0	0	0.737647	0	5.72969	0	7.41444	0	0
0	0	0.79938	110.974	289.606	0	0	90.4282	2.07548	1.13063	0	0.648423
0	0	16.6671	0	0	0	3.16559	0	0	0	0	0
197.972	70.4029	0	0	0	0.63476	0	0	0	3.0132	0	0
0	0	0	0	0	1.31399	2.96214	0	0	7.76766	0	0
0	8.73944	2.24296	0	0	0	112.073	0	0.843225	0	0	0
14.9278	0	0.712187	0	0	9.55928	73.4994	0	6.17099	1.10404	108.101	0
70.1711	9.98794	17.947	0	38.2778	18.3672	2.86449	0	0	0	73.6742	1.32966
65.1591	93.9467	0	0	0	0.760201	0	0	0	0	0	0
0	97.5237	13.6992	0	0	0	0	0	0	0	0	0.593924
0	91.7538	0	0	0	0.824279	0	0	0	0	0	0
0	0	0	0	0	0	2.95948	0	0	0	0	0
15.2968	0	0	0	0	2.79097	11.6302	0	0	10.8139	0	0
0	127.765	0	0	0	6.66086	1.7614	0	0.780856	0	0	0
0	0	2.82734	40.7074	95.6138	0.816556	0	0	0	0.967907	0	0
0	0	0	80.9429	131.424	0	0	0	0	0	0	0
203.205	0	0.900491	0	0	4.54649	0	27.4976	0.662662	0.865529	0	0
0	69.0611	9.81077	0	0	0	73.3832	1.46483	0.652896	0	0	0
0	0	0	0	10.7442	0.661665	13.8409	0	0	0	0	0
0	0	0	20.2463	0	0	123.923	0	0	2.31525	0	0
10.504	130.792	0.646371	0	0	0	66.6539	0.875411	0	0	0	0
101.408	9.59726	9.49492	0	11.6741	0.726709	265.873	0.773105	0	0	0	0
0	0	4.8587	47.6072	99.9142	2.75792	0	0	0	0	0	0
0	0	0	0	152.195	0	4.76049	12.249	0	0	0	0
183.816	47.407	0.617322	0	0	0.794285	10.0743	5.84291	0	0	0	0
46.3833	233.166	5.12636	0	0	11.5458	109.878	0	0	0	0	0
163.691	0	0	0	0	2.80745	18.9949	103.908	0	1.73332	0	0
0	0	0	0	0	1.51466	39.439	38.9123	0	0	0	0
0	207.105	4.10252	0	0	1.39508	16.6113	0	0	0	0	0
0	250.463	10.2558	0	15.8701	0	0	0	0	0	0	0
198.205	8.83709	0	0	18.2566	0.687076	0	62.4327	0	12.1622	7.24009	0
81.1986	86.826	1.48748	188.386	133.282	0	0	15.8815	1.29799	0	0	0
56.3061	138.499	0	0	68.361	1.0308	0	0	0	0	0	0
64.0103	20.0302	3.63237	0	0	2.06432	0	0	0.729615	0	0	0.60977
0	0	0	0	0	0.980167	2.9947	0	0	0.692114	0	0
83.1073	0	0	0	0	1.96395	0	0	0	1.55619	0	0
0	0	0.747142	111.216	0	6.90638	113.795	0	0.687133	2.04562	0	0
80.7179	12.9919	24.0023	0	236.954	1.0432	0	0	0	0	0	0
0	0	0	0	0	0	0	0	0	0	0	0
87.6669	0	0.66615	0	0	45.5953	0	0	0	0	0	0
0	13.8557	0	0	0	0	0	0	0.670919	1.4838	0	0
0	0	0	10.7063	0	0.97655	41.5865	5.70162	0.633094	1.37946	0	0
0	36.4716	3.78819	0	0	0	17.743	0	0	0	0	0
71.4501	0	0	201.787	101.271	1.35361	0	0	8.03705	0	0	0
0	0	6.66528	0	0	0	0	1.44597	0	0	0	0
123.512	0	0	0	11.2017	0	0	2.49017	0	0.790902	0	0
0	0	0.843201	19.6018	0	3.40367	0	0	0.652638	0	17.9964	0
0	35.5462	0.72843	0	0	101.787	0	0.972262	0	3.68916	0	1.30797
0	0	0	0	56.862	78.6336	0	0	0.758188	0	0	0
0	0	2.38175	0	120.778	0	0	0	18.0828	0	0	0
0	0	2.42142	0	157.349	0	250.042	0	0	0	0	0
0	0	24.5826	0	21.841	0	0	0.683589	0	2.03333	0	0
8.83094	0	0.884265	0	0	0	3.11277	1.32211	0	0	0	0
0	0	0.727721	0	0	0	0	0	0	0	0	0
86.5603	0	0	0	0	0	0	0	0	1.45728	0	0
0	0	0	0	14.9508	0	0	7.98355	2.27578	0	0	0
8.81511	11.7167	0.970712	0	47.7964	0	8.3111	0	0	8.45214	0	0
125.704	280.505	0	0	4.41057	0	0	1.43854	0.591901	0.693664	26.7958	1.20927
0	12.0187	4.0833	0	122.961	0	4.93423	0	0	0	0	0
24.3187	0	1.71972	0	125.671	0	16.9684	0	0	0	0	0
0	68.2094	0	0	0	0	0	0	0.712794	9.04824	0	0.587745
147.511	250.64	0	0	120.325	0	24.0363	0	0	0	0	0
0	198.55	0	0	0	1.38215	0	0	0	0	7.3635	0
0	0	0	0	60.5993	1.08264	0	0	0	0	0	0
0	63.1477	1.64619	84.7337	68.959	49.0022	0	0	0	0	0	0
0	21.2126	5.09594	0	126.611	5.5234	0	0	0	0	0	0
0	0	0	0	159.281	1.05612	0	0	0	0	0	0
0	0	0	0	105.465	4.2914	0	0	0	0	0	0
9.80819	0	0	0	0	0.981975	0	0	0	0	0	0
10.4711	112.735	5.0821	0	0	0	0	0	0.670919	19.1468	0	0
0	138.841	1.86193	0	0	5.08584	0.739391	0	0.599691	29.4977	0	0
9.38633	286.513	2.7679	0	8.53608	2.04714	0	0	0	0	0	0
0	0	0	0	36.9209	1.26011	0.671381	0	0.659431	0	0	0.660337
0	11.1724	0	0	0	0	0	2.48406	0.746742	0	0	0
0	47.1395	1.4038	0	0	1.06878	0.655687	0	0.639671	0	0	0
0	0	0.729509	0	0	0	0	0	0	0	0	0
0	0	0.606859	0	65.0426	0	0	0	0	0	0	0
0	0	1.6099	0	30.8772	0	12.4303	2.29486	0	0	0	0
0	0	7.79159	0	133.277	7.55004	0	42.2907	0	2.24856	0	0
0	0	0.959535	0	0	7.6152	4.16701	0	6.00116	2.08888	0	0
0	153.748	0.656558	0	10.4234	0.910636	0	0	0	0	0	0
0	0	0.973648	0	9.70272	0	0	132.062	0	0	2.17279	0
0	0	1.37479	0	66.9657	0.830071	0	3.86329	0	0	0	0
0	133.887	0	0	95.7107	0	1.3663	0	0.860466	0	0	0
0	137.616	2.44632	0	0	3.19066	0	0	0	0.868436	0	0
0	0	0	0	0	2.79571	0	0	0	0	0	0
0	8.94997	0	0	125.096	1.79686	0	0	0	0	0	0
0	0	0	34.3668	34.5578	0	1.52619	0	0	0	0	0
0	0	0	0	0	11.3806	0	0	0	0	0	0
0	0	0	0	68.5555	0	0	0	0	0	0	0
85.8495	0	0	0	0	5.84451	1.54885	35.7202	0	0	0	0
0	0	0.78339	0	173.552	2.07727	0	0	1.4889	0	0	0
0	21.9308	0	0	0	0	0	0	0.61561	0.9657	2.39251	0
0	0	0.869266	0	0	1.7285	0.772324	0	0	0	0	0
0	0	0	0	0	1.0441	0	4.4389	0	4.40575	0	0
0	145.369	0.633017	0	0	0	0	0	2.05254	0	0	0.646862
0	0	0	14.4422	7.63322	1.68944	1.96887	0	0	1.16685	0	0
0	237.994	0	0	104.918	30.0931	0	0	0.673592	1.24022	0	0
0	0	10.5339	0	102.026	11.7124	0	0	0	0	9.70158	0
0	0	0	209.996	0	0	0	0	0.731262	10.3029	0	0
0	0	1.28192	0	350.643	1.38444	18.7064	0	0	3.78576	0	0
0	0	0	101.354	0	0.919679	1.46831	0	0	0	0	0
0	0	0	0	0	11.3476	1.29044	15.3587	0	21.2698	0	0
0	0	1.53661	0	0	5.1115	6.54935	3.11637	0	0.626703	0	0
68.9309	18.7706	0.787222	32.4281	0	2.64183	3.27011	18.0014	0	0	49.0961	0
0	0	0	0	9.49179	0	12.3797	0	4.22665	0	0	0
150.734	19.8955	0	0	0	1.8121	6.95203	17.8765	0	0	0	0
0	0	0	0	207.053	1.46139	0	14.5739	0	0	0	0
0	58.674	0	0	0	1.44104	0	0	0	0	0	0
0	0	0.641736	0	126.931	4.49086	0	13.7422	0.711709	0.618366	0	0
0	0	4.99039	62.4916	0	0.668565	0	0	0	0	0	0
0	0	0.787638	0	0	0	0	0	0	0	0	0
0	21.2412	0	0	7.46893	1.7225	0	0	0	0	0	0
0	0	0	0	0	1.55966	0	0	0	0	0	0
0	0	0	0	0	0	0	0	0	0	0	1.31736
0	73.9757	0	0	22.811	19.488	0	14.9504	0	0	0	0
4.5896	124.661	0.648547	0	234.36	18.4312	1.26951	53.8577	0	5.57367	0	0
56.9228	0	0.635035	0	0	2.37249	0	0	0	0	0	0
0	0	0	45.9303	0	0.808929	0	0	0	2.00982	0	0
0	0	0.7249	0	0	0	1.33404	0	1.29538	1.88963	0	0
94.8229	0	6.63516	8.49533	0	0	0	0	0.77627	0	0	0
0	23.5296	13.622	0	0	0	1.22069	4.20187	0.628609	0	0	0
0	0	3.211	0	0	0.720803	0	0	0.6536	0	0	0
0	0	0	8.83709	179.434	0	2.3718	0	0	0	0	0
0	0	1.27998	0	0	0	0	22.9572	1.54009	32.9663	164.655	0
0	0	0	0	0	0.65845	0.700737	0	0	0	6.20097	0
0	0	0	8.6418	0	2.81457	0	0	0	40.728	0	0
0	0	29.1982	0	60.8146	0	0	43.9227	0.645651	0	0	0
0	0	0	10.2432	73.2801	0	0	38.7769	0	3.87663	0	0
0	23.797	0	0	0	0	0.645306	0	0	0.893545	0	0.598126
0	0	2.79841	0	0	0.785	1.4899	0	6.97947	0	0	0
0	0	4.39686	0	0	1.40474	0	3.28208	2.11761	1.31136	66.7315	0
0	0	1.40353	9.22768	0	0	0.606145	0	0	0	4.13186	0
0	0	3.6553	0	0	2.32353	0	27.6397	0.71924	1.25556	0	0
0	24.3317	0	35.5925	0	0.731164	0	11.0136	0.91116	2.31537	0	0
130.198	0	1.56876	27.106	0	1.06345	117.619	4.83481	18.187	0.688027	12.1781	0
75.8102	0	0	0	13.7874	18.3726	14.325	18.2326	0	0.641736	0	0
0	0	0	18.0648	0	0.913551	27.9564	0	0	0	0	0
38.1483	0	0	0	28.7632	0.902292	3.17374	0	0.761705	0.745495	4.08716	0
0	0	0.687957	151.914	0	0	0	26.3786	7.26977	0.736291	0	0
53.6477	0	0	9.58219	0	0	2.22162	41.4597	0	0	0	0
0	122.376	4.13601	50.119	0	0.858866	21.757	0	0	0.774966	0	0
3.32001	345.479	1.28127	0	0	1.09047	102.799	0	2.91608	0	2.08676	0
23.366	0	0	0	0	6.81955	0	0	0	0	0	0
0	0	0.823096	0	84.5833	35.9372	0	4.5896	1.29067	0	1.35032	0
0	59.3075	0	79.1684	0	0.798997	0	126.567	0	0	1.12846	0
0	0	0.633598	0	78.1978	4.95331	0	194.076	0	0	0	0
0	0	0.652199	0	0	11.8414	0	0	0	20.2616	23.4557	0
0	92.8996	0.739391	0	37.2809	3.29699	0	0	0.756255	39.0442	0	0
32.5448	0	1.28522	0	0	10.6323	0	4.34547	0	0	0	0
0	0	0	0	252.384	1.2328	0	0	0.668986	11.6481	0	0
69.5252	0	0.656849	0	0	5.67849	0	0	0	0	0	0
16.4635	0	0.606859	0	62.4866	0	0	38.7879	0	0	3.94779	0
24.1246	0	0.654291	108.582	9.67072	0	0	0	0	0	1.0525	0
210.395	0	0	11.3282	0	0	0	0	0.727592	0	4.16481	0
0	0	0.681844	85.6535	31.4444	14.1343	5.65325	9.77253	0	0	15.0236	0
0	73.579	0	0	0	0	1.91598	0	0	0	0	0.671724
0	0	0	0	0	1.12878	0	0	0.797203	0	0	0
0	135.944	0	0	0	1.12821	0	30.2649	0.85978	0	0.979263	0
26.7149	0	0	0	0	1.78514	56.9456	48.8573	0.587381	0	0	0
0	0	0	0	10.7213	1.14582	73.1743	0	0.636486	0	9.10748	0
10.0446	94.7496	0	0	10.194	11.8322	0	0	0	0	11.1429	0
0	21.6672	0	0	0	0	0	0	0.57341	0	13.217	0
0	221.852	0	0	0	0.710715	31.7657	0	0.674957	0	0	0
0	0	0.795328	0	18.8781	2.14354	2.03722	28.8677	0	0	0	0
0	21.8762	0.612955	16.5876	160.529	0	28.5135	0	0	2.10024	0	0
0	0	0	0	0	0	0	0	0	0	13.7106	0
0	99.5828	0.950048	0	108.866	0.693179	0	158.472	0	3.94005	78.8634	0
0	32.8084	0.706507	71.131	0	2.30989	0	69.3349	0	0.728838	0	0
64.4489	0	0.968915	0	0	1.81801	0	30.2049	0	7.53484	0	0
0	357.96	0	0	0	2.88178	0	0	0	4.6955	0	0
0	0	0	0	0	0	0	0	0	0	0	0
0	126.956	4.08177	0	0	3.69137	0	0	1.96195	0	48.2852	0
0	0	0	0	0	1.77733	0	0	0	0	0	0
0	0	0	0	0	3.72164	0	13.13	0	8.48366	0	0
0	71.4428	0.690564	0	0	4.84526	0	0	0	1.27892	0	0
0	88.6415	0.831001	7.52731	13.4348	0	0	0	1.33049	0	0	0
0	215.032	0	0	26.6346	1.97923	0	0	0	0	0	0
79.6913	122.9	0.993347	0	144.806	0	0	0	0	0	0	0
0	0	1.30935	0	143.694	0	0	0	0.791621	0	71.4185	0
0	0	0	0	0	2.78968	0	1.81882	0	0	0	0
0	8.59297	1.26471	139.05	28.4706	19.9228	1.19356	0	0	0	0	0
0	189.729	1.97406	0	45.0941	0	2.34634	0	0	0	0	0
0	0	0	0	0	0	1.18407	0	0	52.3735	0	0
0	0	0	0	0	2.71048	45.4924	0	0	0.892626	0	0
0	0	0	0	0	5.25339	0	0	0.634232	0.914424	26.4295	0
0	202.729	0.664364	0	76.3752	9.4584	8.55371	0	0	0	0	0
0	0	0	0	350.556	0	0	0	0	2.25014	3.4179	0
0	0	0	0	0	0.917959	0	0	0	2.01837	0	0
0	0	0	128.223	36.2516	10.8938	0	13.9967	0	0	0	0
0	0	0	0	44.3065	2.28883	0	0	0	3.50056	0	0
32.3654	0	0	0	0	5.53235	5.46136	4.3943	0	0	0	0
0	267.858	0	0	0	0.992826	1.21588	4.60588	0	0	0	0
0	0	9.32388	0	0	0	0	9.10108	0	0	0	0
0	10.8055	2.31647	0	226.443	0	0	66.7331	0	0	39.7486	0
0	210.864	1.40521	0	0	16.0489	37.5113	0	0	7.40613	0	1.35718
0	0	0	0	83.8535	1.44347	1.28811	8.61771	0	2.18313	33.6518	0.693008
107.205	5.26967	0.604168	189.136	120.627	3.79108	0	20.4367	0	0	48.569	0.674505
0	77.9193	0.660918	0	29.9513	5.52309	6.99588	0	0	0	6.0703	0
0	10.4356	0	0	148.266	0	18.8562	152.456	0	0.785603	0	0
0	0	0.872699	82.2688	0	0	0	7.26556	0	1.43085	3.93929	0
0	0	0	0	72.1347	0	0.710095	61.1596	0	0	0	0
9.32533	119.014	0.662662	0	0	0	0	2.46299	0	0	0	0.605541
238.577	0	5.42418	23.2817	0	7.90759	0	0	0	0	0	0
0	65.8151	1.32029	0	0	32.2808	0	0	0	4.72457	0	0
9.27651	88.7861	0.835974	0	0	1.55977	0	7.6552	0	0	0	0
0	0	0	11.2669	74.3973	4.12303	2.23827	0	0	3.16232	96.78	0
0	17.275	0.674288	0	0	1.83612	5.93527	0	0	1.57074	0	1.48686
0	0	1.67482	44.5528	0	0	2.31775	0	0	0.931504	0	0
0	0	0	0	0	0	0	26.4525	0	0	253.035	0
0	0	8.16737	0	0	5.28741	7.12171	0	0	0	0	0
0	0	0.694793	0	0	4.13013	0	0	0	0	0	0
0	17.9479	9.99263	0	0	9.53034	2.36206	0	0	1.50466	274.007	0
0	0	0	0	0	0.895987	0	0	0	0.753849	43.4022	0
0	0	0.743428	8.6418	148.207	0	0	0	0	2.31775	0	0
0	0	0	0	0	0.936095	0	14.0586	0	0	135.949	0
0	274.678	0.625313	0	0	0.955801	20.5548	2.47341	0	0	0	0
0	62.4246	1.43405	0	0	0	9.0535	2.86449	0	0	0	0
0	104.101	0	0	0	0	0.849601	0	0	0	0	0
0	0	2.29278	0	0	7.0175	5.32079	0	0	0	5.5851	0
0	0	0.854595	11.166	0	0	0	0	0	0	6.88652	0
0	0	0	19.1633	0	5.918	0	8.9941	0	8.89404	0	0
0	0	0	0	27.9644	0	0	9.47539	0	5.04581	0	0
0	0	0.829476	18.411	0	4.64591	43.1656	4.56343	0	5.47746	6.18125	0
0	22.1868	0	0	0	6.64974	0	0	0	4.38593	0	0
119.006	197.206	0	0	0	0	0	180.289		0	0	0
0	0	4.40596	0	86.6195	1.51973	0	0		1.29277	0	0.606145
0	95.9044	0.611418	0	253.359	0	153.976	0		0	0	0
0	342.047	0.902134	0	0	0	0	0		0	1.38112	0
0	0	0.988488	0	0	6.34775	0	102.405		0	0	0
34.8948	22.3711	8.69828	0	0	2.20226	0	0		0.910557	48.697	0
0	79.8068	17.1963	0	290.082	11.5661	0	0		0	0	0
0	170.247	0	0	8.99683	0	0	0		0	1.72228	0
0	0	0	168.968	230.255	0	0	0		0	0	0
0	0	0	0	0	0	0	37.4703		1.56888	0.790119	0
0	0	7.76614	0	0	0	0	0		3.3757	11.4163	0
0	0	0.651036	0	0	0	0	117.479		0	9.92896	0
4.50416	0	0.698411	0	0	25.2706	0	4.3943		0	0	0
0	0	0	8.98356	0	0	0	8.83742		6.55156	0	0
0	47.9997	2.64879	0	0	0	0	0		0	20.4119	0
0	0	0	0	13.4348	0	0	0		0	0	0
9.31522	11.8013	0	0	14.0286	0	7.09381	8.68118		0	0	0
57.9165	0	0	0	0	0	0	15.4396		0	0	0
0	11.5475	0.760854	0	0	0	0	0		0	0	0
0	0	0	0	0	0	1.36717	0		0	0	0
176.429	0	1.61198	0	0	13.4903	11.1382	19.7581		1.43904	0	0
159.033	0	1.41144	0	33.5746	0.652896	0	0		0.625313	0	0
83.9782	0	0	0	32.3425	1.43447	5.44834	0		1.30447	75.0084	0
0	264.018	0.855808	0	0	4.79267	16.9106	10.1564		0	0	0
0	0	17.5518	0	0	9.30817	0	0		0	0	0
0	0	0	0	0	4.1868	0	0		1.54167	0	0
0	109.433	0.874016	0	0	1.99667	0	0		0	18.5042	0
5.02459	82.3801	0.906576	0	0	0	0	0		0	0	0
4.68725	0	4.29152	0	0	10.4861	0	0		1.43494	0	0
4.90133	27.8596	2.3003	102.317	0	1.06863	0	1.18895		5.674	0	0
0	37.6788	1.28016	0	35.5315	1.06737	0	1.14745		0	0	0
0	119.243	1.49441	148.492	0	0	0	0		0	0	0
0	0	6.24752	0	182.986	9.98962	0	3.14045		3.93969	8.85337	0
0	0	1.45906	19.3158	0	6.91452	0	5.58143		0	0	0
0	0	2.0063	0	0	0	0	0		0	0	0
0	17.8177	0	18.7885	0	0	1.062	0		2.50371	0	0
0	0	2.05741	0	94.3003	0	15.8546	0		4.31765	112.476	0
0	98.776	4.32059	8.37307	0	0	0	9.94096		0	0	0
201.748	0	7.33006	0	101.432	0	0	5.751		0	0	0
105.797	0	0	0	11.4744	0	3.61213	0		0.644061	6.90533	0
0	0	1.49134	0	0	0.944999	0	12.9448		0	0	0
31.7901	31.2889	2.75329	69.8857	0	1.73978	0	129.655		2.32282	0	0
0	18.9257	1.35422	0	0	0.818446	2.2656	0		0.712187	77.5372	0
0	49.8058	0	0	0	2.10544	40.2494	0		6.53366	36.9651	0.615427
0	0	0	0	0	0.699532	0	4.27973		0	165.862	0
0	0	0	0	0	0	0	0		0	0	0
0	0	0	0	0	14.7725	0	65.9598		0	2.89704	0
0	0	0.854363	0	0	0	0	0		0	0	0
0	0	1.44654	0	0	1.33834	2.32134	0		5.39	0	0.63753
0	116.059	2.61648	0	4.31827	0.823968	0	0		0	15.3614	0
0	0	0	0	56.6475	12.6156	0	0		0	0	0
29.5657	0	5.21992	85.4245	52.1579	2.92135	1.4336	0		1.61024	0	0
0	0	0	0	0	1.40924	0	0		1.89498	0	0
10.2328	0	5.72785	48.2468	0	0.904816	0	13.7409		0	0	0
125.544	57.5915	1.65084	0	0	0	0	0		0.689401	0	0
0	0	0	0	0	0	14.1542	0		0	0	0
0	0	0	0	71.2682	17.5718	0	9.27762		0	0	0
0	0	0	0	0	0	0	0		0.691959	0	0
0	0	0	0	24.027	18.55	0	0		0	0	0
10.194	0	0	0	0	17.3596	4.63112	0		0	0	0
0	0	5.76648	0	0	0	3.70725	0		5.28111	0	0
0	0	0	0	0	1.07924	3.9301	3.18639		0	14.2747	0
0	102.823	0	0	0	1.04296	0	0		0	0	0
0	0	0	0	0	12.894	1.40974	34.9641		0	0	0
0	220.438	0.652199	0	0	13.154	0.725655	0		1.39865	0	0
0	42.7236	0	0	136.698	5.22279	0.823967	0		0	0	0
0	0	0	0	152.959	0	0	108.576		0.627785	214.68	1.82596
246.579	0	0	0	46.5155	0	0.930598	21.7829		0	0	0
0	0	0	0	267.559	0	0	0		0.631273	0	0
0	0	0.822171	0	0	11.6006	12.9237	0		7.40093	0	0
0	18.8781	0	10.5133	0	0	0	0		0	0	0
0	58.1241	0	0	0	0.780493	0	0.784344		13.469	0	0
0	112.847	1.4384	0	0	0	0	0		0	4.61673	0
262.362	52.1697	0	0	0	12.4724	0	10.8295		1.26952	0	0
0	21.6266	0.778819	0	15.4548	0	0	0		3.42799	0	0
0	151.782	0	0	0	4.59793	4.48614	0		0	0	0
0	58.5673	0.618366	0	0	1.09252	0	29.3447		0	0	0
25.5738	3.49652	0	18.0183	154.113	0	12.3013	63.0853		0	228.301	0
0	40.1951	0	0	0	0	3.14023	23.7058		32.7308	0	0
0	10.6651	0.693553	8.93474	0	0	0	0		0	0	0
0	13.8431	0	237.958	0	0	0.760317	0		0	0	0
0	9.66359	0	0	0	4.47968	5.58051	0		11.5657	51.5409	0.598813
0	10.0818	2.91001	19.3493	0	1.14725	0	0		0	1.79033	0
0	234.988	0	0	0	1.15494	0	0		0	0	0
0	364.8	10.7888	18.052	0	0	0	0		7.29662	0	0
0	0	2.38868	0	0	1.02484	0	0		0	1.81637	0
0	0	0.641736	27.5497	0	5.57241	0	0		2.14838	2.35561	0
0	0	0	0	0	0	0	0		0	0	0
0	54.7091	0	0	0	0	1.25896	2.33148		0	0	0
0	236.977	0.653943	0	81.1157	0	0	0		0	0	0
0	0	0	0	0	0	1.62333	157.155		4.15514	0.670656	0
0	0	1.58278	843.321	9.68104	0	0	0		2.94608	0	0
20.2498	0	0.694856	0	0	6.05188	0	0		2.76303	0	0
0	10.0818	0	0	0	0	0	0		0	0	0
0	0	0	81.2025	27.3087	2.14525	0	4.47579		0	5.13022	0
0	108.473	20.4749	0	37.4641	0	1.38495	0		0	1.53535	0
0	118.627	0.765385	465.824	0	0	3.67783	0		0	0	0
18.4571	89.8145	9.31626	0	0	0	0.687845	0		0	0	0
0	227.38	0	0	0	10.6986	0	0		0.62081	0	0
229.41	15.4652	2.96147	0	216.483	3.0235	0	0		0	0	0
0	0	2.39325	0	0	3.46421	2.00376	0		0	42.4666	0
285.608	0	0.675218	0	0	3.22858	0	0		0.62081	44.9154	0
0	0	0	0	0	1.88843	3.7624	0		0.627785	0	0
0	13.9347	0	0	0	6.41113	0	0		0.613834	0	0
0	0	0	0	0	2.49446	0	22.9291		0	0	0
0	0	14.2576	0	0	0.925471	0	46.846		5.41939	0	0.647008
0	0	0	0	0	4.77258	0	1.63958		0	61.6838	0
0	10.365	0.678163	0	101.047	0	0	13.9643		2.57261	105.693	0
0	0	0	0	0	0	0	9.30932		0	0	0.626577
0	0	0	0	49.2153	0.741691	0	1.67995		0	4.06008	0
0	0	0	0	258.293	8.71574	0	2.82084		0	0	0
0	41.6218	0	0	195.56	9.64743	0	0		0	0	0
10.1684	76.0828	2.46382	0	25.4084	17.1881	0	0		3.28308	0	0.599334
0	245.329	4.19024	0	0	0	0	0		0	0	0
0	0	5.42085	0	0	8.51332	0	0		3.26778	8.71593	0.592523
4.24782	0	3.1741	0	0	3.54508	0	25.3804		0	0	0
20.1186	0	0	0	140.585	0	12.9121	0		4.07996	0	0
104.084	0	0	0	44.8299	0	0	0		0	0	0
0	10.5576	10.3193	0	0	0	0	0		0	0	0
0	0	1.7547	0	0	29.3696	1.04889	0		0	14.6837	0
0	0	0	0	0	7.42502	0	0		0	0	0
0	0	0	0	90.7559	1.38864	0	0		0	0	0
0	0	1.74711	0	50.1057	0	0	0		0.841309	0	0
116.799	0	7.2647	0	3.1807	2.94085	0	0		2.04335	0	0.6037
147.465	0	0	0	66.4492	12.3229	16.2505	91.5431		0	0	0
0	0	3.63689	0	145.725	2.22755	0	0		0.653943	0	0
0	0	1.97578	72.8151	0	3.31096	0	0		0	0	0
0	0	0	28.844	325.359	2.10034	1.42142	0		0	0	0.639877
0	0	0	9.03239	85.3359	4.51918	0	0		0	1.26254	0
0	0	0	0	0	2.99862	1.01561	0		0	41.8158	0
0	84.1805	0	0	0	0	0	0		0	0	0
0	0	0	0	80.375	0	0	1.09374		0	0	0
0	0	5.51665	0	54.1182	0.945433	0	0		0	0	0
426.369	79.7383	0	174.617	0	0	21.624	0		0.910857	0	0
0	0	0	55.235	0	20.677	49.6721	5.15226		13.8356	136.051	0
0	92.3536	0	20.7187	75.4145	0.778918	0	0		0	0	0
0	0	0	141.878	0	0	0	0		0	0	0
0	0	2.58945	0	27.5578	6.51489	10.349	0		0	0	0
0	0	0.738046	24.5127	110.003	1.45514	0	0		0	0	0
0	0	1.26264	219.761	0	2.91926	0	19.2917		0	29.3694	0
0	8.15992	0.826196	0	174.951	8.93583	4.00378	0		0	0	0
83.6193	0	0	0	19.7306	0.678008	0	4.54901		7.63867	103.639	0
0	0	11.8756	0	0	1.33516	0	0		4.93894	132.025	0
0	25.525	0	0	0	0	31.6087	0		0	6.97333	0
0	115.152	0.695269	0	0	4.21128	0	0		0.739391	0	0
0	16.5611	0.675514	0	0	4.74654	0	40.0131		0	0	0
0	0	1.64422	0	19.1945	2.16002	0	20.6617		0	0	0
63.975	0	0	0	279.592	0.646157	0	5.78053		0	0	0
0	0	0.680091	0	112.624	0.93186	0	3.96349		0	65.3363	0
315.522	0	0	0	0	0	9.16604	39.8422		6.51393	98.5899	0
326.91	0	0	0	0	0.681263	58.5126	3.85781		1.10925	0	0
142.308	0	2.57791	0	0	0	0	0		0	0.983877	0.635035
0	22.153	0	0	0	0	0	0		15.4365	0	0
145.087	0	0	0	0	0	0	0		1.07003	0	0
455.212	0	0	0	0	0	0	35.5129		0	0	0
0	0	0	0	0	0.680488	0	0		2.59645	0	0.843014
0	0	20.757	0	69.545	0	0	0		0	7.50476	0
48.6831	0	0	27.4626	28.5913	0	2.61994	0		0	0	0
0	0	2.2104	0	0	0	0	0		6.16714	9.64475	0
0	265.505	1.37299	49.8211	43.2889	4.55353	0	0		0	0.881339	0
0	30.0136	0	123.983	174.951	1.42843	1.40553	26.453		0.845605	0	0
0	0	0	11.4625	25.3017	0	6.80377	0		2.90953	0	0
0	0	0.707685	0	0	0.908194	0	0		0.875568	0	0
20.4808	0	3.80772	40.8728	55.8922	0.908194	0	0		0	0	0
0	0	1.29742	0	40.6164	0	0	16.4911		0	0	0
0	0	1.98188	0	183.797	0.641736	0	10.675		1.22381	47.5039	0
0	0	4.43075	0	424.549	0	0	0		0	19.2476	0
0	0	0.664987	1.54946	294.435	2.24472	18.1419	4.8308		0	102.208	0
0	146.702	3.44927	0	0	35.7346	0	82.7017		0	11.0393	0
0	0	1.28657	0	0	0.627785	0	2.21551		0	20.3228	0
0	17.9589	0	0	0	0	1.7643	0		0	0	0
0	0	0.835405	0	48.0541	26.8273	0.947256	0		0	70.0385	0
39.219	150.109	2.79491	0	14.3047	3.41562	1.49737	13.3601		0	0	0
122.324	46.5818	0	0	0	0.650704	0	0		0	0	0
191.605	0	0	24.9977	8.21579	17.2081	0	0		0	158.031	0
0	66.6646	1.45646	234.237	0	1.99561	1.62758	0		0	0	0
0	0	0	0	54.7924	2.94366	38.5488	0		6.68359	0	0
0	161.259	0	0	0	32.1298	0	0		0.676613	4.73608	0
13.4547	42.4727	0	0	0	30.2316	0	0		0.74346	0	0
0	25.9119	0.653105	0	0	4.46004	0	0		2.70341	0	0
0	0	0	0	104.903	4.62351	3.23592	0		1.27998	0	0
30.6181	0	0	56.4473	0	0	3.0056	0		4.08907	0	0
0	0	0.724479	0	0	0.852264	0	0		0	4.29665	0
0	0	1.39045	151.428	0	0.78568	0	0		0	0	1.2607
14.2445	0	19.1936	0	0	19.7844	0	0		0	0	0
16.1234	0	0	18.2926	0	1.76429	0	0		2.35987	0	0
181.831	0	0	555.074	0	0	5.45074	0		0	0	0
15.5902	34.2451	8.68896	0	26.1722	0.660944	0	0		0	48.7295	0
0	135.04	0	0	83.962	11.2411	0	0		4.07785	0	0
0	60.5113	0	60.8506	17.9387	1.85241	0	4.69878		0	0	0
0	111.499	6.55345	9.32533	0	7.44516	0	0		0.792658	0	0
0	0	0.680897	0	8.44539	7.81602	0	0		0	0	0
0	0	3.02832	0	0	6.14462	4.09388	0		0	0	0
0	0	0	0	0	0.770915	0	0		0	0	0
0	0	0	0	0	1.04273	0	0		0	0	0
0	0	8.69852	0	135.885	8.56023	0	0		0.757527	0	0
0	24.4243	0	63.0668	236.068	1.51992	0	0		0.66615	0	0
0	0	1.62929	0	83.5761	0	1.88961	3.08305		0	0	0
0	125.857	2.77322	0	0	0	0	0		1.36718	0	0
0	0	4.54658	0	0	0	0	0		0	0	0.657829
0	151.66	0.63476	0	0	1.63249	0	0		0	1.47296	0.578976
102.515	226.513	0	0	80.4129	0	0	2.98385		0	0	0
0	85.14	0	0	106.633	0.694051	97.7223	107.382		0	47.618	0
251.061	57.4411	0	268.327	0	0.706258	0	0		0.627785	0	0
0	0	2.69085	160.88	11.4314	0	0	0		0	64.5659	0
0	0	0	0	0	0	0	0		0	0	0
0	0	0	0	0	0	0	0		0	0	0
4.73608	0	3.44728	0	11.6033	0.687076	0	20.0908		0.63476	6.16185	0
0	130.706	0	0	0	0	0	0		0.655687	0	0
0	0	2.1724	0	0	1.34054	87.9993	0		0	0	0
0	0	17.9226	0	169.175	0	0	16.3559		0	0	0
0	0	0	4.91195	0	18.2875	0	0		2.68004	0	0
4.57007	0	0.718465	0	164.188	0	9.8262	0		0.667312	0	0
0	8.59297	0.606859	18.9335	0	0	0	0		0	0	0
0	138.862	0	0	0	6.84834	0.960683	0		0	0	0.644647
0	0	0.740506	0	0	25.552	19.3911	0		0.638248	0	0
200.348	0	0	0	0	28.7957	0	0		0	0	0
0	0	0	0	253.369	0	4.61114	0		0	130.363	0
0	0	0	0	145.982	0	4.29018	0		0	0	0
0	0	0	0	61.9221	0.797519	2.87717	15.5458		3.97042	0	0
0	0	5.01682	2.94185	0	0	26.0209	0		0	0	0
0	179.113	0.690449	0	0	6.19918	3.72335	0.655687		4.01434	0	0
0	0	0	0	75.1368	0.922131	19.0701	0		0	0	0
0	27.9894	0	0	0	0	0	0.613834		0	0	0.611418
0	12.5736	2.8811	0	0	19.2178	0	1.45762		0	0	0
0	93.1634	0	0	0	0	0	0		0	0	0
0	0	5.28122	0	0	1.57466	0.949209	0		0	0	0
0	0	0	0	45.8064	3.47653	0.986318	75.7279		0	138.951	0
0	0	0	13.3288	0	0.648711	0	0		0	0	0
0	0	6.23259	8.02442	0	0	79.3013	0		0	0	0
0	49.1841	0	18.5011	296.56	1.57839	0	0		0	0	0
122.78	84.0643	0	0	20.7362	6.61839	0	0		0	14.2516	0
0	70.3731	0	0	56.0568	1.22069	0	0		8.55027	0	0
0	0	0.757147	29.2921	19.7466	0	0	0		0	19.2861	0
0	0	0	0	0	0	0	0		23.5431	0	0
163.318	0	3.8222	0	0	3.40562	0	0		1.8445	0	0
0	0	0	0	81.2338	0	67.2956	0		0	0	0
0	14.3997	12.9281	0	253.369	0.606859	6.14993	15.9459		0	0	0
0	0	0	0	221.896	0.660337	0	0		0	0	0
0	0	0	0	29.454	0.713392	0	0		0	0	0
0	0	0	0	0	0.613834	9.91537	0		0.843013	0	0
0	151.31	0	0	150.121	0	0	0		17.9839	0	0
0	0	0	0	168.38	0	0	0		0	0	0
0	0	0	0	0	0	12.1374	0		0	0	0
0	0	0.742039	0	153.799	0	0	0		0.695795	0	0
111.446	54.8893	0.651368	0	0	0	0	0		0	0	0
8.2589	20.3259	0	9.49179	134.501	0	0	0		10.0215	0	0
0	56.3804	0.639209	0	11.664	0	17.8157	0		0	42.3947	0
0	18.7981	0	0	11.0924	3.45365	0	0		2.47072	5.07786	0
0	0	3.28548	0	0	0	13.8627	0		1.23464	30.2026	0
0	0	0	9.31602	112.63	2.66067	0	0		0	0	0
0	0	1.30621	0	22.6679	0	0	0		0	393.239	0
0	0	0	0	85.9085	5.23647	0	0		0	0	0
46.1596	126.744	6.64914	0	44.721	0.722111	0	15.4784		0.650455	0	0
72.2445	0	0.590134	0	45.3691	4.63142	5.69758	8.77831		0	0	0
0	77.3618	0	67.7194	0	0.616629	5.56629	0		1.28719	0	0
0	0	0	0	0	0	0	0		1.35248	0	0
0	0	2.09548	0	0	2.51496	0	0		2.01356	0	0
121.253	0	0	0	0	0	0	42.3519		0.734318	0	0
0	9.94051	7.13532	0	0	0	0	0		11.915	7.95076	0
11.2671	0	0	0	0	0.870761	0	0		0	0	0
0	0	0	0	15.1561	0.85061	0	9.91958		0	0	0
0	0	40.3616	0	13.084	0	3.39837	0		0	0	0
105.912	38.1702	0	0	230.055	0	0	0		6.09392	211.677	0
0	36.8113	0.641736	0	0	0	0	3.56152		0	0	0
0	3.58066	0	0	0	0.690564	0	4.02059		0	0	0
0	35.073	10.7053	0	90.0307	0.645223	0	16.5383		0	0	0
0	1.76754	3.06249	60.233	227.032	0	0.775139	0		0.62081	0	0
0	3.88512	0	0	0	23.0322	0	1.48786		0	15.0857	0
0	29.8903	2.15733	0	0	1.28522	0	0		0	0	0
58.8439	0	0.730672	6.32043	0	4.37164	0	0		0	1.72343	0
0	0	0.655687	0	0	15.7439	9.66455	0		0	0	0
0	0	4.70348	0	0	2.24999	0.833326	0		0	0	0
0	0	3.62141	13.7113	156.13	5.06752	1.61945	3.38683		0	0	0
0	225.152	4.55036	0	141.018	0.747861	0.840428	0		5.59792	135.707	0
0	0	10.2812	0	0	3.41276	0	0		0	0	0
0	0	1.43344	0	0	2.71309	0	0		14.5801	0	0
0	0	0.721953	0	0	1.35322	0	0		0	28.5325	0.660657
144.832	94.5349	5.2641	0	0	4.15498	0	0		0	0	0
0	9.94051	7.13532	0	0	0	0	0		11.915	7.95076	0
0	0	2.07717	0	0	2.47625	10.6133	0.617899		0	0	0
0	36.6018	9.41835	0	0	0	0	0		0	0	0
0	0	0.679229	0	0	0	0	17.3488		0	0	0
0	0	0	0	0	5.33799	0	7.27124		0	0	0
115.403	0	0	0	143.602	0	0	0		0	0	0
0	8.49533	1.29568	0	11.5961	29.8946	0	0		0	0	0
0	0	0	0	0	6.13361	2.95353	0		0	122.219	0
0	98.6308	0	0	257.082	2.7221	0	0		0	0	0
212.75	9.1754	0	0	0	7.5591	0	0		0	0	0
0	0	33.5692	0	0	0	1.00097	0		6.8463	4.93952	0
0	217.824	0	0	0	4.40446	0.922842	0		0	9.64083	0
31.3357	0	0	0	0	0.918353	0	0		0	0	0
0	0	0	0	17.6046	2.96508	0	1.61875		0	0	0
152.314	11.8145	0	0	0	14.8395	79.5151	0		0	0	0
0	36.2139	16.5014	0	0	5.70561	2.78713	0		36.5646	0	0
0	313.766	0	0	0	0.674288	0	6.68071		0	0	0.73464
276.134	85.8025	0	0	0	0	0	0		0	0	0
0	83.9946	0	54.1616	0	1.92422	0	0		0	0	0
0	19.8244	0	147.965	0	40.8483	0	36.2052		0	0	0
0	127.811	0.828676	235.766	0	10.7884	0	139.371		0	16.3973	1.32066
0	0	0	0	116.086	22.3505	0	0		0	5.69228	2.32182
18.8597	0	0	0	0	0	0	39.0466		0	0	0
0	0	22.4122	0	27.146	0	0	20.2563		0	0	0
18.979	0	0.895464	0	18.1624	0	0	0		0	0	0
0	41.6721	0	0	38.6961	1.28905	22.6538	0		0	0	0
0	0	0	0	90.742	8.83839	0	0		0	0	0
113.128	184.921	0	0	0	0	0	0		0	0	0
0	27.7272	1.58703	0	0	14.0089	6.91421	0		0	90.906	0
61.6026	0	1.16003	0	22.0009	0	6.99284	0		0	0	0
3.99406	0	0.863301	0	0	0.849601	2.61063	0		0	0	0
1.8066	0	4.08028	0	0.72843	0	0	0		0.613834	0	0.650853
1.78219	0	26.2219	0	0	2.77504	0	91.0538		0	0	0
0	227.763	0	0	3.82877	0	0	4.29665		0	0	0
63.3607	76.9367	3.37175	0	0.738694	15.0466	0	13.6834		6.72638	0	0
0	15.0112	0	0	0.897888	0	0	216.128		0	3.50828	0
42.0661	0	0	23.5875	3.49975	1.16065	1.69539	0		0	175.853	0
0	0	0	0	1.14396	0	0	27.3202		0	50.2817	0
0	92.2614	0	0	0	1.82112	0	0		1.24162	0	0
0	0	0	0	0.650455	0.973593	50.8133	0		3.62389	0	0
0	0	1.64285	0	0	12.642	8.10263	0		0	0	0
10.5609	0	1.62488	4.29665	0	0	0	0		5.07972	0	0
98.5461	0	1.40322	0	0	1.67789	0	0		0.829723	0	0
35.0717	0	0	0	0	1.86036	0	0		15.1346	0	0
0	0	0	0	0	0.878009	1.52667	81.3873		0	0	0
0	68.5978	0.632435	0	79.5231	0.796778	0	0		2.05751	0	0
81.4347	96.2861	2.39007	67.0723	0	0.82563	0	0		0.74346	27.1256	0
37.2891	0	0	5.38708	0	0	0	0		0	0	0
27.3413	0	4.67616	0	0	0	1.38075	0		0	0	0
0	77.9714	0.720209	0	61.1387	0	0	0		0	0	0
0	0	0.654291	0	12.0813	0	0	56.3633		1.96779	0	0
0	10.4216	0	0	0	2.46727	0	0		0.629762	0	0
0	215.977	2.90365	0	0	0.818972	0	0		0	0	0
0	0	2.89163	0	0	0.834508	1.97439	0		5.4206	4.6833	0
0	0	3.76851	0	0	0	0	0		3.24051	86.0514	0
0	197.28	3.12931	0	0	0	38.6638	10.8349		0	4.5953	0
0	169.31	0	0	12.4405	0	0	0		0	2.49627	0
0	180.547	0	0	0	0	0	0		0	5.65947	0
0	0	0	1.85977	0	1.81599	0	3.05981		0	96.1577	0
0	0	0	0	0	0	0	87.6975		2.84915	6.99986	0.625313
0	89.8754	8.03312	72.5765	37.4127	2.62041	0	47.3056		0	0	0
0	0	1.36477	0	13.0728	0	0	0		0.882885	0	0
0	0	0.654842	0	0	0	0	0		0	0	0
0	0	0	85.4918	0	4.78853	0	0		4.20961	0	0
0	161.882	0	0	0	13.388	0	3.54258		1.48954	16.0986	0
0	232.782	0	0	0	0	0	0		0	0	0
0	49.8349	0	0	86.2462	0.837047	0	0		1.35484	0	0
0	75.1739	1.39702	0	0	1.67573	0	4.96546		0	0	0
0	0	8.83457	0	0	0.655687	0	4.5034		4.9662	0	0
0	0	1.64026	0	0	0	0	0		2.17283	0	0
0	0	2.32836	1.48761	0	1.68914	0	0		0.679713	0	0
0	0	0.930052	4.936	10.1848	0.70049	0	0		0	9.94772	0.715637
0	0	0	66.4786	0	2.986	0	1.90921		0	0	0
0	0	0	1.48517	0	5.07597	0	0		0.63476	0	0.618997
63.6854	0	0.710221	9.8687	0	0.668565	0	0		0	0	0
0	0	0	0	62.5623	1.25556	0	0		0.676613	0	0
0	4.75802	0.68446	0	75.4853	21.6655	0	0		1.30708	0	2.01007
0	106.69	7.05073	0	132.369	29.3654	0	0		0.63476	0	0
0	0	0	0	108.446	2.75028	21.7468	13.5613		3.1021	112.986	0
0	161.186	0	0	123.09	1.34624	0	91.0779		1.42065	0	0
0	0	0	0	0	0	0	10.7605		0	0	1.39274
0	0	2.05551	0	111.46	0	0	38.5484		0	0	0
0	0	2.89765	0	0	0	0	0		0	0	0
0	0	0	0	0	0	0	0		0	0	0
0	217.623	6.91747	0	0	0	0	0		1.63673	0	0
0	0	0.668621	0	0	0	0	0		0	0	0.692189
0	0	2.98147	0	0	0	0	0		0	0	0
0	202.374	0.756507	0	0	3.01044	0	0		0	0	0
57.973	0	0.673217	1.69234	48.0444	0	5.89904	0		2.87978	0	0
0	0	0	0	0	8.33594	0	0		0	0	0
0	0	1.35861	1.57959	139.257	9.85509	0.671109	0		2.93372	0	0
10.6292	0	1.4657	0	179.856	2.84069	0.739756	0		0	0	0
0	0	0.742854	1.47322	0	0.71459	0	0		0	0	0
53.2721	0	0	0	72.1054	4.38979	0	0		0	0	0
0	0	0	27.5711	0	1.36485	0	0		2.59411	3.45618	0
50.3217	29.7506	3.37291	0	0	4.12171	0	0		0	0	0
0	0	0	0	0	0	13.1501	0		5.38183	3.40572	0
0	0	0	0	0	1.23988	0	0		0	0	0
0	0	0.669637	0	0	0	0	84.6575		3.89184	0	0
0	146.797	0	2.30462	0	0.683588	0	45.3985		0	1.60848	0
0	0	7.10607	0	0	5.47639	0	0		0.754116	0	0
0	130.544	1.46842	0	0	2.78276	0	0		0	0.906695	0
0	0	0	0	0	1.36219	0	0		0	0	0
13.2203	0	0.746367	0	0	0	0	9.93818		0	0	0
0	0	0	2.27044	0	5.20744	0	0		0	0	0
0	0	0	0	0	3.62478	0	0		0	0	1.16484
0	0	0	0	0	0	0	0		0	0	0
130.845	0	2.03455	0	0	0	0	0		0	0	0
10.4234	21.244	0	0	0	0.698934	0	0		0	0	0
20.9769	0	1.80885	0	0	0	0	91.079		0	0	0
0	31.5972	0	0	0	0	0	101.333		0	0	0
60.6336	239.928	0	159.622	0	0	0	13.0739		0	16.0639	0
0	0	0	0		0.764073	0	9.31936		3.07079	1.96773	0
0.760899	0	22.4723	0		0.922744	0	0		2.16194	0	0
0	32.4193	2.76032	0		2.34287	0	40.9495		4.52481	0	1.47249
164.661	35.0553	0	0		2.08548	0	7.4517		20.2013	26.6965	0
0	4.75802	0.68446	0		21.6655	0	0		1.30708	0	2.01007
0	2.71707	1.54841	0		0	1.8652	0		0	0	0
0	4.58972	0	0		0	0	16.386		0	9.04733	0
0	0	0	0		2.01693	0.625001	0		0	0	0
15.0604	3.20925	4.2815	0		11.3339	2.11668	0		0	0	0
77.1509	59.331	0	0		4.83956	0.64278	0		0	0	0
0	14.6695	0	0		4.72426	1.0308	0		1.41142	0	0
0	0	2.06867	0		5.3775	50.2878	0		0	0	0
0	0	1.53893	0		2.22747	0	5.3994		0	0	0
0	0	0	0		1.46937	9.31154	1.6703		0	0	0
0	0	1.25208	0		0	6.42171	0		0	0	0
0	0	1.38667	0		2.51594	2.2065	0		0	0	0
0	0	0	0		4.29927	0	0		0	0	0
0	95.6243	0.706952	0		0.639209	0	0		0	0	0
0	9.90308	0.594803	0		0	0	84.6591		0	0	0
81.6353	169.481	0	0		0	1.4013	0		0	0	0.649618
101.006	0	1.51869	0		0.787432	0	0		1.15791	0	0
0	0	5.28455	0		0.745744	0	0		0	0	0.649618
0	0	0	0		3.20135	0	0		3.47235	0	0
0	153.264	0	0		0	0	0		8.79367	0	0
123.62	62.0532	0	0		2.97555	0	0		2.04171	0	0
8.73554	0	0.737349	0		0	0	0		1.01995	0	0.64278
0	0	0	0		0	0	0		1.17457	0	0
0	67.5814	2.03971	0		15.1477	0	0		0	6.67066	0
0	50.2146	2.14714	0		9.78172	0	70.508		0.9657	0	0
0	142.172	0	0		1.82093	0	104.765		0	0	0
3.22301	228.275	0	0		8.80121	0	0		0	2.28265	0
0	0	10.1377	0		0	0	34.8646		23.4519	0	0
0	57.8028	0	0		14.9905	0	0		0	0	0
43.8563	0	0.697539	0		1.35057	0	0		17.5791	0	0
0	0	0.63476	43.7203		0	0	0		0.987401	0	0
2.90653	329.4	0.670634	0		0.729533	5.86653	7.35756		1.99786	0	0
0	80.1276	0	0		1.66458	12.7907	116.027		0	11.7624	0
0	0	0	0		3.65983	0	0		0	0	0
111.752	0	0.678008	0		0	4.64465	0		0	0	0
103.04	169.171	0	0		0	0	0		0	0	0
0	0	3.73811	0		4.97564	0	0		0	0	0
0	0	6.32476	0		1.38628	0	0		0	0	0
0	11.3841	0	0		4.89041	0	0		0	0	0
36.3162	0	4.80564	12.7255		2.49271	0	0		1.07827	0	0
0	0	6.99962	0		0.613834	0	44.5211		0	0	0
45.3932	0	0.772524	0		0	0	0		7.2682	0	0
0	0	0	0		5.55716	0	0		4.58674	0	0
0	0	0	0		1.9074	0	0		2.58786	0	0
0	0	0.646386	0		0	0	0		0	0	0
0	35.7018	0	0		0.780194	0	53.5576		20.4531	0	0
0	9.32568	0	0		0	0	0		68.1671	99.7654	0.616471
49.0554	0	0	0		7.06028	0	0		0	0	0
0	122.337	0	0		2.32673	0	0		0	11.5523	0
0	0	0	0		7.12934	0	17.8695		0	2.357	0
0	0	8.60541	0		0	0	0		0	0	0
0	0	0	57.7121		0	0	167.944		0	0	0
0	0	0	0		0.71332	0	0		0	0	0
0	0	0	0		0	0	0		0.748459	0	0
0	0	0	0		0	0	0		0	0	0
84.5414	0	0	0		0	0	0		0	0	0
0	0	0	0		0	94.4771	0		0	13.7863	0
0	188.86	0	0		2.83981	0	0		2.82794	0	0
0	0	0	0		0.699283	0	0		0	0	0
0	0	0	0		1.3044	0	0		0	0	0
0	0	0	0		4.83349	5.67425	0		0	74.4721	0
114.31	0	0.951629	0		1.31044	0	13.6977		0	0	0
470.995	0	1.46295	0		11.2702	0	0		2.85789	75.2185	0
89.5938	0	0	0		4.83623	0	0		0	112.924	0
35.667	1.06878	1.64211	67.4388		0.631273	0	1.48652		0	0	0
0	10.2342	7.47903	0		0.659174	0	0		0	0	0
141.579	0	0	0		0.771279	0	0		0	0	0
5.18438	0	4.16118	0		7.12342	0	3.19186		0	68.4308	0
105.701	315.234	0	147.234		0	0	1.82594		0	40.6932	0
0	65.9017	1.42638	0		6.79843	1.07211	0		0.851594	0	0
0	71.4411	0.765655	0		4.05288	0	3.08426		0	0	0
0	0	0.708655	0		0	5.09792	0		0.969433	114.729	0
0	0	0.74741	0		10.7552	0	0		3.87573	0	0
0	54.8774	1.33873	0		0	1.83266	0		0.738519	0	0.630723
0	0	0	0		13.1591	0	1.43227		0	0	0
0	0	0.80086	0		0	0	4.92976		0	0	0
0	354.699	6.80903	0		0	7.77186	0		0	0	0
0	241.085	2.52427	0		7.83459	4.67541	0		0.756829	0	0
0	0	2.64786	0		3.37411	0	0		29.1531	0	0
0	0	0	99.121		5.79343	0	0		0	0	0
0	0	0	0		0	0	1.6742		0	0	0
19.7943	125.177	0	84.1692		4.74765	0	4.15411		0	0	0
9.13928	0	0	61.6006		0.697539	0	0		0	0	0
0	0	2.39881	0		1.48985	0	0		3.58829	4.52857	0
0	0	0	0		0	6.78306	0		0	0	0
0	0	4.13279	0		18.837	18.4109	12.8701		4.57288	23.663	0
341.012	193.354	0	50.8765		25.8405	0	0		0	122.193	0
0	0	0.894248	0		0	0	0.982148		0	0	0
105.105	173.16	0	0		0.613834	0	0		2.60547	84.3463	0
0	0	0	0		0	2.54484	0		0	97.2953	0
0	0	0	0		1.59071	0	66.269		0	23.7274	0
0	0	1.20837	0		2.8735	0	0		0	4.8066	0
0	230.21	1.35538	0		3.4485	0	27.2555		0	195.64	0
11.2877	21.8704	0.655558	28.1759		6.12381	18.9139	0		0.689168	0	0
10.5221	0	0.676777	73.0524		0.774849	15.0628	41.3842		0	0	0
0	9.77303	0	58.9777		0	15.9718	0		0	206.671	0
0	0	3.1591	0		0	1.31136	0		0	0	0
0	339.415	1.83597	429.16		7.00161	1.37957	0		0	0	1.38805
0	0	0	0		0	30.6089	0		4.79484	68.8553	0
0	0	0	0		0	0	0		0	0	0
0	1.47948	0	0		1.51075	32.5014	0		9.61806	37.9994	0
0	5.42495	0	0		3.5374	0	0		0.63476	0	0
9.51582	42.1348	3.25358	0		14.3485	0	14.1461		1.24859	14.1201	0
127.956	0	0	0		1.25557	0	1.70015		0	0	0
0	0	0	16.8229		0.668242	0	1.43228		0	0	0
45.0421	91.2151	0.720558	0		0	0	0		0	0	0
22.881	120.101	0	2.40336		0.753879	0	72.1979		0	1.53403	0
0	0	0	0		0	0	0		0	0	0
62.9622	0	0	0		1.92846	0	0		0	1.44521	0
0	108.394	0	0		0.777488	0.672428	0		0	0	0
30.8118	0	0	0		0.62081	0	0		0	0	0
0	99.6892	1.54522	0		0	0	0		0	0	0
0	0	0.694793	3.14114		2.94495	4.1693	0		0	1.63783	0
97.6516	0	0	0		10.6798	0	0		0	0	0
12.5011	0	0	2.79501		0	1.55333	0		0	0	0
0	0	1.31668	0		11.2435	8.66085	0		0	0	0
0	0	0	4.75138		0	0	0		0	0	0
0	39.7055	0.675569	0.912908		0	0	0		0	13.8702	0
0	0	4.34481	0		0	0	0		0.646386	0	0
0	0	0	0		10.1779	9.58218	52.448		0	2.05799	0
60.6512	0	1.39199	0.849216		0.710908	7.67182	0		2.90652	3.35696	0
0	0	0	0		0	52.0765	0		25.6909	1.00096	0
0	0	0	0		4.25454	0.871573	0		0	0	0
0	0	0	0		4.14069	0	0		2.71996	0	0
0	0	0	0		2.82329	0	0		0	0	0
0	26.5227	0	1.14338		0.648711	0	0		0	0	0
0	0	0	32.1499		0	0	0		0	0	0
0	0	0.648547	0		0	0	0		0	0	0
251.524	0	0.63509	0		0	0	0		0	0	0
0	0	0	0		0	4.91327	0		0	0	0
0	0	0	0		0	31.797	29.0652		0	1.84241	0
289.755	0	0	4.61856		1.39229	0	0		0	0	0
0	43.8981	0.81472	1.11083		3.6529	2.24912	0		0	0	0
0	0	0	0		2.15643	9.29422	0		0	0	0
0	0	0.750141	0		9.83009	0	13.8968		2.81931	0	0
0	91.2694	0.650414	0		0.810889	0	0		0	0	0
0	33.259	0.653819	0		0	16.4034	0		0	0	0
0	0	0	0		4.15696	20.1297	1.91839		1.3788	0	0
0	73.1718	5.95367	0		19.8113	13.0648	2.38651		0	0	0
0	32.8345	0	0		0.650455	0	0		2.17775	105.74	0
0	0	0	0		1.58539	12.0086	0		0	0	0
119.506	0	2.27699	2.4902		0	0	6.41738		2.62972	4.44312	0
0	0	0.736071	42.7297		1.30765	0	0		0	0	0
0	0	0	0		0	0	34.7999		0	0	0
0	0	0	0		14.454	0	2.12914		0	4.55298	0
0	65.1108	1.37135	4.99202		0.618484	0	0		0	0	0
0	29.7226	1.86133	0		16.1711	2.07788	0		3.95621	14.7859	0
0	0	0.601751	0		8.98234	4.67356	4.41996		2.71689	0	0
142.178	94.2812	0.706607	20.2952		2.92935	12.0995	4.47892		0.788717	17.9711	0
0	0	0	0		2.23998	0	8.54086		0	45.2242	0
0	0	0	2.20941		1.30968	0	8.32972		0	2.68212	0
0	0	0	0		0	20.6116	0		0	0	0
0	134.463	2.5877	0		14.0761	0	0		0	31.5368	0
126.091	0	2.833	0		5.07535	0	29.7741		6.97174	0	0
105.012	44.304	6.78049	52.0455		3.82935	6.53958	36.6236		0	0	0
0	0	1.67674	0		8.52071	1.85543	0.943999		0	0	0
152.446	0	1.64757	0		20.6695	7.25083	0		0	1.23656	0
0	0	18.0687	0		1.74008	33.066	0		0	0	0
91.0806	0	0	0		0	0	0		0	1.8359	0
0	9.51365	0	0		6.19756	0	0		0	0	1.45919
0	8.76386	0	0		0	7.52041	0		0	31.0844	0
0	19.4698	0.945961	0		0	2.18896	0		0	0	0
0	0	0	10.505		0	0	5.11572		0	53.7053	0
55.9119	205.628	0	68.4003		19.2779	0	5.70233		0	0	0
0	0	0.830599	0		18.0513	34.6413	0.93354		6.38506	0	0
0	0	0	0		0	0	0		0	0	0.718567
0	26.8446	0	24.1771		1.5973	72.3611	0		1.22767	0	0
0	5.11583	6.24181	0		0.939933	0	0.709397		2.79326	0	0
0	0	1.65634	1.97652		0	10.7635	0		1.32532	0	0
11.2939	0	0	0		0	0	0		0	3.67506	0
0	0	0	0		4.55216	0	0		0	0	0
275.216	16.5634	0	0		9.04786	0	0		4.10568	0	0
0	7.3192	0	0		0	0	0.690564		1.33927	0	0
0	118.104	0.70391	28.3854		6.08921	0	0.737606		3.4212	0	0
20.4279	7.50916	0	13.9568		15.9523	0	0		4.80046	0	0
0	0	0	9.0056		1.12195	0	0		2.84363	0	0
22.3029	7.50078	0.684261	23.2489		0	0	0		1.99574	0	0
0	39.432	0	0		0	0	0		0	0	0
0	0	1.48867	18.0313		5.04332	0	0		0	0	0
127.596	30.4721	0	54.4781		1.80013	2.26233	0		0	0	0
32.2403	86.9905	0.711078	0		0.94326	0	0		0	0	0
0	9.1754	0	62.9486		1.94378	7.97367	0		0	0	0
0	19.6164	0	0		0	0	0		0	0	0
0	0	0	0		6.35725	1.33458	0		1.9874	0	0
192.293	0	0.636683	0		9.04446	0	0		0	1.25207	0
88.4151	0	0.741182	0		1.89717	0	0		2.02286	1.21371	0.788304
0	0	1.93867	0		6.04913	2.15697	4.8055		0	6.22037	0
0	0	2.21039	0		4.10003	0.714093	0		0	0	0
0	0	1.26782	0		0	2.94988	0		1.28766	1.34624	0.641906
0	23.9928	1.36018	0		0	0	0		8.56636	0	0
0	89.635	0	0		28.5451	0	0		7.73308	0	0
11.6677	13.4814	0	0		2.51066	0.60447	0		0	113.642	1.89684
218.322	0	2.02771	0		7.39339	0	0		5.03306	0	0
91.5348	20.068	0	0		0	0	0		0	0	0.584147
0	24.1208	0	0		0	0	47.3506		0	0	0
0		0	0		3.20135	0	0		3.47235	0	0
		1.28686	0		0	0	0		0	0
			0		0		0		0	0
			0		0		0		0
					0		0
					0
