# Supplementary material for: Dynamic de novo heterochromatin assembly and disassembly at replication forks ensures fork stability
Source: Nat Cell Biol. 2023 Jul 6;25(7):1017–32. doi: 10.1038/s41556-023-01167-z (PMC10344782; doi:10.1038/s41556-023-01167-z)
Supplement: Source Data Fig. 5 — Statistical source data. [file 41556_2023_1167_MOESM11_ESM.xlsx]

## Sheet: Fig. 5a
IdU / CldU ratio (fork degradation)
DMSO			UNC0642
siCTL	siBRCA1	siSUV39H1	siCTL	siBRCA1	siSUV39H1
1.01604	0.694544	0.594559	0.955636	0.67873	0.340602
1.0757	0.479138	0.453149	0.65687	0.261939	0.693371
1.09155	0.612079	0.264992	0.558949	0.486979	0.270707
1.03337	1.15444	0.340114	0.695652	0.72778	0.56674
0.853986	0.631686	0.469905	0.893725	0.442046	0.66912
0.915662	0.224635	0.763652	0.740488	0.481295	0.640309
1.16153	0.464978	0.661512	1.00202	0.716176	0.695585
0.592384	0.832581	0.930448	0.421112	0.9128	0.526974
0.971555	0.5	0.485892	0.323393	0.453594	0.938967
1.18143	0.734561	0.786405	0.637066	0.350839	0.585445
1.09475	0.854963	0.422892	0.344769	0.377958	1.00131
1.18938	0.591689	0.575209	0.574581	0.644055	0.307861
0.845127	0.647164	0.58057	0.828604	1.28169	0.76941
1.11265	0.647352	0.678293	0.6349	0.998807	0.49816
0.24747	0.585156	0.594331	0.813998	0.339153	0.999714
0.905922	0.540982	0.38969	0.789651	0.780894	1.66686
0.937656	0.464601	0.258364	0.649906	0.62439	0.724095
1.06478	0.993171	0.650927	0.533746	0.546598	0.706677
0.750519	0.506788	0.707997	0.603002	0.607326	0.915673
0.971029	0.747364	0.645228	1.0036	0.760756	0.733029
0.993601	0.395462	0.712335	0.695737	0.89707	0.728399
0.99709	0.540907	0.552686	0.753159	0.645278	1.16439
0.968948	0.582507	0.516156	1.6447	0.565291	0.684954
0.870446	0.688968	0.822631	0.54504	0.605546	0.496565
1.07159	1.56067	0.496233	0.558492	0.65537	0.592641
0.841982	0.411667	0.54778	1.06635	0.846154	0.801708
1.12236	0.952077	0.357019	0.965283	0.89195	0.529688
1.15198	0.504551	0.622989	1.00164	0.714521	0.882353
1.12222	0.533523	0.675475	0.724696	0.643374	0.678453
0.495506	0.55155	0.591341	0.770192	0.749904	0.645326
0.915437	0.781878	0.645783	0.751763	0.326327	0.73509
0.880867	0.61315	0.510011	0.562484	0.469773	0.64391
0.854222	0.666833	0.949334	0.603569	0.562598	1.0377
0.434225	0.529031	0.565495	0.543284	0.587562	0.504346
0.958333	0.23519	0.787476	0.359818	0.941022	1.04491
1.0606	0.458743	0.617924	0.416978	1.044	1.62833
0.593526	0.337754	0.891011	0.334874	0.542956	0.35
0.912235	0.257016	0.612167	0.999622	0.99894	0.647921
0.989392	0.356978	0.550364	0.636818	1.21737	0.822617
0.828278	0.696735	0.596461	0.688351	0.418239	0.619229
1.1563	0.626918	0.43564	0.946567	0.52152	0.558972
0.89779	0.997938	0.597058	0.636215	0.973806	1.38674
1.09701	0.47405	0.516129	0.499986	0.68221	0.717633
1.49691	0.333485	0.468528	0.646347	0.550177	0.632585
1.27339	0.639265	0.473871	0.562286	0.832692	1.46365
0.826806	0.717653	1.08318	0.443061	0.56001	0.594663
0.806762	0.521704	0.696349	0.579909	0.511085	0.531077
1.61613	0.446429	1.00646	0.703875	0.40665	0.837132
0.920857	0.220899	0.619048	1.01615	0.517612	0.354839
1.00602	0.82987	0.742857	0.638735	0.609862	0.561868
0.998162	0.299222	0.585828	0.649415	0.65511	0.427629
0.931245	0.277822	0.456934	0.729791	0.224444	0.765814
0.965624	0.476442	0.558031	0.743655	0.71347	0.599775
0.70178	0.504837	0.810504	0.745111	0.480275	0.553486
0.813316	0.52339	0.383929	0.575699	0.580871	0.584701
0.845226	0.60511	1.08201	1.05023	0.470737	0.503794
0.708631	0.55534	0.580744	1.66779	0.637026	0.487017
0.963679	0.362879	0.42429	0.903447	0.650127	0.369179
0.526564	0.315009	0.31097	0.808678	0.767404	1.34835
0.517078	1.12313	0.312809	0.584277	0.634015	0.600933
1.24449	0.91177	0.392347	0.498461	0.673578	1.01508
1.03504	0.548384	0.825254	0.594472	0.727594	0.655858
1.03341	0.528552	0.568055	1.61437	0.596583	0.464369
0.904283	0.501199	0.668357	0.510214	0.520591	0.635414
0.951261	0.384751	0.690142	0.641721	0.968392	0.688062
0.996072	0.623208	0.620881	1.01164	0.714062	0.739896
1	0.739236	0.493609	0.740614	0.468511	1.49761
0.922595	0.637435	0.289724	0.658238	0.591804	0.511232
1.11542	0.49515	0.518946	0.76561	0.597015	0.693385
0.645651	2.35931	0.359427	0.619619	0.946853	0.888938
0.409668	0.843577	0.559025	0.619661	0.684527	0.933333
0.563915	0.373908	0.562484	0.80639	0.855698	0.464782
1.62981	0.549038	0.513934	0.321972	0.654009	0.703582
1.25492	0.688559	0.797438	0.494097	0.429272	0.617332
0.491328	0.59863	0.586609	0.533597	0.499376	0.624571
1.50002	1.12002	0.402822	1.00086	0.967378	1.07044
1.09186	0.3399	0.440633	0.703582	0.798833	1.66502
0.473905	0.341305	0.45402	0.763589	0.49109	0.401173
1.15751	0.626281	1.60955	0.908866	0.711346	0.596641
1.15436	0.673672	0.496436	0.534606	0.653282	0.712585
1.1604	0.460897	0.873027	0.217188	0.231715	0.734677
0.92375	1.00899	0.720882	0.37549	0.782688	1.25203
1.02338	0.564016	0.611802	0.878288	0.681648	0.815949
0.895822	0.741135	0.628977	0.659984	0.62999	0.354108
0.786195	0.498735	0.983423	0.600593	0.7694	0.694205
0.235905	0.698836	0.923077	0.601164	0.554911	0.89741
0.898271	1.36822	0.807974	0.450958	0.473428	0.515599
0.590305	0.415946	1.06714	0.885901	0.453948	0.650475
1.4469	0.487434	1.79617	0.327529	0.669277	0.483488
1.19319	1.02404	0.661062	0.45773	0.281736	0.648076
1.138	1.36728	0.718196	0.763589	0.458111	0.607192
2.1355	0.258258	0.238118	1.28063	0.424917	1.03488
1.90572	0.597053	0.638938	0.69473	0.727154	1.11684
1.17625	0.61089	0.590839	0.452576	0.8007	0.763895
0.81149	0.473201	0.446326	0.814906	0.512857	0.632572
1.63843	0.578234	1.36655	1.21192	0.762068	0.777289
1.12875	0.692837	0.6027	0.892892	0.690913	0.825622
1.19362	0.550485	0.816541	0.389225	0.596117	0.735882
1.4722	0.502119	0.824606	0.726586	0.828235	0.528947
0.984366	0.819968	0.721302	0.656205	0.362142	0.705334
1.22688	1.02994	0.998211	0.298248	0.718829	0.315914
0.949786	0.588938	0.811591	0.43564	0.648599	0.919203
1.08604	0.902309	0.424615	0.291412	0.461201	0.763209
0.980465	0.217349	0.336618	0.652447	0.622163	0.532145
1.13109	0.546998	1	0.576563	0.649923	0.485892
0.863716	0.325336	0.71597	0.567434	0.755388	0.407082
0.423751	0.289584	0.361604	0.444203	0.624275	0.700183
0.948204	0.571276	0.358838	0.592749	0.741116	0.602565
1.43899	0.332718	0.678352	1.04566	0.729015	0.636912
0.863125	0.611389	0.503513	0.553945	0.582774	0.50002
1.00476	0.629127	0.55534	0.796068	1.02278	0.408674
2.92306	0.482215	0.420581	0.383215	1.00612	0.287883
1.21888	0.340512	0.756098	0.887543	0.559739	0.993137
0.953057	0.724588	0.268122	0.716649	0.403939	0.822622
0.862553	0.296702	0.54322	0.455114	0.398307	0.551619
0.819685	0.886219	0.440548	0.711995	0.635808	0.657957
0.870194	1.02109	0.613421	0.450097	0.462816	1.43315
1.06807	0.778278	0.724856	0.829255	0.612793	0.984176
0.472906	0.581506	0.383277	0.958776	0.690049	0.63304
1.08993	0.617288	0.54609	0.635983	0.442046	0.394945
1.15984	0.476291	0.547601	1.11249	0.63026	0.35273
0.85829	0.687682	0.751058	0.623651	0.501311	0.74855
1.20011	0.86092	0.549743	0.678445	0.541215	0.878941
1.16689	0.581977	0.784482	0.56757	0.731453	0.564428
1.26131	0.678046	0.595767	0.64105	0.735879	0.570989
0.906988	0.573235	0.720482	0.651343	0.554968	0.833481
0.998543	0.51329	0.806792	0.585738	0.428571	1.04578
0.982147	0.765257	0.513869	0.347596	0.460314	0.406439
1.1968	1.33361	0.608814	0.563518	0.765642	0.678018
0.953134	0.562933	0.563094	0.8185	0.962948	0.975324
0.65688	0.612592	0.526342	1.17177	0.695002	1.08676
1.00126	0.883349	0.909887	0.73295	0.768067	0.516616
1.3413	0.457476	0.463279	0.90536	0.679996	0.758676
1.0437	0.416531	0.511081	0.885198	0.572792	0.944407
0.90944	0.170173	0.943286	0.772939	0.31971	0.428254
0.875818	0.321222	0.67685	0.397017	0.728024	0.637287
0.967274	0.528498	0.451849	1.26492	0.367624	0.710649
0.40778	0.45268	0.998835	0.60323	0.478646	0.892285
1.02317	0.494143	0.928571	0.695766	0.633546	0.516383
0.464465	0.440365	0.659915	0.562789	0.706188	0.6741
0.902968	0.395054	0.844426	0.708679	0.588346	0.315878
1.01631	0.697326	0.525741	0.397017	0.55155	0.517241
0.56776	0.616577	0.578947	0.497159	0.710419	0.388285
1.15651	1.03487	0.498623	0.699771	0.614633	0.412478
1.99294	0.53189	0.544294	0.22522	0.791849	0.599811
1.45455	0.726931	0.401693	0.773077	1.04724	0.941662
1.31366	0.459713	0.425597	0.91131	0.641716	0.944945
1.21557	1.28457	0.760162	0.762329	0.484215	0.631378
0.990776	0.530698	0.623511	0.704153	0.367346	0.659135
0.302473	0.724624	0.68952	0.582635	0.607143	0.559015
0.852079	0.498721	0.274371	0.726988	0.772727	0.775166
1.04609	0.51345	0.731453	0.454085	0.911802	0.61582
0.88028	0.530534	0.577193	0.450529	1.15975	0.746325
1.09692	0.690092	0.413034	0.546934	0.817497	1.03331
1.36591	0.680781	1.13878	1.09842	0.75	0.859238
1.00889	0.563955	1.06244	0.701523	0.676938	0.56368
1.19451	0.42519	0.717011	0.530776	0.668193	1.04964
1.02404	0.461539	0.528613	0.253271	0.55073	0.665174
1.2434	0.618425	0.614581	0.270183	0.471292	0.724882
1.08749	1.07289	0.918201	0.521995	0.725249	0.222375
1.26766	0.375497	0.712641	1.07354	0.90278	0.69721
0.980366	0.764712	0.571673	0.678136	1.30012	0.478312
1.00418	0.666536	0.449212	0.834804	0.31622	0.34855
0.931619	0.773787	0.658344	0.765778	0.715349	0.719291
1.04926	0.415284	0.500914	0.747486	0.714857	0.542072
1.15712	0.424469	0.560087	0.247444	0.902766	0.607402
0.989974	0.755401	0.43785	0.434488	0.781152	0.630271
0.959433	0.75	0.874437	0.440672	0.82641	0.368801
1.18283	0.699809	0.644497	0.71746	0.764143	1.00276
1.05138	0.787031	1.16621	0.37183	0.685286	0.630089
0.873869	0.664899	0.951221	0.667015	0.793862	0.636074
0.981065	0.608082	0.6454	0.651927	0	0.352287
1.08715	0.671663	0.931253	0.59883	0.915659	0.663715
0.86543	0.713075	0.538458	0.637962	0.720207	0.493668
0.898155	0.42244	0.930789	0.644013	0.823204	1.20199
0.540634	0.614062	0.373056	0.58056	0.599853	0.607029
0.834799	0.686585	0.670175	0.657943	0.466522	0.585813
1.43258	1.04984	0.978728	0.735188	0.756443	0.359529
0.568994	1.18636	0.559342	0.666677	0.780851	0.501494
1.03612	0.88188	0.496404	0.599224	0.696754	0.519137
1.11613	0.20029	0.557048	0.679332	0.84308	1.104
0.990986	0.742778	0.475942	0.603471	0.471023	0.778537
0.896255	0.501383	0.393817	0.749234	0.793902	0.681908
0.734726	0.461114	0.507511	0.746082	0.99662	0.632462
0.885524	0.586029	0.673558	0.714395	0.593323	0.756957
0.623907	0.667505	0.501286	1	0.468	0.810492
1.22884	0.452838	0.494675	0.782309	0.371123	0.624086
0.59988	1.04368	0.429259	1.05675	0.491673	0.846995
1.37878	0.597562	0.773902	0.485071	0.686563	0.944877
1.54774	0.74484	0.288367	0.380917	0.587136	0.632113
1.03446	0.503393	0.483652	0.921113	0.363781	0.557132
0.92925	0.348245	0.347743	0.53419	0.776538	0.554128
1.07112	0.550789	0.958986	0.518837	0.602353	0.890851
0.874938	0.424886	1.15436	0.574207	0.301161	0.441026
0.788451	0.472845	0.467602	0.923547	1.00245	0.736364
0.924968	0.534639	0.744742	0.669215	0.625249	0.488932
0.788248	0.554688	0.682648	0.665489	0.392603	1.05054
1.3461	0.917943	0.274456	0.548629	0.63039	0.510394
0.935674	0.573608	0.355026	0.64104	1.02581	0.698494
1.25971	0.450304	0.560976	0.967652	0.371696	0.552423
1.48551	0.716922	0.696068	0.562461	0.612119	0.733313
0.854137	0.644498	0.748274	1.2649	0.545207	0.529178
0.818689	1.0198	0.34122	0.653735	0.424254	0.965668
0.99805	0.54325	0.350651	0.90292	0.640315
1.06175	0.592118	0.47659	0.523318	0.706041
1.56205	0.70014	0.515151	0.943207	0.526678
0.584099	0.717465	0.64827	0.632454	0.701927
	0.930379	1.07135		0.791603
	0.653822	0.589973		0.726111
	0.657761	0.790994		0.485088
	0.391082	0.709195		0.445773
	0.425562	0.835194		0.513135
	0.691458	0.562219		0.627909
	0.605794			0.774871
				0.644877
				0.660898
				0.717316
				0.600933
				1.07382
				0.57777
				0.544746
				0.407667
				0.781249
				0.655914
				0.885026
				0.686171
				0.918805
				0.504805
				0.458983
				0.930269
				0.693105
				0.612964
				0.887789
				0.198506
				0.803892
				1.06454
				0.593674
				0.662098
				0.604158

## Sheet: Fig. 5b
IdU track length (µm)
WT	UNC0642	G9a-/-
5.45497	3.85727	5.39183
5.29161	2.97787	3.46725
5.22071	4.47499	3.85727
6.6071	4.06013	4.3639
5.52276	4.22884	3.14778
3.63889	2.9325	5.0144
5.12877	3.0567	3.2775
6.66523	3.55626	3.83019
4.94419	1.75916	3.51831
4.485	3.48864	3.55626
4.93971	2.76	2.78674
6.41735	2.45174	4.62869
6.12565	3.29561	2.24905
7.96502	2.34617	4.79602
6.3825	3.27302	3.40222
4.62869	4.58919	4.49828
7.70092	3.34926	2.76535
6.65867	4.16864	3.48864
6.44512	4.68614	3.07119
7.34539	3.22264	2.45174
6.02508	3.31804	2.87092
5.57365	3.79897	4.49828
7.79303	3.45431	5.35371
6.9345	5.0144	4.28473
3.93731	3.16676	2.0117
6.24829	3.79897	5.17793
4.02701	2.89162	2.46985
5.41391	2.09863	2.54696
3.87642	1.92855	5.09686
7.77009	5.22071	2.42121
7.75284	2.43949	4.02701
5.86	4.08946	2.67789
5.83913	5.28022	3.40222
5.45497	5.67422	4.485
7.63692	2.5116	3.34926
4.14	1.725	4.64473
7.181	4.39789	3.18073
3.18073	3.65924	4.68614
5.02924	3.79897	3.62664
12.3294	3.85727	6.00369
4.87899	3.79897	4.11482
6.56673	3.08585	5.73424
5.39183	5.29161	5.68991
5.865	5.89536	4.86071
7.31848	3.58955	3.55195
6.91863	3.78327	4.15432
3.78327	3.16676	3.25473
5.7446	2.94768	5.14619
4.4091	3.1978	3.41533
3.85727	4.20072	3.29561
5.39183	4.52795	3.43706
5.12877	3.72376	3.29561
4.73668	5.32887	5.48205
4.64473	3.85727	2.7274
4.90935	4.3263	3.49278
5.78324	3.28199	4.02339
5.42133	4.03805	4.02701
7.27778	5.95815	3.94111
5.92814	4.3263	3.53936
4.97559	2.08432	3.08585
5.89536	4.5835	4.16864
5.74563	3.40222	2.32082
4.8576	5.175	4.10032
4.45171	3.83019	4.81154
5.39183	3.25473	3.58955
6.86757	3.94111	2.2425
7.24707	5.19415	4.70839
7.0725	4.40806	3.83019
7.80079	3.69167	2.20904
6.07683	2.67789	5.06305
6.14255	2.42121	4.51484
7.88032	5.175	3.9349
5.52276	3.07119	4.26041
4.14	5.53069	3.22264
7.08095	4.66078	4.3639
5.35026	3.51831	4.62869
3.6877	4.02339	3.55626
3.05187	3.18073	3.45431
5.61884	4.00114	2.7274
8.17322	4.66078	1.62736
5.58693	4.10032	3.31355
5.17793	2.01911	3.29561
5.44669	3.85727	4.3125
4.52191	2.76535	3.91092
5.46428	3.46725	4.90642
3.46725	4.34338	4.49828
5.32525	5.78582	2.43949
7.24707	2.76	4.3263
2.97787	3.08965	4.28887
7.20791	5.32473	4.16864
6.59122	4.96662	3.66735
3.72376	3.08948	4.10032
5.81912	3.70375	2.07
4.64146	3.45	2.5875
4.81154	4.08946	2.95268
3.63889	4.08946	4.87899
5.88501	4.8576	3.17141
7.20377	2.78674	3.45
6.66298	4.3263	5.65058
5.48205	3.69167	4.55745
5.94815	5.52	3.72376
6.98573	4.1971	4.41807
5.22071	2.95268	4.35373
5.71596	5.17793	3.72376
4.87899	4.3639	3.55626
2.24905	4.94264	4.27093
3.08585	4.16864	3.18073
4.39789	4.485	3.18073
5.65058	4.69252	3.83019
3.98251	4.04185	4.01218
8.18081	5.26625	4.21124
7.6038	4.90331	3.40222
5.35854	4.66078	2.80813
5.35026	4.39116	4.26748
6.555	5.35854	3.72376
4.22884	3.55626	2.95268
5.37251	2.3015	3.55626
5.59762	3.31804	2.415
6.56863	4.17243	5.31403
9.6136	3.795	3.63889
10.4216	4.69252	2.95268
5.39183	3.55626	4.3125
7.34488	3.79897	3.10983
6.83497	2.34617	4.9787
6.23156	3.29561	4.60092
7.86721	3.01254	4.11395
6.72974	4.31595	3.26473
4.75859	3.10983	3.14778
7.66021	3.66735	4.21124
4.83	2.5116	3.65528
6.02611	4.45171	3.78707
10.4544	4.03805	3.91092
4.84225	4.64473	3.85727
8.04109	3.10983	2.78674
6.27193	4.16864	5.86759
11.1059	4.14362	4.48828
5.37251	5.87518	3.01254
4.3125	3.10983	4.34338
4.83	2.80813	3.55626
5.39183	3.2775	4.84225
5.57365	3.20867	4.06013
3.89177	7.15996	5.45497
5.91709	3.12415	3.34926
4.14724	4.69252	3.43706
4.02339	3.01254	5.12877
4.07117	2.94768	4.90331
5.83706	1.62736	5.0025
6.63625	1.90526	3.49278
6.86981	6.07683	2.62752
6.81616	3.53936	5.07426

## Sheet: Fig. 5c
IdU track length (µm)
S1 nuclease -			S1 nuclease +
WT	UNC0642	G9a-/-	WT	UNC0642	G9a-/-
8.25482	5.83706	5.2352	3.20867	2.94768	3.45431
8.95172	7.25328	5.75581	7.2224	5.87535	4.93971
8.28725	3.85727	4.24298	9.1701	4.77118	6.27917
9.16855	7.70092	7.46546	10.9663	4.48828	4.51484
8.87996	5.53069	7.92931	12.0272	4.3263	4.70839
10.1052	11.6191	6.12565	8.66795	4.39789	4.6575
7.62088	7.19756	7.86807	13.7781	4.14	4.90642
7.64037	3.33149	8.45957	10.9765	4.84087	8.05402
9.29654	5.50378	8.70745	6.76579	4.485	2.43949
4.90935	4.8576	6.29573	7.86911	3.93369	3.9713
10.6386	6.61158	6.33334	9.71537	5.14619	3.10983
12.4845	6.66126	9.34053	7.44148	4.90331	5.78324
6.56414	4.3125	10.5577	10.7588	7.96502	3.16676
10.971	3.04601	6.49342	7.55498	6.00645	4.60282
11.0095	9.3357	8.78232	10.5601	2.84487	6.41476
7.51841	10.4416	6.8122	7.95191	5.0232	8.42732
9.45886	14.125	6.56414	10.5606	2.80813	4.73668
6.90862	6.17153	8.07628	6.27917	7.41957	4.485
8.09905	1.96684	9.59859	3.27302	2.84487	3.01754
8.85443	9.12801	6.20345	8.49459	3.24869	5.28747
5.52	7.43596	6.15704	10.428	2.62752	5.02958
7.61536	9.72745	3.2775	5.55485	3.66493	4.8576
7.00488	7.93793	5.28022	11.5644	4.3125	6.12565
4.49828	3.33149	5.92814	12.2206	2.46985	3.55626
10.3566	7.70282	4.69252	5.40011	4.31595	3.89177
8.51253	4.87899	10.7837	6.20828	5.39183	4.88572
11.5804	8.13682	9.12404	10.5056	4.36735	4.5835
12.983	5.12877	10.6922	12.0734	3.05187	4.10032
5.56295	7.0725	5.0734	4.83	7.63882	3.78327
9.46508	6.07925	6.05958	10.7131	4.15484	4.84225
8.99984	3.94111	8.57032	10.5806	9.24634	4.97438
9.81956	7.57827	2.10571	6.12565	6.80668	4.51484
9.8789	8.56618	8.41196	10.6189	6.92795	4.83
11.0748	7.25328	6.7187	7.86911	3.39704	2.9325
8.69107	3.65528	4.06393	9.62032	5.14619	3.73169
11.0966	7.17479	4.7836	5.72079	5.35578	6.9345
7.5743	5.175	10.8071	5.0144	5.865	4.47844
7.78872	6.9345	10.9639	9.54391	3.55626	3.10983
8.00227	7.09147	2.18195	3.43706	8.00227	5.83706
6.9345	1.92855	3.01254	4.97559	2.80813	5.07633
8.13682	4.96662	6.3499	11.3595	5.52276	5.95556
10.0288	4.39789	2.87092	10.3571	4.67009	6.60244
8.87996	5.41667	4.56711	5.71596	6.8241	4.47499
13.5256	6.64953	5.25487	9.58238	7.4175	6.14255
6.0375	6.91932	11.0453	9.23875	3.87642	5.52
8.98742	2.40258	6.90862	4.66078	5.71337	7.08078
11.9225	6.4377	4.49828	8.53944	4.53779	4.80533
10.351	4.90935	6.63625	3.34926	5.56295	4.77118
8.62741	6.24829	7.8748	6.34748	6.41976	7.7625
3.55626	4.70839	6.07925	8.39057	4.03805	3.60335
16.135	4.94816	6.79564	4.39789	3.34926	3.34926
7.25328	6.01025	4.8331	8.02642	2.07725	7.44752
7.28916	5.71078	2.68341	5.20726	10.5489	3.17141
9.2203	5.09582	4.90331	9.20581	10.4987	5.56295
7.48943	7.45718	6.07683	8.45785	2.78156	4.62869
7.77975	4.32285	5.0734	8.97759	3.18073	5.37251
9.62291	8.66312	3.78327	8.36763	8.12492	4.64473
1.85783	9.50009	6.14255	6.03612	7.19808	4.48828
9.88684	5.62643	4.26748	10.6922	5.63316	2.83487
12.4362	3.78327	8.82458	16.6138	4.55417	4.8331
4.3125	6.88706	11.1677	6.88706	2.26889	3.93731
5.41391	6.4327	7.57465	13.179	6.79132	6.7363
8.80423	6.41735	5.98627	9.88684	6.50429	5.73424
7.78355	5.70302	9.49216	12.8771	6.51532	5.10841
3.78707	9.87028	11.3967	9.86717	3.51831	3.93369
8.10233	8.17339	7.17479	7.58413	5.0144	5.5683
10.9598	5.49033	9.74884	4.34338	5.93262	4.50656
9.66	7.15616	8.90963	10.0569	7.27156	4.53779
10.5225	4.69252	5.70302	7.20584	6.9859	4.485
9.4875	8.79578	9.54218	10.4758	4.11482	4.03805
7.62122	5.39183	8.28725	8.02453	11.4311	5.09686
8.70918	3.49278	11.4787	7.75284	4.36735	5.71337
11.9225	3.18176	8.84494	13.1937	9.95359	3.66735
13.8097	7.25518	6.44046	8.51046	4.40806	4.51484
6.0375	5.65058	12.4616	9.54994	2.34617	3.28199
9.85665	4.48828	11.606	9.41177	4.15432	6.95365
8.97172	8.8665	8.51046	8.31761	1.90526	7.08095
7.31848	6.49342	4.74617	5.0144	4.43497	5.18656
9.54994	6.63694	5.6925	13.4816	3.49433	5.37251
7.24707	3.795	4.17226	5.47342	2.9325	4.53779
12.3726	4.14724	4.52795	14.5985	2.31961	4.3125
7.62122	10.014	9.45645	11.0629	5.35578	5.70302
9.56513	7.52307	3.79897	9.246	4.02701	2.69997
10.3524	3.98251	6.39182	8.70918	4.74944	4.485
10.9222	7.03662	9.1456	7.32642	5.69405	3.85727
7.3278	4.6575	5.95505	6.44046	3.4412	5.88777
9.35485	5.14619	4.81309	6.74734	10.6998	3.45431
3.46725	7.11235	5.53069	12.352	6.21	7.81028
20.7612	2.56439	4.73668	6.81116	6.30488	3.12415
10.114	6.40613	4.3263	7.47063	3.78707	5.31403
10.4231	7.62122	5.28092	8.60395	11.2028	5.05304
11.7919	4.64146	6.49566	11.4176	1.59045	4.96662
10.8628	4.06013	4.90935	13.5461	10.8894	4.17571
6.29573	5.87518	11.8002	15.8674	6.84152	4.55417
5.00543	8.49631	7.32263	10.3729	3.34926	8.18064
9.37227	6.25054	5.52276	4.45171	4.89641	6.36542
7.9369	5.98799	5.38907	9.73969	5.28385	4.49828
6.44046	7.49737	7.63727	8.15873	12.3972	3.73169
12.5925	6.7049	3.26784	9.0559	1.62736	4.00821
8.21687	7.19756	9.91806	10.679	6.46582	3.61577
10.1651	6.02508	9.26532	8.98691	5.53967	4.90331
10.4019	4.32285	12.3665	12.5747	1.93097	7.22447
14.3375	5.85482	2.54696	9.37675	4.81137	3.07119
13.0582	8.28897	8.52081	11.5753	3.20867	3.93369
11.9111	6.05958	7.56637	7.07457	5.0389	3.55626
11.4385	6.55724	3.29561	12.7757	5.02924	2.78674
6.55724	6.82927	4.42152	8.79922	6.40337	4.73909
6.49566	7.91585	7.88825	8.6457	6.80443	2.2425
8.28172	7.71437	7.27778	10.3629	3.27302	2.76535
14.3705	6.93019	10.1482	7.14788	5.00543	2.84487
12.2815	7.77009	5.88777	7.14788	8.13682	4.55417
5.70302	10.2929	6.01783	7.03282	2.61044	4.03805
9.73521	9.69847	5.75753	10.5975	5.97264	2.40258
13.2202	5.78324	6.24829	8.64053	5.31403	3.48864
10.2056	5.10841	6.98573	11.6667	6.63625	2.62752
9.2303	7.38852	7.08078	8.98018	8.24584	4.55417
12.0303	6.44512	6.0375	8.34451	3.27302	3.87642
10.6964	8.17322	7.09234	7.26346	6.69559	4.06013
9.00519	7.51513	2.32082	11.2125	5.24641	4.53779
9.83716	7.2224	4.06393	11.0414	4.00114	3.20867
15.662	1.83367	1.3907	9.95135	4.01218	3.49278
8.06644	3.18073	6.21	9.84458	5.54415	4.35373
9.72141	12.1528	5.7653	8.05402	4.10895	3.39791
7.48943	9.38814	6.75579	11.0736	6.14048	3.58955
7.98175	3.81846	5.52	12.1316	4.17226	5.45497
16.5453	6.28055	8.28172	10.694	5.65058	2.09863
15.5971	4.55745	9.68139	7.66211	1.62736	3.79897
7.25328	9.72624	7.77975	12.0581	5.14619	4.47499
9.98275	3.9675	6.77339	11.3693	5.0232	4.93971
9.13439	4.53779	6.23156	11.2168	4.8331	4.39789
8.41006	7.32866	6.26968	9.51734	6.24829	4.52795
6.52999	6.00041	11.8383	9.03917	6.7501	4.73668
8.77594	6.29573	7.24707	8.77111	6.78908	4.22884
7.77009	5.35854	4.18951	8.52081	5.35026	4.49828
11.3821	5.0144	5.0144	9.31655	4.87899	1.75916
7.65641	5.71596	5.61367	11.7414	7.35506	2.95268
8.13682	7.37524	7.59776	8.95672	5.57365	2.97787
5.52276	9.66621	6.95813	6.90207	3.51831	2.34617
11.0869	6.98366	3.9675	7.44148	7.2914	5.17793
10.5549	4.3853	8.79578	8.8006	7.46408	3.55626
7.94242	5.00647	4.485	8.03626	10.4785	2.31426
8.96224	3.63889	5.12014	7.72593	3.55626	3.45431
8.28725	5.18932	3.78327	8.22411	14.3035	4.83
11.6379	11.3445	3.42395	7.26346	3.55626	5.87518
12.8219	5.31403	5.22071	8.36763	4.39789	4.22884
7.34488	3.63889	5.18932	7.63692	5.63885	2.08432
9.34364	5.52414	3.83019	8.45957	5.41667	3.72376
7.3692	5.16189	3.93369	6.21	4.52795	3.26974
12.2487	6.90207	3.87642	6.02508	5.35854	3.71582
7.00488	7.09147	2.5875	9.36192	4.88209	3.9675
8.00227	5.0144	4.02701	11.9636	7.27778	3.45431
	7.12494		5.41391	4.14724	4.04185
	5.17793		15.0099	3.0567	2.51867
	6.17378
	4.48828
	7.61536
	5.18656
