# Supplementary material for: Dynamic de novo heterochromatin assembly and disassembly at replication forks ensures fork stability
Source: Nat Cell Biol. 2023 Jul 6;25(7):1017–32. doi: 10.1038/s41556-023-01167-z (PMC10344782; doi:10.1038/s41556-023-01167-z)
Supplement: Source Data Fig. 6 — Statistical source data. [file 41556_2023_1167_MOESM12_ESM.xlsx]

## Sheet: Fig. 6a
IdU track length (µm)
S1 nuclease -						S1 nuclease +
DMSO			UNC0642			DMSO			UNC0642
siCTL	siPRIMPOL	siKDM3	siCTL	siPRIMPOL	siKDM3	siCTL	siPRIMPOL	siKDM3	siCTL	siPRIMPOL	siKDM3
7.36558	6.1508	6.50946	7.47805	6.24829	7.89584	7.60018	7.74715	9.59307	3.71582	3.62664	6.81323
7.74715	8.7482	5.54432	5.92469	5.00543	5.0232	7.66021	10.2275	3.87642	5.64006	3.01254	4.87899
7.60759	8.74164	7.80079	7.35506	5.90536	4.77118	8.55238	4.7836	4.93971	5.10841	5.865	4.68614
5.92814	8.08028	7.82167	8.63828	7.32263	7.88239	9.07574	9.71072	5.0144	4.07341	7.25518	6.15704
7.9369	8.2858	6.1134	6.25054	6.21966	6.63849	9.02951	7.43268	5.14619	5.03493	4.77704	5.22071
6.76286	7.14205	9.2203	8.63932	5.12014	5.3475	6.25054	8.48769	5.92727	5.67335	3.34926	4.51484
8.28	7.13785	8.54272	5.0144	6.44046	6.40337	6.94899	9.18235	6.63625	6.21242	5.02924	5.50465
9.1701	8.30229	7.59776	6.46582	4.51484	5.41391	8.18237	8.72954	9.54373	4.84501	7.17997	5.23779
7.06025	8.11732	6.27193	7.00488	5.61625	7.10614	8.13682	9.6431	7.98175	6.41735	5.37562	4.66078
10.0066	7.34624	5.87518	8.71608	4.485	5.41667	7.95829	9.50009	6.8241	3.46725	6.0375	8.24584
8.34451	8.55902	7.32055	5.05477	4.63939	5.87518	7.95191	9.29861	7.64555	3.17141	5.73424	7.94242
8.53478	10.258	8.02642	4.52036	4.49828	6.7363	7.44752	8.79578	8.1113	4.8576	6.9345	5.78582
7.81597	7.48814	6.34283	8.24584	5.73424	7.25518	7.53376	5.56399	9.79283	4.84225	6.067	7.96502
7.53497	8.15784	8.97	7.94242	4.87899	6.90862	8.12026	5.75425	5.98057	3.31804	5.90036	5.22071
7.98175	5.38502	7.53653	7.24707	4.31595	5.53069	8.6319	5.83706	8.9876	4.3263	6.54586	4.91073
8.48062	7.08601	7.60759	8.29432	4.66078	6.3825	8.46992	5.65058	4.51484	3.85727	6.97711	6.62021
7.60759	8.32691	7.0725	5.10755	4.78049	6.41976	7.97468	9.81663	9.32932	3.795	3.63889	3.83019
8.70918	7.69043	6.629	8.93343	5.00543	6.71111	7.7644	7.22447	5.87518	4.60282	6.99005	6.09632
8.30864	5.09485	6.80668	7.58068	6.27193	6.07683	9.83405	5.12014	8.28725	4.11482	4.37719	3.18073
6.57536	7.86076	6.71197	6.9	5.31403	5.51189	9.54615	7.7625	5.86759	6.29573	6.80668	5.88777
9.31655	9.90013	5.35026	5.93555	7.20377	6.52136	8.33158	8.95672	7.83392	3.55626	6.55724	6.47513
9.86079	8.33242	8.46475	5.94815	8.53633	5.00543	6.12237	6.269	8.6319	3.9675	4.43497	5.61625
9.56409	5.60663	9.56875	4.67026	5.0734	5.02924	9.22168	8.28362	9.88684	4.73668	4.88209	4.26748
8.33675	5.72137	6.90207	7.66211	8.00227	5.18932	7.03921	5.90381	8.20048	3.72376	6.98573	5.94815
9.12939	8.07897	5.53069	4.8576	7.95191	6.05958	6.79564	7.81028	5.18656	3.16676	6.40337	5.14619
7.71472	9.34869	6.76286	7.11959	6.06872	4.90935	6.97935	6.84808	5.17793	4.08946	3.60197	4.7836
5.73424	6.9733	6.90431	7.58776	5.50103	6.70973	8.82458	8.81734	9.20098	4.74617	6.28987	5.48205
8.6526	5.3194	7.27778	6.90862	7.95432	5.07633	8.87444	9.93824	7.88497	6.27917	5.0232	6.27917
8.70228	10.1604	6.067	7.51513	6.90207	5.16931	7.45614	5.52276	8.81268	5.45497	6.9797	6.29573
8.76369	7.19496	5.44168	8.01159	6.50946	3.60197	9.94635	7.81028	5.40287	3.34926	3.92351	6.32627
6.21966	6.63861	6.07683	6.86757	5.85741	4.53779	6.40337	9.56719	4.17226	4.8331	6.31747	4.49828
7.9369	8.58338	8.6426	9.13198	4.52795	4.64473	7.86721	9.18235	8.94965	3.85727	3.16676	4.69252
6.00041	10.1661	9.3357	5.75753	4.36735	7.71437	8.72005	6.98677	5.41667	4.17226	7.26346	4.34769
7.66193	3.6003	9.00484	9.50164	4.28473	7.9143	10.1673	7.61277	9.7585	5.41667	6.92553	5.07633
6.29573	7.82008	5.75753	8.50046	4.49828	4.49828	9.03641	5.39028	8.95724	4.50052	6.79063	6.26675
7.46546	9.47471	7.11304	5.96039	4.93971	3.6225	9.32138	8.54444	5.67197	5.88777	6.90207	5.3475
6.49342	9.65204	6.36404	6.93467	4.75703	4.87899	7.07457	4.74013	4.07117	5.37251	5.85689	2.69997
6.57536	6.91948	5.78582	8.88375	4.42152	6.7275	6.21966	8.34451	5.90036	5.64006	2.63873	4.8852
8.66795	8.41263	5.35854	6.70973	4.64473	5.60522	6.21242	6.71197	8.49459	3.24093	4.69252	3.29561
6.41976	6.04432	6.26968	8.17339	5.0025	6.80668	7.9883	8.58515	9.73521	5.48205	5.40011	6.7275
9.0509	9.0741	7.85876	9.35485	4.87899	5.89139	5.99265	5.18932	7.64485	3.78327	5.17655	7.04559
7.41957	9.55835	8.86219	5.50103	4.27093	6.72974	7.7644	6.32868	9.20667	5.87518	5.41391	6.36146
7.78924	7.88242	5.71596	7.02403	4.26713	8.02642	6.49342	8.84891	7.51513	3.85727	4.81085	6.67834
6.66523	7.11842	6.8241	8.55514	6.01783	7.10217	10.0066	8.23411	5.02924	3.52452	6.95365	5.78893
8.76369	9.78575	5.78151	8.32658	5.175	5.20087	8.71177	5.81912	4.51484	3.75325	4.53813	6.59122
9.26532	7.53272	9.98275	6.9	10.0362	5.35026	8.89341	5.00543	3.9713	3.66735	4.90935	5.0232
7.99106	6.97635	6.55724	6.80443	5.10841	6.76286	9.77178	9.72141	7.10614	4.8576	6.44512	7.56637
6.58001	6.07482	9.66155	6.59122	7.70092	3.28199	7.01782	6.07683	6.60796	3.93731	6.03508	6.00041
8.28	8.006	7.00488	4.53779	4.8852	6.80668	9.03935	5.13998	5.70302	6.23156	7.08095	7.1967
8.6526	7.35865	6.51067	8.73471	6.78253	5.53069	7.41957	9.38021	6.7275	6.41735	3.52573	5.98799
6.69869	6.65791	9.47128	8.15114	7.37593	7.99313	6.50256	7.48339	5.35026	4.485	5.0144	6.65867
9.1425	5.78878	8.04109	9.39176	4.8331	7.77527	7.83564	6.29573	9.4875	6.15739	5.35733	6.00041
8.56963	8.85205	9.67535	5.26522	6.62676	4.47499	6.26727	8.79836	4.15432	5.19518	5.6925	6.72474
7.25328	6.94557	6.44046	6.69869	6.77822	5.12774	6.21242	7.58207	7.4006	3.8107	6.91932	6.19327
7.79303	7.27232	6.02508	9.68173	8.03384	6.49566	8.94809	10.0761	6.24829	6.02508	4.77118	6.3825
8.82458	7.94876	5.9823	5.98799	5.17793	4.67026	9.83854	8.32813	8.55893	4.16864	6.9452	7.3692
6.36146	6.90544	8.33192	6.36387	7.47339	4.07117	7.26346	6.34283	6.23156	5.02544	7.0725	7.51513
7.51513	7.24868	9.26946	6.38492	4.47499	5.90071	7.44958	9.86545	7.59	5.41391	6.73906	3.6225
8.90497	8.43199	7.77009	6.94295	5.12877	6.12565	7.43561	5.23779	7.88687	3.9675	3.9023	4.71149
7.7644	6.19642	7.53497	8.20048	5.56295	6.40389	9.04625	8.89306	7.11045	4.67026	5.56295	4.91539
9.00484	6.22942	6.55724	8.81268	5.31403	3.39791	7.28554	5.97799	5.65058	4.39789	6.60244	8.25309
7.07457	6.0322	9.83405	4.60282	5.12877	8.1094	8.48096	4.8852	4.17226	3.47156	5.12877	8.41006
6.26175	5.24425	8.91169	5.8895	6.05958	6.78908	6.12565	8.28172	7.16582	4.77118	6.555	6.00783
7.46908	10.2529	6.19327	5.69509	5.18656	5.17793	9.66776	5.02924	7.19825	5.0144	5.52276	5.74011
8.10008	6.78365	7.245	4.94264	5.865	6.81754	8.71918	5.65058	6.3825	4.3263	7.24707	7.62122
7.35506	6.51762	8.16305	4.73668	4.68614	6.12565	8.27638	6.07683	4.8576	5.0734	5.68991	7.08095
6.26882	5.90248	6.76286	7.82357	6.66747	6.86981	9.32138	4.70839	5.17793	4.21124	2.24905	6.62728
9.03124	10.1989	7.95191	4.55417	8.02384	6.47927	9.32138	7.78355	6.55724	3.85434	4.10032	5.28281
7.43561	7.06756	8.004	5.12877	4.66078	6.12565	8.22773	7.34488	8.21083	3.45431	3.79897	2.59319
7.48339	6.55649	8.12941	5.54415	6.36146	7.80079	8.76766	8.53478	9.0509	3.89177	6.40113	6.09477
9.73331	5.69289	6.96227	6.80443	5.09686	6.0375	8.81095	4.74617	9.13405	4.14	4.90642	3.5623
6.17153	7.52085	5.75753	6.77097	5.26625	5.40304	8.91998	7.9726	6.12565	4.14	5.47032	6.07683
5.79859	6.44253	6.65867	5.45617	4.68614	7.72403	7.68539	8.30518	4.56728	3.63889	6.97469	6.21
7.10614	9.55741	8.18237	5.47946	5.27747	6.40355	8.24671	7.38335	5.45497	5.26263	4.3125	6.04802
7.29623	7.12312	5.45497	6.98556	5.24641	6.52084	7.0725	6.74734	7.65641	4.1971	6.36404	6.95365
9.49371	4.73962	8.76369	5.88415	8.45422	4.8331	9.29223	6.39182	7.31848	4.64473	5.40287	7.43561
7.37524	9.3642	7.44752	6.33334	4.56711	6.76079	9.52666	7.14788	8.2731	4.77118	6.34576	6.72974
6.55724	5.77188	6.47772	6.81961	5.85741	6.56863	9.6738	4.93971	4.84225	4.34338	6.56863	4.54382
8.43128	6.69961	5.98799	7.29106	7.79303	5.31403	9.4166	6.99005	7.78355	3.55626	6.41976	5.13394
6.48203	9.28292	9.47749	5.52276	4.20072	5.7941	6.21966	8.42318	4.5835	4.66078	5.37044	7.15616
7.66021	8.99067	5.22071	6.10374	5.78789	5.46704	10.0109	6.56863	6.32627	4.26748	7.61536	6.23691
7.25328	6.49854	8.47579	5.13964	5.00543	5.40011	6.57536	9.86786	9.54977	4.3125	5.90536	4.69252
7.77975	8.72044	7.27778	8.53478	6.57536	4.66078	9.94221	5.52276	8.08663	3.98251	4.70839	7.03662
7.20377	7.83927	6.7363	6.32627	5.29178	6.9345	8.1094	8.42421	6.61693	5.18656	4.01218	7.07543
5.92814	8.65165	9.29568	6.9452	4.51484	6.76493	10.0612	6.66298	6.56914	4.22884	4.80533	5.0232
9.59359	7.13309	7.27778	5.40011	4.48828	6.18361	10.0005	7.86911	9.8068	4.24298	3.94111	7.09406
6.41976	5.99673	8.32485	7.06819	6.56414	5.90036	9.44369	8.16977	6.98056	3.29561	6.55724	5.73424
8.85822	8.54477	8.29449	6.21966	4.36735	8.1094	9.14405	9.20581	5.89277	3.63889	3.22264	7.08095
9.87994	7.10905	6.33334	6.20758	4.8576	5.90036	9.27343	9.03779	7.3692	4.14724	6.21966	8.16235
9.34053	5.58057	5.175	7.54481	7.08095	5.73424	8.97172	7.63692	7.05577	4.5835	2.80813	6.86757
7.80079	7.36142	8.74489	5.48257	8.30864	6.40337	7.44958	6.95365	4.39789	5.61884	4.49828	7.22896
6.97935		6.85187	8.28897	6.067	7.44648	9.315	7.88239	3.94111	6.21242	5.79617	4.73668
7.62122		7.11235	6.69869	5.175	6.79564	7.24707	7.13115	4.1971	4.16864	4.53779	5.38045
8.99657		7.40939	7.2262	4.67026	5.68991	8.11492	10.3848	6.44977	5.94815	6.8065	2.45174
9.83854		8.68175	7.99796	4.9787	2.84487	9.31793	8.625	8.14269	5.865	3.9675	4.3125
6.91949		7.88429	6.87413	6.01783	5.66438	7.57723	7.9143	9.4135	4.80533	5.92814	7.95191
7.29623		7.02403	7.30296	6.5914	2.5875	6.83514	7.49323	8.7975	4.8331	6.40113	4.12172
7.09147		6.54586	7.3692	6.05958	4.64473	6.25295	10.2532	4.81154	4.3125	5.18932	3.94439
7.59		8.40127	8.59395	5.86	5.68991	7.0242	8.41352	9.82681	3.78327	4.204	4.16864
6.21242		7.63882	6.50256	4.80533	5.87518	7.038	8.23101	6.36146	3.12415	6.58208	5.64489
6.3825		6.34283	7.77975	4.64473	6.40337	7.62122	6.067	9.32362	4.90642	5.87518	6.67592
7.94242		6.02508	5.85741	5.98161	5.24641	6.90207	6.38492	7.82909	4.60282	4.35097	7.78251
7.43147		5.5683	7.54481	7.25518	5.94815	8.04868	8.7956	6.44046	4.74617	4.56711	5.6925
7.61536		6.38492	6.40113	4.64473	5.71337	8.85822	9.06108	3.85727	5.18656	6.19327	5.88432
5.7446		5.88777	5.86759	6.05958	4.47844	6.98849	6.7325	4.74617	3.69184	4.64473	6.03508
8.19513		6.38492	7.31848	4.8576	5.89536	8.6683	7.87721	4.90918	4.53779	5.6925	7.29106
7.88429		6.27917	6.72974	5.41926	4.8576	9.49371	9.65534	9.23479	3.7712	3.79897	2.78674
7.89239		9.5251	7.37524	4.3125	5.56295	7.11235	9.28947	5.12877	5.51362	4.17226	8.1094
6.18412		6.93864	9.09178	7.00488	6.1774	8.04109	8.34451	4.26041	6.17636	5.17793	4.83
6.21		6.70973	6.90431	6.24985	7.33591	6.40113	5.02924	4.17226	3.46725	3.58955	6.40113
6.63331		10.0015	9.0616	5.61884	7.17893	8.97655	5.78324	4.15432	5.35026	6.20155	7.245
8.29742		5.68991	5.71596	4.60282	4.11482	6.83497	8.34451	5.07633	4.42152	4.87899	3.8107
6.04733		7.40749	6.0375	4.81154	6.32627	10.1903	7.86911	6.15325	3.46725	3.46725	7.17445
9.80214		7.24707	7.29623	5.52276	7.03869	7.36696	9.0559	5.25487	4.485	5.22071	5.18932
9.6738		7.88429	4.50794	6.21966	4.49828	6.61158	8.18237	5.14619	4.20072	4.10032	6.58294
9.89891		7.65641	7.10614	5.35854	3.62664	8.65967	8.66933	6.067	6.18102	4.85984	7.26346
7.23206		9.57565	4.4091	6.55724	6.7363	6.71508	6.50946	7.79493	3.7674	4.64473	5.25487
6.63849		8.87996	9.03503	4.39099	6.12565	6.32627	10.3793	5.35854	5.20087	5.17603	4.20365
8.29104		8.6526	8.18237	5.53069	5.22071	8.85822	9.39297	7.32055	4.66078	7.00488	5.51914
9.28619		6.27227	4.90331	5.43979	7.94242	10.1687	7.34488	6.69093	5.98799	5.50103	6.90207
9.77023		6.25054	5.56295	7.59776	6.21966	7.81597	9.74038	9.26549	6.31678	6.36887	6.55724
6.13738		6.14255	7.40042	5.87518	5.58693	10.1468	5.67422	8.62673	3.14778	6.95365	6.72974
9.0114		7.77009	5.24641	8.69003	6.555	7.73818	9.79852	5.95815	4.41807	5.78858	4.75859
8.66795		5.86759	6.24829	5.91175	3.17141	9.73969	5.26625	8.44491	5.71596	6.21259	3.83019
5.70302		5.88777	5.99144	4.22884	5.17793	6.48428	6.36146	8.76197	5.22071	7.42457	6.59122
9.6431		5.20087	6.07683	5.10841	3.83019	6.87965	7.31038	6.85498	4.26748	6.46582	6.47996
8.73937		5.3061	5.35026	5.07978	6.55724	9.0559	8.04678	5.39183	5.95556	3.795	8.02642
7.34488		8.19685	5.61884	4.69252	5.69509	9.94359	4.69252	9.89995	3.98251	4.21124	7.09993
5.78324		8.20048	7.11235	5.6925	6.94157	7.04093	9.22306	7.41957	5.18656	4.24298	4.83
8.3747		9.98068	5.62798	6.09874	6.4772	8.48062	9.12387	5.56295	5.18656	6.48945	6.0375
8.02453		5.18656	8.29794	4.66078	4.77118	9.14957	7.11235	3.9713	4.8576	3.71582	6.84273
7.09769		5.90036	7.77009	5.35854	5.07633	7.78355	9.92186	6.04733	3.72617	7.46753	7.07457
7.18687		7.52445	5.78582	4.53779	6.72974	6.76286	7.78355	5.87725	5.58693	5.26625	5.54087
8.1094		8.46837	5.65834	7.24707	6.44512	9.25756	5.48205	3.93369	4.3263	4.16864	5.39183
8.17322		6.21966	5.74201	5.61625	5.54415	6.2514	7.02403	6.02508	4.38788	4.47844	6.93864
10.0109		6.70973	7.80649	6.91897	6.56863	8.83631	6.9	4.68614	3.67477	4.41427	5.17793
6.21966		5.18656	6.00783	8.48579	6.95365	8.6526	7.15616	4.51484	3.14778	4.40289	8.32485
6.9		5.39183	5.52276	5.88777	6.56863	9.34053	7.48357	7.78355	3.24093	5.73424	6.38629
6.80668		8.48579	9.52027	6.56863	4.49828	6.66523	7.94621	7.25518	3.39083	3.58955	6.11823
6.9345		7.07457	8.10008	6.05717	6.90862	6.90207	6.0532	5.24641	3.55626	5.93555	4.36735
7.09147		9.34277	7.39404	4.40806	4.74617	7.25949	7.40939	6.90431	5.35026	5.09686	8.30864
7.79303		7.0104	5.16931	7.95191	5.23779	7.58413	5.00974	7.0016	5.05218	6.7363	7.47339
8.71591		6.80685	6.7363	5.26625	5.94055	8.30864	9.46369	6.082	3.45	5.73424	5.49033
8.77697		6.25054	7.89929	6.7363	4.88209	6.81099	6.91139	5.54415	3.74394	6.12565	4.64473
7.29623		8.965	5.12877	4.97559	5.92814	10.2684	5.94815	4.8576	4.47844	6.15704	7.26363
6.09874		5.90536	6.33334	4.56711	5.92814	9.56409	5.51189	4.66078	3.42395	4.93971	5.83706
9.23479		7.9369	4.70011	5.56295	7.40353	8.82458	6.36387	4.3125	4.10032	5.69509	6.97935
7.68539		6.555	8.53478	10.5225	5.90036	6.03388	5.65834	4.87864	3.55626	5.24641	3.78327
5.86		10.0288	5.61625	5.46428	5.18932	6.3825	4.96662	5.02924	5.91399	5.84171	4.42152
9.42299		7.40077	7.38335	9.98275	7.00488	7.04835	5.31283	8.33192	3.98251	6.98073	3.29561
5.94815		7.58741	6.39182	4.8331	5.52276	6.12565	7.57982	8.56445	5.41391	4.87899	7.94621
6.46582		6.14255	8.625	4.66078	5.00543	9.15785	5.41667	8.70918	3.47156	4.02701	7.19756
7.71437		5.61091	5.65438	5.00543	6.44046	9.14906	7.73179	7.51824	3.9713	5.17793	7.11235
9.54373		9.315	6.11823	4.6575	6.7551	9.70192	8.56445	6.76286	3.63889	6.55724	4.19485
6.5117		6.90207	6.69869	8.6526	7.65641	6.81151	10.3264	5.04045	5.05718	6.21	6.79564
8.72781		6.56414	5.12877	5.22071	6.0375	7.10614	6.41045	5.45497	4.93971	6.55724	5.18932
8.97655		6.29573	7.40939	5.04994	6.81565	8.65053	9.5063	3.98251	6.21	5.52	6.23156
6.09874		8.15873	8.42611	5.10841	6.76493	7.79734	6.32868	9.12318	5.2578	4.04857	7.44958
7.48943		6.41045	6.2219	4.8576	6.25899	6.60244	8.70331	3.83261	3.79897	3.45	3.81846
7.3604		8.07628	8.1106	5.03803	6.50946	7.61674	6.42304	3.81846	4.8576	3.72376	5.61625
6.41735		7.81028	6.76286	5.81912	5.17793	6.95589	7.32263	6.21966	3.98251	4.02701	7.44752
8.51563		5.68991	5.31403	6.41976	6.09908	8.29432	8.02642	5.90364	3.55195	3.6225	6.63262
8.53478		6.44046	5.0144	7.32642	4.22884	6.14393	9.60308	5.865	3.94111	3.12415	2.96786
8.15873		6.79564	5.29161	5.53069	6.31695	6.9759	7.23413	4.74617	3.85727	7.41957	5.2735
7.69315		8.97	5.42133	5.44669	6.11564	6.12565	8.45785	7.11235	3.51831	3.9713	7.48943
6.9345		9.76108	5.10841	7.245	7.39111	6.44615	5.53069	7.5919	4.03805	4.8331	7.42544
5.79617		9.80214	5.98799	7.08095	6.21	8.2386	9.58565	5.18656	3.29561	5.6925	4.3125
9.80197		6.26968	6.07683	5.73424	6.49566	9.07885	4.74617	6.41493	4.8331	7.17531	6.92294
9.32932		7.10407	5.51189	5.865	5.02924	7.94242	8.28362	4.73823	5.18656	6.81789	5.73424
7.19756		7.24707	7.62122	4.45171	5.89536	9.61153	8.18237	5.12877	3.66735	3.28199	6.87119
7.94276		7.03662	5.17793	5.70302	5.6925	8.18357	8.59395	5.08047	3.63889	5.37251	4.3263
6.69869		9.51407	8.2041	4.40806	4.8331	8.80423	10.0291	8.56963	3.65528	6.07683	7.85582
7.34884		5.74201	5.39183	6.66523	7.94017	9.315	9.68467	9.55667	5.52656	6.21966	6.46582
7.24707		6.63625	4.56711	6.56414	7.03869	8.625	5.83706	8.4563	3.9713	4.66078	7.26346
7.34488		5.57986	7.94242	4.83	6.48203	7.9162	7.24138	9.1425	3.45	3.83019	6.44046
6.84808		8.41006	6.32627	6.21966	6.79564	5.96902	4.8331	7.41957	5.87518	6.70973	7.53101
7.90119		6.7275	6.69869	5.865	5.70302	9.00484	8.85304	9.61066	3.65924	6.63625	6.61158
9.89891		6.97935	5.865	8.42421	5.865	7.77975	8.96051	5.39183	4.22884	4.68614	5.17793
6.91932		7.95829	9.61705	5.22071	4.83	7.11235	8.30864	8.11492	3.41533	3.9713	7.60759
6.98573		6.79564	7.05232	9.14405	4.8576	10.2605	7.14788	7.83115	6.48203	6.15049	4.3639
6.61693		6.95365	5.92814	5.35026	4.67026	7.0725	8.04109	7.35902	6.21	5.00543	6.61158
8.86547		6.65867	8.04143	4.70459	4.14362	7.67056	8.08542	6.44046	5.02924	7.02179	7.15013
8.12941		8.33192	7.3692	5.51189	5.35026	7.15616	6.58985	8.51563	4.3125	7.12528	5.56295
9.7271		6.36146	5.73424	4.67026	7.09147	7.07457	6.43546	10.005	4.3263	7.05145	7.65641
8.76369		8.26741	7.41957	6.04733	6.04733	7.66021	9.78541	7.44958	4.64473	5.90536	5.40132
6.89517		5.85741	8.29242	6.26968	5.98057	7.41077	8.68244	8.6526	4.26748	6.88706	6.02508
8.22411		7.08095	8.1094	5.45635	5.94815	8.64053	6.50256	6.25054	5.56295	6.25054	6.36146
7.77009		7.42544	4.6575	4.3263	6.38492	7.24707	8.38643	7.62122	6.48203	5.18932	6.49342
6.58036		6.07683	5.35854	6.55724	5.23779	6.7363	8.13682	7.08095	4.02701	6.93519	5.21502
7.09147		6.57139	5.12014	5.75753	6.69869	9.99448	7.13115	6.16429	4.9787	6.56863	3.45
7.95415		8.79578	5.90036	6.04733	5.90036	8.50511	8.40058	8.68399	3.41533	7.33936	7.47339
6.25054		6.90431	5.18656	11.8271	6.51205	6.86757	8.28172	8.68624	5.02924	4.485	8.0504
6.59968		5.175	5.3475	7.41957	5.98799	10.0141	7.82167	7.51513	5.26625	5.64006	6.32868
8.79578		7.27984	5.20087	5.68991	4.9787	7.44958	8.97	4.3125	3.78327	3.85727	6.40337
8.99657		6.96227	6.23398	7.27778	4.97559	7.01109	7.53497	9.48905	5.94815	5.52276	4.93971
6.21966		6.96227	5.3475	7.03662	4.90642	7.25052	9.00847	4.00114	6.23156	4.15432	7.72403
8.25482		8.82458	6.27917	7.59776	7.59776	8.81251	8.95016	5.17793	3.45	4.06013	6.40613
6.39182		6.22363	4.8576	4.81292	5.79859	7.80804	6.9345	9.54563	3.1483	4.16864	7.63692
6.61158		7.93051	4.71149	4.3263	5.0144	8.53478	9.32138	4.51484	3.60197	4.64301	6.26399
7.44752		6.81099	7.44958	4.68614	7.89912	6.97935	6.82531	5.73424	4.31595	5.17793	7.54481
8.29069		5.17793	5.78582	4.6575	7.11235	6.067	9.09023	7.26346	4.52795	4.87675	6.44046
8.6526		6.01783		5.90036		6.45892	7.6471	6.46582	4.26627	6.96314	4.22884
9.04055		7.45786				8.81268	8.1094	4.1971	3.93369	7.41957	7.31848
6.18361		7.60949				7.17479	10.3091	4.15432	5.86759		7.86721
7.81597		9.26532				7.56637	6.23156	3.85727	3.33149		5.24641
6.27917		9.63223				6.7187	8.25482	5.16931	4.32354
								3.98251	6.27917
								3.83019	3.91092
								6.76286	3.93369

## Sheet: Fig. 6b
IdU track length (µm)
DMSO			UNC0642
siCTL	siPRIMPOL	siKDM3a	siCTL	siPRIMPOL	siKDM3a
10.3557	7.64072	7.24776	4.01218	2.30512	3.55626
8.10008	6.86981	3.87642	5.0232	2.415	3.01754
6.88085	4.79602	4.80533	4.26748	2.24905	3.05187
5.94815	4.14724	5.44669	4.20072	3.48864	4.90642
10.0288	5.51189	7.62157	1.96684	2.0117	5.3023
5.35578	4.94264	6.78253	1.00585	1.92855	3.60197
8.73471	3.25473	2.94768	3.85727	2.76	4.49828
9.02951	6.76493	6.24071	5.39183	1.85783	4.93367
8.59395	8.1094	5.75753	4.11482	3.07119	5.31403
7.24086	3.07119	7.28554	2.4878	2.5116	3.64855
4.93971	9.83405	7.27984	4.17226	4.51484	2.96786
8.01901	7.42544	6.9345	3.05187	3.12415	5.52276
4.90642	3.34926	6.90862	4.67026	3.12415	4.33251
6.90207	3.60197	5.90536	7.5919	3.14778	4.485
5.89536	3.85727	6.21966	2.20904	1.75916	3.01254
8.5372	7.95191	3.98251	4.83	3.27302	5.56295
8.76835	5.06512	2.87092	3.98251	4.49828	5.2264
7.7744	4.5835	7.16375	4.53779	3.81846	2.95268
3.3327	3.85727	4.08946	4.8576	2.43949	4.53779
10.3848	9.71589	4.87451	3.08585	2.94768	5.60401
8.57791	8.32485	7.43147	2.78156	3.46725	2.80813
10.3629	4.16864	4.98197	4.17226	2.08432	4.3125
10.2401	6.41976	3.70375	8.5372	2.95268	4.71322
7.33487	6.35473	10.0376	3.01254	3.8107	4.15225
4.48828	6.19327	6.92156	2.26889	5.68991	4.42152
4.59316	6.14255	6.11323	3.98251	1.96684	6.57794
7.69315	7.04438	6.55724	3.27302	2.76535	4.51484
8.76369	6.34283	6.48169	6.15704	2.9325	6.27193
4.39789	7.24707	6.66126	4.10032	3.98251	6.00783
5.2578	2.85539	6.17015	4.17571	3.28199	3.31355
6.47513	5.69509	7.9143	4.90642	4.8576	6.32782
4.02339	4.47844	4.6575	2.95268	3.45431	3.42395
3.71582	7.84633	6.07683	5.02924	5.53069	6.64936
3.33149	3.55626	8.28172	8.43128	3.28199	5.9735
5.35854	3.83019	11.2492	4.64473	7.4175	4.16864
4.28473	6.94295	2.67789	4.15432	4.53278	3.47156
5.78582	6.95365	6.33437	3.795	2.34617	4.18951
5.93555	6.16429	5.54415	3.34926	3.98251	2.76535
9.80818	3.98251	5.71303	5.47946	2.40258	2.34617
2.61044	7.15616	7.59776	8.15873	2.59319	3.55195
5.78858	6.9345	7.95329	7.98175	4.4329	4.75859
4.97559	6.19327	7.66021	4.64473	2.76535	4.77118
10.5691	4.02701	6.38492	5.55485	3.51831	4.21124
3.39791	5.88777	8.28	3.45431	4.10032	3.78707
7.62122	5.09392	8.98484	5.09686	2.95268	4.95109
7.53014	8.62673	7.02541	3.55626	3.67666	4.27041
5.79859	7.66211	9.64793	7.95191	3.88918	5.87932
6.95365	6.62728	3.51831	3.49278	1.48385	3.80225
4.14724	5.86759	3.6225	5.73424	6.9345	3.18073
4.15432	5.74201	4.31595	6.05958	3.43706	2.42121
6.56414	8.45957	6.7363	3.38911	2.95268	2.78156
3.27302	4.1971	6.70973	2.2425	3.8107	2.42121
5.71596	8.01901	5.73424	4.69252	2.63873	3.9832
6.72974	7.14788	4.54313	5.04994	4.8576	4.67026
6.8241	6.94295	3.9713	4.90935	5.175	3.10983
7.9162	6.34283	2.32082	3.45431	5.20364	5.09686
4.84225	5.56295	6.14273	4.65181	5.52379	3.79897
8.20048	8.19685	8.28725	3.42395	5.56606	3.55195
11.0736	11.0736	8.70297	4.73754	2.43949	3.85727
6.8241	3.81846	5.32525	2.07	1.73362	5.24641
3.25473	3.94111	4.8576	3.105	5.60194	4.66078
6.67247	3.69167	4.79602	3.31804	3.98251	2.52695
10.4216	4.7836	4.04185	4.81154	1.725	4.10032
3.49278	5.90536	9.13439	3.65924	1.92855	2.78156
7.03869	5.175	6.12841	3.98251	1.5525	3.8107
9.95273	4.14724	5.44669	3.22264	1.725	2.07
8.18064	2.31426	5.86759	6.95365	1.8975	3.60197
8.34624	4.3263	5.52276	3.62664	3.8107	3.34926
9.10834	7.78355	5.70302	4.70683	4.66078	3.6225
5.18932	5.71596	5.175	4.3263	6.90862	3.46725
2.20904	6.25054	6.21966	3.29561	4.43497	3.62664
9.18338	9.22668	5.2026	2.59319	7.57879	3.7674
9.07868	11.9137	5.65058	5.48205	3.99855	2.62752
7.33884	11.0319	4.31595	3.58955	6.76286	3.83019
6.95365	9.7359	8.625	4.9868	2.26889	3.9675
8.12941	11.0521	3.25473	3.9713	4.43497	4.20072
3.96405	7.60759	5.35026	5.38873	3.65528	3.31804
9.50958	5.50982	5.22071	4.47499	3.8107	3.83019
6.11823	5.52276	6.55724	5.12877	4.02701	4.64473
7.40749	16.92	4.77515	4.21124	4.02701	2.76
6.14255	8.59171	3.105	2.43949	5.29178	3.63889
4.39789	7.37524	6.74734	2.01911	4.9561	4.10032
7.64072	2.89196	4.15432	4.8576	4.04512	5.14619
6.76717	5.38045	4.3125	3.60197	2.07	4.20072
8.14235	4.26748	6.24829	1.59045	2.62752	4.93367
7.5919	5.18932	4.88209	2.59319	5.16983	4.20072
5.02924	6.49342	6.27193	4.02719	3.31804	4.43497
8.37919	7.26346	7.35989	4.77118	2.69997	2.84487
5.32525	7.42544	6.18361	2.97787	2.63097	4.55987
3.47156	5.90536	4.485	4.39789	2.24905	5.83706
7.34488	6.26968	3.65355	2.9325	4.68614	4.71149
5.86759	8.68693	8.82458	4.90642	3.28199	6.16429
10.6153	7.6483	7.56637	4.51484	3.8107	2.42121
5.70043	5.6197	6.11823	5.22071	2.9325	3.94111
8.97	8.48579	3.81846	9.13457	2.78156	4.3125
5.14619	3.9713	6.18361	4.14362	5.69681	6.46892
9.05263	7.82357	6.31695	4.53779	3.72376	5.92814
5.8926	10.2951	3.65355	4.36735	4.03805	5.24641
3.60197	6.15704	4.62869	5.12877	4.56711	7.70868
4.31595	4.00114	5.17793	3.34926	2.43949	4.70839
13.2095	13.1202	6.55724	4.485	3.38911	7.07888
6.70973	7.33884	5.175	4.49828	4.64473	4.90935
5.46549	4.08946	6.77494	3.28199	3.62664	6.57536
2.89162	4.59316	6.26968	3.10983	1.46366	5.52276
4.17226	10.4977	5.3475	3.91678	3.72376	4.69252
7.25328	4.87899	5.40736	4.00114	2.16142	3.9675
13.5756	3.31804	7.24707	4.87899	2.82917	4.8576
5.78324	5.44669	4.56711	3.55626	2.69445	4.03805
11.7731	7.06267	4.36942	3.08585	3.62664	3.22264
3.16676	9.43126	5.53069	3.01254	4.24298	5.90036
10.4216	7.00488	7.08095	2.76535	6.0375	3.01754
12.9784	9.0509	4.3263	1.8009	2.0117	3.58955
6.27193	8.81613	2.9325	3.105	2.5875	2.08432
9.42782	6.70973	5.31662	4.6575	1.8009	8.3747
2.62752	14.5647	6.41976	3.26784	3.73169	4.42152
3.34926	6.90207	5.97799	3.8107	3.94111	3.43706
11.9977	12.9387	8.15373	5.865	2.59319	3.85727
5.55485	14.851	6.05958	2.63304	4.49828	2.0117
5.40701	4.56711	6.01783	2.80813	3.51831	3.6225
4.93971	6.21242	7.63882	4.02701	4.34338	4.08946
2.9325	7.24707	5.16051	3.69167	3.8107	3.55195
4.17226	8.63052	5.40546	3.55626	6.44046	3.01254
1.83367	4.485	4.87899	3.51831	7.03869	3.01754
5.66783	6.71025	5.53069	3.00184	3.53936	2.80813
6.95365	7.935	5.77047	5.11393	3.56195	2.63304
8.98414	8.44991	6.61365	4.83	1.92855	3.72376
6.61158	6.36421	2.20904	5.14619	3.2292	5.3475
8.41852	6.51947	5.52276	2.01911	2.39637	4.76117
9.30137	5.39183	4.10032	3.80225	4.15432	5.50103
9.05694	7.09147	5.3475	8.24584	1.725	4.80533
8.34624	3.34926	6.26968	3.55626	3.63889	4.81154
9.19649	5.88777	10.2341	4.64543	2.78156	3.42395
6.66782	5.0025	7.63882	5.15534	2.61044	6.39182
8.94257	5.61884	5.54415	5.37579	3.18073	4.28059
12.7567	5.70302	6.44046	3.48864	4.14724	6.32592
5.90536	3.46725	6.21	3.78655	1.90526	5.83706
7.27984	2.78156	3.105	4.49828	2.56439	3.78327
4.10032	12.086	7.53497	4.66078	2.42121	4.16864
4.35373	9.00484	5.54415	3.98251	2.89162	3.31355
7.40939	7.46753	8.02781	8.27707	4.26748	2.96786
3.47156	5.865	5.70302	2.46985	2.5875	2.20904
7.04904	6.1962	5.53069	5.7132	1.90526	4.15432
6.74009	5.18932	6.99005	9.85665	1.96684	2.43949
2.01911	5.20174	3.28199	5.54415	2.07725	6.21242
7.76371	8.02642	1.92855	5.12014	2.46985	6.59122
4.60903	6.18361	6.44046	4.5835	2.2425	6.84152
4.16864	4.36735	3.9713	3.45431	1.77606	3.93369
6.74665	6.87016	3.81173	4.1971	4.66078	4.81154
6.07683	4.32285	3.78327	4.83	3.8107	4.14362
7.20843	7.34626	3.55626	5.865	2.5116	3.24093
8.31536	3.90316	7.54481	2.63873	3.01754	3.45
9.13439	6.63107	5.67422	5.35578	2.87092	2.24905
8.7975	4.20072	4.66078	2.07725	4.8331	4.60282
8.13734	5.23779	6.95365	4.68614	2.94768	5.61884
6.12565	2.89162	7.79424	2.80813	3.14778	6.59122
5.73459	6.41545	8.46837	4.48828	4.74617	4.14362
5.90088	5.96246	7.59	4.69252	3.47156	4.39789
2.84487	4.36735	5.53069	8.72781	4.34338	2.69445
9.81887	4.17226	6.75924	4.55538	5.18656	4.485
6.33006	6.7275	11.0616	5.41391	5.78582	4.11137
5.48205	7.81804	6.98573	8.49631	8.64053	4.485
5.9911	4.51484	4.71149	4.66078	4.03805	2.63304
6.41976	8.25482	6.38492	5.61505	2.94768	3.43706
6.48203	6.49669	3.63889	4.36735	4.87899	4.00114
6.23967	8.6576	5.39183	5.18656	3.51831	3.85727
8.19703	9.1425	3.87642	4.14362	1.725	3.85727
6.97711	11.9474	6.59778	4.20072	2.84487	3.9713
4.36735	6.60899	6.86895	1.59045	9.10334	4.84225
4.03805	4.81827	9.00001	2.89162	5.5683	3.6225
3.93369	15.0184	4.3639	2.56439	4.93971	4.73702
7.15909	9.6738	5.29627	3.25473	2.63304	3.89177
6.21242	4.90642	5.24641	3.22264	2.76	3.24869
4.73668	8.36763	7.20584	4.48828	4.8576	3.87642
5.25487	7.59	6.95382	2.67789	2.5875	4.69252
5.83706	11.0414	4.66078	3.68339	3.45431	4.04185
6.9452	10.2489	7.77009	3.87642	3.12415	3.9713
5.20087	5.92814	5.58365	5.52276	3.8107	4.14
6.26968	5.0144	5.03838	5.07633	1.92855	4.22884
5.52276	6.14255	3.8107	6.00817	2.69445	4.3263
6.19327	3.12415	7.31848	5.78324	6.7363	4.3263
6.34748	7.70868	4.23574	8.32485	6.08753	3.93369
3.53936	8.82976	6.18361	4.52795	3.12415	3.46725
6.32627	3.51831	1.8009	6.47772	4.8331	3.6225
7.20377	5.44669	1.85783	4.55417	3.25473	7.72351
5.175	3.78707	6.50756	3.79897	2.63873	4.70839
6.66557	5.8374	6.61158	5.24641	2.08432	3.83019
5.54415	4.47499	3.67063	4.62869	2.84487	2.9325
6.90207	6.26968	5.0025	4.28473	3.795	3.98251
13.125	12.2911	6.13876	3.93369	3.85727	3.48864
9.98275	7.81028	4.68614	4.49828	2.63873	3.79897
7.95191	7.88084	6.21	7.62122	3.39791	4.8852
7.25518	8.2555	3.12415	2.415	2.95682	3.85727
6.96227	9.9586	8.30864	3.79897	3.01254	3.83019
10.7737	5.09099	6.44046	4.14	3.65924	4.39789
5.83706	8.7235	7.14788	3.45	3.9713	3.10983
3.62664	3.81846	6.78253	4.87899	3.10983	2.2425
3.4933	3.8107	4.93971	1.96684	4.17519	6.56863
5.50103	2.9375	6.09632	5.58693	3.65355	3.9675
4.26748	7.73179	4.60403	2.67789	4.10032	3.87642
11.454	6.11823	3.9713	5.0734	3.94111	3.33149
4.97559	5.39183	4.485	3.01254	3.28199	5.48205
9.27912	3.49278	5.54156	3.01254	5.95349	3.33149
9.13146	6.63176	5.26004	4.66078	4.52795	4.84225
6.99108	8.19927	2.84487	4.3125	3.62664	7.12873
3.55626	4.22884	3.93369	3.105	3.34926	4.1971
3.90316	7.42319	4.3263	4.66078	4.15432	5.09392
4.41807	8.97587	3.51831	3.28199	4.47499	3.105
8.57256	9.73521	6.65867	4.3263	3.65924	4.59316
9.18149	5.52276	4.8331	10.0066	3.795	3.93369
6.94295	5.56295	5.94055	6.80668	7.26346	4.40634
8.03384	6.51826	9.82198	6.0375	5.66783	5.7653
7.82167	7.84202	6.77822	4.15432	4.64473	3.79897
6.25054	7.41957	4.87244	6.31367	2.56439	3.73169
5.56295	7.52445	6.23398	6.7275	4.66078	2.82917
10.1114	9.31655	5.56295	4.18019	4.93971	4.10032
5.27747	6.44046	7.31848	7.04973	3.795	2.78156
3.17141	3.01254	5.85741	5.56295	2.9375	5.12877
7.01851	4.64473	6.91932	3.49278	3.45	3.49278
7.85582	4.64146	3.2775	2.62752	3.12415	4.68614
7.59776	7.76181	3.18073	2.07725	3.9713	4.17226
10.3905	5.91382	5.90536	11.7761	5.75374	4.69252
10.0162	9.72141	4.83	11.0403	3.2775	4.00752
5.64006	5.93555	7.44752	7.25328	3.14778	4.56711
8.95672	7.73369	9.69847	8.73471	2.45174	5.11445
5.41667	8.29794	5.93555	8.58791	1.725	3.01254
4.26041	4.3125	4.66078	4.88209	3.63889	3.81846
8.87167	6.23156	5.90536	4.7836	6.84808	3.8107
6.79788	6.34748	8.45043	4.21124	4.02701	5.2923
6.04733	6.21966	5.90536	8.0799	6.49428	4.38668
7.95346	6.60244	4.02339	6.47513	7.79234	2.31426
12.7735	5.02924	3.795	6.66298	1.3907	6.49342
5.61884	6.99488	4.22884	5.76633	3.40222	3.45
8.70262	6.23864	3.105	4.77118	4.03805	4.04185
8.81561	4.53779	5.35026	4.7836	5.56295	4.16864
9.85406	5.61091	4.06013	2.16142	3.81846	5.58917
4.02701	5.42927	6.36146	6.86757	3.6877	4.485
7.4539	6.48617	7.17893	6.21966	2.69997	3.6877
9.92548	8.137	3.55195	2.89162	2.59319	4.8331
11.7107	13.011	4.49828	5.4165	3.01254	3.71582
6.51222	7.14012	6.77873	5.02924	2.87092	2.78674
11.2641	5.50568	6.90431	4.8576	3.65924	2.89162
9.92893	5.52276	7.31848	3.55626	3.8107	2.96786
2.08432	8.56618	5.52276	8.12406	2.78156	4.94264
11.9944	5.93555	5.52276	2.56439	3.7712	4.02339
4.93367	7.7625	6.18361	4.28473	2.89162	4.20072
6.59295	6.23208	4.3639	2.9375	3.70375	4.49828
6.38492	7.47201	12.2311	4.92056	4.47844	3.65924
7.39783	7.59776	4.10032	3.53936	1.92855	4.59316
3.78327	12.3491	5.0734	6.23156	2.76535	4.70839
4.52795	3.71582	5.94815	7.79303	4.22884	4.02701
6.02508	8.16374	6.71922	4.6575	7.17479	3.93369
4.64146	4.69252	6.17153	6.76286	3.105	3.07119
7.5605	5.28454	8.94516	7.76026	7.00488	3.45
8.41628	4.70839	9.28947	2.59319	3.78327	4.3125
6.46582	6.32868	3.45431	8.62673	3.79897	4.10032
8.1094	4.83	2.59319	6.80668	3.01254	3.12415
4.69252	4.64473	7.25328	3.31804	4.17226	4.03805
6.93346	6.15566	3.60421	4.88089	3.45	4.21124
3.105	5.0025	3.795	3.6877	1.42243	3.9713
8.32485	6.16394	4.64473	4.42152	6.02508	4.1971
7.10407	4.69252	7.27984	2.78156	2.2425	4.14
5.94815	2.34617	4.3263	10.9017	1.725	4.36735
6.7363	5.41391	11.4683	4.79602	3.0567	3.34926
7.08768	4.47499	4.53779	6.08545	4.26041	4.36735
5.37251	4.01218	2.20904	3.62664	4.08946	4.16864
9.80369	4.39789	5.86759	7.51513	4.36735	2.43949
8.06524	8.36729	6.30712	3.12415	3.01254	3.3365
9.65068	8.64053	5.73752	7.24707	4.53779	4.64473
5.92313	7.16703	4.35373	4.28697	2.9325	7.09147
8.74109	4.91936	5.02924	5.87518	5.74201	3.85727
4.93971	3.08585	4.69252	6.38492	3.10983	3.79897
10.2343	4.75082	3.59645	5.98057	4.51484	4.00114
5.175	4.25454	9.36623	6.29573	4.8331	4.50829
10.2905	5.00319	7.19756	7.44958	5.0232	3.9675
5.08478	4.4022	4.60282	6.95365	3.27302	3.55626
14.3586	3.62353	6.28262	7.00264	2.7274	3.65528
6.73078	6.30574	3.27302	5.45307	3.2775	3.795
4.65181	4.97645	10.2168	5.37251	3.27302	4.485
3.9713	6.91345	8.34451	5.78582	4.00924	4.10032
5.41391	5.70889	5.86759	2.7274	2.59319	4.69252
3.43706	3.7674	5.31403	4.39789	4.87899	3.79897
10.7055	4.91625	5.75753	3.60197	4.66078	3.10983
9.34898	5.85741	4.93367	4.15432	5.0144	3.10983
3.45	7.15961	5.84447	7.7801	3.18073	3.6225
2.9325	8.10198	5.28022	7.60759	5.16344	5.22071
2.76535	3.20988	6.60468	4.28628	3.55195	5.89536
9.41971	3.46725	5.48205	6.49497	3.1157	4.80533
2.5875	2.51902	4.86985	3.25473	2.54696	2.43949
8.87996	1.74639	4.3639	6.84342	5.75753	4.42152
7.03921	4.14897	6.41735	5.04994	4.3639	4.51484
3.8107	3.70979	5.35233	5.25073	5.61884	3.45431
5.50103	7.70713	4.66078	3.8107	7.04714	4.02701
7.17479	10.5915	5.0144	3.66735	5.73562	2.76
5.09686	10.0185	5.865	3.72376	4.15432	6.32868
3.45	4.9473	5.0232	6.38492	3.65924	4.79291
6.86981	4.03995	5.19311	3.98251	3.72376	3.795
6.11323	3.54039	6.27917	3.31804	3.39791	3.25473
5.14619	3.53625	4.97559	4.69252	2.34617	5.02924
5.17793	5.58572	6.5914	4.91487	2.2425	3.93369
6.71197	6.67696	4.9906	4.14362	3.38911	5.09392
3.51831	1.96874	5.87518	4.84225	2.3015	4.68614
7.66021	5.39062	4.68614	4.49828	4.3125	5.10841
6.33334	4.66785	3.79897	3.795	2.18195
5.62195	6.63642	3.7674	2.47175	3.55195
6.36146	6.27313	6.69869	3.83019	3.22264
4.11482	4.97887	3.65924	3.62664	3.49278
6.02508	3.72479	4.77118	6.555	3.45
6.1153	3.78913	5.73424	5.69509	1.42243
10.7242	5.12014	5.07633	3.12415	6.55724
9.95963	4.91936	3.98251	5.39183	3.60197
5.07667	4.33406	3.62664	4.49828	2.07
8.49459	2.4878	4.28473	4.97559	2.87092
6.7275	6.03991	4.90935	3.8107	4.48828
3.34926	7.48322	5.83706	3.81846	4.06013
5.87518	3.55626	4.485	3.28199	4.24298
3.45	7.85582	5.17793	5.17793	5.14619
9.00484	7.04231		2.20904	4.3639
5.2885	7.29623		5.68991	2.67789
6.29677	8.41196		5.7446	9.43713
6.9	7.75353		3.63388	5.58693
6.7275	5.78289		4.8576	4.485
5.0734	7.95191		2.56439	5.89536
5.36147	6.78943		5.83706	4.28473
6.23156	6.067		4.67026	2.19558
4.17226	6.41976		5.35026	2.4878
5.01699	6.77822		4.66078	2.78674
3.85727	9.20581		4.53779	3.36099
7.95225	9.6431		5.00543	1.2558
5.88777	6.91932		2.59319	6.26641
4.88279	5.02924		3.46725	1.92855
7.67608	6.32627		4.86985	2.7274
6.21966	5.14619		5.14619	5.10841
5.87518	10.1834		4.39789	3.51831
4.08911	10.8894		6.12565	4.10032
4.53779	10.4349		2.18195	6.56259
6.80668	9.31655		4.71235	1.56199
5.31403	8.18237		6.11823	3.18073
2.56439	1.75916		6.74734	2.8102
5.80859	5.35854		6.7363	4.70839
3.58955	6.067		5.08495	3.12415
4.90642	8.32312		2.46985	3.9713
8.39471	5.33784		4.49828	2.78156
3.55626	8.66295		5.0232	2.69445
6.7187	7.43561		5.71337	3.75533
9.94117	5.00543		3.90316	3.08585
4.47499	6.54586		4.2554	2.76535
10.3873	6.27538		5.00906	6.23156
4.06013	5.40287		5.91451	5.18656
4.90642	5.24641		6.61158	3.14778
3.31804	7.17479		7.06491	7.64175
5.02924	6.2947		5.87518	4.02339
8.56445	7.9369		7.14754	4.93971
5.52276	8.53565		3.72945	4.00993
4.90763	4.80533		6.42718	3.31355
6.77822	9.17942		2.9375	2.54696
7.25328	7.78355		3.94887	4.3639
7.79303	3.46725		3.45431	4.24298
2.2425	6.07683		4.67026	2.43949
4.3125	5.39804		3.6877	4.83932
4.97559	7.43561		5.18414	4.485
5.78582	5.39183		3.98251	3.0567
4.55417	5.86759		5.18656	3.31804
6.89344	5.86759		7.12494	3.91092
1.8975	8.03005		3.65924	4.15432
5.33819	8.90514		4.16864	5.17793
5.52276	5.70302		4.66078	3.62664
3.93369	14.6208		3.29561	4.80533
6.74958	4.86899		4.485	2.0117
7.27105	5.53069		4.42152	4.14362
5.91537	7.07457		5.35026
5.02924	4.56711		3.14778
11.2601	10.5225		2.32082
5.53069	8.05402		5.35026
13.0429	3.48864		5.20087
11.7003	10.1085		4.31595
3.89177	7.27984		7.4175
2.97787			5.10841
9.54218			2.9375
9.10834			3.25473
7.07888			3.39791
11.3916			3.6877
9.56944			6.32627
5.86759			3.98251
7.11235			5.02924
9.85648			2.07725
5.73424			5.37251
6.86981			4.15432
9.34622			4.84639
7.12183			4.42152
9.57479			4.47499
7.19756			5.79376
11.0286			4.69252
7.45355			4.13896
8.2555			3.39791
9.52079			4.22056
2.76			6.11444
2.5875			6.57259
2.61044			4.14362
8.19513			5.8895
7.41957			3.01254
1.725			2.94768
8.08542			3.12415
9.48905			6.40337
3.62664			3.12415
3.29561			5.72114
7.90447			2.5875
5.98126			3.62664
8.46837			5.75753
12.149			5.86966
3.14778			4.10032
9.1099			4.87899
5.37251			5.61625
5.00543			4.17226
4.61524			5.07633
6.27917			2.97787
9.42609			3.6877
5.35854			3.65528
3.47156			5.71596
4.26748			6.26123
7.18411			5.18656
6.8498			3.6877
7.56102			3.98251
6.32868			3.45
5.05218			4.21124
5.35854			2.13365
4.5245			3.89177
5.52			3.49278
4.14362			3.78327
4.73668			3.65528
3.63889			4.0798
7.16082			5.40287
5.07133			5.98799
8.94809			4.60282
7.88912			3.10983
7.37524			3.01254
6.09874			3.65924
6.57536			5.61625
8.06696			3.42395
8.1094			3.9675
6.55724			4.3125
12.8613			5.17793
3.48864			4.3263
12.583			4.34338
8.04454			3.43706
8.13682			5.69509
9.31724			7.68608
7.13115			2.5116
3.55626			4.26748
6.29573			4.52036
4.8331			4.48828
3.79897			4.3125
3.98251			4.15432
3.29561			2.42121
5.90036			5.02924
8.97172			4.02701
4.56711			5.25487
3.9675			3.29561
5.20087			3.31804
9.71537			3.14778
6.80668			2.2425
10.0911			2.95268
5.04994			4.3125
3.65528			4.3263
7.07664			4.90642
11.769			4.20072
2.87092			7.53101
6.39182			4.78946
5.02924			5.68991
9.97292			6.56863
4.02701			3.55195
4.37857			3.78707
4.1971			2.63873
4.34338			3.83019
6.21242			4.60282
5.0025			4.93971
6.21242			3.63889
3.79897			5.88777
6.90207			4.35373
6.21			3.85727
6.21242			4.17226
3.8107			5.58693
8.32174			7.42544
4.83			5.6925
4.1971			4.36735
6.0375			4.48828
8.15321			5.57365
4.3715			6.16429
6.40113			4.02701
5.52276			4.74617
3.795			4.77118
4.77118			5.02924
5.65058			5.24641
5.52276			5.32525
5.02924			5.47757
7.9105			4.03805
6.39182			3.87642
5.23779			7.97675
4.14362			3.29561
5.35854			5.24641
6.61865			4.02701
6.60244			3.81846
6.27193			5.16931
6.5255
6.24761
7.29554
7.90222
10.7354
8.66795
5.79617
4.93971
8.65208
7.50513
6.23398
4.3639
8.16442
9.93807
7.80079
6.10374
10.6429
4.64473
6.79564
4.55417
6.69869
6.18361
5.52
10.2596
7.7625
6.98573
7.14374
5.98799
6.34283
5.79617
8.96068
6.06872
9.97775
4.06013
3.49278
7.95191
5.52276
6.04751
5.175
4.26041
5.29161
2.2425
3.71582
2.18195
9.80921
5.71337
3.05187
7.53497
10.2186
3.73169
9.51027
5.12877
8.48769
16.3721
3.41533
8.62155
4.26041
5.32525
7.27778
4.73668
7.03869
6.90845
4.5835
8.36763
7.04093
4.14724
3.98251
7.0725
2.4878
5.22071
7.42544
5.10841
4.3263
6.03508
3.5811
9.96326
7.31848
5.93555
7.32263
5.83861
5.50378
7.07888
10.35
7.14167
3.93507
7.8748
3.63889
5.28022
5.61625
3.73169
6.48203
9.09023
3.83019
6.01783
7.11235
6.05717
5.90036
3.63889
4.3125
7.11942
6.48203
7.91585
7.37524
7.66211
6.91932
4.73668
6.7187
5.175
4.43497
11.5627
6.7275
7.03886
9.5051
4.69252
5.58693
8.35866
10.1792
5.73424
10.1
7.72213
7.84064
6.49566
10.0376
9.42713
5.02924
8.92394
9.65051
7.57827
13.997
9.06729
6.09874
6.88396
5.40011
5.55485
7.46045
8.20048
3.55626
4.49828
5.17793
8.22118
8.70194
11.8825
7.95932
7.70282
5.865
6.65626
8.625
5.7653

## Sheet: Fig. 6c
IdU / CldU ratio (fork degradation)
DMSO			UNC0642
siCTL	siBRCA1	siKDM3	siCTL	siBRCA1	siKDM3
0.92016	0.788381	0.971421	0.815242	0.923534	0.977354
1.1949	0.503979	0.950581	0.644683	0.406118	0.7022
0.871545	0.673487	0.982338	1.10431	0.771891	0.964149
0.908313	0.366778	1.15073	1.90485	0.524999	0.983122
1.09665	0.36159	1.00871	0.471452	0.567697	0.875945
0.695191	0.265317	0.330511	0.566343	0.452597	0.68742
1.16336	0.327924	1.04089	0.790567	0.405184	0.985903
1.04391	0.694678	1.12624	1.80952	0.542525	1.2184
0.995414	0.583961	0.545307	0.689698	0.423729	0.574353
0.831364	0.938132	0.869609	0.833897	0.786907	0.939985
1.14086	0.790322	0.971906	0.768634	0.476238	0.842919
0.964566	0.526933	0.897702	0.750912	0.563435	0.948114
0.824632	0.681901	1.05076	0.626011	0.500946	0.974191
0.916497	0.45608	1.08411	0.838271	0.761163	1.92559
0.940064	0.504669	0.82597	0.788858	0.70037	1.53768
1.20789	1.22588	1.15533	0.439839	0.806317	0.719887
0.75293	0.571429	0.556732	0.72642	0.639571	1.46841
1.06808	0.948779	0.399002	0.753552	0.751321	0.972252
0.412912	1.45577	0.590069	0.309673	0.733036	0.786858
1.12416	0.836328	1.03657	0.215751	0.626358	1.0785
1.03711	0.546021	1.05701	0.658352	0.530221	0.861224
0.677351	0.631983	0.978809	0.902172	0.6339	0.924727
1.16959	0.613568	0.93657	0.700783	0.444635	1.10658
0.705248	0.581907	0.626154	1.36523	0.624405	0.985381
1.56115	0.515707	1.00077	0.281194	0.487398	0.805765
0.537084	0.329138	1.14291	0.824796	0.536007	0.513879
0.611004	0.491063	0.830483	0.70712	0.755543	0.619518
1.0698	0.524255	1.07107	0.597828	0.449911	1.03481
0.492411	0.43079	0.919119	0.791442	1.08616	0.747059
0.98192	0.68234	0.967898	1.07171	0.737062	0.353437
1.14233	0.530407	1.00314	0.759451	0.887277	0.563155
1.10847	0.509963	0.756957	0.497777	0.63996	1.09611
0.90878	0.799401	0.431674	0.66276	0.951223	0.968692
0.802597	0.662715	1.08813	0.445707	0.266149	0.939893
1.05873	0.528911	0.879926	1.06954	0.657109	1.2646
0.676942	0.582649	1.0655	0.521946	0.355378	1.00504
0.86004	0.376943	0.859981	0.751135	0.384035	1.00378
0.617949	0.494817	0.903707	0.552632	0.495574	0.68373
0.606623	0.608513	1.18922	0.641621	0.643714	1
1.06893	0.644774	1.14244	1.28203	0.514758	1.17983
1.18773	0.515651	0.978728	1.07497	0.688487	0.852946
0.688483	0.653987	0.84395	1.38807	0.612678	1.09553
0.998754	0.505341	1.0213	0.384698	1.07727	0.883727
0.58	0.340692	1.27854	0.897524	0.620966	0.842612
0.936572	0.234393	1.2854	1.00573	0.541983	0.737834
1.05577	0.609679	0.884497	0.683285	0.281891	1.22365
0.844843	0.753045	1.19028	0.658304	1.04031	0.901152
0.966937	1.0588	1.05658	0.858424	0.773481	0.768007
0.963457	0.602993	1.12618	0.872415	0.46044	0.920864
0.941216	0.422605	0.952827	1.12533	0.513825	0.940979
0.909794	0.453582	0.831855	0.411227	0.480291	1.03426
0.531025	0.532579	0.974813	0.516622	0.75698	1.04138
2.23255	0.530334	1.41535	0.690388	0.521264	1.38169
0.775039	0.634579	0.911244	0.769244	0.543428	0.868741
0.911728	0.861658	1.30947	0.525681	0.573483	0.9918
0.794841	0.83835	0.950877	0.733164	0.750526	0.975062
0.785271	0.678478	0.613162	0.761933	0.493878	1.19425
0.946712	0.857907	1.0645	0.744374	0.731563	1.03395
0.80448	0.595666	0.933424	0.88665	0.693879	0.896941
1.29183	0.276489	0.980985	0.775197	0.254712	0.843797
1.27674	0.47192	1.04712	1.0528	0.495382	0.849065
0.551894	0.401662	1.05849	0.495146	0.861571	1.00087
0.770188	0.750616	1.00986	0.33218	0.344305	0.749579
0.571492	0.613752	0.732392	0.511313	0.568156	1.05831
0.935275	1.26703	1.01793	0.696093	0.534001	0.694183
1.1027	0.392673	0.936203	0.674122	0.389773	1.00478
0.89041	1.41104	1.14105	0.822092	0.497478	0.844346
0.997351	0.369345	0.566689	0.711013	0.475383	0.799913
1.21401	0.835695	1.00949	0.928467	0.492142	0.937164
0.901895	0.539448	0.892063	0.899184	0.46971	0.999396
1.08528	1.68779	0.607128	0.626762	1.71209	0.730485
0.866635	0.428457	0.948984	0.83737	0.628239	0.872062
1.13704	0.35811	0.882134	0.788638	0.568156	1.37149
0.93617	0.506411	0.678498	0.722449	0.916956	0.974522
0.932484	0.389016	0.94578	0.806763	0.884507	0.957714
1.07144	0.639828	1.0996	1.61364	0.529875	1.04682
1.15212	1.44484	0.986149	0.713937	0.397938	0.773874
0.502119	0.559002	0.557031	0.815018	1.06999	1.23712
0.751381	0.635734	0.970661	0.682205	0.691182	0.834843
0.807823	0.685452	0.84723	0.552906	0.31624	0.953827
0.949705	0.796241	0.707248	0.963474	0.365696	0.862575
1.01043	0.784585	0.88661	0.685987	1.23763	0.623007
0.940154	0.746851	1.09314	0.48085	1.92282	1.24687
1.30098	0.522498	0.958439	0.972648	0.708186	0.811509
0.993913	0.573883	0.834799	1.22087	1.3077	1.08623
0.932519	0.632952	1.0167	0.707092	0.461606	0.982576
0.928347	0.628053	1.22828	0.640564	0.579148	0.29065
0.797176	0.646265	1.10354	0.574209	0.693532	0.939738
0.694031	0.642406	0.618155	0.775064	0.551045	0.686283
0.884257	0.489204	1.03911	0.617664	0.602879	0.9428
0.791778	0.489613	1.01527	1.02056	0.419465	0.878101
0.339186	0.649893	1.18905	0.777345	0.316551	0.962541
0.700953	0.411796	0.970207	0.643572	0.42875	1.01017
1.27719	0.600358	1.03977	1.01277	0.77851	0.955368
0.660319	0.483067	0.975646	0.894446	0.428766	0.774421
0.968762	1.22099	0.804188	1.06025	0.529784	0.979989
1.29426	0.824924	0.801252	0.921494	0.463064	0.938558
0.848917	0.367314	0.963667	0.540643	0.804922	1.02696
1.01242	0.560368	0.660945	0.973034	0.33596	1.08473
1.24152	0.636128	0.994514	0.721106	0.531904	0.829711
1.2457	0.490079	0.980226	0.790777	0.652071	0.944729
0.759943	1.09813	1.02673	1.22896	0.587222	0.88778
0.600915	0.406478	1.18647	0.804179	0.538656	0.728045
0.912144	0.496049	0.984831	0.71796	1.96181	0.886644
0.820663	0.511613	1.33801	1.25647	1.20487	0.94023
1.08937	0.799547	0.643107	1.22984	0.570544	0.536789
0.734103	0.5343	1.07878	1.02103	0.756875	0.992531
1.2974	0.583107	1.07081	0.52615	0.565306	0.986773
0.917809	0.357471	1.07006	0.577785	0.506617	0.878999
0.819584	0.429989	1.00179	0.688766	0.828221	0.930334
1.02311	0.48362	1.01263	0.715646	0.65013	0.952868
1.28292	0.525042	1.01834	0.64822	0.407644	0.767262
1.09826	0.606342	1.21285	0.583007	0.454807	0.951182
1.67404	0.735294	1.02677	0.746256	0.578551	0.926376
1.92023	0.365624	0.892213	0.928987	0.441915	0.39529
0.638458	0.623673	1.08937	1.30664	0.403076	0.95979
0.683643	0.758853	1.25684	0.822485	0.867619	0.853158
0.813043	0.435992	0.862406	0.554546	0.944331	1.1409
0.960334	0.508799	0.80162	1.29041	0.499991	1.06998
0.988319	0.411785	0.951633	0.750341	0.470266	0.408314
0.858039	0.558876	1.03346	1	0.564327	0.866619
0.970426	0.795714	0.929928	0	0.850751	0.829735
0.84386	0.849865	0.597868	0.903802	0.437736	0.888027
0.483734	0.553263	0.615231	0.318497	0.675827	0.880799
0.796571	0.535286	1.04627	1.57031	0.553812	0.827573
0.909983	0.621848	0.9251	1.10276	0.434616	0.980204
1.14043	0.513111	1.06691	0.872177	0.302669	1.05769
0.722405	0.69411	0.728296	0.785919	0.399108	0.463721
0.927014	0.534005	0.933735	0.838493	1.19493	0.922996
0.516006	0.381529	0.963274	0.745358	0.430598	0.815889
0.727914	0.392264	0.962668	0.82146	0.688237	1.02294
0.889259	0.935312	0.748652	0.925241	0.521518	0.923236
0.890821	1.10629	1.07348	0.721826	0.769642	0.913408
0.699816	0.586216	0.588528	0.85685	0.541424	0.976896
0.984915	0.43585	0.639157	0.542216	0.705428	0.982933
0.67491	0.475021	0.767275	0.392348	0.560308	1.52396
0.647493	0.488025	1.2298	0.660638	0.496185	0.837998
1.21998	0.351753	0.780365	0.885338	0.911719	1.044
0.684813	0.575955	0.961858	0.785973	0.463962	0.95283
0.789118	0.617862	1.03439	0.488697	0.658286	0.882409
0.868612	0.442191	1.02448	0.99004	0.724215	0.740682
0.884339	0.413928	0.949427	0.452199	0.42414	0.890315
1.89399	0.51812	0.927283	1.21971	0.560734	0.853281
1.68849	0.479364	0.618737	0.787438	0.519838	0.591956
0.307392	0.420591	0.960455	0.85748	0.613667	1.7481
0.976938	0.593271	2.41698	0.806073	0.938517	1.26787
0.993646	0.469006	0.952071	0.877695	0.566903	0.736923
0.80255	0.62143	1.09276	0.971009	0.510835	0.87105
1.04617	0.529715	0.64009	0.616119	0.9752	0.955126
1.10769	0.637344	1.11988	0.67317	0.615694	0.975663
1.00443	1.00264	0.810246	0.288397	0.555184	0.336872
0.819345	0.632233	0.933186	0.983423	0.985009	1.01798
0.756881	0.741948	1.06669	0.796763	0.569585	0.709073
0.942835	0.646548	0.909139	1.22146	1.24469	0.928265
1.06784	0.476213	1.06509	0.758172	0.621403	0.833133
0.988998	0.17003	0.558092	1.01464	0.753277	1.11227
0.534938	0.719666	1.00256	0.793129	0.680767	1.01903
0.716067	0.513707	0.823082	0.263413	0.473211	0.974296
0.947504	0.648971	0.41003	0.468102	0.519046	1.45673
0.929958	0.492532	0.907545	1.09735	0.300065	1.16237
0.701087	1.07766	0.881645	0.904458	0.923617	0.918977
	0.491228		0.859375	0.552376	1.11133
	0.328325			0.593203	0.922249
	0.551131				0.398017
					1.05712
					1.07914
					1.02249
					0.945715
					0.514221
					0.335125
					1.13452
					0.958637
					1.13884
					0.538373
					0.909877
					0.994812

## Sheet: Fig. 6d
Fig. 6d- H3K9me3-EdU
WT_UT_ctl	WT_HU_ctl	WT_HURel_ctl	WT_UTR_G9Ai_Ctl	WT_HUB_G9ai_ctl	WT_HURL_G9ai_Ctl	UT_siKDM3	HU_siKDM3	HURL_siKDM3	UT_G9ai_siKDM3	HU_G9ai_siKDM3	HURL_G9ai_siKDM3
18.6806	2.11233	0.169075	0.216698	0.831364	0.583597	0.09763	0.329008	5.31388	1.3437	57.2334	0.357713
22.68	1.7513	0.433193	0.128524	0.349194	1.15493	0.920824	45.9774	11.3805	0.193436	57.2257	0.429473
0	15.4093	1.63983	0.188303	0.836031	3.99945	0.106783	34.9758	3.52848	0.332364	36.1744	1.88866
0.753486	4.50188	3.32704	0	0.199428	1.8875	0.619723	0	3.97113	0.191634	0.710496	1.07845
0.880362	8.18397	0.182081	0.104613	0.633718	0.575689	1.52594	86.886	3.83403	0	0.737601	1.42475
0	5.04774	0.100545	0.481517	0	0	0.061019	2.17083	3.79552	0.960508	2.45765	0.804986
23.8562	18.3839	8.91616	0.200685	0.597908	2.8766	0.071697	22.4458	3.57534	0.317468	16.4492	0.465347
2.9284	2.31989	0.193419	0.050812	0.108643	0.202508	1.14939	1.07744	26.9147	0.315513	0.224913	0.661884
3.30482	5.67704	0.157108	0.071734	2.47896	0.118312	0.149496	1.64617	20.1183	0	0.698193	3.46119
3.03183	0.26286	0.418911	0.044834	0.302217	0.627659	0.118987	2.04026	27.3019	7.38362	0.548251	0.396304
6.09612	2.37304	0.674771	0	0.322788	0.275557	0.892324	2.1696	36.5927	0.10304	0.733774	4.43933
3.96838	2.40597	0.278874	0.14048	3.7453	0	0.112885	2.20069	21.6427	6.53364	22.0507	2.40179
0.741109	1.38655	1.46118	0	0	1.32645	0.059942	1.25443	37.4072	3.00737	0.783477	0.368556
2.0078	29.7754	0.2257	0.152436	0.368474	3.26215	1.4708	5.63154	12.8483	5.50716	1.01038	5.12976
5.52478	0.340446	0.056143	0.053801	0.061986	0.863061	0.174624	28.1863	2.97271	0.433403	16.1265	2.67329
5.00683	37.4291	0.126056	0.517085	0	0.393262	0.121206	16.8012	10.4374	0.512724	1.17891	0.236701
18.7556	2.31008	7.7356	0.192288	0.165297	0	1.09212	2.38559	3.68775	1.49649	0.229758	0.695828
4.19618	3.73209	0.907505	0	0.683883	2.17179	0.207137	2.2357	2.17466	0	0.300723	0.487456
0	12.683	7.02828	0.468979	0	2.15621	0.247126	17.1009	2.01061	0.32464	2.00437	0.07066
0.756511	0.869836	2.40575	0.143469	0	0.144291	0.406742	0.488069	16.2892	0.048635	1.00142	0.237532
0	3.58703	1.07724	0.194281	7.66431	2.75986	0.145835	22.1018	3.1894	0.304781	17.2849	0.601815
4.01062	37.7872	0.063003	0.346218	11.8347	0.225357	2.30748	39.5885	3.4111	1.30214	1.10336	2.23086
6.89565	13.8628	0.119891	0.256262	7.1613	1.46238	1.33382	1.25657	15.406	0.201026	4.14366	8.58891
4.98672	1.71453	0.325022	0	0.164282	0.123195	1.30251	36.0128	2.97228	2.71431	2.96251	2.85493
0.72421	2.8057	0	0.065757	1.2664	2.45617	0	0.93628	25.8396	2.58138	80.0637	4.67801
0.683047	3.6466	1.4293	0	12.9908	0.097655	0.047029	14.3006	2.26326	2.88611	49.9255	1.25328
8.56226	2.6747	0	0	0	2.45126	0	0.135438	17.0178	3.32214	38.7796	2.93826
15.5461	2.2675	2.02153	0.110591	8.55864	6.20376	0.049969	0.676261	15.0246	0.308109	0.567483	6.0045
1.57448	20.1529	0.142688	0.182325	0.292099	2.24629	0.318917	7.34751	0.520943	8.4434	3.616	1.5632
1.12932	32.3517	0.066993	0.149447	0.63308	0.056339	1.30023	0.37646	13.8286	1.44652	0.264482	0.680433
1.79691	5.5337	0.279755	0.449744	4.64901	0.620936	2.53512	1.43823	29.3002	0.827436	6.67461	2.57975
0.795049	0.813937	0.208047	0.19727	0.316271	1.11553	0.058786	0.440138	9.84679	2.54929	10.0499	2.56397
1.11014	7.68463	0.350085	0.047823	0.416047	0.116435	0.08818	2.37959	40.1287	1.74014	0.756824	0.254692
1.64301	18.2881	0	0.257221	0.909058	0.056339	0.14713	11.2813	14.725	2.65655	0	0.500833
0.663469	15.1782	1.51126	0.143469	0.106909	0.261717	0.274827	1.48634	37.6228	0.171845	0.271263	0.703251
0.188752	3.15252	0.76572	0.642621	5.94832	0.791342	1.6579	22.885	0.741048	6.82008	1.45804	0.078754
1.84459	26.6146	0	0.143469	0.276939	0.379566	0	26.8175	2.91338	4.4106	13.4569	1.79331
32.3528	15.6193	6.23388	0.074723	0.661499	0.3155	0.214254	42.7795	1.64494	2.5012	1.28602	0.757746
58.1854	0.266335	1.33712	0	0.209359	0.225477	2.32713	2.75464	22.1001	3.60708	11.0977	1.08204
8.23726	0.29604	0.959193	0.164391	3.00192	0.279936	2.50707	1.96468	2.91916	2.56194	11.7708	16.1948
6.42427	1.09491	0	0.347463	15.2697	1.1415	1.08987	0.237964	1.35718	0	0.482708	7.12044
36.5991	1.5392	0.289707	0.056262	0.184814	0.352797	0.486353	0.468506	2.29164	0.272264	0.412997	0.594548
1.40265	2.82976	3.26637	0	7.39113	1.32723	0	0.552172	2.38997	0.141757	0.113772	18.2555
9.56122	1.39	0.57771	0.071734	0.300723	1.14135	1.9309	0.230682	2.50651	0.194018	0.500903	18.5928
5.29563	1.7813	0.214416	0.303804	0.261326	0	0	0.21836	1.00419	0.116398	0.188463	1.11016
0.472959	10.7586	5.66475	0.191292	0.622619	1.78517	0.053342	0.698289	3.11851	1.43022	11.9283	0.141484
0	0.882863	0.411223	0.060408	0.493441	0.214089	0	1.47108	1.19618	1.96914	0.510849	0.407078
15.1708	1.23612	0.744198	0	0.225786	0.95111	1.69993	0.359884	2.46609	1.12426	0	0.596197
0	0.876784	0.325688	0.218192	5.10625	4.45764	0.094133	0	0.885111	0.113406	0.303592	15.9549
3.1746	2.2419	6.27965	0.204315	0.362475	1.16726	2.9504	0.766775	1.94077	1.78822	0.224446	0.544139
15.3894	27.9163	0.956244	0	7.85991	0.610342	1.27596	0.502766	2.10966	5.26958	12.3455	13.0286
0.279123	3.32585	5.64192	0.062394	3.85636	0	0.825372	4.6145	18.5597	2.13116	0.107772	10.3626
52.2364	2.14823	3.24818	0.050812	0.984339	0.249808	0.074718	11.3949	2.52843	4.91753	10.036	3.786
16.2773	3.43995	5.02968	0	0.233602	0.056703	4.35584	19.5486	24.5733	1.23699	15.1083	0
39.9492	52.5955	3.04882	0.086679	0.504311	0.389021	0	34.5319	0.709629	2.17911	0.198411	0
19.4855	54.3071	10.0622	0.289926	4.04405	4.87785	0	39.7157	1.04918	3.08744	4.35298	0
0.459434	13.8869	1.53352	0.075604	0.528848	2.10701	0	0.584511	1.20897	0.359842	0.149797	0
0.236161	2.37959	0.118795	0	6.2233	0.361371	0	33.4986	0.939456	0	16.0112	0
2.3179	45.9077	0.194175	0.280364	2.70852	0.056253	0.166301	17.4851	1.89348	2.19122	0.365363	0
6.44289	59.1393	1.32283	0.230907	0.59326	0.162647	1.65874	0.873738	2.29826	0.415956	0	0
12.2477	6.83137	3.24554	0.056703	3.80429	2.01771	0.222448	0.225418	11.9117	1.91324	8.87596	0
0.729379	5.61627	0.677245	0	0.42786	0.492967	0.182238	15.5039	41.6318	0.050006	0.489447	0.518766
12.7942	11.468	0.156888	0.132307	0.507102	2.94206	0.396809	0.158531	8.39809	1.51833	0.352701	2.77136
3.4559	1.49242	3.28354	0.149633	12.4512	2.40223	0	1.11905	16.7982	0.381894	0	0.486343
1.32051	7.12071	0.296518	0.050403	0.833517	1.14861	0.156423	32.6502	12.0882	0.198113	0.547583	0
11.7077	1.49029	0.968546	0.101664	2.84885	0.056703	0.102876	1.1692	19.3651	0	12.3098	0.940032
16.1261	1.78262	1.29044	0.053553	0.541286	0.108802	0	20.1652	2.13379	0.275651	22.2967	0.613935
7.03249	24.9993	2.04002	0.113406	7.94506	0.559821	1.44118	0.807385	34.5041	0	3.19898	2.38342
8.72983	9.02765	0.466348	0.358068	0.304299	0.424742	0.385726	0.855922	6.21115	3.39171	0	1.21901
14.2884	5.16869	0.357014	0.726366	0.287348	0.405425	0.047029	1.03787	3.59962	1.77055	0.492181	0.896529
2.41126	1.41251	0.429823	0.166959	0.86744	0.696113	0.673105	0.805642	7.42652	0.103137	14.8329	0.815311
13.2126	23.0834	0.075306	0	0.409859	0.839518	0.047029	84.6382	16.0536	0.314409	7.86259	4.76281
12.6791	3.54148	2.19559	0.225952	0.359685	0.777243	0.064665	112.516	3.34004	0.054173	0.327325	0.716885
7.19153	32.1896	0.360607	0	4.60332	0	0.334313	3.23171	7.39088	1.22313	0.417944	0.099727
2.71696	35.0145	0.289886	0	0.245821	3.49506	0.343528	69.4008	1.12997	0.196897	17.6895	0.389012
1.00763	2.3736	0.585827	0	0.710297	0.157058	0.292463	1.61535	2.04468	0.053131	0.602661	1.39002
0.621227	3.38208	1.97917	0.058278	0.742849	0.539249	1.129	34.3005	1.32484	0	0.451993	0.269541
1.58739	2.5192	0.272985	0.072657	0.496011	5.02502	0.122685	0.569643	12.1901	0.121889	2.15728	2.96246
0	33.6953	4.18741	0	0.493726	2.10885	0	0	0.949611	5.26637	1.5699	0.359488
9.91979	1.61135	0.341018	0	0.397935	1.92728	0.811079	0	3.85825	1.86619	0	6.07521
8.23281	2.89126	3.29726	0	0.340573	0.992945	2.88609	3.65476	1.45182	2.38968	0	0.349838
1.64653	33.1458	0.873803	0.179559	1.60407	2.85997	0.15696	11.9347	1.43106	0.047252	0.326796	0.533481
5.59106	32.0661	1.31952	0	0.521856	0.306848	0.050622	0	0.857401	0.148058	0	0.382167
0.794909	23.1084	0.305445	0.063003	0.48241	0	0.172577	5.44872	16.2889	0.19216	16.713	0.577376
0.272003	31.5352	0.323189	0.107105	0.207901	0.1888	2.00013	0.533023	2.24809	0.307141	61.9315	1.40604
7.92202	42.9414	0.437524	0.118131	0.31713	0.482178	3.39001	0	1.13036	0.094505	5.0065	0.93453
0.248926	60.3237	1.96364	1.04715	4.68071	0.142354	0	158.38	0.78148	0.160658	7.45015	3.26159
0.594431	36.9714	1.22391	0.063003	2.30116	5.50157	0.548949	31.816	1.81717	0	0.989999	0.186882
0.112679	1.6437	2.25626	0.047252	0.059853	0.524082	0.178579	33.2048	0.946281	0.129157	0	0.361864
6.1473	44.6376	0.48117	0.245713	3.5152	2.14048	0.062755	7.11059	2.88305	0.302865	0.615145	0.551375
1.31645	33.3464	10.3264	0.39692	0.94989	0.37514	0	0	1.18598	0.31176	3.14177	0.419553
0	34.7484	0.756061	0	0.144907	0	2.89522	29.5952	4.24136	6.47698	0.461359	0.711778
0	28.4928	2.53638	0.071754	0.225984	0.10742	2.20663	0	2.34603	0.469138	18.8766	0.29689
0.845518	49.0708	3.91229	0.339939	0.254041	0.592305	0.073214	0	0.898159	1.89537	71.0237	0.730555
0.91811	1.44507	0.347141	0.278789	1.10679	0.255487	0.442424	0	2.03855	0.186829	1.23029	0.225763
0.65921	1.57335	0.679424	0.182709	0.092777	0.411496	0.24736	0	1.53787	0.300694	43.4327	2.15831
0.586518	4.54745	5.06535	0	6.0465	0.113931	3.64194	0	2.01749	0.664643	7.66416	0.640697
14.169	26.4405	2.92335	0	0.059853	0.376677	0.252611	0	10.9375	0.806942	16.599	3.33345
1.85539	7.18407	0.163923	0.16925	0.564678	0.668662	3.80784	0	1.8199	1.92262	7.32782	2.22177
0.701596	23.7889	2.06003	0.06644	11.3745	3.32801	2.16164	0	22.6059	0.162995	0.480137	0.59326
21.1491	63.1345	1.34992	0.13297	0.053553	0.126951	0.139284	0	19.0911	5.6018	17.4457	0.082238
12.9896	36.4767	0.199127	0	0.123267	2.24669	0.730794	50.2833	22.4522	0.272039	10.4751	2.15868
0.396256	23.6919	1.84214	0.047252	0.264614	0.34993	0.047823	0	5.5904	0.253168	0.416996	0.489668
0.56206	15.5693	0.609062	0.069304	0.155145	0.995958	0.155211	0	3.07218	8.36902	0	4.30884
1.63264	2.91414	0.401108	0.073757	0.121596	0.716823	4.85921	0	13.8394	0.095742	0	0.26316
0.255179	11.8726	0.595019	0.157508	0.047252	1.93141	1.06312	0	3.16716	0.436303	0.402827	0.361893
0.341258	32.2653	0.248166	0.063003	0.140077	0.246941	2.62971	0	15.4713	0.14385	0.292965	0.26039
0.458663	0.949551	4.11946	0.19951	2.74502	3.40922	0.213875	20.3497	6.80656	0.337216	0	2.51198
0.56588	0.51021	5.96694	0	9.01922	0.163663	0	19.7337	1.15149	0.119706	0	19.2394
9.47249	14.2317	1.83657	0	1.51152	0.994189	3.23733	68.669	1.75313	0	0	4.34063
0.290106	0.315601	0.626077	0.050403	0.607136	0.557204	3.83493	10.2842	20.9055	0	0.193566	3.61434
3.35057	0.922663	3.9906	0	3.34716	0.339999	0.788803	1.24915	0.904445	0.246641	22.4927	0.157998
1.21037	14.1176	6.65575	0	0.063139	2.18833	0.100704	0.366201	0.863981	0.136217	31.8537	2.1267
2.84736	15.7782	0.819003	0.398495	0.362581	0.458626	3.8714	79.9631	1.086	0.290996	16.7763	7.87156
4.39888	1.64449	0.182692	0.047252	2.35431	0.182619	4.16813	13.7282	13.7688	7.65958	10.1499	9.35909
0.538055	10.8034	0.273891	0.063003	0.12778	0.18199	0.086679	17.2546	9.15016	0.046508	0.215146	0.407449
1.52577	1.16242	0	0.174834	0.114492	0.591084	4.15555	45.4769	0.634169	1.71386	10.3978	0.437777
0	3.55699	0.340656	0.295575	0.205115	0.343403	0.127528	6.76283	2.657	0.566259	43.3097	1.71633
0.189369	0.74271	0.44451	0	2.33247	1.82464	0.238152	47.7204	16.7096	2.67576	0.792734	3.26476
10.2536	33.3666	5.11414	0.050403	0.182669	0.225919	0.16156	56.6567	12.7827	3.03174	0.681016	7.28292
2.43319	0.324109	0.278032	0	0.423733	0.091708	0.136944	45.444	16.7256	0.109294	16.4818	6.68962
0.391303	0.182382	4.6455	0.318796	0.182345	0	0	54.6027	0.86247	0.610618	0	1.26461
0.545654	9.73972	0.054039	0.245713	0.148447	0.129222	3.02961	24.8924	0.113629	0.896364	0	3.62321
5.18984	0.476638	0.253073	0.078754	0.277998	0.400364	0.051444	114.471	27.9469	1.01062	0	5.49137
0	6.00745	0.538086	0.055128	3.51226	0.286412	0.28878	78.0769	1.8081	1.3924	0	0.192422
0.242216	0.873704	6.94566	0.356756	0.693687	0.453693	0.048418	0.817848	4.65255	0.174729	0	6.86224
0.141687	0.595782	4.88262	0.126006	1.69621	0.369468	0.753357	0.987078	1.37281	2.08392	0	1.51446
1.12458	28.5782	4.31427	0.097655	0	0.143552	0.258843	1.56344	1.27153	2.62103	17.2303	0.814389
13.1837	14.7438	0.131495	0.578895	0.405061	1.6183	0.247888	1.61746	14.8654	0.835821	0	6.53716
15.0752	13.3356	0.155856	0.170109	1.10981	1.01734	3.78907	2.42409	1.02239	1.65999	0	0.760754
32.8322	1.4297	1.60271	0.097655	0.254333	1.47876	2.16758	0.611022	2.02833	0.192234	0	10.5722
0.290659	0	0.159996	0.047252	0.13739	0.094133	1.31465	0	3.98421	3.4885	9.26771	0.130846
3.73836	10.8783	0.555305	0	0	0	5.88682	2.17506	14.3068	0.421431	0	1.47567
0.172269	0.406375	2.12035	0	0	0.134924	2.79282	45.2755	1.6317	0.110845	0	0.80018
1.20315	0.382829	0.207051	0.062259	0.361462	0.331034	0	18.8635	1.71367	0.234274	0	3.17701
0.168603	2.59247	0.110262	0.273568	4.93002	0.825995	0.248754	1.15253	3.11029	0.265097	0	3.5909
1.12739	10.4669	0.454289	0.257338	1.38684	0.199128	0.678072	1.44758	13.1256	0	0.46215	0.92984
1.11275	4.09293	5.64007	0.058491	0	1.13092	0.053553	10.5234	12.6145	0.294552	125.135	0.805458
1.08619	1.13891	2.42038	0.074711	0.645157	0.171805	0.40984	1.32744	18.3948	0.203148	0	1.21648
6.89173	7.25375	1.30674	0	1.12082	0.281744	0.211388	26.6896	14.1489	0.199648	1.06832	4.32792
6.25669	0	1.56615	0	8.53684	0.315016	0.09608	2.51776	11.6669	1.08096	2.24688	4.72866
2.8873	9.36661	0.429705	0.557176	3.27977	0.303148	0	48.8804	1.24529	0.676784	0	0.94809
0.435693	3.35166	0.404159	0.059146	0.115934	2.23613	0	2.26072	1.61289	0.084385	0	0.799456
0	4.20468	0.245784	0.068485	1.28073	0.63659	0.426847	0.497926	7.06701	0.833254	0.177309	0.354481
0.582467	0.287187	2.69188	0.286392	0.065103	0.279885	0.203784	0.6281	1.39323	1.81072	0	2.31788
3.05894	28.6418	0.176409	0.049807	0.232153	0.059853	0.340472	4.96025	1.42776	2.39166	0.122179	3.56912
1.19468	1.05509	0.195302	0.121405	3.49667	2.6173	2.1898	12.426	4.42899	2.02644	0.303984	6.04396
0.28695	3.20276	0.77323	0.804122	2.27142	0.069304	0.113406	2.02064	0.821106	0.672098	0.414567	1.5129
2.13946	1.24394	9.87836	0.071598	0.052083	0	4.99932	1.07707	7.01133	1.43376	0.128239	4.79166
0	0.563412	0.085054	0.049807	3.24044	1.59685	5.16424	7.26243	5.99518	1.48403	0.381802	8.59893
12.6109	10.9289	0.436811	0	0.123696	1.51509	4.13409	0.340314	0.914042	0.227804	0.173356	6.45932
0.101594	12.9566	0.207427	0.627861	0.300164	1.00291	0.10553	0.77052	1.28946	0.855137	0.441702	0.825175
0.649573	5.3214	4.5023	0.112066	0.479618	0	4.68868	1.04661	5.10913	1.00028	2.89965	0.580889
15.2985	8.8331	0.49885	0.636617	0.541938	0.790037	4.91755	27.9731	6.91876	0	0.055376	0.271222
0.407212	11.4113	0.713714	0.05292	0.205889	4.03686	0.375569	0.970635	2.67642	0	0.527867	0.57284
3.38071	0.911019	0.488944	0.462061	0.682642	0.638318	0.277214	13.7273	0.915881	0.053131	4.0729	6.07923
0.544183	0.697918	5.88915	0.611037	2.43903	0.695165	0.85446	1.6883	0.539651	0.075009	3.99451	0.394764
0	12.2392	0.24487	0.823091	0.17761	1.16578	0.238756	1.36149	3.94676	0	0.385711	9.03377
0.728834	20.1486	1.00275	0.507721	0.140197	0.058927	0.79324	25.2557	2.69658	0	0.318341	0.39537
3.89717	0.23012	1.90874	1.13301	0.146482	0.889245	0.641096	1.54494	1.1428	0.777988	0.420243	0.744449
0.811188	1.66977	0.185623	0.266002	0.146482	0.053553	0.290077	1.1859	6.46529	0.197939	0	2.8192
15.009	0.712991	1.46162	0	0.327382	0.418062	0	0.420453	1.93438	0.143766	0.311854	2.05007
0	1.85691	0.334971	0.164987	0.445816	1.99716	0.055915	13.4376	20.607	0.146892	0.05829	15.1233
11.2379	0.539916	0.231152	0	0.815936	0.558129	0.295065	0.483385	2.71438	0	0.121542	2.60047
0.192364	0.493976	1.03129	0.362305	2.67403	1.26359	0.164051	0.769022	16.5774	0.260577	0.203392	19.0811
4.81475	1.96674	0.533928	0.763749	0	1.44796	0.36749	0	2.87245	1.77122	0.38113	0.478286
1.09526	6.32982	0.236885	0.389079	0.221351	0.713115	5.63051	0.366201	17.5033	0.971548	5.15921	0.629845
8.13877	0.473843	2.69076	0.098058	3.01523	0.47344	3.50091	149.506	7.31077	1.32854	0.294871	0.614163
12.5426	0.664942	7.23082	0.359817	1.11567	0	2.4063	41.0339	1.32349	0.933951	0.066848	0.28787
0.469409	1.14711	0.634663	0.059146	5.39718	0.13887	0.130122	100.264	2.35504	0	0.048617	0
0	0.192883	0.70449	0.767343	1.45704	0.326389	4.94911	16.0557	2.67015	0.805241	3.39235	0.444008
0	0.647862	2.74295	0.224133	2.67191	1.22589	0.994027	84.7411	10.4374	2.10467	3.84594	0.317314
14.5794	11.9667	0.469177	0.696508	2.53059	0.100116	1.92769	0.948634	0.469529	0	0.109388	0.507537
0	4.29698	1.52532	0.122038	0.116556	0.189917	0.425282	17.066	0.401151	2.78322	4.28754	12.7954
0.895188	4.44956	0.873914	0.387254	0.469002	0.10842	0.053131	25.474	11.7187	0.047624	0.325295	0
3.63816	2.95771	0.927965	0.095249	0.066153	0.161477	0	4.00923	6.10909	0.317	6.19085	12.2441
0.439737	0.574454	4.54427	0.297653	1.52865	0.205075	0.219229	0.395497	1.02874	2.8477	0.048617	0.240088
3.51374	0.151109	0.450533	0	0.177809	0.074279	0.309931	0.408924	6.43923	0.318489	0.988505	4.07029
0.378987	0.559196	0.326167	0.255188	0.220511	0.076432	0.255816	12.0663	0.501033	0.080496	0.267858	0.970324
2.56547	1.05624	6.44849	0.435731	1.24615	0.179115	0.071263	2.41716	1.5135	0.553388	6.58198	0.754195
3.91542	0.434072	0.678304	0.579939	2.00411	0.165615	0.45148	2.76422	0.406673	0.520912	0.444829	0.204163
0.582122	0.973765	4.46834	0.065484	0.243803	0.149597	0.224063	0.183103	0.426284	0.211069	0.185351	8.03128
2.16093	19.3792	5.78014	0.759695	0.583125	0.905378	0.294054	4.97689	0.25329	0.21717	0.110569	1.1394
10.6297	9.87333	5.25786	0	3.46233	0.645122	0.177103	4.99713	2.12218	3.0278	1.87694	0.75564
0	2.01027	1.79349	0	1.99756	0.373528	0.473847	4.70581	1.5526	0	0.173535	1.52839
0.166249	2.17686	0.214136	0.30186	0.527193	0.947127	0.30121	20.9229	1.09298	0.366113	0.050827	5.65991
9.11134	2.7265	0.964716	0.547593	5.40382	0.051673	0	4.36382	1.42445	0.278008	0.070959	0.147108
3.22507	1.45863	6.8966	0.066547	3.33816	0.455349	8.10266	24.4653	0.586246	1.84572	0.066208	1.10955
0.577697	0.560999	2.17066	0.338548	0.377546	0.064591	0.196848	0.88539	1.19731	1.95849	0.14585	11.2281
18.3013	0.201279	0.262327	0.613192	0.236472	0.556299	2.77413	26.5711	0.620678	0.791948	0.30062	7.65692
0	43.0292	0.090545	0	0.190422	0.187433	0.163015	17.7995	1.108	4.22312	0.094195	3.90371
7.10809	1.50847	5.93917	0.144527	0	0.156177	0	2.3871	0.501169	0.688444	0.100272	0.437505
0.652473	7.05102	2.03047	0.385043	1.92158	0.129181	4.22748	0.832985	2.81758	0	0.248554	8.64129
1.99335	1.00322	0.683011	0.06846	1.84831	0.730865	4.72585	14.7513	1.52693	2.33168	1.33309	0.270429
2.24774	0.703543	0.785564	0.14585	0.319161	0.138775	0.146482	1.57089	1.23128	0.22324	3.97691	0.645093
3.58806	0.553377	3.81297	0.113108	0.379712	1.76273	1.20517	3.94967	0.639885	0.207731	0.172228	1.23736
19.9262	0	0.676522	0.203892	0	6.77976	0.2521	0.878129	1.11645	0.638223	0	0.355752
12.8201	0	0.606698	0.101202	3.48842	0.077509	5.04091	0	0.551587	0.119557	0.258276	0.396901
0.465998	2.14246	0.722095	0.045971	4.01441	4.6074	5.88064	3.42721	2.99971	0.403443	0.504347	4.25165
8.64685	1.03962	1.42439	0.113959	0.476334	4.46725	0.272517	2.7506	18.9791	0.706883	0	11.3471
1.06146	0	1.20354	0.06846	0.329611	1.37732	6.99089	0.659172	1.11063	0.179336	0.260772	1.81776
1.34288	2.87652	0.668185	0.095249	1.63147	2.3266	0.790909	1.93452	7.84443	0.124177	1.2416	2.36119
0.954855	97.8203	6.95676	0.053578	1.69255	2.27077	0.256257	2.29601	17.9641	0.044834	0.142811	1.67019
15.1083	37.2796	11.8287	0.423783	0.358309	0.311041	0.311547	2.47784	3.77623	1.05524	0.377168	0.123045
14.2553	54.9805	5.05427	0.615072	0.402836	2.94531	0.808338	20.9109	29.3686	0.257048	0.415579	1.79535
3.15928	27.539	0.556939	0.059531	3.59742	2.12264	18.1025	6.65994	18.1546	0.044834	0.220801	0.64836
0	0.675747	1.24246	0.562157	0.49825	1.99237	0.358334	3.22255	0.920215	0.620536	0.327843	1.12223
0	0.983407	12.1415	0.786096	1.93056	0.190752	8.18247	1.24876	17.4036	0.343727	0	1.2398
11.8165	20.7686	0.305581	0.044648	0.397466	2.30848	6.23055	0.585919	15.5765	0.787345	0.192314	0.740663
7.34199	17.9669	1.64722	0	0.944535	0	2.62184	5.32047	10.9931	0.060594	0.153005	0.246534
1.75458	0	1.02874	0.496551	0.154358	2.41824	0.075009	4.12647	7.70025	0	5.61997	4
9.94484	0.73428	0.129181	0.322551	0.228612	3.46476	1.86201	59.1772	1.75386	2.13659	0.070755	5.46243
4.45853	13.0903	0.228085	0.211334	2.97691	0.83257	0.176024	2.15651	2.74906	1.2777	0.175149	1.56826
0.942919	2.63409	0.82581	0.047624	2.14138	0.048443	0	1.64952	1.97652	0	1.97525	0.382432
0.190144	2.38384	0.125144	0.254493	0.943696	0.473761	0.185568	81.7612	1.06878	0.159908	0.281389	1.99587
0.579915	17.2368	1.13651	0	0.4619	1.6062	0.133291	1.67521	2.75278	0.121351	4.03022	1.31683
3.13138	1.24379	0.157164	0.355034	6.67679	0.065208	8.99438	1.5299	0.42519	0.074723	0.434164	1.83384
34.9526	1.14279	10.1875	0	0.836538	1.26665	0.567222	0	3.13886	0.065757	2.75744	0.264927
1.0267	3.60524	0.634793	0.530429	0.220395	0.115465	0.206339	5.88347	2.1259	0.179336	0.50384	12.9993
13.5497	0.313558	1.14038	0.374692	0.228621	0.478348	0.271492	134.069	1.08878	3.86376	23.7391	0.845123
0.283666	1.95614	0.347216	0.098821	4.2201	0.543798	0.238346	2.89672	0.490717	1.81101	5.95575	0.284264
2.03085	5.1128	0.494403	0.083343	5.84845	1.01228	0.074413	4.9948	0.662373	0.05252	13.4088	4.89976
2.91801	3.83789	0.62624	0.305679	3.0166	0	0.514883	59.9803	1.38918	0.119557	0.396566	16.2186
0.226003	0.382249	0.10184	0.872595	7.09727	0.061763	11.0921	88.0734	0.464587	0	12.6361	1.04787
2.76791	0.288314	1.73771	0.107105	1.00417	0.860233	0.080075	0.654531	0.778216	2.62254	0.376986	0.963513
6.24565	3.975	0.68511	0.047252	0.381846	0.942154	0.49897	178.173	0.741081	1.52866	14.1744	0.884029
0.473096	3.05077	0.786385	0	0.879287	0.160584	0.443426	2.24673	1.24946	0.728721	1.41446	1.1965
1.18679	3.57355	4.16823	0.065278	5.98658	0.052499	0.479294	2.0945	5.43283	1.87914	2.74871	1.35127
0.669711	3.235	0.661423	0.191543	0.677968	0.463041	0.181692	1.50212	0.708642	0.722293	1.16092	10.737
9.94913	29.4003	0.526953	0.313866	1.27483	0.30558	0.543762	2.44358	1.21447	0.360693	12.4346	8.63415
17.3466	17.6276	0.681238	0.050403	5.32441	0	0.43173	30.6569	5.02153	0.071141	0.5111	0.942509
0.33537	17.2355	1.29571	0.80714	1.16892	0	3.18629	98.1076	1.36755	1.11511	0.742761	15.487
11.0024	25.3548	9.08228	0.059853	11.005	0	0.285547	82.354	1.20631	0.299265	0.508929	1.84467
0.27204	1.45897	0.658384	0.257728	5.78098	0	1.93966	29.2272	5.00455	1.08583	0.210509	6.77861
0.609091	1.60915	1.25532	0	6.29541	0.174113	6.28531	5.04581	9.61396	0.212636	7.54512	1.57387
0.606981	24.9692	1.03811	2.16771	0.31301	0.26064	0.806532	53.22	0.802464	0.761433	0.696378	10.2966
0.332912	3.4723	16.3804	0.551278	0.217573	0.162128	0.721917	8.37909	0.049615	0.085054	0.214333	1.75154
5.48624	0	1.61473	0.306136	6.98896	0.473628	0.77521	20.9484	1.58086	0	4.18734	0.850839
0.596745	1.01439	1.50221	0.955751	0.301955	1.68688	1.70721	29.0507	0.366886	0	0.877897	11.6332
0.749829	2.12296	1.09446	0.445698	2.96028	0.764202	4.8712	5.34324	0.841678	0	0.095435	0.599888
1.87078	2.29063	14.5667	0.141063	4.32686	1.27937	0.183077	2.48098	3.26214	0.063003	21.541	0.728672
1.49774	1.00253	0.982569	0.180521	0.310428	0.466285	0.332296	14.6652	1.07032	0	0.797143	0.802054
0	12.731	0.660478	0.631502	0.465788	0.341065	0.272945	0.521968	1.30609	0	3.4675	5.16771
2.16966	1.21459	1.89617	0.069031	12.8431	0.149906	0.58328	0.987914	0.381497	0.182178	1.37132	0.623468
0.858787	58.5889	0.421591	0.126056	4.74273	0.786067	0.416192	20.8286	9.22166	0.216574	4.2028	0.158058
1.95679	13.6574	2.50762	0.046521	0.438675	0.080124	0.608427	9.00827	7.18134	0.242383	28.8329	6.28531
1.9115	59.7333	0.357799	0	6.46584	1.83752	17.8169	3.33851	0.626288	0.056703	25.9566	0.942901
2.47793	38.7106	1.36108	0.06095	0.261736	1.5804	0.446984	3.87489	0.7445	0.694538	22.2181	0.700326
53.8098	20.0846	8.9529	0.097243	8.31276	1.67758	0.468736	3.87147	0.899827	0.078754	1.16356	4.54254
1.15783	22.5437	7.38168	0.051023	0.477111	0.519109	1.50419	3.87533	0.901876	0.18775	0.908657	1.63782
19.7723	2.35743	2.15578	1.54046	8.62823	0.267479	9.62142	3.61969	0.753667	0.088205	0.183966	4.69085
17.3883	3.07807	1.67031	0	0	1.37493	24.0917	63.4806	3.37467	0.682086	14.3837	0.788288
7.85777	7.09832	7.5691	0.068175	0.48096	0.209672	0.282005	120.934	0.590085	1.11878	6.03093	1.0673
0	1.75407	7.0314	0.545969	9.54795	0.22445	5.77517	1.79194	7.25278	0.050403	0.555965	0.767244
4.62514	29.2191	0.521763	0.543158	0.440056	0.475089	0.544314	69.6551	16.3267	0.900705	0.765619	0.379102
0	21.8742	1.20588	0.103744	0.383879	0.182819	0.827953	6.69887	0.119955	0	0.359507	1.50021
10.1274	0.906511	1.8581	0.645695	5.70597	1.38511	1.36171	247.882	0.550575	0.279577	0.578765	4.26462
3.23147	9.52807	24.32	0	2.77968	0.396739	1.00467	240.675	3.43075	0.19531	14.78	8.90232
14.3415	28.9587	19.147	0.449065	0.241727	0.063621	2.00977	0.855792	0.610948	0.333824	0.586915	1.41396
0	6.46352	25.5975	0.374745	3.42941	0.937229	12.0976	72.4578	3.24311	1.57217	10.7255	1.19922
15.6705	17.0989	4.891	0	0.296437	1.32572	1.43936	5.56962	1.36037	0.305147	0.208108	1.64026
6.82252	0.986206	14.8509	0.353569	0.794316	0	9.74582	4.71493	10.1061	0.12551	10.9919	1.70526
0.569355	12.3396	9.58922	0.165991	2.22144	0.324837	1.32872	0	10.2769	0.047066	6.73098	1.28857
1.82737	0.487092	15.8255	0.218028	1.79554	2.03451	1.05432	10.9006	1.7032	0.062755	0.492246	1.04398
3.32227	1.21229	0.991202	0.210453	0.349085	0.49593	8.8942	0	1.34914	1.4177	0.867745	2.14956
2.36155	0.599045	12.0634	0.142278	0	2.53797	9.31015	1.55011	7.73316	0.611596	0.672887	1.53154
0.821114	43.6214	0.744205	0.27596	4.63011	0.058627	3.46044	215.56	1.28844	0	1.02846	1.11502
3.32496	10.3177	0.659772	0.380095	4.01966	0.440683	17.8878	183.572	0.685163	0.545496	0.376153	0.619812
21.071	1.65363	0.777973	0.121529	11.836	0.199446	1.4808	3.17366	0.333824	0	45.416	0.389471
0	0.585411	0.588689	0	13.0378	0.259453	22.6917	189.649	6.53591	0.304253	7.1372	5.03723
0.954459	16.4372	2.68191	0.10078	0.890436	0.224133	16.8329	3.32043	0.536946	0.163163	0.343601	1.52304
12.2101	11.1037	0	0	5.37727	1.26246	1.42706	32.9986	0.890512	0.191403	0	2.58165
0	9.7197	2.31407	0.142278	0.851634	0.470585	0.73855	0.748658	0.53192	0.069031	2.40676	0.479601
0	0.551351	0.647158	0.180812	1.03464	0.696258	0.687946	0	0.908389	0	1.32705	1.61614
1.84268	16.3797	1.1409	0.147001	5.93167	0.196817	13.0699	1.67227	0.395986	2.17847	24.2346	10.1128
1.48283	0.935599	0	0.071598	6.14094	0.360341	0.606348	4.81469	0.285133	0	3.99274	0.326203
2.28136	5.19266	4.31731	0.411757	10.8176	0.115179	12.8503	2.1581	1.2924	0	14.4386	4.88747
1.94639	1.34281	2.49407	0.263947	0.95817	0	1.60173	32.1385	1.46996	0.053342	13.4186	5.00236
0.599238	0.23071	0.634237	0.154091	5.54011	0.310703	1.54111	2.96646	0.956848	0.072893	32.1481	2.19936
0.122069	0.438187	0.474563	0	7.72784	0.271144	1.1591	34.4434	10.0599	0.203908	0.19221	0.844959
0.345585	12.0704	3.11942	0	9.10125	0	2.01018	49.5264	0.759332	0.088118	0.168184	0.803124
1.63475	11.3522	0.797285	0.119849	17.2967	0	0.703322	40.2384	0.801658	0.183832	0	0.419797
0.872009	7.31062	15.985	0.243513	10.0261	0	5.83898	13.3665	0.551857	0.075964	1.43137	3.76251
2.34159	0	0.731585	0.409354	7.55499	0	10.1904	3.85295	1.14873	0	0.389038	0.368776
3.41597	39.3313	1.75491	0.049807	0.549206	0	0.840247	2.19064	0.323608	0	0.988915	2.63446
0.306653	29.877	22.5729	0	6.88756	0	4.24352	1.73601	1.4526	0	12.7794	1.91623
1.5996	37.5471	4.1841	1.323	7.1095	0	7.07894	0.995422	1.53839	0	0.847358	1.40803
1.90444	26.8093	2.48795	0.491441	1.68051	0	2.83647	2.3389	1.84702	0.723523	4.35209	0.576498
0	15.4317	15.3443	0.284516	4.37686	0	2.73208	31.5133	1.21662	0.493338	2.09641	0.295043
15.0499	0	8.77118	0.093389	1.75243	0	2.7038	1.92595	0.353653	0.31297	0.45183	9.81293
14.0117	5.77513	3.48819	1.03908	9.90902	0	19.1389	0.328473	0.6993	0.131923	1.28993	0.335338
0	3.02886	0.573377	0.916064	9.55413	0	0.163107	3.35979	4.67448	0.33513	17.5224	0.161729
1.03628	7.15855	2.11212	0.127631	2.76538	0	9.69144	122.854	0.966117	0.051275	11.2867	5.78318
0	1.26869	1.2299	0.405449	8.95406	0	5.15585	6.78488	3.36494	0.147369	1.80719	0.708902
0.883793	1.7285	21.5502	0.398458	19.0467	0	0.460344	0	8.45148	1.11749	0.476573	2.8251
1.59168	0.336034	0.248934	0.063037	1.94096	0	0.133229	2.24179	8.60981	0.202647	0	0.643268
2.12693	3.32302	2.10242	0.146682	0.573507	0	0.526289	76.5814	3.72528	0	0.441212	0.562773
33.2713	2.2737	32.084	0.074711	0.655372	0	0.506989	1.75774	2.51854	0.070393	0.405801	5.82574
1.79513	7.35538	2.69904	0.658404	0.446324	0	14.005	1.58197	1.86223	0.066848	0.141091	1.24912
0.943967	21.1602	1.24706	0.152535	0.309437	0	19.9404	0	3.18083	0	0.110861	1.16665
0	0	0.957012	0.421566	13.353	0	14.9017	0	2.5941	0.161043	0.119833	3.55196
0	0	2.76823	0.071598	1.01151	0	0.706386	0	2.14279	0	0.114415	5.44619
9.73565	0.776879	0.325514	0.080937	2.12712	0	0.454592	0	8.61799	0	0.755549	0.378816
2.08641	12.0159	14.8119	0.421828	5.03867	0	0.218726	0	0.161941	0.262834	0.796466	4.62968
34.3008	8.06883	3.34746	0.056033	8.14593	0	12.2803	0	0.400868	0.102616	0.222608	1.57286
10.9438	0.507176	7.12197	0.093389	0.306745	0	9.77042	3.99604	8.23738	0.670652	0.102942	0.639682
0	1.01824	0.649401	0.392219	10.0804	0	6.82894	115.616	0.578529	1.49702	9.24304	0.331169
11.9061	0.379827	1.30445	0.147297	0.504771	0	3.00277	0.935959	0.285691	0	0.228827	0.992888
5.13658	1.30521	10.158	0.245923	6.42199	0	0.831344	0.673814	1.06874	0.172728	0.518113	0
1.10966	6.14987	6.30033	0.522976	10.1582	0	4.24283	1.13132	4.92671	0.597861	18.1802	0.229296
1.05176	1.01809	7.08117	0.248907	0.637423	0	0.434434	28.8942	0.897129	0.352731	5.14053	0.536645
2.8016	9.87636	0.377096	0.723322	0.13699	0	15.7205	1.04985	1.1521	0.044462	25.271	4.29684
0	0.936077	2.78366	0.236505	0.517628	0	0.249716	35.3285	0.562392	0	16.5453	0.332164
2.51156	2.44501	16.6106	0.503358	0.518951	0	4.20496	1.5344	0.759006	1.11087	20.2171	0.5199
0.346066	0.271537	1.56944	0.051023	0.167437	0	10.6706	67.3174	0.284411	0.0578	5.50232	10.3397
1.45643	0.27521	2.64959	0	0.408841	0	0.088049	71.5919	12.7663	0.366987	25.3452	0.308517
0	1.00797	1.04875	0.18008	15.1408	0	0.765783	2.19784	5.83758	0.180812	10.2861	3.70795
4.25161	4.82538	2.205	0.246109	7.47831	0	8.2046	1.88468	0.691752	0	1.80291	5.03146
1.30207	3.57539	1.03901	0.054024	5.81871	0	0.068907	1.54865	6.24339	0	51.8842	4.31325
0	0.904626	3.41724	0.573162	0.105802	0	6.40701	1.77038	4.22407	0.569473	2.05536	2.15646
0	0	11.1131	0.68935	0.212778	0.567029	0.393795	2.69624	1.02891	0	0.732411	2.65808
7.5775	0.242214	1.37426	0.420562	17.2637	0.291823	0.412406	0.709325	0.565374	0.4222	6.26212	0.639224
0	1.68292	0.884319	0.099294	0.422189	0.056703	0.31417	31.8011	0.845084	0.044462	0	1.36309
0.618577	1.17747	0.929928	0.21179	0.181293	1.79423	0	0	1.36387	0.047426	2.29256	0.408091
16.6599	5.24444	2.39774	0.66479	6.13601	0.625538	7.72631	15.2359	0.339765	0.208971	0	4.27189
6.17783	0	8.84052	0.564369	0.596887	1.48913	0.133927	0	1.19112	0.721953	0.55609	7.76409
3.50815	5.68175	1.6331	0.183081	7.13648	0.233435	0	0	2.03866	0.2727	6.83259	0.970124
0	12.424	2.59242	0.269847	0.578113	0.518854	0.508945	0	0.747806	0.05039	1.83043	0.683507
0	0.347174	6.90197	0.51391	0	0.113406	0.174759	0	0.502087	0.408196	1.35598	2.99232
5.38578	12.1907	1.62352	0.936806	0.183744	0.906339	5.01855	0	0.724059	0	2.4784	1.06197
1.10006	16.5452	3.04404	0.165073	7.80655	2.48669	0.213095	3.22236	3.31453	0	2.7545	0.60718
0	0.913809	5.7879	0.222099	4.01739	0.178688	7.70913	15.5259	1.06502	0	2.53401	1.67196
0.487402	0.242214	1.6076	0.108475	0.657466	0	0.111049	0	0.339581	0.220892	1.01808	0.505832
0	5.19446	3.24212	0.060424	0.654362	0.252031	5.90886	62.5113	1.28116	0	30.4384	1.1008
10.3061	0	26.4308	0.086319	0.815137	1.23141	6.23069	13.7886	1.74864	0.169848	10.6188	2.05624
16.1711	0	6.3811	1.09823	0.279153	1.24687	0.32156	35.2132	1.28892	0.696267	1.72148	0.720432
17.8523	0	8.43111	0.04316	0.448507	0.18721	0.048021	0	0.869067	0.111173	15.0958	1.22777
4.97732	5.14341	1.30978	0.201412	7.68809	0.489395	0.219097	0	0.804929	0.06341	1.87519	1.2397
0.74739	0	14.7533	0.658041	5.21085	0.934169	0	0	0.961331	3.55491	0.470603	3.50689
1.49463	1.77068	7.25923	0.194851	5.03275	0.682256	0.159071	0	9.41036	0.50776	55.1821	1.06428
30.3829	21.4168	0.731089	0.374736	7.39747	0.218898	0.216096	21.7397	0.683265	0.191465	0.956319	6.44796
0.64076	0.968822	0.196569	0.415164	5.12701	0.914327	7.92899	0	2.0891	0.064851	1.06379	3.48358
0.559475	0.925571	15.9132	0.293546	1.3477	0.507257	0.052899	0	2.79689	0.8348	0.989614	4.36988
20.3132	0.784284	11.7166	0	0.420868	0.428197	0.099794	0	1.56202	0.588878	27.1916	2.26024
5.83913	5.31314	1.72789	0.488276	4.44001	0.332342	0.195087	17.8803	9.46979	0.134424	0.232976	9.75089
0.497549	15.1834	5.33826	0.23117	0.705019	0	0.302434	0	6.71932	0.055244	1.61994	5.12135
0	5.37458	2.31927	0.146743	5.39329	0.292965	0.457946	1.46471	2.22439	0.328519	15.5449	0.675505
0.217619	2.20561	3.08788	0.194219	0	0.07195	0.117052	4.73872	0.196239	0.513236	26.2439	6.2763
0.345209	0.835208	3.73503	0.079002	0.613972	0.211061	0.213095	0	2.79764	0.898999	5.56156	11.083
0.144874	1.09802	9.22257	0.10331	8.09653	1.58313	0.823903	0	1.24151	1.01292	52.2879	0.265522
0.475706	15.4579	0.431234	0.441927	1.06005	0.243595	0.109958	0	1.45417	1.17075	52.7729	0.945903
10.2019	1.14877	5.80297	1.38704	21.1077	0.053553	0.851414	1.31172	0.619308	1.76022	59.8035	1.38841
0.850996	0	0.89019	1.27856	6.5883	0.138512	0.063591	31.8907	0.483565	0.142055	0	0.709418
17.0148	0.193772	1.16407	0.554303	0.926397	0	1.32857	63.627	4.02429	1.0536	1.30022	1.05434
4.14544	0.221181	0.241569	0.045578	6.89716	0.725251	0.180309	1.46477	7.22882	0.219259	0.513644	1.63732
0.348518	0	0.670885	0.127619	0.273283	0.053553	0.244884	0	0.255468	0.837211	0.199278	4.04087
1.26601	9.25344	0	0.146805	0.395257	0	0.381887	0	3.14849	0.153249	0.714524	6.02516
21.3364	0	3.47236	0.317528	20.279	0.236262	0.509426	3.24527	0.789539	0.772369	20.1481	10.0973
0.799675	0.82555	0.987703	1.66157	0.761817	0.127582	5.29129	74.5827	0.766144	0.052499	0.472304	6.82085
0.175507	0.302769	4.95446	0.977006	0	0.258313	4.80194	0	1.01179	0	0.601643	5.9085
0.31247	1.35734	6.77227	0.399691	1.06038	0.234727	0.164323	98.9346	0.969094	0	0.383314	5.05733
0	10.2873	1.93474	0	0.882693	0.828587	0.115551	1.56242	6.79666	0.148231	0.847615	0.675479
1.03551	1.18596	0.625298	0.548704	0.61842	0.056703	0	0	1.05837	0	0.195975	0.653959
0.144937	0	0.645877	0.185351	0.427703	0.211061	6.07147	11.0273	0.515342	0.055587	0.78356	2.49887
0.517073	1.43472	0.704963	1.1767	0.327828	0.215261	5.37334	0	3.33746	0.072314	0.636959	3.24383
0.969043	0	0.916064	0.352094	0.183234	0.344502	0.135879	23.8876	1.85102	0.348961	20.8245	0.429959
0	22.0648	5.48666	1.22882	0.09727	0.063003	0.089556	3.89384	0.534716	0.046322	0.557352	0.63159
0.151742	13.5543	0.55477	0	0.543844	0.223661	0.12682	0	9.08315	0.063392	0.655627	0.470151
1.12793	0.857509	0.602258	0.047097	6.12478	0.408996	4.4346	7.47031	1.64096	0.113641	0.752804	8.06645
0.713971	0.580218	0.259683	0.144114	0.13012	0.100805	0.45666	75.9209	0.605712	0.553238	0.614683	0.317502
0.287708	1.43896	25.5399	0.455781	4.90754	0.047252	0	23.803	1.24905	1.49515	4.81382	0.838079
4.57484	19.7209	0.824038	0.346584	0.823522	0	3.95863	0.732383	0.418191	0.522717	21.2137	2.37287
5.4092	0.407363	2.21572	1.09924	0.235495	0.270914	0.046322	0.316492	0.78518	0.790545	15.7925	0.848507
0.467	1.45756	1.06354	1.36316	0.166799	0.112738	0.158619	0.728882	0.730844	0	13.1076	1.06412
2.56997	2.62923	0.154778	0.518975	18.7906	0.32929	0.103067	1.73531	0.76284	0.057156	0.600689	8.34173
0	2.34007	3.37983	0.202404	12.4543	0.733605	4.64855	2.00275	1.02875	0.064938	17.4084	9.38618
1.15998	9.46999	1.07804	0.846561	0.406458	0.4728	0	0.815747	2.05255	0	3.86169	0.889806
1.68001	0	0.953228	0	0.639848	0.081904	1.97284	7.47253	0.933994	0.255562	0.901033	0.595401
2.47887	0.257903	0.135835	0	3.15034	0.324394	0.372122	2.2039	1.61363	0.132718	0.654514	3.54656
16.4852	0.410259	0.923299	1.11521	1.96386	0.498922	1.6473	1.1253	2.08123	0.213284	0	0.62491
9.44949	0.198307	0.330083	0.961745	0.17568	0.10196	0.083167	3.88144	4.91211	0.632562	4.0154	6.60415
0.328231	0	1.48772	1.80768	0.316463	0.454242	5.60561	0.666719	5.01875	0	0	0.64105
1.088	1.76487	1.68046	1.10376	1.65723	0.050403	0.383458	1.12703	1.08558	1.7084	0.341521	0.441236
1.45924	16.2356	4.63328	1.49343	0.407585	1.29893	0.073695	10.0663	0.444259	0.044276	0.374126	6.78663
0.83893	9.18235	16.3839	0	0.144622	0.313029	0.225229	3.27568	1.75754	0.06283	0.355246	5.37977
3.74104	0	4.49381	0.087808	0.048827	0.522617	0	0.795237	0.583237	2.22938	17.2183	5.93168
0.268552	0.799915	0.637114	0.228416	2.68277	0	0.359865	6.23724	0.685107	2.20651	14.0622	10.3788
18.5241	4.03418	1.57868	0.299141	0.331586	0.261893	0.325155	37.9609	5.62718	0.649252	14.3173	3.95769
16.5413	0	0.557024	0.653416	8.27609	0.31107	1.53988	1.42253	1.26813	0.421024	8.58932	0.985536
0	0.87448	0.213674	0.511951	0	0.759133	0.051655	0.858161	1.57561	0.180055	29.7247	0.205229
4.08859	0.113034	1.88147	0.525763	0.325083	0	0.283295	17.6654	0.803154	0.299811	70.8664	3.82582
0	12.5598	0.909474	0	4.54687	0.211061	1.50687	0.702758	7.50872	0.118069	6.37033	0.240862
0.424416	0.714298	0.267739	0.792245	0.624624	0.677984	5.7726	1.26625	0.560981	0.164808	0.290656	1.59777
20.6816	1.7309	3.53045	0.296458	0.883577	0	0.140624	35.8736	1.01616	0.372146	0	0.69581
1.11105	1.28632	17.46	0.312283	0.326715	0.272489	0.129742	0.755995	0.598554	0.273786	1.21171	0.538145
0.583501	0	0.218788	1.2699	0.347466	0.72462	0.128969	0.776292	0.753822	0	12.2442	13.1664
23.0397	0.275281	20.1704	0.89541	0.466886	0.302669	4.06165	9.43203	1.6838	0.104154	0	0.711321
11.6258	1.42936	1.71718	0.077773	13.6709	0.196885	4.11306	0.845983	1.37053	1.28814	13.9791	7.5842
24.9165	0	6.43839	0.435114	8.40511	0.228523	0.328814	1.35388	2.06189	0.06433	0.303574	0.714038
12.6041	14.0114	24.2322	0.108296	3.41427	0	0.108697	34.6939	7.65568	0.408574	4.38425	1.25381
8.23229	1.25412	9.32473	0.131712	4.63511	0.110256	2.7725	21.6814	12.7	0.335436	11.6586	10.424
0.797085	1.20389	1.07029	0.640421	0.797342	0	0.82034	22.2455	1.73618	0	0	5.90163
6.13869	0.566132	7.80833	0.387318	0	0.706954	1.03942	0.966805	0.064669	0.432285	3.15687	2.34398
19.5804	3.35584	21.9106	0.138475	4.68572	0	0.071285	4.58631	4.4066	0.165421	0.933799	1.87378
11.228	0.44983	1.17086	2.26145	0.097655	0.55214	1.18044	0.754318	1.70277	0.205244	29.971	15.4943
1.18731	2.91458	1.35105	0.965177	0.964635	0.458261	0.154916	40.2508	7.10538	0.094964	4.87805	1.93346
7.82802	3.66607	9.19564	0.788385	0.425088	1.11487	0.20568	6.42671	9.07624	1.20271	4.75537	5.54723
24.3065	1.39545	0.528944	0.276288	0.305277	0.116556	0.205392	0	2.17103	0.961052	0	3.25118
10.0157	25.9294	1.58576	0	0.772147	0.130875	0.954305	42.3075	13.2844	0.233584	0.597145	8.95515
0.798896	2.3346	0.399182	0.128785	1.07675	0	2.22159	0	10.0216	0.430314	0	3.32979
11.731	39.5552	16.0604	0.158054	0.770587	0.134984	0.121216	1.04028	3.9508	1.44058	22.2923	5.57054
3.90674	14.7066	10.991	0.11415	0.33197	0	2.28093	0	1.68824	0.438058	0.170224	6.18637
5.73961	1.53414	0.621524	0	0.236976	1.33831	0.245533	0.976531	2.13194	0.483837	0.964046	2.7179
1.4027	0.955007	13.4795	0	0.595431	0	1.27736	0	3.45941	0.221814	0	1.00218
7.21776	0.425487	4.80344	1.2656	0.385713	0.135813	0.065103	0	1.30179	0.489205	0	0.561092
5.71373	33.1002	15.2166	0.554263	0.928347	0.150886	0.29622	0	0.296368	0.491011	1.00754	3.12272
0.419167	2.27384	2.77357	1.5476	0.112768	0.370931	3.08992	4.55256	5.76918	0.325182	0.47533	0.682552
7.24801	0.851474	13.6836	0.688011	8.06268	0.363004	2.0137	8.6428	3.24367	1.90671	0	0.800993
0.512643	0.450634	1.04005	0.208003	8.379	0	2.755	0.244137	9.9485	0.684129	0.459168	7.49128
4.09766	0.65281	2.49118	0.354158	0.280755	1.28004	0.15375	0.953558	9.83289	2.63391	12.5872	0.579348
0.306881	4.69379	3.80679	0.683033	0.582984	1.51889	0.71101	0.876673	6.34125	0.177557	29.501	1.17842
0.782017	1.5398	19.331	0.190327	0.541651	0.708332	0	0.323601	2.80982	1.45447	0.885905	7.7166
1.21861	0.854645	1.42719	0.292692	0.065103	0.783821	1.31705	20.063	1.16679	3.46119	3.98811	0.81529
0.524892	0.721829	1.71482	0.240008	0.653121	1.81052	0.230533	1.87286	0.508345	0.854225	48.0512	5.32158
0.216553	1.17482	1.22636	0.991954	9.07434	0.122856	0.054388	24.3476	11.3314	1.52519	4.07955	0.150313
0.403412	0.567317	20.7249	0.599488	0.390877	0.857162	0.050204	0.520825	8.21282	0.262353	0.347257	7.29675
0.847013	3.0667	15.869	0.705605	0.350112	2.33493	2.09897	31.3384	0.597771	2.45989	3.86015	0.405815
0.287326	0.705627	1.8741	1.22605	0.106829	0.258152	1.42097	0.260413	0.689359	1.75682	2.73556	0.253104
3.74578	10.5835	0.879759	0.160981	1.99651	0.14436	0.05581	0.447322	0.754769	3.15443	3.79074	0.62275
0.689033	1.41964	0.841204	0.055363	3.13318	0.160658	0	0	1.63765	0.285623	0.732173	0.855801
5.76797	10.9437	1.08003	0.479539	3.36256	0.694285	0.049609	27.4354	1.67056	0.045578	31.5129	6.4616
0.404524	0	8.62907	0.261609	9.00875	0.662483	4.84622	0.516333	5.51768	0	10.6874	0.066153
2.23403	1.90415	15.3146	0.745354	8.66285	0	0	16.8693	5.13119	0.045578	0.487998	8.30909
0.446602	25.5932	0.898801	0.61194	1.1618	0	0.117821	0	1.7659	0.279546	0.388586	0.580069
0.396691	4.08187	1.86308	0	0.223346	0.050403	0.05891	8.92383	11.0204	0.062628	0	1.56646
8.81173	1.22896	2.68728	0.055363	7.92268	4.62882	0.146243	0.682444	14.9024	0	19.8548	3.76753
1.85809	4.20008	0.509651	0.795255	2.83074	0.658447	0.217039	0.576893	1.65414	0.085079	0.486706	0.357906
0.34023	1.68256	1.73868	1.01144	5.53333	0.10281	0.153477	0.367171	1.49325	0.097233	0.259396	3.22268
0.169828	13.6255	1.04144	0.219916	1.46521	0.155569	0.049609	0	1.49996	1.12391	0	3.7774
0.316861	0.301582	0.247821	0.80533	1.91969	0.066153	0	7.1914	1.33141	0.790114	1.25394	4.10717
2.433	11.4833	10.6458	1.11285	0.632967	4.70131	2.32197	0.230885	1.46748	0.089935	0.790133	0.056112
0.76907	13.2954	4.83502	0.089197	7.49458	0.243962	1.60069	0.304408	0.875334	5.71582	0.920051	0.147732
2.69668	1.09072	0.303404	0.87517	0	0.120156	0.199428	0.494604	8.88792	0	21.9331	1.48639
6.94958	0.316921	0.381212	1.66889	0.915944	0.438902	0.080366	20.8433	12.179	0	0.964489	1.27002
0.812257	6.06098	14.5541	0.176289	2.57272	0.337499	0	0.250948	7.84836	2.13952	0.164476	0.444164
11.9833	1.43173	0.78527	0	6.58745	0.228702	1.19281	1.43606	14.5293	0.355107	0.314454	0.507474
4.71774	1.39344	0.905104	0.777639	0.601282	0.109206	0.177815	1.74814	0.500019	0.079899	5.76318	1.82191
0.183269	30.2189	0.859931	0.18557	0.106499	0.275933	3.47037	1.09073	5.26073	0.110971	17.1477	0.355792
0.622924	4.58155	15.0096	0.292196	6.80743	1.90308	1.68355	9.80117	1.54396	0.23082	15.9411	0.539992
0.21358	26.6584	0.893552	0.133442	0.266673	1.35874	0	2.62795	0.859474	0	3.28783	0.572002
0.243853	7.5617	3.61032	1.51723	6.68499	0.567778	1.85285	27.5364	1.76559	3.03468	0.644025	1.28039
4.59154	9.0699	5.24351	0.071027	10.4827	0.198529	1.91689	25.9947	7.37343	0.639617	0.161065	0.38218
0.357211	0.272899	0.757372	0.486384	0.336052	0.212897	0.129484	1.05265	11.4617	0.210105	2.19172	0.188973
0.425947	14.1247	3.3131	0.382784	4.08507	0	3.19627	16.972	1.71182	0.463119	3.3956	0.500307
1.13117	5.90841	1.01246	0.390508	7.57541	1.38104	0.333389	0.497227	1.91497	0.266331	11.1759	0.912222
15.8538	9.96674	3.32891	0.220445	0	0.908361	0.415808	0.175387	10.1926	0.601759	2.82938	0.560353
0.225083	0.202141	0.913153	0.723557	0.628486	1.92376	0.915306	1.07563	0.849373	0.159798	11.1692	0.188004
0.998287	0.305059	1.08319	0.308815	0.32929	0.258763	0.071437	25.9262	0.095794	0.777819	1.70041	3.26849
1.0958	19.297	0.332762	0.544544	0.713764	0.125061	0.358672	23.4368	6.79142	0.045578	11.0686	0.49971
0.435496	3.01845	1.32758	0.505993	11.5902	0.591808	0.265224	0.539828	3.12778	0	0.438763	8.25968
0.965576	9.94631	8.62488	0.253228	0.081607	0.98454	0.050601	0.986385	3.81512	0	0.886863	1.1184
0.222984	0.965635	1.25482	0.055587	0.43795	3.15705	0.211334	0.245301	9.59206	1.65098	0.41055	0.627328
0	0.424023	0.732402	0.11735	0.063851	0.296077	0.065484	36.3976	2.13392	0.156451	0.41319	0.500622
0.146404	2.88615	1.38905	0.481188	6.1053	3.57595	2.89349	0.481132	3.57338	2.35659	8.69226	0.125411
0.127085	3.02181	1.19394	0.255896	0.60139	0.370998	0.115638	36.3558	2.77849	0.661043	1.37076	1.81945
0.52239	9.0722	0.738686	0.375048	0.370412	7.6413	0.106262	0.664754	0	0.565868	6.06468	0.264682
0	1.80254	1.07756	0.415356	2.09406	1.3435	0	0.157751	1.61736	0	1.26464	0.627259
2.18192	1.22828	1.47167	1.43	0.611391	2.75458	3.00626	0.663327	18.7163	0.484177	0.137697	3.93844
0	3.52136	11.3952	0.067939	0.525557	2.82367	2.12503	2.57727	37.0169	0.59327	0.75025	3.7866
1.08582	1.04467	3.35058	1.62311	0.676663	0.387297	0.059382	33.0625	1.48635	0.048617	0.269728	0.348324
0.471588	11.3444	0.989486	0.151319	0.432415	0.091818	0.259645	2.08269	7.42366	0.121542	0.89307	5.92957
0.142515	1.18914	0.206789	0	10.1286	0.120156	0.096158	0.349306	1.8857	3.37393	0.56358	0.465731
4.7428	21.9668	3.43591	0.148231	2.30243	5.22966	0	1.99732	0.584843	2.04494	0.739673	2.41962
4.98189	0.440416	0.706189	0	0.085766	1.21704	0.176482	1.10638	95.2179	1.03141	24.4327	0.898176
7.52414	0.742385	6.78751	0.080292	0.298425	0.182709	0	1.0675	2.93211	0.045578	0	1.38309
2.62784	0.877514	0.565538	0.234905	0.166251	0.053553	0	20.9929	0.864915	0.147876	52.0306	0.981892
0.410241	2.46454	0.633661	0	0.058593	1.53999	0	2.38197	1.15198	0.174797	119.966	0.535133
0.711346	0.45758	0.469347	0.247052	0.208818	0.127582	0.560922	0	4.47533	0.660285	10.9369	1.01843
2.52456	1.28989	2.28971	0.277934	0.783627	2.17116	0.102876	16.0839	2.27385	0.796188	9.40508	0.47217
0.318044	19.5921	2.37474	0.382784	0.503899	0.359118	0.081008	1.49822	1.84635	0.422534	1.21466	3.01579
0.913548	9.12562	0.889054	0.843901	0.462495	0.547176	0	11.2844	1.23671	0.312129	0.720868	0.820652
9.27353	0.799141	0.328007	0.209994	2.50508	1.86874	0.67862	0.177124	1.11117	0.3134	0	0.877275
0.396247	0.511754	1.38665	0.145143	0	0.42621	0.052908	4.29354	1.25047	0.332414	0	1.03731
0.25142	0.305029	5.7584	0.203818	0.183995	0.130574	0.979388	16.9647	1.76014	0.355557	3.22909	7.13067
0.406895	2.73732	4.77154	0.812184	6.51498	0.25955	0.049969	0.370674	1.95879	1.08	0.360434	4.42107
17.3026	3.05893	3.16674	0.197642	2.62761	0.154358	0.12933	5.56863	4.64093	0.081371	4.9043	4.58655
4.16222	25.7676	3.08956	1.02757	3.66536	0.567824	0.652953	4.20035	3.04794	0.414389	4.59035	0.283199
6.75563	4.8564	0	0	0.587759	0.517998	0.278256	1.60903	1.25248	0.766447	0.908692	3.99776
10.3464	7.41169	2.22168	0.224852	9.95664	0.914144	0	0.918625	2.69449	0.6245	0.116024	0.451791
9.95325	0.358069	10.5725	0.13167	0	0.816591	0.084385	16.9614	2.62487	0.332575	6.27635	1.18211
9.19303	1.09818	0.438191	0	0.790405	5.21715	0.17781	0.710295	0.625002	1.97537	0.658413	6.23404
0	1.19296	14.0998	0.405259	3.6559	0	0.102999	13.7342	1.91668	0.045206	18.2894	2.31697
0.497771	0.766372	0.805055	0.316008	4.8364	0.18901	0.093426	0.474143	5.43664	3.09592	0.750089	4.84746
0.416198	7.58501	8.00505	0.403556	4.33011	0.576462	0	0.30689	3.29173	0.36858	0.695789	0.654413
10.9465	1.30022	4.03502	0	5.63158	0.113406	3.50959	0.769344	3.91284	0.450051	0.493833	19.5657
10.5122	0.460526	6.45731	0.112426	4.77189	0.071666	0.413242	22.0359	9.45277	0.251346	9.20405	1.79247
1.0751	2.46188	0.809045	0.133696	0.144523	0.253982	0.698899	0.108565	2.17118	2.89181	4.20498	0.418286
17.5415	1.06463	0.130406	0.266215	10.074	0.157508	2.55052	12.9136	1.33625	0.197637	0.423782	0.155026
12.9578	2.41079	0.097547	0.263819	0.369523	0.796228	1.94128	12.5408	3.50214	0.112426	5.53285	4.73777
0.099627	6.24369	0.182849	0.1191	0.069781	0.560562	0.394845	29.3714	1.75622	1.23096	5.08924	4.19009
0.428835	4.41974	0.697476	0.157524	0.492244	0.292512	0.509832	0.195308	12.7648	0.204342	4.63435	0.490801
0.161615	44.14	2.63899	0.170158	8.94927	0.078754	0.943198	1.00705	36.4688	0.094195	15.8535	0.375568
1.24428	1.1637	0.151262	0.131479	0.111649	1.00165	0.112744	0.388103	47.3808	0.151927	0	0.690047
0.331663	0	1.50959	0.513374	0.341759	0.238671	0.9759	6.44245	13.5909	0	13.7335	0.247106
17.502	0.711444	0.172577	0.241148	0.53639	0.236994	1.03387	4.57436	4.08348	0.072925	0.125825	0.858665
0.468932	21.1486	7.51851	0	0.460798	1.26377	2.54386	0.887756	4.00735	1.11029	11.5998	0.406969
0.099011	22.1104	0.222479	0	5.81179	0.241799	3.00686	13.3799	2.33196	0.439069	21.2787	0.888709
4.67089	0.408704	0.577826	0.276507	0.593114	0.084233	0.211421	27.0817	2.33313	0.045578	0	1.02282
17.7543	0.280564	0.418606	0.05044	0.809391	0.854773	0.179299	1.52035	2.24885	0	4.91025	10.5864
0.423285	3.60729	3.18114	0.290716	0	1.17343	0.279782	25.7538	0.555687	0.436411	16.1004	5.498
22.8615	29.1695	2.6753	0.060771	0	0.284613	0.135209	22.6893	2.56259	1.06756	0.276691	1.22483
11.0769	19.7722	0.293162	0.151927	0.596827	0.208008	0	1.11451	4.15216	0	7.17293	3.36843
24.0243	1.40192	0.225919	0.057732	8.80926	0	1.45069	0.697245	1.47224	0	0.180287	3.29471
29.7431	6.25727	0.440869	0	1.41649	2.73023	0.369345	0.852846	1.79669	0	22.6827	0.300118
1.17829	2.97082	0.294507	0.347417	3.96507	0.499826	0.116103	1.14541	1.12744	0.170158	1.6806	0.801371
10.18	9.9399	0.053342	0	0.476712	0.392338	0	1.116	1.04843	0.262193	1.13618	6.0966
0.533277	0.193337	0.61586	0	5.75136	0.665715	0.066135	0	1.82332	0.142811	0.255953	0.362237
0	0.548677	0.541157	0.045578	0.294831	5.1303	0.052908	0.470454	2.05193	0.052208	0.147146	1.89675
0	1.9638	0.173532	0.101207	0.689923	0.281495	0	0.655433	2.00542	0.662402	4.34725	1.85864
0.814854	11.4236	2.68282	0.051655	0.90546	0.329279	0.779994	14.416	4.01473	0.148889	2.47097	4.78043
18.282	9.48599	1.45755	0.428178	0.107315	0.686089	1.30522	0.129197	1.49502	1.00164	0.255407	0.152063
9.43096	0.421331	0.621429	0	0.522777	0.119706	0	0.99662	1.6703	0.256052	15.5882	1.08346
30.779	1.04372	0.336897	0.164751	0.386752	0.047252	0.111694	0.516271	3.23462	0.151927	3.80039	0.667389
15.7323	0.162758	1.97739	0	13.1764	0.341959	0	14.8184	1.40424	0.367664	0	2.92494
0.516288	2.03616	0.150612	0	0.165922	3.59966	0.288789	0.63057	8.18153	0.218775	3.23089	1.2798
1.78189	1.90066	0.285196	0.125089	0.17537	2.05968	0.670387	15.9994	0.915005	0.10483	8.66832	0.156441
8.47554	13.0305	0.816948	0.163226	0.827453	0.223376	0.059617	0.625252	0	0.481728	0	1.21779
1.75839	37.7984	0.062755	0.173904	2.80269	0.428195	0.078444	18.3114	0.870753	0	0.579133	0.528491
15.1556	2.04454	1.16893	0.271534	0.170491	0.165798	0	0.358665	4.72582	0	0	2.30445
8.12475	0.843536	4.69752	0	0.629028	0.140408	2.18112	14.8103	2.78641	0.217667	1.09164	3.73948
2.16466	17.1647	0.258987	0.048815	0.287133	0	0.706496	5.80696	40.8146	1.23038	2.25481	0.884897
7.97967	18.6915	6.63516	0	2.30758	0	0.105507	19.2276	0	0.175849	0.076125	0.192356
1.33013	2.19577	3.78088	0	0.467309	0.084268	1.35883	16.3633	30.6148	0.16343	1.76083	0.3915
1.09495	14.6036	0.939919	0.428658	0.06789	0	0	4.33169	0	0.623189	3.27421	0.299198
10.9878	6.44638	1.26768	0	2.72566	0.185216	1.06501	0.957793	5.471	0.046694	5.43964	0.180828
0.272359	16.5769	0.685406	0.28984	0.963844	0.447128	0.199561	35.7119	0	0.669089	8.28835	0.08407
1.12559	2.36312	1.4519	0.135226	3.46602	0.072424	1.36333	1.28983	2.72836	0.108953	0.195047	5.69215
6.97854	1.40548	0.39899	0.178277	4.82592	0.078457	0.303914	24.5316	0	0.343007	3.69042	0.93516
0.566013	31.2988	1.43232	0.045764	6.76501	0.111688	1.18034	19.0839	4.42633	0.328417	0.22916	4.59486
0.583954	1.80228	0.702915	0.049212	0.205967	1.91656	0.50259	24.5754	0	0	0.463264	3.10083
19.4363	3.72772	1.53004	0.127643	0.87989	0.308491	0.159572	19.2506	0	2.13791	0.199209	1.68664
1.65042	30.3769	0.342495	0.401898	2.31239	0.166715	3.00972	34.6706	7.14985	0	0.456035	1.34896
0.988503	13.0151	0.336371	0.63837	0.517132	0.047866	0.157902	0.711673	0	0	0.055363	0.264366
0.154673	1.57218	0.485687	0.046136	0.374927	0	0	19.287	0	0.046136	1.27089	0.74633
0.224313	29.3075	0.847605	0.199762	0.265063	0.337451	0.296273	0.279354	2.15346	0.119954	0.135252	0.627106
0.520029	33.7046	2.16553	0.550866	2.19594	0.559825	0.115768	0.657318	1.60162	0.256117	0.184307	0.256845
0	1.02435	0.646244	0.92248	0.668693	0.337842	0.066153	0.258362	51.0692	0.346022	0.339374	0.696428
7.17193	0	0.466673	0.363206	0.326251	0	0.097655	0.356324	49.5138	0.442401	0.171721	0.343233
1.45524	0.31917	0.148623	0.121064	6.42021	0.320344	0.122856	11.9035	5.35654	0.262976	0	0.621299
0	11.0126	4.71103	0.329691	0.09361	0.585881	2.35122	0	25.5474	0	4.15037	3.0723
2.11681	7.21448	1.2897	0.070934	0.839384	2.33144	0.218936	18.778	1.32872	0.165168	0.234508	1.96361
1.64147	0.640678	0.050403	0	0.267359	0.426484	0.053553	0	37.5409	0.351316	5.24595	0.88552
10.9049	0.850018	0.717458	0.49408	5.42699	0.20423	0	0.302768	15.7524	0	0.155976	0
1.09526	21.9683	1.76841	0.321883	5.52888	0.937684	0	0	0.192234	0.095348	0.069204	0.239039
0.507369	1.82041	0.266189	0.094557	0.260033	1.88332	0	0.745482	58.2376	0.169166	5.48204	0.061848
6.78896	0.537104	0.407921	0.306794	0.128158	0.201039	1.17582	0.813841	2.32746	0.247598	0.051903	0.236813
0.254579	0.668941	0.217361	0.049212	0.753103	0.882228	0.050403	29.4234	2.69216	0.572039	0.953748	0.340681
1.71355	0.374006	0.58278	0.195783	0.326715	0.257455	0.066153	12.0906	2.18092	0	1.59629	0.477315
23.3545	0.66601	2.55027	0.64781	0.743016	0.279655	0.047252	0.886666	3.7075	0.067666	0.193772	6.27282
10.2079	0.316186	0.196545	0.107415	1.29473	0.240513	0.203185	0	13.2071	0.672376	0.233564	3.19995
0.666215	13.0592	0.135215	0.247439	3.50659	0.271183	1.42111	1.31603	6.38069	0.150712	3.19514	0.635237
8.31063	5.68392	1.05925	0.201388	2.30141	0.82484	1.24217	4.69264	2.38565	0	0.051903	0.590762
0.340665	8.24624	0.047252	0.206047	0.052499	1.45268	0.057018	0	4.01935	0.158401	1.63862	0.298976
5.88765	0.233638	3.72229	0.055363	3.73813	0.366382	0.143332	0.565167	3.13756	0.153787	2.98425	0.376612
6.07605	1.07178	2.44704	0.32442	0.160964	1.08212	0.62624	0.551711	3.31281	0	0.258773	0.141057
0.186785	2.05574	0.170109	0.212227	4.75307	0.143599	5.06905	15.2966	16.118	0.196848	0.424262	0.377599
10.1596	1.76516	0.223157	0.221454	3.26537	0.292481	0	0	1.26306	0.123754	0.084185	0.235171
14.2968	13.688	0.194638	0	0.165176	1.63489	0.053553	27.3524	2.67568	0.083045	0.348973	4.78068
0.354968	11.6006	2.55307	0.309735	0.580188	0.955602	0	17.216	22.924	0.113803	0.076969	0.119899
30.2669	4.0853	0.255707	0.063273	3.46576	0.063822	1.07473	12.8071	4.69948	0.059977	0.256295	0.44726
0.814989	0	0.097655	0.216435	0.156653	0.620928	0.274064	19.8004	6.88158	0.146544	0.60743	0.285577
22.6256	15.0017	0.416697	0	5.7248	0.134026	0.958452	0.526485	0.822886	0.236833	0	0.432994
12.3391	0.277368	0.079337	0.533149	0.429195	0.172319	1.02379	0.967316	0.882557	1.05774	0.653272	0.146482
0	9.30063	3.5755	0	0.13279	1.08465	4.19679	18.3771	12.482	0.740816	0.111125	5.9364
0	1.19452	2.90533	0	0.292266	1.02279	1.73571	0.554243	1.38612	0.083045	3.88597	0.634589
0.798808	1.33843	0.190585	0.178778	1.25391	0	0.110492	0.310745	25.0262	0.059149	9.6386	0.196993
3.28829	0.716237	0.152142	0.100269	0.898537	0.113406	1.27325	0.122695	3.99839	0.188459	1.0521	9.70302
0.19965	0.528227	0.125683	0.258363	0.148804	0.697512	0	0.143979	1.00343	0.494293	5.29053	4.71703
16.3009	2.32252	0.261638	0.60253	6.86143	1.11148	0.214134	27.9196	19.1595	0.150712	5.48107	6.17928
0.19376	34.9885	0.49951	0.104575	0.053553	0.359118	0.183832	11.1149	16.1253	1.84291	6.6925	5.52178
5.72521	2.42502	0.474003	1.98341	5.90541	0	0.104546	0.144136	1.37267	1.2684	0.283959	0.669637
0	38.1	1.06585	0.051438	4.88661	0.368997	0.045578	35.5624	1.9708	0.196848	1.86481	9.43542
34.6464	12.3036	0.86263	0.078698	1.94449	1.36891	1.09211	1.07628	0.599384	0.181469	0.20263	8.27771
19.1414	0.348425	0.078754	0.50898	0.430429	0.244469	0.757596	1.19809	0.866695	0.098821	0.350474	1.64404
1.86	38.162	0.075154	1.61902	0.513476	0.527929	0.12458	1.24102	2.99765	0.978223	0.488274	0.625534
1.65131	20.046	0.10193	0.22034	0.438257	0.761864	0.054694	0.787933	1.96978	0.630594	1.09048	2.07236
28.2767	0.908663	0.166959	0	1.97959	0.334547	0.2917	34.8796	1.7817	0.142055	17.2163	0.525974
1.41375	0.985024	0.290575	1.66322	3.18154	0.51341	0	0.980293	1.24218	0.912695	6.44387	4.34425
0.579593	43.0763	0.551613	0.067604	1.96156	0.333917	0.106349	6.49544	12.5588	0.101909	40.9501	2.51719
1.67622	30.3986	0.528667	0.127405	1.00374	0.079104	0	1.61953	2.15082	0.526211	1.34021	1.1025
1.96976	23.9151	3.00535	0.34935	0.47024	0.107668	0.098246	25.2866	1.19832	0.952894	2.63179	0.438814
22.0043	0.898382	0.116696	0.277766	0.248583	0.163808	0.051345	6.16926	2.3388	0.222347	1.35322	5.03209
9.8568	1.05318	0.414632	0.293548	0.234243	0.090455	1.05543	0.35211	1.08339	0.071027	39.0272	5.58552
1.6454	0.50455	3.91242	0.289523	3.69412	0.764282	0.04564	0.671859	10.6368	0.542906	3.04264	5.51089
0.902427	0.462698	4.19083	0.844979	10.2588	0.072454	0.059903	0.216822	2.29964	0.061763	6.01532	1.72763
12.508	2.55939	0.373959	0.067604	0.536422	0.055522	0.255529	0.59761	2.75783	0	0	0.459895
0	1.50723	0.248355	0.78594	0.357359	0.152883	0.413104	10.2727	3.11778	0.052499	0	1.49514
4.91118	0.904409	0.295929	0	0.062499	0.134144	0.042788	1.12908	4.80331	0	2.72351	0.383651
3.24342	52.9171	0.602212	0	0.161282	0.270914	0.424597	29.912	3.62915	0.111363	66.6214	6.65057
1.67299	85.8689	2.96222	0	0.615608	0.159337	0.059699	0.138493	1.71884	0	0.628042	0.934973
3.74909	2.92643	0.464831	0.264539	0.163626	0	0	23.8008	24.5548	0.058675	0.867267	0.947331
2.17173	0.710031	0	0.777393	0.159991	0.174145	0	1.19476	1.78879	2.27061	0.895169	0.99805
11.9137	2.56999	0.584061	0	8.3833	0.336768	0.439622	10.3572	2.63426	0.206906	1.35479	9.79332
1.88229	18.0172	0.177062	0.723735	0.34362	0.442598	0	20.409	1.15946	0.130642	3.42948	0.623115
0.860619	33.3773	0.100805	1.46194	0.600087	0.185859	0.067917	1.256	27.4005	0	110.404	11.6899
1.56749	15.1651	0.085054	0.147123	1.01476	1.28957	0	0.886509	33.1477	0.772297	73.2905	3.15536
1.58594	1.92917	0	0.146122	7.69747	0.229962	0.151183	1.28163	4.99557	0.578423	0	0.921162
1.68305	3.89667	1.75861	1.47432	5.79269	1.35529	1.44456	0.939382	6.92777	0.058675	23.8911	0.6263
2.09961	3.41822	0.334901	0.15726	0.624259	0	0.202449	1.38698	73.5826	0	16.3571	2.7373
0.669143	1.61085	0.154358	0.728301	0.448046	1.67222	0.09128	23.553	27.1626	0.24242	0	1.0835
2.00897	1.19797	0.418467	1.56883	0.778737	0.737918	2.26369	0.519314	1.49684	0	44.6095	3.38048
9.90368	9.42738	0.159784	0.078746	3.05818	0.549963	0	0.230821	5.76971	0.404403	0	2.65696
0.182232	21.4848	0.050403	1.42771	7.58964	0.081904	0.048493	0.607016	10.0448	0	11.2777	7.35792
3.05336	59.0569	1.1428	0	6.88345	0.557718	2.53894	16.3833	2.08222	0.086697	0	3.39025
3.478	1.63747	0	0.094579	13.6467	0.32696	2.20149	0.822819	2.80795	0	0.345975	2.19875
0.417029	2.36733	0.209708	0.710254	3.59327	0.594526	0	1.91787	49.5022	0	6.99371	0.097655
0.735714	19.1679	0.949157	0.379974	0.504386	0.66625	0	28.753	2.99647	0.21123	0.311686	0.82375
1.27545	21.1025	0.937652	0.400657	4.55196	0.601685	0	29.2578	5.63382	0.145143	51.9395	3.2582
21.4304	1.0833	0.163097	2.08457	0.214621	1.32302	0.050403	32.1999	1.85181	0.04941	0	5.77749
3.57045	24.002	1.02418	0.749386	0.115354	0.138607	1.91065	24.117	10.7292	0.120053	0	1.11576
0.246464	82.8475	1.15791	0.753321	4.31602	0.214641	2.68485	1.03757	1.98221	0.138061	0.675974	3.91417
4.62225	1.80347	0.505569	1.31508	4.78641	0	0.072454	25.3235	3.8843	0.215667	0	4.05955
10.5529	1.00779	0.564956	0.174474	0.469677	0.297559	0.053553	0	3.10656	0.156069	0.665758	1.28685
1.20612	10.8333	2.01827	0.605184	3.73992	0.403897	0.094505	0	3.61559	0.159071	2.2487	1.05602
11.8262	114.219	0.396936	0.435555	0.086468	0.218936	0.103955	0	1.04607	0.111049	0.362238	6.90965
10.4395	3.67807	0.459083	0.813893	3.34136	0.352091	0.358072	0	3.22942	0.177079	32.5303	0.429725
7.66574	1.47435	0.068158	0.378019	2.75739	0.114036	0	5.35949	3.19744	0.911872	1.31577	0.38997
1.0507	2.47347	0.103551	0	0.262867	0.059853	0.081379	0	0.941708	0	1.24116	0.212673
0	2.42355	7.18017	0.400343	0.591549	0.240229	0.444869	0	3.15738	0.09004	6.58782	0.462231
16.4024	2.95806	0.166959	1.08536	0.191465	0.330553	0.280907	0	4.09113	0.486216	10.9909	0.674594
1.6784	12.7273	4.53174	0.23609	2.407	1.25635	0	0	1.1418	0	67.2969	3.20625
1.67939	1.91636	0.207911	0.221751	0.273301	0.796118	0	0	2.42839	0.792601	60.1326	0.838178
13.8026	2.33165	5.04378	0.047624	10.1215	0.110256	0.326029	1.64066	1.41063	0.571181	0.671665	6.89377
2.85281	13.0268	0.373487	0	4.78116	0.19216	0.237248	0	23.3717	0	81.5348	0.625458
12.2587	2.31247	0.182911	0.138409	0.133408	0.457386	0.101019	6.45326	4.22711	0.44667	0.911799	4.61294
9.12093	52.9704	0.047252	0.115291	6.83361	0	0.228465	0	20.1026	0.537266	2.85237	0.102889
2.52618	19.1317	0	0.648141	0.133285	0.063003	0.41868	412.301	1.47748	1.70551	18.0885	1.11304
0.215399	2.16783	0.072454	0	2.93402	0.255513	3.50752	0	1.72527	0.268685	35.8941	4.70539
9.20275	2.89291	1.35808	0.394843	0.609567	0.110256	0.263612	0	16.9052	0.207092	12.4451	0.873855
10.4764	0.667024	0.372977	0.613352	0.334071	0.173259	0	0	3.1061	0.731035	29.94	0.601804
1.04588	10.2613	0.121631	0.794448	2.07997	0.100805	0	2.17349	16.8854	0.469087	26.196	0.187714
4.76215	0.748588	0.141141	0.054917	0.389835	0	2.77748	6.29134	12.7277	1.18121	34.1742	1.46537
10.1432	1.71812	0.233112	0	0	0.797563	3.38785	10.1384	15.439	0.060027	17.2193	7.16298
1.51592	2.15349	0.519547	0.663509	0.257628	0.274983	0	0.740247	47.1949	0.339151	14.1776	0.358483
0.215487	39.9389	0	0.057968	0.13279	0.998915	3.20826	2.65284	23.1512	0.537239	0.212665	5.00504
3.26644	64.0141	0.071406	0.644969	0.326958	0.263507	0.05679	1.72597	26.9261	0.141063	5.31155	1.33114
0.570552	2.1026	0	0.051866	4.28443	0.948914	5.28192	2.34977	0.389897	0.078035	0.212665	0.837698
2.16641	0.792089	0.072664	0.639564	0.230646	0.779419	0.137491	0.891795	14.781	0	3.12035	0.530458
5.98216	1.02967	0.125503	0.048815	2.12398	0.491338	0.298387	5.83108	2.32055	0	1.31055	1.6418
1.78545	47.9521	1.17848	0.176955	6.89546	0.050403	0	6.41803	2.56505	0.130558	18.5691	0.33452
6.36717	2.2677	5.39467	0.045764	1.99185	0.486293	0.249183	30.8527	0.961687	0.138061	1.00115	0.112959
0.722165	1.35891	0.626494	1.30199	0.455328	0.408127	6.17773	1.89675	12.3306	0.237105	46.4196	0.839343
2.81876	3.02747	3.73809	0.713102	0.311904	1.22042	2.5021	0.488274	1.05973	0.057025	0.510038	0.565189
0.281868	32.053	3.41118	0.048815	0.544638	0	0.201966	0.81379	15.4905	0.676188	0	0.466671
11.5471	1.09317	0.370367	0.717143	0.506555	0.520934	0.044834	0.939113	2.49081	2.49074	0	1.64142
0.47118	2.39555	0	0.335068	3.94188	0.513379	0.272763	78.1556	7.72305	0.088205	0	0.626972
0.837769	2.59224	8.87825	0.170158	5.53266	0.316835	0.332092	0	21.5721	0.066503	0.494377	0.373993
13.7848	5.31306	3.25253	0	0.83801	0.416923	0.051185	3.63215	11.4152	0.053815	0	0.692608
0	8.72321	3.65005	0.446666	0.476708	0.166013	0.149447	86.1629	1.64164	0.059628	0.423171	0.326345
11.3615	25.8414	5.76938	0.159041	0.47302	0.129157	0.11027	7.08275	24.9989	0.050403	0	0.228403
10.3281	1.40967	0.386617	0	1.11219	0.456046	0.073223	73.984	2.31818	0	0.459974	0.191403
12.1941	8.57846	0	0.205683	0.26377	0	0.194444	20.8142	1.40686	0	93.6103	0.505733
38.6058	41.2623	0.084333	0.173197	0.387326	1.48168	0	23.3319	10.0411	2.1364	0.306915	0.191718
7.63456	2.33891	0.109843	1.67227	2.77797	0.125931	0.403106	0	0.777285	0.069304	33.1658	0.318337
3.04088	26.1239	0.334358	1.22517	0.21881	0	0.25994	0	1.13832	0.704279	18.8404	1.92701
8.04281	2.50665	0.123947	0.601465	4.24617	0.107105	0.44304	0	7.5293	0.322891	35.0135	0.396997
43.4056	2.24373	0.297244	1.33811	2.5006	0.110886	3.55735	0.488266	2.87437	1.98679	11.9608	1.03648
10.4898	59.7664	0.459097	0.230321	4.2957	0.122856	0.522353	0	1.27636	0.154358	0.767113	2.37566
12.3644	1.65313	0.476972	0.066848	2.59633	0.479462	0	0	7.5252	1.49048	0.446422	2.7162
8.12399	15.9175	1.95892	0.773763	0.120922	0.50086	0.186108	0	4.09291	0.414684	0.253437	3.49791
0.444881	4.51458	0.068831	0.583494	0.477318	0.161231	1.0553	0	0.91487	2.19169	0	0.485108
0.327861	9.38233	5.04299	0.810046	0.173092	0.166959	0.213566	4.42726	0.070742	0.059853	0	2.865
5.66756	31.522	0.264138	0.179274	0	0.220211	1.07512	0	5.43617	0	10.6026	0.352145
5.58175	13.2096	3.53856	0.109388	0.707138	0.519908	0.219668	7.84573	1.70452	1.46333	0.470835	0.814077
4.71255	3.75387	0.600111	0.405452	0.046508	0	0.111432	1.05465	0.903651	1.50784	0.658901	0.286466
16.7157	5.69328	4.57843	0.371498	0.355137	0.202569	2.20611	2.07576	1.21181	0.094505	28.3846	0.946266
0.407792	3.48234	2.04272	0	1.25397	0	3.60038	0	0.586036	3.22975	0.7687	2.95119
0.988157	25.5264	2.07293	0.108048	0.977155	0.179297	0.314707	0	1.56112	0.487348	3.81317	0.422324
1.22078	2.69709	0.559101	0.290229	0.992012	0.211936	4.41869	188.239	1.68609	0	1.05667	5.33067
0.342447	1.91982	0.11472	0.807593	1.32668	0	0.243058	0	1.20551	0	0.123947	1.93298
0.470386	15.9459	0.071313	0.094971	0.169672	0.182298	0.306475	6.89077	1.31652	0.116556	0	1.56665
3.87793	18.6056	0.072596	1.51181	0.046328	0	1.69122	0	19.875	0	0.825565	0.912878
0.788565	2.16163	0.297125	0.234324	3.07146	0.857187	4.2143	0	0.826805	1.70568	2.12803	0.296615
0.148914	2.63397	0.465357	0	0.08639	0	4.21386	0	37.8753	0	1.8611	5.70686
1.46754	3.98369	0.436339	0.059146	0.080026	0.182709	0.986169	0	1.19702	0.814171	23.5662	2.98793
6.46908	27.6166	2.30501	0.214876	0.07572	0.217025	0.195632	0	0.74483	0.049807	15.0118	0.21457
0.449028	44.355	0.134609	0.709425	0.125535	0.6947	0.656546	0	1.6563	1.33964	0.416999	0.537213
1.26325	1.9801	0.185102	0.198606	1.45014	0.244348	2.16186	4.75809	2.47095	0.339312	4.02461	3.3969
1.25146	3.10703	0.103868	0.046694	0.249618	0.155085	4.62976	24.2773	0.724892	0	1.11992	0.627425
8.84611	1.6943	0	0.124589	1.12709	1.82084	0.067636	16.1447	0.482286	0.10584	12.8892	5.59649
1.12846	28.5586	0.201536	0.177438	0.067339	0.272877	1.51679	52.7546	0.380481	0.536703	0.42698	0.885191
9.10858	1.53701	0.261474	0.112066	0.104613	0.758614	0.145242	16.1497	0.715053	0.44362	0.277943	1.34799
0.909021	1.36265	0.073954	0.252647	1.53002	0.050403	0.081285	16.535	1.48216	0.905431	5.6188	0.339209
0.39242	3.08194	1.39218	0.046694	0.242104	0.204985	0.264104	13.453	0.850128	4.3794	0.413865	8.0227
6.52112	3.00422	0.861273	0.046694	0.321808	0.257382	0.201561	1.66001	9.41893	1.03073	0.651375	0.422998
0.415036	0.658486	0.297467	0.214153	0.047823	0	5.72109	0	18.3869	0.223865	8.49386	4.90912
8.99282	1.49459	1.97899	0.124518	0	0.544978	0.05653	0	1.1044	0.074711	1.04367	0.648607
6.32639	1.29894	0.555037	0.300276	1.65229	0	2.98607	0	0.322256	0.200799	8.66567	0.171819
0.589537	92.2644	0.541052	0.096502	0.41936	0.605891	0.228238	27.7692	0.229641	0.160706	11.5761	2.18911
0.407534	75.5816	0.097138	0.673706	0	0.242562	3.92157	2.2664	19.4177	0.544566	0	0.163065
8.50267	27.3471	5.11098	0	0.122275	0.119706	0.854277	1.63009	11.5099	0.283681	12.5353	3.33684
18.3702	28.2676	0.725235	0.130728	0.337559	1.64953	0.203391	6.14191	0.708505	0	0	8.41828
0.378971	23.6184	1.47783	0	0.312343	0.381703	4.208	1.28041	5.93144	0.391142	0.463297	0.214838
0.695411	18.7652	0	0.077824	0	0.327617	0.070671	1.55364	7.43374	0.389956	31.7666	9.43584
1.20325	0.795562	0.790622	0	0.182325	0	0.056318	2.37573	1.18969	0.118292	1.13582	2.36568
6.62738	8.66099	0.459036	0	1.68755	0.081904	0.28752	0.376087	10.7439	0.127631	4.73212	1.16083
4.05506	33.0635	0.343779	0.162497	1.60078	0.394968	0.364842	0.963961	9.77966	0.878285	54.1898	3.96465
12.2473	2.42979	0.720156	0.362218	2.76591	0.075604	4.0602	16.523	7.14215	0.049288	0	0.67212
1.65877	27.8894	1.40322	1.04587	0.101202	0.361425	0	2.52524	3.22847	0.05292	0	0.417376
0.544601	27.5562	0.256279	0.433367	0.737002	0.32333	3.67075	50.1279	9.71196	0	42.5108	0.624253
0.481855	3.52464	0.261804	0.102318	0.460291	0.056703	1.24095	2.53044	1.29058	1.05193	44.4342	0.585912
0.653613	2.44447	0.884056	0.080614	4.2511	0.19531	0.066396	0.890717	0	0.706676	1.25094	1.68096
0.080671	3.79024	0.255292	0.830344	0.089296	0.21836	0.110308	1.44112	1.63986	0.312292	11.5488	15.3671
8.85595	1.52484	0.21731	0.130223	0	0.215786	0	1.48502	8.22465	0.393456	0.20926	11.0528
0.067934	3.55117	0.343963	0	0.178592	0.047252	0.292308	50.6009	0.121192	0.250325	0.271573	1.00689
0.377156	1.16721	1.93315	0	2.01615	0.419029	3.20464	3.71158	0.418831	0	13.569	2.78182
0.513364	2.15048	0.732412	0	1.22273	1.0046	2.98796	1.48982	3.57666	0.509787	1.53341	0.528777
0.310356	2.50627	0.224974	0	2.48603	0.100895	2.56428	4.43193	4.91577	0	0	3.85232
0.367762	1.80815	0.923308	0.242967	0.101627	0.366521	1.98676	58.2506	3.30721	0	0.445027	0.253313
1.44367	16.6532	0.373294	1.16533	0.625374	0.113406	4.01688	145.574	0.677077	0.967314	2.11454	7.06859
0.901435	5.1336	0.068831	0.300754	0.150315	0.144907	0.176499	4.00867	1.10077	0.931921	17.3439	8.65239
0.327749	3.35023	0.187864	0.308376	1.2981	0	7.31619	14.5233	0.32289	0.046694	16.9356	1.12457
0.956796	18.4147	0.076654	0.275562	0.044648	0	0.053342	92.3703	0.932371	0.049807	0.603408	1.02245
0.986551	2.09557	0.20161	0.227503	0.237527	0	1.72952	104.171	1.50952	0	0.792754	0.828472
1.12941	1.4367	0.058803	0.673084	2.16369	0	0.342132	108.374	0.231367	0	9.6107	3.61742
0.25881	38.6888	0.141757	0.127123	0.33992	0	1.63328	11.4672	0.682664	0.80215	0.665647	0.841906
0.967238	12.4996	0.166959	0.384377	0.634874	0	2.67102	8.29653	1.03039	0.112066	0	1.07977
0.366704	22.4116	0.322354	0.895233	0.044648	0	0.114528	239.179	0.595794	0.298844	10.8242	0.452737
3.47673	1.59778	0.281648	0.145726	0.278915	0	0.397	219.783	0.246331	2.30819	11.6383	6.71694
0.164052	0.686242	0.094505	0.075964	1.31477	0	0.476048	147.268	0.484761	0.264601	5.38306	2.47052
6.64281	14.5086	1.81238	0	0.327881	0	0.062755	3.58736	1.45662	0.122962	0	0.918331
0.637218	3.40335	0.11801	0.103546	2.04933	0	0.381545	107.51	0.734531	1.33072	0	1.88365
0.208793	8.79253	0.594586	0.09004	3.46799	0	1.37639	5.25917	0.729572	0.255113	7.81857	5.85975
4.43972	29.3204	0.050403	0	4.14859	0	0.211686	110.138	0.76492	0.927666	0	0.519422
2.02299	1.55665	0.067451	0.271454	0.277885	0	0.853142	4.66908	0.556069	2.17592	0	6.35517
5.73359	1.25483	0.292457	0.847599	0.362993	0	0.217293	3.30171	0.416143	0	72.0524	6.09176
0.751443	1.96225	1.87932	0.100044	4.08866	0	3.85786	10.2258	1.0069	0	55.0776	1.50753
0.412902	4.02526	0.328777	1.12234	0	0	1.77493	3.96108	0.207166	0.360433	0	4.55831
0.320866	1.97111	0.327617	0	4.3199	0	0.315886	120.216	2.47487	0.525234	0.836519	0.688582
7.49662	4.32885	0.120918	0.111049	0	0	0.831352	199.798	0.620123	2.69821	0.747245	8.27937
0.475821	2.09969	1.70674	0	6.58425	0	0.331426	191.364	5.35435	0.081036	31.921	8.61474
0	0.704279	0.050403	0.324736	0	0	0.189249	0.656838	3.92603	1.73462	0.29358	0.677554
3.01286	1.61708	0.180375	0.860899	0.207324	0	0.132161	4.10524	4.93677	0.736183	0.792984	0.534296
0.58605	9.77452	0.057753	0	0.331775	0	5.51439	64.8704	1.20122	0.084371	33.7495	11.1932
3.40904	3.27164	0.170109	0.110733	0.505429	0	7.84459	136.014	1.18918	1.58689	29.0561	0.523972
1.79879	1.58611	0.055734	0.076068	4.87057	0	2.88969	143.575	17.6197	2.10902	1.04753	0.547781
0.647045	12.5339	0.246973	0	3.19241	0	1.62032	4.9719	0.629932	0.162072	1.22507	8.02608
0.215681	37.4181	0.359118	0.200344	0.392265	0	0.414314	146.713	6.6188	0.305119	0.526528	0.83651
0.22321	11.6286	0.236262	0	0.311234	0	0.193242	2.26762	1.27574	0.219431	0	1.29141
0.695189	2.57375	4.29586	0.049522	0.199714	0	4.62423	1.08829	12.1311	0.108356	0.534506	0.229031
2.35453	0.198565	1.48061	0	0.341615	0	0.579225	0.537092	4.74361	0	1.07646	2.34732
1.89891	3.10172	0.120191	0.045764	0.733562	0	0.387979	3.221	5.78592	0.251951	1.01146	1.24782
0.329046	2.71021	2.26823	0.287443	1.50191	0	0.052083	44.5462	1.19414	0.383558	0.276029	1.02322
1.38769	4.84971	0.262919	0.157971	0.402186	0	13.4637	0	5.39431	1.96671	1.02912	0.612253
0.520792	3.73639	3.09878	0	0	0	10.9418	0	5.81862	7.35511	0.239331	0.568492
0.283331	1.81187	0	0.840778	0.100272	0.849408	20.812	11.62	0.672186	0.201561	0	1.52813
0.185311	0.719599	2.9031	0.099374	0.259091	0	0.583143	0	0.755289	0.083737	10.152	15.6337
16.5795	7.73377	2.70135	0.234758	0.482773	0.315786	0.983343	0	2.23024	0.27982	1.71012	0.723379
3.79	2.67803	2.88664	0.09763	0.227891	0.3087	0	0	7.96736	0.05039	0	4.27984
0.546652	0.327231	3.0805	0	0.118503	0.157078	1.30503	0	2.20261	0.068175	0	2.31949
0.399849	0.766981	0	0.054917	1.34127	0.28582	1.1104	0	0.521977	0	0.895482	0.487979
0.956859	2.80664	4.02161	0.054917	4.34706	0	0	61.4716	12.0914	5.15404	0.372406	12.9499
2.4044	2.97314	0	0	0.314923	0.242329	1.63956	6.77861	0.320895	0.522119	0.615111	1.03944
0.22476	30.8384	2.34064	0.678531	3.60723	0.119706	2.08831	7.14341	0.781531	0.153583	50.8199	1.20184
9.12584	1.3153	2.8853	0.192858	4.56761	0.228562	0.985823	1.07219	1.69853	2.37784	1.65333	0.828115
0.37827	0.521037	0.133546	0.511489	1.13688	0.159958	5.5991	3.43534	1.5285	1.33414	3.3337	1.03388
3.54713	0.896331	0.172775	0.551508	0.681271	1.11237	1.62058	13.4338	16.0487	2.43903	0.415572	0.427628
7.68107	13.7562	1.23779	0.160378	0.306813	0.132307	9.74038	6.57248	4.24026	7.27276	1.79834	0.760237
2.6083	24.2978	1.16792	0.237974	0.159129	0.19846	1.97756	7.84107	8.80947	0.177936	0.409075	0.879383
0.274652	0.69135	0.356721	1.03788	0.217427	0.251938	3.38271	35.3349	1.37315	0.156714	18.3138	0.905343
0.399119	1.07878	0.227327	0.317298	0	0.948039	0.301225	9.40713	1.25407	1.14875	15.0469	0.91045
3.19853	18.1819	0.252159	0.484266	2.05898	4.98881	10.7158	26.6305	0.110749	0.09974	2.788	1.86678
0.391946	1.4876	0.341194	0.295942	0.88318	2.2279	3.201	15.0892	0.631243	0.273165	30.8762	0.463577
0	36.41	0.282977	0.067513	3.44527	0	13.5379	81.0448	0.621889	0.768975	24.5737	0.595944
0.182908	5.02549	0.279139	0.044648	0.31221	1.36332	7.69791	1.695	0.42545	0.083345	0.419167	0.684841
0.864583	2.07697	1.10034	0.050601	0.124493	0.205548	5.66276	52.8872	0.772516	3.15151	0.671542	0.692033
2.9585	7.16804	0.179981	0.150315	2.96133	0.308784	0.887192	2.07323	0.152095	0	16.6573	0.369946
12.912	2.67255	0.525339	0.205381	0.097816	0	20.6957	1.33591	0.442906	0.699628	30.9553	1.21533
8.73097	4.05181	0	0.196823	1.94181	0	9.58564	27.3368	7.02635	4.65436	4.31386	0.307216
2.03053	18.0343	0.546675	0.133944	0.282145	0	0.203447	0	1.49219	0.282849	0.422531	0.509753
2.40409	4.56674	1.33279	0.059531	0.106709	1.00475	0.799936	0	1.71306	0.194541	24.2995	0.81627
0.944403	2.70605	2.29091	0.838247	0.690652	0.280364	0.596694	0	0.786023	5.1672	0.972898	0.109492
0.674772	2.8852	2.02958	0.056554	0.296648	0.047252	0.557929	0	1.88755	0.252999	0.182289	5.50587
5.32684	5.77425	0.190357	0.699475	1.69556	0.129884	0.722729	4.97392	0.46991	3.0962	24.8225	4.1593
0.477966	10.4427	1.06902	0.548756	7.03458	0.053553	3.03232	1.46471	1.03994	4.92075	10.128	8.70261
4.95787	0.424879	0.299589	0.46686	2.64529	0.655233	0.269907	0	0.817792	0.064716	4.68825	3.48684
2.56034	0.429155	0.445125	0.044648	7.36255	0.515137	0.228003	0	6.63504	1.87155	6.8732	0.305582
0.138384	1.59498	1.28348	0.28231	6.13547	0.068806	11.5267	0	6.19152	2.08061	8.04419	1.82821
10.3338	0.480987	0.178573	0.125014	0.82497	0.148058	0.490924	0	7.9248	0.290589	0.966423	1.10651
0.349037	2.12894	0.373727	0.205381	0.115638	0	4.62573	196.985	4.46326	0.194985	22.227	1.22902
3.5741	0.555693	0.290892	0.350768	0.134206	0.437316	1.23184	0	0.710144	0.047066	32.4459	0.462298
9.40944	0.849313	1.162	0	1.14599	0.111306	7.51673	0	7.6677	0.390357	0	1.53178
1.19583	1.30489	0.573739	0.465798	0.235881	0.427198	3.90121	6.12792	1.13314	0.2457	32.8138	1.32502
5.69911	2.00377	0.09514	0.187727	1.86384	0.163808	8.20661	0	1.2475	0.050204	21.6961	2.14211
0.128173	0.720088	0.737562	0.338742	0	0.106655	10.5917	0	0.960858	0.147475	0.227862	1.20903
7.54014	1.47439	0.259965	0.437321	0.42859	0.286665	0.221885	0	2.46315	2.83356	18.0759	4.46706
2.14414	1.08432	0.264288	0.422667	3.05875	3.64791	0.400911	0	0.412919	0.289995	27.8325	1.48098
0.920696	2.15906	1.14061	0	0.469084	1.88439	8.76735	0	0.981733	1.59371	2.62145	1.0902
4.5089	1.80962	0.64847	0.282984	4.04646	2.77653	5.51754	0	0.297951	0.235332	6.70556	3.26834
4.61045	0.274006	0.338527	0.181839	0	0.966252	3.50118	0	1.79101	2.6117	0.639256	1.74547
10.1842	1.22613	3.65038	0.139897	5.77436	0.235737	0.82117	0	0.41272	0	0.389535	0.674344
0.265572	9.60587	0.065712	0.262147	3.8889	0.056703	1.07647	0	13.9208	0.25143	13.6852	4.25076
3.88693	20.8867	4.44904	0.101202	4.54158	0.460441	1.03498	31.7667	2.35109	1.21924	1.20898	2.8473
0.796179	5.53453	0.417437	0.049969	0.426756	0.103955	0.954153	0	0.847849	0.166784	0.184459	1.02149
1.89482	0.783315	4.59844	0.282469	4.52413	0.319188	1.86237	0	0.365806	0.295995	0.19531	3.2102
1.55705	1.00802	0	1.01327	4.81801	0.090392	0.268493	0.207517	1.2772	0.117804	0.509976	3.48307
10.4965	12.7198	0.764603	0.121975	0.50259	0.858142	22.9876	0.987424	0.444802	0	17.6584	0.368762
0.198084	29.904	0.048635	0.274168	0.256949	0.430372	0.754056	1.63871	1.02208	0	1.75259	7.56427
0.273891	0.322546	0.074694	0.126391	0.798805	0.047252	0.902109	0.9252	0.75472	2.12353	10.3971	0.687662
0.450716	2.04247	0.223722	0	0.907038	0.524588	6.4001	0.572244	4.2549	0.083766	0	0.345139
9.05758	2.25458	3.04365	0.182238	1.78374	0.187637	10.7758	1.73959	0.916779	0.155465	0.127028	4.56058
1.70257	0.843451	3.96757	0.188705	0.168826	0.621894	1.1608	0.844788	0.260597	0.066153	0.666873	0.482111
12.7043	1.00682	0.325073	0.17342	0.139554	1.33894	1.12634	36.75	0.710385	0	0.128173	0.5327
0.88311	0.565536	0.323835	0.397929	0.297171	1.24665	13.2434	4.82366	1.34866	0.141592	6.63952	2.80832
0.458257	7.46545	0.189334	0.305589	0.132568	0.739508	0.141925	1.01134	0.14737	0.100805	0	1.53192
1.30801	1.01895	1.45843	0.644821	0.330285	0.638582	0.712263	0.554735	2.82248	9.44827	4.13828	2.25218
12.6544	4.4103	2.41265	0	0.048635	0.159463	0.580336	1.25786	0.163934	0.515855	0.115966	0.227967
5.43183	15.042	0.586961	0.315977	0.096576	0.921736	5.5867	21.9731	0.210467	0.25374	0.541189	0.338676
0.961262	0.955802	0.395195	0.249204	3.70361	0.623694	0.636987	2.91166	0.79343	5.62276	0.108991	1.27189
0.293199	1.10147	0.141111	0.967283	0.051878	0.935252	1.51784	0.68515	0.391065	0.113917	14.7217	0.570374
0.330069	1.38315	0.509427	0.061726	0	0.82856	2.43047	28.7094	0.743111	0.402319	0.213331	2.38259
13.6232	30.6671	5.4937	0	0.447922	0.678265	0.140362	33.406	1.37437	2.20342	3.61792	7.07541
1.00928	10.9205	3.63064	0.215577	0	0.181386	1.54588	19.6926	3.0583	0.160085	0.268553	2.66803
15.8946	19.5296	0.050312	0.079047	0.411146	0.298737	6.39411	23.9423	0.808894	3.0899	0.278047	3.86886
6.33307	3.1838	3.35512	0.502624	7.35925	0.12814	0.173097	0.930775	0.563849	0.655492	6.4437	1.90529
0	1.39626	0	0	2.96295	0	7.89586	7.90147	0.214787	0.380494	1.34397	3.47881
2.88492	5.30992	0.46474	0.237533	4.41771	0	0.278441	8.17509	0.068101	0	0.161477	2.57494
5.0081	0.961293	0.100625	0.105991	0.202458	0.965741	0.286046	34.1654	1.11039	0.289822	2.99797	1.93638
1.17539	1.29113	0.118455	0.063287	6.68023	1.41509	0.791033	8.75561	0.876163	0.190082	1.3274	1.58196
2.87218	2.00246	0.940491	0.102008	7.30731	0.06407	0.536677	12.7785	0.175715	0.148856	15.3892	3.28181
5.23882	0.474798	0.271605	0.299467	0.209132	0.485778	4.70922	0.878208	0.372375	1.77979	0.983023	0.214835
0.215041	1.67343	1.53748	0.064119	3.58264	0.171437	8.43866	5.24291	0.430143	0.448214	7.9093	1.23745
0.413434	0.632298	0.565918	0.128239	1.30582	0.540534	11.8466	15.2627	0.547044	0.049014	21.3107	0.252299
0.599636	2.02569	0.467881	0.246682	0.086184	0.260862	1.33155	0.312497	5.19097	0.192991	1.16336	0.409127
3.68538	4.32731	2.09427	0.069948	0.747141	0.147832	0.182951	7.39352	0.563915	0.13422	24.1715	3.69365
0.335574	25.787	0.167708	0.391498	0.302981	0.118987	0.547558	0.506587	0.303175	0.352285	0.809343	0.556438
5.16546	0.143228	1.40638	0.069848	1.12106	1.31572	0.232665	8.78874	8.8252	0.263212	24.6463	3.82486
5.08939	0.319784	1.48229	0.128239	0.218572	0.9586	0.626813	0.446331	0.980852	0.158628	7.40429	1.18954
0.209959	24.9401	0.541129	0.298576	0.487066	0.286927	1.71655	18.6487	0.20751	0.355872	0.844388	2.28309
0.556635	7.98943	4.9449	0.671142	0.273085	0.109521	5.78588	0.434891	2.5669	4.38281	6.41997	8.17371
0.902559	0.809859	1.04906	0.103153	0.937546	0.431403	4.47506	12.9418	0.144042	0.146744	13.3788	0.813512
4.77484	19.2593	5.83219	0.346012	0.269863	0.190684	7.14457	12.8712	0.569665	0.346321	29.717	2.00316
13.9968	9.02797	4.93285	0.329988	0	0.352399	3.13644	2.30958	7.41358	0.209442	20.7135	0.126362
8.3965	0.924227	0.063729	0.246933	7.07343	2.5558	7.1649	17.7394	1.20199	0.547083	0.959311	0.681579
0.227691	20.6367	0	0.049547	0.36406	0.594725	0.299656	0.373531	6.15044	0.384198	0.958771	2.59385
12.0865	8.1415	8.40514	0.098511	0.745462	0.65159	0.175924	0	4.25248	0.177674	0.408899	1.32827
1.35787	3.39049	1.57704	0.381859	0.111226	0.119223	0.240097	0	0.151133	0.132569	0.153788	0.81431
13.7635	1.04941	0.09727	0.049547	0.431846	0	0.184677	0.46187	0.702523	1.00991	1.01511	1.33333
40.1318	1.6959	2.1008	0.087436	0.405089	0.224075	0.172577	20.708	1.57951	2.13986	0.227355	0.699588
0.520828	0.748505	0.291187	0.58584	4.09365	0.216883	5.71917	0.411548	5.97636	4.47761	0.788162	2.63457
13.1799	1.97504	0.933184	0.064119	0.281977	0.099604	0.860939	1.10227	3.97999	0.174611	7.39239	4.96492
11.2545	1.90006	0.073968	0.188715	4.9462	0.166237	0.34564	0.17879	1.16048	1.63161	5.96411	0.435684
15.2569	1.28964	2.01512	0.049547	6.33487	0.254297	3.75674	26.4987	5.62245	2.42593	0	0
5.24173	2.3379	1.58068	0.497288	0.191272	0.490471	2.61074	0.655263	0.518813	2.93549	0.170128	1.80324
0.826675	0.724094	2.54682	0	0.412239	0.602168	0.449584	0.630661	0.507182	0.205244	0	0.622743
4.95324	1.20467	1.77324	0.046632	7.02006	0.578954	0.05648	0.379401	1.53997	0.245068	74.801	0.365111
11.659	0.35215	0.284164	0.055376	1.52125	0.303428	7.48424	1.26848	0.056253	0.235878	1.03036	0.482245
13.3219	0.8457	0.172577	0	8.37334	3.62136	1.61961	0.488791	0.864622	3.76902	23.1259	0.050511
5.66159	1.56429	0.191314	0.388256	4.09292	0	0.894443	1.51477	0.383757	0.08271	1.89449	0.14101
1.53716	17.1675	0.109822	0.109294	0.34621	0.836792	0.050204	7.91547	9.27624	2.28586	1.50062	0.693073
0.587559	3.42572	1.63492	0.251279	0.892861	0.253242	0.617989	0.710761	0.346433	0.567436	0.379457	7.57656
0.146483	1.32914	0.05648	0	4.65471	1.94883	0.707524	0.38311	0.459848	0.155755	52.1504	5.13716
0.259437	2.23299	0.097584	0.420881	10.7586	1.39336	0.137824	11.8312	1.82516	0.74198	45.4197	0.083854
1.77626	25.0903	0.090995	0.977242	0.308864	4.66866	0.111994	0.573257	0.149048	9.07225	0.682278	1.14885
0.199332	21.0763	0.661692	0.053578	0.503953	3.54574	7.28951	0	4.51508	7.33777	35.6629	0.174134
5.68914	0.25008	0.197406	0	0.585616	0.849557	4.46736	0.370368	6.60071	1.74245	42.1985	0.19531
0.835058	14.5556	0.926003	0.21431	0.26261	4.76887	2.20631	0.175931	0.506225	0.163982	0.943061	1.73875
32.1543	0.614194	0.067554	0.133944	1.61495	0.471767	2.5558	0.368897	0.804218	0.276688	0.312494	0.177984
1.92222	33.5462	0	0.050601	1.21347	0.291511	0	0.852792	14.7268	0.583991	49.0332	0.264772
1.16241	0.402401	0.462827	0.047624	9.54266	0.236336	4.48891	0.193771	0.796514	91.3917	0.372388	3.6184
12.9918	29.0973	2.34875	0	0.431718	1.38236	4.04274	12.9015	0.327907	0	14.115	0.482284
0	16.5436	0.509456	0.288883	0.606151	0.261972	0.14396	26.6099	0.999855	0	1.03595	0.063003
1.6342	17.9246	0.547246	0.101202	5.35156	0.052315	0.51117	2.21282	10.1854	0	0.308587	0.316035
0.246231	1.42036	1.85505	0.059531	8.54712	0.291221	4.41667	0.764645	0.552039	107.719	0	0.417041
22.1458	0.343601	0.081582	0.119061	0.296443	0.195642	0.053342	0.756019	2.15033	0	0.382805	0.304102
19.2027	1.55352	0.234211	0	12.1656	0.066266	0.711965	0.465675	1.14003	0	0.613269	2.04482
6.55572	3.63885	0.176513	0.128076	12.2223	0.550918	0.349561	0.730232	1.10133	6.03992	0.413595	0.358064
6.42147	6.1492	0.18199	0.130967	1.74973	1.85288	0.236901	5.11511	0.64469	6.86999	9.85608	0.173698
0	1.0969	0.144337	0.263432	0.526573	4.54454	0.225965	4.3082	0	0.546053	0.358066	0.318601
0	11.7004	0.381655	0.178592	1.34146	0.053013	0.549892	0.294684	0	0.260413	2.8559	0.72802
1.41641	0.79659	1.11152	0.086319	0.551231	0.065219	4.84458	0.67014	1.75929	0	22.4637	2.54734
0.564261	0.198649	0.232979	0.192118	0.145909	2.9656	0.205706	1.54301	0	1.5951	1.54782	0.745601
0	0.976877	0.154752	0	2.4392	0.389872	3.21077	0	0.549062	1.94071	0	0.793782
12.5552	0.347218	0.515378	0.139897	0.57621	0.87899	0.53951	0.324132	0.888707	0	4.77428	10.7491
10.3475	0.284149	6.75546	0	0.29994	0.464342	0.239612	0.317989	0.342473	0	0.312494	0.261982
3.1012	2.83815	0.431026	0.279794	1.40962	1.18437	4.10706	0.268679	1.43435	0.118582	0	0.268397
2.74985	51.633	5.56618	0.487151	4.53106	0.247693	0.365026	0.659738	0.285747	0.18136	6.90431	5.90053
1.9454	12.8713	0.896578	0.129266	3.05972	0.310326	0.617116	1.02006	0.336304	25.9402	0.292963	0.420288
15.9444	13.0594	2.19433	0	3.03247	0.367453	0.194541	2.03993	0.474294	0.951559	0.646688	2.6216
15.6618	15.6287	2.93624	0.391249	0	0.45362	1.14001	0.957809	2.76103	14.4827	0	0.178057
13.8185	2.05836	0.7771	0	0.541244	0.357618	0.313589	1.19363	0.251596	0.161906	0.362449	4.10323
6.2108	1.1814	0.063003	0	0.427665	0.688273	4.64506	18.434	0.33747	0.239247	0.254987	0.178057
12.6446	23.794	0.053553	0.220263	1.72721	1.28413	5.66026	0.698023	1.82237	2.67362	32.0886	1.60879
1.21297	2.67353	0.069304	0	4.63494	0.068641	0.449372	15.8739	0.365006	2.03633	0.288895	0.389747
0.892529	1.59338	0	0.210189	5.12178	1.75029	6.1121	27.453	3.43753	3.28891	1.21921	0.593523
0	14.7333	0.340593	0.373571	0.136019	1.69692	4.4472	9.06259	3.95793	0.156688	0	0.414336
1.07322	1.73945	1.71616	0.047624	9.57973	0.46532	3.47486	0.470581	0.297488	9.36951	59.8454	0.255611
0	22.8391	0.085054	0.373554	0.21596	0	0.324598	0	0	0.232811	27.6699	1.44048
0	0.624619	0.643907	0.565541	3.34195	1.95219	3.63973	0.1284	0.781489	0.384375	0.60017	0.94862
1.63125	0.229191	0.973143	0.191986	0.292965	0.882462	1.21229	0.324543	9.92555	0	18.6388	1.81989
20.775	18.8213	0.082654	0	2.57629	0.300232	4.60856	6.24185	0.185555	2.0131	41.0701	0.795915
1.68941	15.2905	1.26717	0.053578	5.66409	0.325005	0.304829	0.199418	0.544938	6.86652	15.4663	0.960434
0.293581	16.9074	0	0.125014	7.27554	0.102728	0	23.8598	0.267544	0.170376	30.7923	2.61385
2.73302	1.14988	2.22943	0	4.75347	0.359218	0.162049	4.03358	0.231526	0	0.435986	1.07403
0.920112	5.5047	1.94499	0.118565	0.905652	4.84982	0.088672	0.629804	0.546517	0.104487	0.858131	5.1882
10.3488	13.7554	1.18695	0.228238	0.392149	0	0.336799	0.486041	0.544858	0.155947	0.710141	5.56766
1.09703	3.04583	2.2814	0.278718	3.14613	0.224639	0.210993	33.6894	0.749142	10.1626	41.2501	2.82907
6.84721	6.46145	1.25469	0.613024	4.7786	0.99759	0.147454	0.255345	0.554057	0.367787	1.90115	5.68381
3.14964	0.32857	0.229354	0	0	1.30269	2.02841	6.20623	3.42849	9.00332	0.869639	0.540106
1.44534	3.02738	0.360956	0.059283	4.14939	0.25275	0.208628	0.170519	0.114079	0	1.40715	4.15355
1.75398	17.3196	0.212803	0.065211	0.370388	0.139915	0.062768	0.612906	0.434846	0.204582	0	5.69981
5.0362	60.2919	1.867	0.187968	6.89001	1.37017	1.67565	0.394601	0.258554	0.14687	0.622837	1.08989
17.7854	32.9288	0.570826	0.18674	4.45815	0.062259	0	0.969406	4.29266	0.142348	0	0.616202
12.4982	0.993339	0.309193	0	0.578165	0.514183	0.104613	4.65467	0.345662	6.9586	0.32556	3.66081
1.10948	15.8063	1.66779	0.044462	1.62453	0.936285	3.10706	0.450535	0.629437	1.82269	25.6362	3.92303
1.92776	1.7663	7.99481	0.258538	0.236897	0.592485	2.0709	1.12615	1.14562	5.90036	3.26738	0.668665
0.199935	2.76003	0.902145	0.056318	0.207007	0	0.362735	0.472604	0.478799	0.085597	3.16459	2.09408
18.7185	18.5742	3.2014	0.118565	0.117859	0.22958	0.050812	0.131711	3.01564	0.25091	0.421448	1.76638
2.65379	38.6394	3.72601	0	0.868259	0.059146	3.52766	1.01025	1.1774	0.152783	47.9909	0.844659
2.17946	1.48296	7.76468	0	0.25244	0.062259	0.09782	10.8143	4.69065	0.214615	0	0.412519
7.76951	27.8625	0.160575	0.475583	0	1.85229	0.188303	14.9579	0.645708	2.00683	8.40436	0.200912
0	2.71861	0.225321	0	0.141651	1.22913	0.137491	0.225946	0.581977	0.12834	100.241	0.174134
2.93193	1.17213	0.380882	0.059283	0.946581	2.23002	0.872926	0.119143	0.234714	3.0446	0	2.22056
1.85059	2.56071	0.361922	0	2.82779	0.286253	0.194404	19.6695	1.74979	1.45794	1.18078	0.508984
1.37626	29.8778	0.260727	0	0.232621	0.496024	0.210453	0.441929	0.724276	2.14382	0	0.837372
3.30455	3.53149	0.741428	0.182294	3.41612	0	0.106709	0.182841	3.90932	4.36755	78.7801	4.92548
0	8.68648	3.45732	0.109673	0.93983	0.107808	0.204525	9.90309	0.580226	0.215514	0	0.258147
21.195	7.32532	0.530387	0.171919	5.69526	0.87858	14.4417	0.723967	3.45244	10.2845	0.42906	0.693425
0.329757	10.4303	1.10662	0.231202	0.607058	1.56556	0.327207	0.168823	5.73005	7.23618	0	0
3.12915	0.868706	0.430749	0.157099	0.329641	1.51019	0.230115	14.6641	0.666239	2.20085	0.37785	0.667335
11.608	1.19697	0.308474	0	3.03366	0	0.091888	1.60014	0.593672	0.988026	96.4259	0.629512
2.35107	3.60149	7.98485	0.065211	0.295443	0.899766	4.18631	0.616276	0.421166	0.053879	19.3561	3.31341
3.4222	35.8433	0.511499	0.180812	3.60983	1.01458	0.080031	9.30636	3.2743	4.10478	35.5287	0.824005
0	1.79615	0.430678	0.241981	6.66467	0.064847	0.34071	0.698439	0.223752	0.85426	0.42387	5.80961
0	0.923324	0.431751	0.056318	5.9123	0	2.29567	8.1244	8.00984	5.7418	2.62799	0.588033
0	14.784	4.98031	0.400157	3.38127	1.09511	1.05593	0.931243	1.84377	8.97722	0	1.21521
0	0.933053	0.608607	0.053354	16.2678	4.54223	1.06742	0.482683	0.741686	5.13337	10.9256	2.01463
0	10.3162	0.444602	0	1.20746	1.55889	0	4.61591	0.645003	15.9578	0	4.25084
0.686614	19.0289	2.82454	0.237892	6.39803	2.25467	0.222792	6.97421	0	6.0527	42.3449	2.49612
1.32652	1.40339	0.228212	0	3.87118	2.34761	0.1964	0.268596	0.546082	3.49672	0.392383	11.4709
12.4727	4.53985	0.420568	0	0.618307	0.059443	4.9229	0.331672	0.793924	0.166414	0.53669	8.0876
12.2228	0.243431	5.43379	0.091888	0	0.051878	0.267115	0.302987	0.424209	0.565725	88.8963	9.33
9.05361	6.77485	1.80466	0	14.4401	0.787119	0.595563	1.11346	0.427172	0.430385	39.9804	0.298013
6.49443	7.5335	0.313385	0.120047	0.721749	1.17403	3.17702	1.08246	0.914652	0.205427	121.915	0.964951
3.94118	17.1433	3.49322	0.167036	0.181312	0.214274	3.46435	17.5655	0.99894	1.52294	8.7472	0.940296
1.22803	0.827777	1.0566	0	0.708063	0.284864	0.04502	0.815581	0.425232	4.30234	0	6.03551
18.9258	14.8408	0	0.13635	0.202533	1.06378	0.104613	1.2832	1.18779	3.05691	0	9.42558
3.72943	3.80524	0.452879	0.13635	1.34509	0.42799	3.32438	1.13616	0.437915	0.046928	0	1.05594
8.23827	26.4745	0.622646	0.044462	0.453285	1.7873	0	8.9513	0.50803	1.83575	3.47767	13.1872
0.882798	16.8362	0.292543	0	0.253413	0.118886	0.885533	0.607176	1.01958	0.290207	40.4402	0.927427
1.46702	20.9728	5.11859	0.492045	0.827379	0.234286	0.211586	0.988261	0.870235	3.77033	1.11568	9.20756
1.24314	24.2244	1.0862	0.448146	1.22308	2.04537	2.90551	0.875444	0.357778	3.62574	68.5986	1.08035
14.1687	0.312188	0.227511	0.232805	9.15569	2.12302	1.50946	0.305727	0.2724	4.18952	61.4971	1.46363
0	30.1644	0.860475	0.479818	0	0.101132	0.097655	19.0049	0.462715	2.99032	5.41274	0.940086
0	6.28056	0.377671	0.735493	4.3678	0.065893	0	1.24843	0.812691	4.08655	0	7.37538
0.879496	29.2487	5.64032	0.097816	8.5748	0.539159	0.770648	1.06823	0.957427	0	3.56444	5.58903
9.06528	31.9993	1.0091	0.268927	0.609725	0.234809	0.492342	0.709707	5.82149	0.045206	0	1.36224
12.1163	0.913194	6.9925	0.562736	3.09339	4.14981	0.380446	15.9058	5.80302	0.343018	73.2185	0.904282
5.76043	38.7181	3.5465	0.519685	0.315926	0	2.68331	1.61582	1.02591	0.089013	11.8127	0.482038
0.614712	0.430092	0	0.124493	1.0173	0.112959	1.69431	0.556522	0.603149	0.213975	0.551189	6.13596
3.2314	13.781	1.92148	0	0.294011	0.063801	1.21097	1.75833	0.670025	1.82325	4.27797	0.605727
1.18369	1.16901	1.13376	0.062247	0.702863	0.147475	0.359461	9.93095	0.77714	0.277713	2.28263	8.25453
0.94636	1.81452	4.25658	0.216381	0.193937	0.33544	0	0.196388	2.23189	0.213975	0.428873	0.657948
27.7417	3.44668	0.439229	0.254087	0.397623	1.42021	0	0.129335	3.72443	1.08514	0.199424	3.74665
19.0036	0	0.800585	0.044462	4.36247	0.309521	0	1.81226	0.399821	3.22494	1.45269	5.30295
1.34486	3.91763	2.76325	0.08596	6.5064	2.98463	0	20.285	0	0.119706	2.35444	3.82477
1.77216	1.56381	0.556593	0	2.35658	1.69105	0.463503	11.9616	0.251021	0.215671	0.415466	0.775302
0.259989	0.159228	0.077536	0.062617	0.385496	1.85082	0	0.695103	0.558901	0.309136	12.0227	0.628449
0.890443	0	2.31468	0.121529	0.630596	0.19686	0.071613	0.091552	0.781444	0.770718	0.528978	2.54584
1.01824	0	0.991098	0	6.41798	0.277549	0	0.70397	0.092013	1.10464	0	0.75645
2.43855	0.15762	0.85287	0.302341	0.873507	0.957406	0.325842	0.705432	0.457752	0.248863	30.2436	0.348737
4.05373	0	9.01619	0.317162	0.21161	0.129746	0	1.45078	0.641593	1.81155	1.8715	4.73143
0	4.12147	13.4396	0.130422	0.213852	0.553887	0.150551	18.1649	1.10015	2.53238	23.6255	0.50951
3.78971	4.03193	1.02004	0.04792	0.453804	0.150612	0.976323	17.6248	2.77944	0.059853	3.44033	0.630346
2.40369	0.299156	8.73596	0.044462	2.32757	0	0.609851	21.5158	8.66266	1.91193	0	0.251754
1.43056	1.0452	0.441866	0	0.081546	0.576772	0.166149	0.351051	0.352042	0.174834	3.91391	3.08201
1.00688	5.74468	6.40962	0.062247	0.233747	1.93194	3.23337	23.0901	9.81277	2.16617	45.707	1.19561
1.47148	9.22058	0.288763	0	0.815525	0.059617	2.68607	1.03804	0.860313	2.80011	25.7209	1.12915
0.527752	3.13427	0.438188	0.260843	0	0.259856	1.31927	0.536194	0.241165	0.066153	17.9091	2.82001
10.3966	0	1.21402	0.047426	5.18516	0.135081	0	11.7632	1.72187	0.116556	103.709	2.35232
12.9414	21.9463	0.821513	0	0.26242	0.726115	0	3.70916	2.99977	0.076304	0.288863	0.518942
0.880796	1.53387	0.368756	0.047426	0.185707	1.02846	0.15462	9.02895	10.2199	0.272894	0	1.08966
33.4934	0	0.792867	0.473371	0.678228	0.58833	1.96903	0.486644	7.55271	0.073204	4.28522	6.29325
16.2773	0	0	0	0.738194	0.985062	0	0.266141	6.74222	0.141757	0.285326	12.6602
10.5379	1.47854	1.07014	0.124493	4.53352	0.816164	0	11.1878	0.983832	0.148058	0	0.942806
1.85229	0	1.42783	0.346803	0.625704	0.674196	0	0.328483	13.5946	1.70637	83.825	0.345085
0.771963	0	0.525816	0.176119	0.212779	0.078444	0.085448	0.230916	5.57378	0	63.0583	1.40168
18.1431	15.6056	0.588257	0.284556	6.1739	0.632287	0	0.759691	7.34591	0.059853	73.4843	7.48736
1.51516	0	6.61187	0.160063	0.13201	0.141057	0.241594	19.9404	0.849528	0.289132	17.608	2.78035
2.56437	0.15462	0	0	0.263035	0.223214	0.087482	1.44628	1.40042	0.053553	0	0.963918
1.75846	1.21612	2.12785	0.352731	1.35205	0.204477	1.23342	12.0065	14.1554	2.71603	0.837139	5.8663
1.7367	1.34727	0.349242	0.179541	0.512192	0.284619	0	13.7751	8.88864	2.79792	39.4001	0.707571
2.12696	18.7706	1.38996	0	2.56621	3.40155	1.64728	17.7264	10.9747	0.336929	6.89186	0.772014
7.02665	19.1602	0.999418	0.118565	0.763373	0.156888	0.199378	0.593733	2.34941	0.572076	0	0.329243
26.1645	10.7255	0.860136	0.047426	0.501307	0	0.085448	1.13704	0.519976	0.069464	50.8934	0.175389
9.99906	0	0.348874	0	3.70605	5.75363	0	0.86766	0.918508	1.51077	0.781651	0.207393
2.55301	0.439448	0.336895	0.129157	3.38858	0.106684	4.32967	1.35288	0.273858	0.145242	18.7724	0.154708
0	7.31731	0.103343	0	9.17946	0.075033	0.593107	21.8122	0.498898	0.13635	0	0.35684
3.34601	2.47575	1.07959	0.373894	0.122728	0.149044	0.061034	26.2859	3.28682	0.244922	0	0.403418
15.443	0.365419	6.47028	0.295984	1.67432	0.154871	2.25389	23.6031	1.22836	0.191186	6.93762	0.200006
2.66307	0.50333	3.95121	0.223661	4.51039	0.100857	0.142396	3.03093	11.2074	0.254915	1.01325	3.53267
1.50554	0.990046	0.775309	0.081904	2.97434	0.188854	6.18109	8.93845	1.10916	0.163027	0	1.90831
6.81691	0	0.86397	0.047252	0.793976	0.265813	0.076894	25.3003	0.636458	0	17.4631	1.69939
0.377059	0.564846	5.48684	0.23688	1.26707	0.158457	0.887964	5.41434	0.41929	0.044462	1.32005	1.05359
11.7724	1.88849	23.1591	0.645994	0.931326	0.052296	0	1.34628	8.60284	0.219345	0	0.227082
0.760397	0.291301	15.7181	0.265851	1.8617	1.99406	0.866971	0.71911	0.621637	0.429419	2.0242	4.37179
0.370013	1.93361	1.61175	0.19531	4.28931	0.113744	0.049212	0.932815	0.345331	0.052709	0	0.647481
0.463033	1.1657	16.4941	0.166959	1.01706	0	0.087659	0.31298	13.3813	0.859673	0	0.495208
0.31497	0	4.01953	0.069304	0.139333	0.58452	0.292196	0.963553	0.365095	0.325558	3.19181	0.320529
1.2976	0	0	0.053553	3.43197	0.272592	0.10637	0.590636	1.18846	0.238628	56.1554	0.439971
0.953197	0.205076	0.056339	0.063809	0.419112	0.300948	0.397266	11.4125	0.380861	0.266647	0	6.2545
0	2.80955	0.091049	0	0.656133	1.37126	0.178393	0.586789	1.52993	0.051159	23.9979	7.18797
18.9917	11.4313	0.811782	0.267622	2.97903	0.179543	0.693173	12.7675	0.25716	0.492988	0	6.30931
3.58463	10.8731	4.64313	0.051655	0.066266	0.450268	2.67128	0	1.00654	0.089916	0	1.75967
0.274107	0.821349	0.919033	0.35354	0.855071	0.151397	1.81604	0.350947	2.97744	2.52118	5.04336	1.11515
0.724455	0.290524	3.30794	0.189529	0.055803	0.227848	0.394508	0.446303	0.692784	1.58522	0.389076	6.19362
0.173513	12.359	1.82511	0.182313	0.34326	0.393881	0.060275	0.969728	3.44423	5.0163	0.778153	0.128028
0.447045	1.31148	1.3274	0	3.01954	1.02134	0.442349	1.20685	0.445725	0.096117	52.08	0.140518
1.31655	7.15399	2.94848	0	0.869266	0.05648	0.33629	0.9221	0.636588	0.080729	0.389076	0.623602
1.48603	11.0513	0.605613	0.124918	0.680033	1.05777	1.7275	1.09122	0.062633	0	0.389076	2.91344
0.355875	0.747536	0.409211	0.112426	0.483756	0.338748	0.129591	18.8707	5.31189	0.325558	79.2009	0.372378
2.15119	0.65802	0.76259	0.222899	1.03944	0.529182	2.53337	0.449638	0.278551	0.075902	2.71285	0.622619
2.65966	0.93303	0.703278	0.16712	4.58848	2.39718	0	2.06766	1.01051	0.103868	16.769	3.03368
8.85423	1.06667	0	0.069886	0.219468	0.331186	2.21516	1.08779	9.20999	0.422945	0	4.60138
0.8001	1.61722	3.19475	0	2.12183	0	1.79867	1.85661	9.22059	0.083715	0.401235	1.35648
8.32168	2.53917	0.566009	0.182969	0	1.73854	0.067809	0.505521	5.16614	0.18587	0.413394	7.35189
0.350679	0.242928	3.82228	0	2.02322	0.511685	2.28216	0.297217	7.31297	1.32704	71.83	7.77861
0.231689	0.503332	5.64443	0	0.496914	2.82017	0.83134	0.494405	1.33485	0.164329	13.9207	0.702509
4.62989	26.6696	18.162	0.138604	0.24525	1.95206	0	28.3219	9.63554	0.068212	0	0.490457
0.113451	15.4762	0.274365	0.054694	1.25636	3.96278	0	0.958996	2.52289	0.151319	0.399498	3.08809
11.483	0.8971	1.72482	0.045578	0.94759	0.251527	0.04822	14.7957	0.48764	0.071027	164.817	2.11513
0.373071	9.15873	2.49157	0	1.74335	0.09092	0.179022	4.6264	6.57531	0.923273	3.76977	0.05292
8.74073	0.18691	1.33115	0.165601	0.875152	2.11863	0.719924	22.7412	1.25415	1.00694	11.4794	0.517131
9.47023	0.874352	0.605973	0	0.866901	0	0.20192	0.409424	1.65296	0.04941	0	2.64939
12.6997	0	5.29108	0.082041	1.783	0.471665	0.220003	1.21279	7.69128	0.286683	0	0.135527
0.321684	1.09826	0.335825	0.205102	4.60376	0.397241	0.162357	1.01527	9.24957	0.137809	0	3.89749
0.432582	1.00865	5.52266	0.088118	0	0.261317	1.6734	13.6014	1.02504	0.08338	5.10418	0.366818
0.59236	0.366688	4.49048	0.181806	0.379058	0.268757	0.130599	0.951995	0.80637	0.46836	1.12601	0.641618
0.791019	2.81598	6.85482	0.045578	0.996195	0.122973	0.756209	0.738801	4.87355	1.91056	2.01035	0.112239
0.09191	11.4307	0.861468	0.048617	0.447326	0.324467	0	0.157883	1.15751	0	18.9743	0.493393
0.31211	5.61105	7.85877	0.633464	0.372087	0.111684	0.065592	0.107611	1.01524	0.827741	128.547	1.80937
0	0.643891	0.282563	0.109388	0.704812	5.086	0.232814	0.324966	2.3379	1.06783	3.81831	0.619325
0.412636	6.08015	1.32912	0	0.211704	4.70691	1.4354	0.621913	14.3548	0.04941	0	1.38245
24.0994	0	1.30696	0.302031	2.27325	3.22995	0.176417	0.15409	7.66839	1.32898	1.38867	8.52827
0.381179	5.46654	3.03965	0	0.09727	0.209199	0.961732	0.887583	16.3195	0.120438	116.338	0.177698
0.792525	2.87291	0.289133	0.179274	0.281406	0	0.410419	7.44946	4.10471	0.542729	0	1.52417
0.424699	1.02802	1.98798	0	0.874961	1.19329	1.0176	0.453252	13.2103	1.28019	84.169	0.728042
7.1245	10.3709	0.657535	0.048617	0.648875	1.10617	1.73829	13.067	7.5317	0.701192	137.253	0.356997
0	9.68748	1.26588	0.335602	8.10965	0.223469	2.23879	4.39431	2.49534	1.25714	47.0869	3.28323
0.465015	7.20597	1.96945	0	8.65446	0.540928	1.42824	1.39657	28.4771	3.11291	0	4.72609
1.97347	10.7786	7.93858	0	33.9701	0.283518	0.572052	0.425037	0.521035	0.067939	1.38905	0.482634
0.441295	9.23803	11.0708	0	0.332677	0.253445	0	14.1718	14.8331	0.238209	9.43878	0.578676
0.449259	1.74711	0.823451	0.113945	14.0495	3.27079	0.680213	0.304083	1.50789	0.312872	14.1132	0.477287
0	2.18905	0.722042	0.045578	0.37779	0.237275	0	2.90365	1.03431	2.16629	0.892614	0.33608
0.187245	3.24281	0.350354	0	2.30166	0.672175	0.315559	0.432598	1.41986	3.40923	0.789366	0.203483
0.19454	24.5916	6.59439	0.387778	2.2397	0.650685	0	2.46153	1.31756	4.29243	53.3882	0.50498
0.196323	0.262449	15.0891	0.651376	1.46861	0.870123	0.048815	0.832669	0.496801	0.742135	0	3.43504
0.125802	26.0654	0.435426	0.109388	1.0832	0.409785	0.837013	0.763876	0.579137	1.01328	0	0.294039
3.05543	0.425529	0.889708	0	0.162726	0.069514	0	1.02609	15.8241	0.337969	0	1.09371
0.47484	18.3409	10.0182	0.100272	0.806821	3.31325	0.998519	0.489669	5.35006	0	86.8844	0.323747
2.98471	0.805924	1.51298	0	0.377066	3.75211	0	0.248382	1.1827	0.142229	73.3803	4.39795
0.370175	0.813321	8.33222	0.161043	4.78084	0.095788	0.088477	0.368859	12.19	0	10.7517	0.36595
0.301319	8.32706	0	0.249843	2.40753	1.53096	1.13867	0.909344	0.442497	0.94624	0	0.9517
0.239599	0.802627	0.565766	0.255721	18.7566	0.966812	0.196808	0.399582	10.4773	0.122861	0.837684	1.07185
4.48371	1.46851	0.116445	0.079362	0	0.110256	0.067121	0.300462	10.8681	1.47636	1.84321	0.56675
0.12776	0	0.616234	0.139912	5.219	0.26236	0.219668	2.1345	13.0491	2.35182	9.69567	0.42973
6.18262	1.75154	0.380476	0.509474	7.61812	0.069304	0.060409	0.257845	7.46629	0.261464	2.68524	1.17579
1.98734	25.3504	1.01236	0.094058	2.36151	0.065313	0	1.90746	13.3812	0.054168	1.00511	7.85775
0	0.858661	1.98589	0.44843	0.593771	0.309134	0.051866	9.51125	0.476421	2.31229	0	1.98947
4.51687	7.30774	1.41097	0	4.83446	0.843715	0.045764	0.080671	1.64073	0	1.01808	0.553608
1.84993	2.33022	0.931655	0	0.069195	3.04456	0.324042	0.07218	0.588554	0.143629	72.7878	0.910769
0.367051	19.6272	1.81358	0	4.2833	0.798191	0.045764	0.413861	0.529978	1.27219	0.518766	0.784023
0.592993	2.38141	0.973221	0.067604	1.87486	0.583257	0.09763	0.395875	9.04367	0.340441	143.439	3.33373
0.411429	1.96618	1.57162	0	10.1918	0.165044	0.257048	0.075576	0.441247	0.066575	0	0.432234
0.1509	0.876943	1.73612	0.296872	0.501522	0	0.162897	9.70884	11.0627	0	0.540382	0.559943
0.795577	2.44214	0.304783	0	0.82087	0.226287	0.141982	1.00353	1.22067	0.476112	0	2.91896
7.47216	22.5175	0.436071	0.120512	0.104596	0.409958	0.572771	0	0.853586	0.127098	0	11.8911
0.121774	3.97952	1.10623	0.155431	4.87258	0.133882	0.789819	0.595215	0.437396	0.07868	0	1.97788
0.218951	22.3835	0.260916	0	8.05498	0.216914	0.243598	0.255813	0.197481	0.066575	47.2508	3.19706
0.922931	12.2683	0.164605	0.202813	13.5056	0.196734	0.141476	0	0.820819	0.158853	0	0.446462
0.744288	9.10451	5.74509	0.633264	6.41497	0.455436	1.80277	1.87007	0.158515	0.183182	1.03213	0.331432
13.2302	0	1.11498	0.551123	13.2703	0.77782	0.044834	1.12517	11.1998	0.2663	9.50221	0.309682
9.43032	50.4838	0.357905	0.104346	1.86197	3.6201	0	0.380838	1.23734	0.187621	0.486343	0.70067
3.51614	26.0294	1.37675	0.241025	0.557007	0.942971	0.118816	8.66969	7.63277	0	1.62655	0.233027
1.19574	59.7334	0.072265	0	0.164872	4.94832	0	16.7981	0.954241	0.304367	77.0045	0.588153
3.16049	1.68698	1.84526	0.161663	0.474185	1.35116	0.193158	0.24046	0.607627	0.21508	43.3783	0.370993
2.69726	2.72657	0.149162	0.099937	1.46993	0.610147	1.6444	1.06281	3.56866	0.377215	0	0.506862
0.23092	1.55221	0.501825	0.327735	0.701017	3.57778	2.16902	8.02415	4.21445	1.09503	17.4879	4.36611
0.188647	19.2883	0.512607	0.233152	0.87577	0.145105	1.80845	12.2538	5.05954	0	0	4.04817
0.315784	23.6313	0.449343	0.059382	0.354333	0.091145	0.340363	3.29237	0.277401	0.340217	165.534	4.43886
0.837309	1.3079	0.142322	0.21565	0.817518	2.64688	1.47381	0.13332	0.84163	0.661534	0	3.77444
0.324052	14.589	18.322	0.344069	7.48136	0.222539	0.105992	4.49124	0.139215	0.245713	0	3.83504
2.38231	17.6401	11.243	0	0.304739	0	1.08321	8.17721	0.585198	0.110256	3.72652	5.88428
0	0.417723	0.506582	1.1581	0.511765	0.183917	0.297399	0.482013	0.378684	0.822192	0	1.47381
0.207512	1.71939	0.256343	0	0.161053	1.2348	0.745376	14.5376	6.52986	0.757647	4.47145	9.33745
3.90671	2.6211	1.2655	0.131265	0.281707	0.982532	0.174853	0.809459	0.663019	0.144907	0	0.484425
0.186977	1.17307	0.095911	0.169234	0.762831	2.73698	0.219345	0.706072	0.609189	0.18901	3.10678	2.23894
0.157795	0.813173	0.667528	0.053131	8.47122	3.09193	0.309554	0.759652	0.41172	0.608306	0	9.62267
0.699481	0.854378	0.815828	0.12814	0.684645	1.20669	0.145242	10.3125	0.679999	0.053553	0	2.63876
0	36.0138	12.4971	0.04688	3.49954	2.78794	0.303552	0.094744	0.184661	0	141.065	0.435344
0.397077	33.9333	4.60893	0	0.511969	4.86749	0.997769	12.1233	10.054	0	0	0.445759
0.42906	21.7461	0.738517	0.068758	0.253715	0.23622	0	0.116839	0.715809	0.639721	0	0.1517
0.271819	20.0583	0.189538	0	0.145707	0.764279	0	8.71	0.082681	0.908312	160.092	3.32677
0	0.634626	0.557618	0	4.60319	2.49676	1.77933	1.34712	0.683463	0	0	0.453159
0.192689	46.3307	15.5982	0.360502	0	0.614019	0.462799	11.8469	0.287594	0.056253	41.5165	19.4329
7.7517	6.30214	0.381695	0.15158	2.49814	1.25027	0.201648	1.15229	4.53049	0.452248	45.5703	13.1502
8.09159	12.6597	14.8038	0.076745	0.629536	0.174965	0.103956	1.19476	0.238977	0	0	1.83064
1.2198	20.4564	0.839347	0.113346	0.44981	0.108282	1.38545	0.144626	0.613317	0.086629	61.5514	0.475403
0.228425	22.9571	0	0.206621	0.373309	0.785719	1.27171	0.553704	0.296271	0.859928	0	1.37945
0.12321	1.08132	7.53026	0	0.726738	0.372285	1.75944	22.063	5.04277	0.436522	11.1022	1.89018
0.241737	4.22607	3.78336	0.288285	4.18789	0.148373	0.501642	11.5812	6.07779	1.77587	0.43169	0.185398
3.07747	7.17684	0	0.100359	0.134908	2.97854	0.589861	0.527897	6.40617	0	18.7057	7.06646
0.201027	28.5571	4.10518	0.172676	0.758649	0.458451	0.097816	13.7013	0.545333	0	20.8799	4.07852
1.27461	1.75939	0.375962	0	0.601725	0.297314	0.059283	5.5839	15.1186	0.116556	13.1454	2.93026
3.01825	0.960504	1.14429	0.116804	2.36266	0.56767	0.468715	2.11997	13.0281	1.10814	1.23683	0.673384
0.240959	11.9365	0.324403	0.121021	7.76242	0.371343	1.40545	21.1899	11.9332	0.583426	50.5689	1.10095
1.61077	23.7803	0.552572	0.119204	0.17914	0.077816	0.222848	0.512739	0.727368	0.467274	0.239797	7.08876
8.5694	12.5045	1.16459	0	2.74937	0	0.207489	0.921472	7.01634	0.058278	32.4695	0.834615
1.44165	18.6012	1.22992	0.17314	0.318111	3.12356	0.634257	1.72828	12.031	0	0.204955	22.8046
15.2142	8.45004	11.5877	0	3.87252	4.23313	1.92588	15.2236	3.39562	0.075604	45.0266	0.799611
0.882729	27.2085	0.703598	0.092094	1.2567	0.323363	0.158128	1.51416	2.03892	0	0.268451	2.06352
0.623385	2.9051	0.267247	0.069366	0.441255	0.873459	2.20322	8.35566	0.554653	0.450473	28.6648	7.68949
0.392124	1.2782	1.74491	0	4.20542	2.24079	1.92049	3.67041	7.45162	0.299265	41.7699	7.19209
7.66116	10.1121	18.2872	0	0.602076	0.386568	1.35167	1.96948	17.7586	0.050403	0	3.65858
1.69699	0.878961	0.988151	0.170884	0.313846	5.22532	4.045	19.1239	11.339	0.0609	31.8815	14.5633
0.234058	18.0578	1.27607	0	3.17911	9.79728	0	0.863303	4.09422	0.070742	11.1877	3.55688
3.31678	20.6743	2.31322	0	7.27769	4.11416	0.663191	1.31856	0.653899	0.049212	66.4858	4.62833
5.94682	0.99432	0.873814	0.092979	1.4596	0.751582	0.495102	3.27193	14.0159	0.156863	0.920666	0.867222
0.248497	0.559623	1.27511	0.053131	2.31666	2.07927	1.44349	2.70518	5.97752	0.400043	0.404151	8.75151
0.11632	0.374903	2.31321	0.242137	0.470417	1.04166	0.086815	0	0.242203	0	11.2951	5.88351
0.179604	0.900479	2.02013	0.160658	5.46523	4.44117	1.50073	0	1.16762	0.147636	2.30845	0.413291
0	0.786762	1.70245	0.526352	4.63251	2.9589	0	0	1.18527	0.049212	1.20908	0.59603
3.01658	0.273271	0	0.163808	2.77522	2.56756	2.85018	0	7.68993	0.067666	8.63416	3.08768
0.1585	0.941772	1.04989	0.266661	0.180025	0.066144	0.048059	0	1.11687	0.261438	1.16312	6.77153
0	0.728311	4.26212	0.066153	0.245558	0.676763	0.080614	0	1.07398	0	0.249563	7.40625
6.11673	0.744671	0.988005	0.117518	0.252274	1.23013	1.74529	0	1.59098	0	0.520409	1.00456
2.0584	10.5349	0	0.871957	0.167011	0.793987	0.313205	0	0.833297	0.117071	0.16536	0.407016
0.6346	24.1743	12.9522	0	0.956746	0	0.39824	0	1.0655	0	40.6993	0.778923
9.32608	0.41653	1.04247	0.17359	0.646081	0.718428	1.54783	0	0.484243	0.152467	0.829233	1.86259
8.77583	0.147801	0	0	4.4148	2.46292	4.63407	0	0.562009	0	0.353649	14.7255
3.60977	13.5588	17.3122	0	2.20194	1.47518	1.15553	0	0.275284	0.046136	0.162118	6.34199
7.9286	0.178624	0.628708	0	0.904001	0.064847	0	0	7.03368	0.218378	0.153201	0.286965
9.00808	7.24201	4.90238	0.53066	0.424909	3.27281	0.055479	240.938	0.570577	0.064591	1.94132	7.32394
5.37667	8.16234	1.88435	0.056003	0.472167	18.7354	5.94997	0	1.54041	0.155171	0.412185	1.05654
14.0608	0.941927	0.976708	0	0	1.05925	1.12883	0	0.563605	0.169166	0.554209	11.4893
8.33576	1.61002	4.45322	0.226221	0.470664	0	0.364683	10.9968	7.47199	0.095348	0.194542	4.65788
4.20225	13.8565	1.11213	0.063003	0.307374	1.55487	0.117641	26.5156	1.34729	0.627432	0.323903	4.88933
1.47058	20.01	0.598926	0.059853	0.98652	2.20609	2.89219	7.28665	0.481416	0.069447	4.06203	5.61152
1.79099	45.5074	9.04623	0.126006	2.60556	2.51334	0.338888	18.0672	0.457317	0.176138	0.745743	6.87872
11.9087	3.00338	1.30492	0.138607	0.133066	2.54801	1.15335	12.2878	0.432364	0.046136	26.4467	0.654241
3.53895	1.69401	0	0.056703	0	0.094002	0.169464	0	24.9127	0	0.35754	0.353724
3.96052	0.687313	2.69725	0.357508	4.57444	0.320992	0	32.7018	0.495968	1.09652	0	0.450173
0	1.32048	0.993992	0.121831	3.31022	0	0.556273	8.94081	16.4977	0.493467	0	1.74686
0.266211	1.93014	5.7762	0.199609	0.073925	2.69428	1.43717	1.60178	1.52209	0.218378	0.175087	0.471711
14.4032	102.141	3.63476	0.224852	1.6286	0.296612	0.118019	8.68019	0.083006	0	0.496621	0.399167
0.103079	0	1.40563	0	6.77576	0.20741	1.06664	23.7059	5.09862	0.055363	8.19351	0.311036
0.233639	1.75925	1.12654	0.101791	0	0	1.99738	4.30598	4.07314	0.302107	14.7909	3.04424
0.271262	41.5029	18.0349	0	6.67745	0.117013	0.179113	2.42576	1.06656	0.736548	0.410483	2.50422
0.344749	23.9862	1.36935	0.151927	9.62377	3.8611	0	61.2736	12.2065	0.113803	0.469408	3.45068
0.240067	0	9.54049	0.329313	3.70213	0	0.11735	2.76872	34.3873	0.119115	9.73376	1.16829
12.6363	0.303908	0.387188	0	0.30618	2.25182	0.40146	40.8175	0.650513	0.195054	0.682998	3.25435
10.8768	0.40009	20.4163	1.1778	0.751416	0.155632	0.617495	3.74278	2.42186	0.917797	0.704371	0.600544
0.381575	0.204558	0.769615	0	0.566955	0.838411	0.378159	0	17.9912	0.175318	9.19578	1.23839
1.44335	5.29791	0.974154	0	1.73133	3.23468	0	0	19.2598	0.27386	0.688075	6.69173
2.31317	5.02395	3.35617	0.664086	1.31095	0.062253	1.15927	0	13.7819	0	4.88781	4.06309
1.99636	2.24563	11.8085	0.185819	0.219738	0.210009	1.75405	0	13.1257	0.227605	1.39463	1.89463
0	1.23432	2.46211	0.070899	3.56931	0.625869	0.28614	2.2951	9.11509	0.72834	0.212103	0.361534
0	14.7698	26.4117	0	0.293648	5.12472	0.522255	15.9128	0.425212	1.34407	2.70742	8.78589
1.0764	1.42336	6.97466	0.666268	0.263304	0.19324	0	0	0.562121	0	6.04528	0.231663
6.07515	1.94744	8.4068	0.045578	0.064198	0	0.316066	0	2.64678	1.53428	4.60577	0.529906
0.27792	18.3214	6.86884	0.076894	0	0.504848	0.066153	0.840924	0.46531	0.138194	21.3761	0.527772
4.24561	1.73197	10.8017	0.573413	0.246122	0.114036	0.126006	0.383025	22.6902	2.79055	0.384521	0.226979
5.70421	25.5721	0	0.174702	3.61685	0.121538	0	0.82555	2.81129	0.111967	12.0203	0.561563
0.135005	15.5257	12.9581	0	0.378171	0.10133	0.066153	11.5514	26.9991	0	4.85395	0.13056
1.83057	1.79791	3.17721	0.575632	1.1203	2.60586	0	1.19442	1.76811	0.066416	0.559198	0.297698
1.84889	1.13442	1.06183	0.230168	0.087154	2.85786	0.079384	25.7601	0.74986	0.063549	0.221437	0.908065
0.946667	1.52607	0.139141	0.066483	6.50576	0.09335	0.059853	1.86481	1.74891	0.160385	0.727591	0.461775
2.29381	0.849641	0.645622	0.322099	0.240029	4.79455	0.245206	2.77221	1.51461	0	0.198014	3.31719
0.089487	9.51318	1.0499	0.186852	0.129369	0.559754	1.11002	1.27241	11.7769	0.130124	0.254562	0.576812
0	1.13789	0.420172	0.230681	0.227335	0.813443	0.394339	23.8555	11.0551	0.05447	0.389729	6.13396
0.752756	6.80544	0.104631	0	0.267341	0.417763	0.081694	1.19752	30.5146	0	0.516545	2.56687
0.486283	1.25581	0.243308	0.177368	0.289463	6.29173	3.60059	10.8923	12.3707	1.61338	0.660281	0.93793
0.062499	0.574306	5.25446	0.279415	1.43304	0.180022	0.062506	29.2807	22.8896	2.19835	5.13896	1.17149
1.35557	2.00631	0.192072	0.444092	5.20371	0.192335	0.586104	6.93925	11.5998	0.05447	0.68062	0.368501
0.3823	1.09232	13.781	0	1.17815	0.570089	0	2.95184	20.237	0.130124	1.11671	0.431441
4.8425	0.884807	13.2786	0	2.57488	0.159871	3.93888	38.7424	1.75174	0.13315	0	0.412083
2.22558	0.376735	1.00736	0.058439	0.114041	0.653814	0	2.01296	23.319	0.28597	6.16246	0.790213
0.335507	0	5.17094	0.37348	0.218691	0.146019	1.95701	5.35209	23.5301	0.882307	0.579552	0.906609
0.464501	1.83428	3.02754	0.390669	0.39939	0.57322	0.50885	4.10404	3.0029	0.060523	2.14087	2.05064
0.663095	1.2782	13.4612	0.08751	1.06581	0.097655	0.078754	17.7146	1.28504	0.229987	4.39779	14.5761
9.34041	3.90127	15.0164	0.050006	2.17536	0.475111	0	0.235294	33.5266	0.718592	7.05828	1.01589
0.24826	1.50493	14.5467	0.137516	0.800364	0.691706	2.29214	33.9235	41.2515	0.490007	0.957011	0.156991
1.32084	1.47166	17.4256	0.234597	6.01768	0	0.225366	7.71291	2.01873	0.2989	16.9849	0.191988
0	11.741	1.8279	0.184396	0.77374	0.284912	0.242104	1.65114	3.10772	0.09381	0.500739	11.4883
0.532856	0.561059	0.659015	0.209399	4.85564	0.204772	1.08786	1.50802	1.59917	0	17.2176	0.52321
3.38067	32.0547	0.577407	0	0.31432	0.792996	0.068745	22.7772	2.25219	0	0.284958	1.27504
8.78537	37.5056	14.246	0.12814	0.448645	0.113074	1.78387	2.59961	4.89835	0	23.0518	1.08228
0.423031	18.5393	0	0.295737	0.913972	0.047252	0	0.696898	5.78042	0.113344	0.614314	0.912273
3.17775	1.3101	1.27564	0.329256	10.3889	3.17781	0.586894	10.5252	6.43801	1.63819	26.8716	0.866093
4.07801	1.64925	0.995549	0.318786	2.83812	0.174455	0.274103	84.2809	1.59947	0.70372	0.293738	1.05858
1.05913	1.16722	0.302617	0.103137	8.73164	0.113692	0.062768	115.864	1.68662	0.066215	24.2639	0.826743
6.13567	13.4882	0.887482	0.231276	6.4288	0.299534	0.629846	2.50425	25.0255	0	0.304411	0.48282
1.83378	0.330124	1.21387	0.078134	0.407197	1.64872	1.13347	3.74263	1.89415	0	3.49529	1.4569
5.76546	14.667	0.563121	0.318786	0.167708	0.137461	0.447742	5.89537	0.993741	0.10109	0.367022	0.308171
3.18977	2.13603	4.3442	0.224401	8.37842	0.065893	0.162897	0.897672	3.16687	0.245374	0.093993	1.0359
0.254172	18.5108	1.20921	0.395702	0.616967	0.422607	0.104613	37.3256	3.52061	0.061267	0.541328	0.32975
2.42518	1.46279	0.869346	0.265295	4.20411	1.76199	0.743751	57.0622	4.07537	0.119777	0.31738	8.02418
2.32337	1.27531	11.8444	0	0.4031	0	0	14.0623	20.5619	0.173079	20.5326	0.797394
2.8997	0.336084	3.01712	0.113248	1.53694	1.65578	0.155425	5.59419	3.06279	0.052587	4.93794	15.0601
0.389497	19.3807	1.30542	0.222501	0.54839	0	0	38.4708	7.01908	0.306958	0	8.6578
0.075119	12.5965	5.05128	0.121889	0.309409	0	3.50583	2.99532	2.03328	0.04595	0.208926	1.14376
0.197363	4.11314	0.348514	0.090635	1.4519	0.471073	0.08369	37.0328	16.5662	0.059905	0.365735	2.96775
0.163152	18.5879	5.54751	0	4.29107	0.185128	0.064851	88.2687	1.92435	0	0.502467	1.36426
0.190606	2.71224	8.10871	0.394107	0.215685	0.395899	1.08807	2.85491	7.30214	0	0.204139	3.70751
0.302251	0.46458	3.57399	0.308716	0.50837	0.419964	0.125276	1.03078	3.49531	0.233155	0.115798	4.89026
0.074218	3.81563	0.519936	0.162518	0.452252	2.49121	0.325794	209.084	62.7735	0.223624	0.505607	4.29994
0.078124	0.477727	0.819328	0.059186	0.237606	1.46242	0.367639	1.28842	38.258	0	0.466625	0.526694
10.7193	18.4885	0.422299	0.403171	0.567886	0.299608	0.110591	29.7515	27.816	0.320119	0.370056	0.328656
0	8.58433	11.7486	0.173259	0.368918	0.065484	0.404271	75.3814	50.837	0.058204	0.069479	0.986188
0.302343	0.455725	0.640578	0.100805	0.235724	2.71451	0.43698	69.5076	0.774152	0.961878	8.9416	0.830276
1.03284	0.909103	1.31531	0.645783	0	1.85511	0.336107	85.6154	1.88427	0.286423	0.605469	0.371019
0.826776	11.9973	0.792875	0.398495	0.210976	2.56432	0.060771	1.82983	1.35204	1.11453	6.01285	0.131063
1.74931	1.46325	0.151836	0.653658	2.23945	0.497254	2.91994	25.7483	0.814211	0	0.322268	3.62502
0.622801	12.7175	1.0604	0.472524	0.86224	1.17847	0.470755	0.867416	6.6399	0	0.622164	0.641717
7.59192	0.609855	0.279711	0.100805	8.09543	0.566334	0.806911	3.25602	18.6558	0	2.34518	0.867473
0.167662	0.812048	0.413547	0.30294	0.529139	1.30457	0.596078	13.7566	1.24411	0.109387	0.294802	0.648403
0.663842	12.8113	0.625394	0.174046	4.01569	0.883985	0.063809	4.54666	10.1933	0.318189	0.89218	8.08774
0.449638	0.750331	0.996529	0.100805	4.5383	0.29572	0.210267	2.17638	7.66046	0.092198	3.61684	0.58262
0.269625	27.5932	3.86209	0.047252	4.55423	0.367912	0.640545	1.59628	0	0.121889	15.6814	7.92805
5.73381	2.06293	0.815933	0	4.89794	0	0.161043	31.4029	21.8139	0.055215	0	5.05166
1.66877	1.69205	1.62373	0.100805	17.5008	0.294759	0.262183	78.7404	8.98638	0.256435	11.4764	1.03758
0.290969	1.21497	0.317378	0.113406	0.65286	0.413838	3.30971	2.81413	8.31372	0	11.5091	0.779849
3.00576	27.9668	0.480388	0.248863	0.598321	0.089709	2.18319	26.54	21.8931	0.055631	0.455587	3.94452
0.116929	0.708886	0.378375	0.050403	0.555168	0.339795	3.29772	2.24362	21.8948	0.539124	11.1117	4.53864
1.2923	1.23995	3.30091	0.091355	2.21095	0.064078	2.08598	2.48249	1.45731	0	0.546704	6.6632
5.17157	0.346845	1.30633	0.1993	0.620978	2.429	0.051655	3.61185	23.7809	0.367031	17.5314	3.92255
13.7625	0.129045	5.62949	0.063003	5.27054	0.488531	0.051655	0.275662	1.79326	1.8442	0.498108	0.892179
1.23858	0.548139	0.627756	1.00826	0.068401	0.282424	2.46483	0.294039	43.7528	0	0.543667	0.621379
0.548181	1.28254	0.378552	0.047252	0.152687	0.168862	0.206207	3.05201	4.52083	1.60542	86.2884	0.264854
10.4996	30.2924	0.453716	0	0.182281	0.370424	0.739074	20.3848	14.1461	0.479095	0.971918	0
0.287714	1.83163	0.377066	0	5.36457	0.363124	0.06543	20.0617	46.381	0.783202	3.0273	3.76516
0.458653	18.4045	2.72674	0.148058	0.420629	3.23615	0.252199	0.899623	27.9472	0	3.03471	14.4443
0.395174	0.240383	0.395263	0	2.93682	4.07246	0.313983	1.20355	15.5718	0	0	4.64074
0.955624	1.13328	0.889866	0.066895	0.428666	0.364987	4.57679	1.50815	9.72221	0	0	0.239693
5.75005	6.11974	0.370623	0.236262	0.191154	1.88887	0.131724	0.854773	2.73934	0.178145	1.41232	0
0.52205	1.62115	0.543511	0	0.37325	0.314261	0	1.45244	9.02322	0.059382	0	2.37942
0.23108	0.347428	1.54506	0	1.2634	0.302306	0.059225	2.05783	27.2285	0.153142	0	0.444734
18.5293	0.234073	2.01764	0.767243	1.4928	0.494495	1.56576	0.729495	2.03222	2.0446	0.488266	0.358444
8.69472	16.7939	5.05166	0	0.461408	0.230466	0.84513	0.568341	0.162757	1.43919	38.3187	0.563434
8.61012	1.74797	2.29523	0.122266	0.591827	0	0.268198	2.17539	2.79219	0.059531	1.6894	3.17298
6.1486	0.873706	1.19272	0.301352	1.40363	0.708714	4.11292	0	0.748809	1.04813	6.29953	0.484127
8.89946	2.72486	0.158689	0	4.39903	5.67194	0.101926	0	0.641851	0.211334	0	3.02254
0.248361	11.9756	1.24898	0.101291	1.66361	0.334632	0	0	31.1367	0.071437	0	0.710678
2.73851	1.26188	1.68374	0	2.87743	0.418832	4.67333	0	5.8476	0.053578	0	0.697865
1.05402	11.4975	4.14321	0.129445	0.220823	0	1.68002	11.6207	1.16249	0.885269	0	2.55305
0.926752	33.9926	0.942351	0.274782	0.20817	3.15241	2.02496	0	7.35951	0.130967	0	2.74368
2.52057	12.4914	1.48402	0.16676	0.244962	0.464188	0.251014	0	3.95696	0.523868	0	8.25599
1.94389	5.33514	6.1692	0.074116	0.048964	0	0.292065	0	1.14262	0.706244	0	0
0.837372	1.33997	0.577378	1.14402	0	0.73019	5.49202	0	35.0057	0	0	5.13955
0.550101	6.63828	8.45856	0.184363	3.51091	0	10.9991	0	1.13591	0.063499	0	0.805758
8.63905	0.579844	1.27602	0	0.272826	0.745062	0.156069	0	16.4169	0.076046	1.00094	0.854569
8.5113	1.04431	0.749219	0	0.324087	2.89915	0.253504	0	0.554593	2.06962	143.691	3.53271
7.39805	1.44232	5.82311	0.5892	0.869162	0.189207	9.28546	0	0.89369	0	1.53312	0.506264
0.744153	2.58002	0.818168	0.04941	6.63854	1.68454	0.311303	1.46471	1.11235	0.41147	0	0.169805
0.232095	0.435909	9.56704	0.138349	3.02091	0.594021	0.784952	0	1.7831	0.065484	0	0.549346
0.655294	0.615821	1.78614	0.308815	4.74191	0	1.06065	0	2.65197	0	0	2.09398
7.7488	9.12584	1.00319	0.541879	2.90013	3.19705	5.76042	0	29.3326	0.315512	83.5699	0.920992
2.85312	12.4678	2.13093	0.312616	0.329192	0	0.994731	0	10.0823	0.095249	0	0.408893
20.1901	18.4836	0.121092	0.16676	0.765627	0.401851	0.146297	0	1.89892	0.044648	0	0.163808
13.7896	1.22305	11.1509	0.064658	1.71816	0	0.979499	0	19.4467	0	0.781209	1.47489
6.25884	3.1471	0.208298	0.438941	0.70978	2.84619	0.858965	0	0.270505	0.715191	70.0638	0.759671
11.5511	36.9445	3.56861	0	0.514829	2.69177	3.94346	0	12.6537	0	80.6629	4.90635
5.70852	42.5357	1.92114	0.145143	0.132307	1.3018	0	0	3.55195	2.13418	0	17.9124
7.19826	0.397284	1.04405	0	1.27042	2.13915	0.368108	0	2.58369	0.053578	0	0
6.53716	2.46573	0.177453	0	0.701901	3.69595	4.28815	0	6.18142	0.644183	76.4868	8.54523
1.90069	38.6383	1.39599	0.306349	0.151208	1.58577	0.426573	0	1.85039	0.098225	68.3891	0.206584
6.59351	11.9473	0.508409	0.609439	9.71895	0	3.05943	0	1.10366	0.228984	0	8.56068
2.90273	6.40958	0.233532	0.25014	3.25945	0	2.34427	0	3.04623	0.060613	4.31937	1.18492
1.83876	0.823347	9.32731	0.179113	0.260983	0.146483	0.138607	0	2.12245	2.89187	2.14258	2.90893
16.55	19.6134	0.590981	1.02761	0.473518	0	0.219634	0	17.4558	1.3424	47.8994	9.48913
3.28685	41.0594	0.880745	0.058675	0.586711	0.165037	4.27084	0	2.09774	0.602795	157.069	3.54076
0.724384	0.424241	0.93303	0.239773	0.44393	0.340842	0.496959	0	1.69126	1.63563	154.995	4.4272
6.45223	1.76484	1.42874	0.573975	2.64559	0.178513	4.7348	0	1.84784	0	91.1607	4.14611
4.80239	0.269018	0.779987	0.545852	0.60118	0.449962	4.29444	113.352	2.1038	0.119543	57.0048	4.96852
6.42012	5.49793	0.84525	0	0.322522	0.470665	0.289147	0	23.6195	0	2.68314	0.639001
0.395135	21.6657	0.188446	0.611127	0.227783	1.96099	0.266268	0	0.953445	2.30994	0	1.2968
0.97013	0.844165	0.711796	0	2.46453	0.358652	9.01288	0	15.3528	0.461335	66.9867	2.9433
0.620739	1.83627	0.908229	0	0.467083	0	5.39475	0	28.4169	0.998451	1.23336	1.08415
0.662044	1.38469	1.85537	0.770139	0.262433	0.947361	3.5118	0	8.02621	0.10439	0	1.74926
0.647414	0.623196	9.83543	0.385801	0.053553	0.67978	2.57742	0	2.70844	3.79749	6.22953	0.770927
0.550639	14.446	1.60934	0.309315	0.356842	0.132828	4.34489	0	1.39568	0	0	0.368752
0.126127	0.736317	0.180329	0.8398	0.133357	0.354796	0.342714	0	30.9614	0.852797	0.488266	8.1928
4.18764	3.93718	0.135098	0.644382	1.68794	0.295377	0.392641	0	2.29974	2.15328	47.3229	3.55293
0.448595	6.9016	4.94827	0.283958	0.177984	0.34194	0.732077	0	3.67718	0.119944	121.126	1.35411
0.776838	1.15638	0.200099	0.324137	1.76044	0.254276	0.214604	0	2.04706	0.42392	0	3.06054
0	6.19753	0.282327	0.077824	0.946786	0.339155	0.890355	0	3.59213	0.213831	116.978	1.8222
0.354314	0.264856	0.751836	0.273306	0.10343	0.658534	5.20054	0	2.91649	0.264342	6.28478	6.84395
0.411477	7.97668	0.775949	0.625352	2.36222	0.156463	0.380516	0	1.61954	0.173001	54.4256	1.0199
11.3607	0.540762	0.430028	0.14189	1.1046	0.316532	1.2391	0	24.3859	0.188575	0	1.59131
0	1.95166	0.548081	0.540384	0.568716	0.348512	0.643497	0	0.504792	0.058164	1.08248	0.453304
2.04491	1.40148	1.88141	0.493663	4.8964	0.827132	0.417424	0	0.692155	0	0	1.36121
0.116723	37.8112	1.42603	0	0.344319	0.794938	9.26518	4.61488	1.72871	0	0	4.94486
9.99346	7.06433	0.745049	0	0.840139	0.691755	4.16636	4.40373	6.49667	0	0	6.1898
4.08656	53.0791	0.649349	0.152535	0.514674	0.514275	6.13801	8.61173	18.0506	0.050403	43.3274	1.19566
0.416589	0	2.88052	0.165944	0.047252	0.231705	5.06442	0.574556	29.6577	0	0	0.726127
0.518803	1.57691	1.83316	0.11223	1.26385	1.57253	0	0.697002	30.2395	1.67809	0.966792	0.830055
0.565928	7.44095	1.42327	0	0.156341	0.172218	5.27576	0.179494	2.34561	0.427606	0.564312	2.70054
0.130117	1.92048	5.83926	0.073154	0.339865	0.468736	4.30928	0.097654	24.5328	0.047252	122.694	2.29305
0.313784	2.46697	0.287986	0	2.9001	0.145814	0.106262	0.300359	5.62709	0.19216	0.504413	0.345888
0.357914	1.22638	2.95265	0.077824	0.128282	0.118764	1.45927	2.28472	3.03867	2.5808	0	0.597293
12.2426	1.07123	6.0321	0.199229	0.277776	0.185373	0.295601	22.3848	0.851344	2.32812	0.504413	3.53785
2.32073	51.5559	3.43778	0.545187	0.08978	0	0.108137	11.5571	18.5175	0.83041	0.983606	1.04515
9.79269	1.56849	7.46129	0.271901	1.91518	0.090725	0.04688	12.597	0.501656	0.081904	11.6291	2.49414
3.86342	4.93598	1.99336	0.121886	1.70103	0.065632	0.101748	15.0775	0.206159	2.26408	0	5.40419
0.237044	0.354084	0.991624	0	1.62081	0.106262	3.75926	1.07385	7.85965	1.41926	66.1858	0.859947
0.415973	1.50899	0.610782	0.065372	0.107965	0.04688	1.02082	1.17703	0.081379	0	0	0.312382
0.658829	5.97169	0.194018	0.222799	1.33546	0.316478	1.76327	1.26172	0.937379	0.566565	0	5.5103
4.3212	45.1648	0	0.239698	1.56823	1.08216	2.02998	0.500638	0.429031	2.22121	0	5.54286
0.574867	31.0547	1.3346	0.299771	1.30637	1.37609	1.04234	19.9278	3.44564	0.289815	0.488266	0.781512
0.405307	17.2568	0.352938	0.317603	0.138193	0.064591	0.340891	0.385861	11.0974	0.085054	0	9.46886
0.497683	14.7993	0.641248	0.277831	0.504398	0.95673	0.118021	19.404	0.284147	0.258313	0.488266	9.05793
0.556762	26.4394	0.63614	0.362659	0.369301	0.226067	0.901948	0.386105	0.529638	0.86425	3.56759	0.331967
1.07993	2.1756	3.26928	1.06039	0	0.06782	2.20771	5.48601	8.73826	2.34123	1.03078	4.53882
1.72417	2.69678	0.126081	0.348651	0.350783	0.333866	2.92511	0.417463	10.8651	0	0	0.424965
1.5324	20.9619	0.073617	0.046694	1.71235	0.13642	0.336608	0.207418	0.450525	0.242562	0.531667	0.596921
0.358838	41.8026	0	0.472803	0.248008	1.07539	0.993819	1.17742	2.18703	0.301576	0	6.2834
0.730759	4.30054	3.15345	0.07233	0.170158	0.154954	2.64249	13.9647	13.6922	0.642038	83.0361	6.50338
0.670536	27.5481	0.517152	0.465225	3.19348	0.202133	8.06337	0	0.473159	0.154796	157.833	3.87079
10.2248	1.46769	0.26312	1.02595	0.153577	0.820646	0.832037	0.23966	6.35849	0	144.543	5.12564
0.861236	25.6546	0.782886	0.232944	0.316279	0.1421	6.91669	3.67403	6.9959	0.051234	0	0.931459
0	2.41281	0.560266	1.30662	0.14585	0.561325	4.86715	0.240474	0.982474	2.12561	0	0.492362
12.1552	1.66559	2.21153	0.050538	1.98167	0	0.566305	0.21842	12.4907	0	0	0.820395
17.574	6.26881	0.491443	0.525897	0.199024	0.25807	0.543758	0.510019	0.398168	2.53498	0	0.767893
6.84001	18.6762	1.01372	0	2.83228	0	0.6974	7.20719	3.96272	0.336634	0	1.40424
0.3201	2.14152	0.205949	0.095908	0.336521	0.78946	0.531798	0.234371	6.51635	0.268972	0	3.6156
0.614177	2.40719	0.434026	0.156714	0.398049	1.75658	4.41667	0.493618	10.4476	0.899433	0	0.521293
0.796132	0.528963	0.260393	0.300958	1.96631	0.061361	0.332645	0.811493	9.36166	0.519988	2.20168	0.226979
0.706947	0	2.56165	0.863867	3.3486	0.959052	5.16322	0.926751	0.729435	0.05274	256.797	0.892403
1.27749	0.764962	4.85223	0.054247	0.216249	0.726431	5.35321	6.19201	0.9194	0.868696	126.72	0.23385
1.98223	0.758723	4.35314	0.521048	0.460249	0.203461	3.49117	0.572117	0.736954	0.41023	0	0.544681
1.57003	56.5787	3.8698	0.069316	6.08907	0.27774	4.85126	14.3266	0.784448	0.232058	71.6024	0.918037
0.741936	4.74252	0.326699	0.051234	0.733679	4.57647	0.706246	0.246282	0.667217	0.04822	0	0.811267
0.811946	12.6376	0.242227	0.147673	1.84065	0.061182	0.240589	7.37439	7.93895	0	0	0.674075
0.27828	41.7206	0.518521	0.191205	0.091201	0	0.093947	7.70613	7.33477	0.319256	0	0.550064
1.33079	17.3753	0.345064	0.193194	0.320923	0.603567	3.31565	29.2304	0.590443	0.121371	0	0.885956
0.550038	0.976547	0.492469	0.045206	0.136531	0.415534	3.95522	0.267671	9.22636	1.9735	0	0.485594
0.316827	0.275061	0.48362	0.268582	0	1.86782	0.738033	0.714325	1.06456	0.14918	2.66674	0.316556
0.339389	5.65159	2.76576	0.354872	0.061019	0.410841	6.49719	0	10.3636	0.045206	27.5995	0.725605
7.59966	29.8178	2.42658	0.595886	2.08603	0.978245	0.68701	0.214406	0.380665	0.522958	2.23064	2.1025
0.376783	0.336095	0.243068	0.066302	4.58183	0.172134	4.44142	0.219725	0.224777	0.34137	118.706	0.704688
7.6445	22.5298	3.08828	0.156714	0.239656	0.303914	0.23946	0.360257	9.29347	0.063288	0	13.4159
4.88374	2.03765	0.261463	0.102467	1.88584	0.595965	8.66016	1.6355	10.9053	0.284772	1.534	6.10539
13.1227	2.57345	0.514627	0.099044	4.01573	0.672644	7.65368	0.226846	0.497419	1.46921	0	0.788031
0.435331	10.9446	0.743514	0	0.157538	0	9.72481	19.6956	1.08769	2.31819	5.48014	0.832321
7.43147	27.3374	0.283721	0.448957	0.223915	3.1718	8.03738	0.531778	0.821804	1.74961	0	0.821461
1.97041	22.8743	5.72582	0.052899	0.115936	0.440717	8.63252	29.1752	0.481286	0.052499	7.11122	0.565378
9.54725	13.5836	0.489796	0.508176	0.299857	0.97278	5.5855	0.570498	0.703894	0.577481	3.66337	0.337388
2.32292	14.659	8.44081	0.140219	0.285694	0.172164	7.78834	0.688976	7.21975	0	0	2.93555
1.06471	1.37395	2.63858	0.259834	1.03726	0.483201	0.393258	0.917749	11.8535	0	0	0.101215
1.6422	2.3302	0	0.305136	0.057968	5.40224	0.728382	0.435601	0.8134	0.164444	0	0.120002
3.49393	3.76629	2.37541	0.156422	0.263952	0.422801	0.239872	7.07977	0.342222	0	88.3399	1.8611
10.4346	32.0884	0.686105	0.775426	0.249044	0.877589	5.4535	0.335371	7.34597	0.236493	44.803	0.877042
1.78579	38.4311	0.264058	0.064341	0.4671	0.094733	1.17343	0.225499	1.37642	0.095733	1.81864	0.158268
0	2.10774	1.09425	0.425901	4.5911	0.265913	6.30482	0	0.247031	0.086468	0.68358	0.199217
0.326746	2.67163	0.333485	0.349655	1.21921	0.227504	9.35049	0.690098	1.71404	0.148231	61.8366	0.262625
1.10797	2.4242	0.386577	0.072032	0.341285	0.672027	1.65487	0.999769	0.826132	0.094189	0	4.83334
10.4858	11.1542	0	0	1.23459	0.151716	0.552375	0.742238	0.708004	0.126614	129.096	0.733038
3.23939	13.7396	0.528245	1.00003	0.056703	0.066153	4.27686	0.316852	6.19641	0.052499	1.05791	0.431878
1.21594	28.7524	1.15154	0.673055	2.25371	1.14242	7.16059	18.1046	6.14235	1.02342	17.5223	0.418088
6.546	43.4867	0.122982	0	0.047252	1.10152	1.40028	0.308105	0.919001	0.474387	63.0016	0.522051
7.7716	1.37966	0.072128	0.297012	9.22551	0.630748	10.505	0.18577	0.478095	0.716668	0.520817	0.610617
1.03586	15.9244	0	0.534554	4.84048	0.173849	8.29844	0.264458	17.3417	0.170667	0	0.46799
12.0151	34.3821	1.11986	0.294808	0.688612	1.52504	1.36693	0.360172	9.50415	0.423077	5.12679	1.19352
6.68731	50.9639	2.06012	0.243675	1.07587	0.154495	0.100805	0.876173	3.29897	0.114262	128.36	0.143592
0.387221	29.3647	0.386493	0.159294	0.213161	0.20476	3.4869	10.6054	0.923784	0.060798	0	1.19206
0.709067	30.6292	0.867276	0.38084	0.375326	0.21072	3.7075	0.226259	3.16848	0	0	1.30856
13.8273	19.0449	0.236849	0.058204	5.31523	2.57308	1.93387	0.100198	0.132307	0.105659	9.68438	1.27318
2.17572	2.80818	0.151542	0.04595	0.379132	0.472071	0.839666	8.10162	0.631934	0	0.576618	0.670952
5.91752	2.96278	0.600456	0.381279	0.162968	0.066153	9.85448	0.14802	6.22069	0.88491	1.59175	0.939307
0.189137	4.32723	0.211204	0.215345	0.306881	0.66746	0.601943	0.28802	0.484315	2.47831	5.83175	0.218783
3.39962	9.91825	0.068385	0.613316	0.066485	0.516626	5.51389	0.546868	0.200485	0.240916	104.507	2.49621
3.40094	49.0925	1.03506	0.204277	1.55333	1.24695	8.1148	0	0.324063	0	0.494776	4.95007
0.548498	4.46253	0.410332	0.134787	0.065426	0.209823	1.80943	19.5419	4.02811	1.25172	5.46943	1.27846
18.7452	4.40047	0.185859	0.730902	0.097192	0.382448	5.30206	3.35392	0.539569	0.427925	23.852	0.336975
2.57923	26.0158	0.432313	0.330244	0.672559	0	6.29788	0.490257	1.05348	0.28411	8.46266	2.69205
1.89141	22.3994	0.392115	0.643942	1.88965	0.097655	0.090068	7.9514	0.32842	1.53989	1.04163	0.633442
0.99628	49.8074	2.9576	0.481043	4.65169	0.050403	7.84654	8.33643	8.32575	0.683878	1.09672	0.286063
1.85628	2.57444	0	0.166959	0.318166	1.7249	0.295305	0.288286	0.829471	0.121982	69.5991	1.85851
0.70766	6.33773	0.406617	1.16628	0.056703	0.096305	0.851746	6.09267	0.868312	0.78439	20.4695	1.09871
0	2.13099	0.135982	0.311866	0.047252	0.116556	1.16802	0.412296	5.45802	0.294918	0.42214	0.246711
0	2.2116	0.256003	0	0.320402	0.374318	3.43183	0.507021	1.37143	0.074973	52.2804	0.239038
22.8591	21.0829	0.279138	0.241811	0.135886	0	5.30756	2.12858	0.314969	0.107056	0.395612	0.116352
7.51541	1.56834	0.690657	0.226812	5.28	0.442306	1.61048	0.390074	1.58604	0.080292	23.2182	0.451795
3.61569	2.37127	0.691149	0.398938	2.46733	0.450338	1.49928	0.336274	0.984976	0.092645	0.381483	2.11167
2.01697	22.5052	1.14764	0.122856	1.50996	1.13919	2.78818	0.152813	0.66533	0.058675	0	0.191407
23.8811	3.43439	0.145649	0.053553	2.76902	1.30927	6.49487	0.093899	9.12627	0.137937	0.726634	0.895218
8.78945	14.4444	0.366764	0.563049	2.01628	0.081904	0.70058	8.42546	6.14466	0.516125	1.84296	0.859961
4.35702	3.19667	2.30923	0.159383	0.261769	0.716314	0.712235	12.4123	1.57313	0.722545	0	0.907797
10.9893	2.94514	0	0	0.115117	1.12916	0.311014	6.22669	7.34979	0.355747	0	0.355586
44.7512	29.8498	0.86502	0.126006	1.13132	1.38061	0.166249	0	7.17922	0.253228	0	0.526
6.1791	1.24925	0.494431	0.930394	3.65875	3.41875	0.756517	0.45737	1.13699	0.151319	0	2.28189
27.1439	20.2344	0.083348	0.817003	2.02177	2.93172	1.25422	0.344922	0.471385	0.078124	11.3382	1.97943
11.81	20.4393	0.631082	1.17534	0.674558	0.255354	1.41768	8.71503	0.914415	0.743501	0	0.420944
3.01346	1.92053	1.99828	0.425623	0.424329	0.454738	0.531285	0.122694	6.28923	0.061848	0	0.136542
0.641172	53.8721	0.477884	0.381217	0.165297	0.864103	3.16084	5.69474	7.621	0.254717	44.3734	0.308505
11.0877	0	0.425692	0.416712	0.073793	0.682288	0.174671	0.060095	1.22773	0.052083	31.9569	0.645871
3.50795	30.0826	0.063003	0.069304	0.050179	2.03158	0.770498	9.45291	0.455153	0.074869	11.5998	0.364235
0.526981	19.3052	0.547622	0.398936	0	0.863349	0.87001	0.690224	0.753993	0.620054	0	0.752131
0.57688	19.9697	0	0.226024	0.067654	0.565581	0.876771	0.315709	8.05538	0.375565	0	0.354905
0.772812	0	0.163092	0.62942	1.88296	0.05119	2.13141	0.190652	0.806554	0	0.271178	0.167611
18.763	1.33839	0.249418	0.472974	0.316743	0.541444	0.069847	9.1278	4.99312	0	3.62879	0.699304
3.28233	0.691693	0.217204	0.15989	3.05914	0.247654	0.167633	0.72114	3.65808	0.834338	1.07646	0.173631
0.991245	0.907889	0.158377	0.493814	0.291483	0.142457	1.02563	0.900153	2.87749	0	1.4257	0.699086
1.52031	58.0833	0.084206	0.529831	0.225807	0.163808	5.52958	5.38662	0.851227	0.723054	2.70649	3.78056
0.843495	0.428051	0.2006	0.206148	2.22279	0.071329	4.95102	8.05311	6.4233	0.601739	0.533484	0.299513
1.0114	13.596	1.9574	0.070564	0.169913	0.072454	0.881229	0.500491	0.788978	0.433177	0.897881	1.78374
2.57784	0.848177	0.524582	0.3801	0.084281	0.273643	1.11063	0.063688	0.567858	0.784653	49.5798	1.31399
6.15821	43.2492	2.47998	0.366776	0.307866	0	0.170798	5.32295	5.16639	0.448806	0.917102	0.904251
2.27992	8.60216	2.05601	0.060903	0.067394	0.455922	0.413936	0.392694	1.45538	0	42.99	2.18023
0.834109	2.90687	1.3619	0.31088	1.1701	0.209248	0.116184	0.171333	4.54429	0.124456	50.5495	0.056256
0	9.35735	0.457766	0.168955	2.62112	0.213938	1.33079	0.12313	4.68274	0.117186	0	0.316248
1.94402	0.428708	3.37602	0.13635	3.33289	1.82077	0.949222	0.563588	0.233657	0.547342	21.8015	0.882142
0	29.0619	3.15454	0.566505	1.46098	0.290947	3.5505	14.0493	3.42378	0.784479	0.567844	2.0306
0.291813	0.975354	4.98439	0.472468	0.195975	0.221161	3.63392	6.55206	0.738214	0.426411	0.592439	1.10516
0	0.750863	0	0.24093	1.97684	0.22324	0.252191	13.2547	0.231245	0.149309	0	0.203499
0.441693	2.81648	0.100409	0	0.311887	0.046508	2.19523	17.4141	8.9794	0.501676	0.539814	0.062507
2.80322	0.575976	3.09152	0.139314	0	0.176731	1.83247	0.607501	0.502932	0.604251	10.7103	0.513147
1.56455	22.3214	1.91166	0.861204	0.128822	1.8151	1.09874	9.94592	0.854272	0.894506	1.57624	0.561392
0.197437	0.929112	3.36401	0.155617	0.309516	0	0.711087	6.24742	0.590096	0.180403	89.4032	0.275282
0.38956	14.7701	2.69374	0.044462	0.756011	0.261262	1.28519	0.598977	3.4723	2.55215	0.907153	0.118764
1.02449	2.25344	2.07192	0	0.365079	0.713407	2.66914	14.5938	0.584277	0	0.288314	0.195743
1.85786	11.6433	0.23282	0.062247	1.08668	0	0.083563	0.519622	0.399106	0.210919	0	0.410072
3.03999	2.5321	0.60626	0.047426	4.58083	1.10372	0.273074	0.309059	4.16632	0.125535	2.35141	0.165372
10.9036	2.08458	0.426474	0.893664	0.228093	0	0.254003	0.522782	0	1.58769	0	1.82221
0.926229	0.861411	0.102295	0.29303	0.308315	0.124022	0.208995	0.21081	0.943423	0.277971	35.1248	0.275936
1.24619	13.9523	0.142776	1.10313	0.327586	0.505191	1.94343	13.6744	4.78008	0.90862	17.9041	0
20.178	1.91027	0.654099	0	0.456112	0.178669	0.310617	7.85841	0.452664	0.230306	169.903	0.406539
1.03951	0.599632	2.12138	0.257714	0.271646	0.086815	1.04909	1.92734	0.59685	0.074723	1.55011	0.173673
15.2345	3.45572	1.63843	0.2727	0.248863	0.573131	2.53847	0.698338	0.884492	1.09762	79.0474	1.63317
9.79925	9.14932	0.14303	0.04688	0.360103	0	0.311043	2.2075	0.367009	0.650093	0	0.231723
1.25824	13.8063	0.197642	0.12814	2.12763	0.471487	0.067784	6.29645	0.741905	0.482713	0.781977	0.18526
0.350874	1.70852	0.185716	0	2.22546	0.401832	0.087763	1.20065	0.272343	0.233137	101.688	0.470774
17.89	0.28683	0.377884	0.081259	0.175796	0.05581	1.37531	1.91195	0.519537	0.192823	0	0.387736
0.977084	3.37585	0.079574	0.337903	1.47145	1.60601	0.772127	0.204772	0.987537	0.125535	164.742	0.109387
0.288859	2.22447	0.385167	0.159393	0.305566	0.105419	7.38736	9.20882	0.525827	0.044834	0	1.19628
12.3681	0.333031	0.070876	0.112513	0.558126	0.062011	0.920152	17.1023	0.53689	2.33516	181.466	0.063794
1.81606	1.0814	0.156888	0	0.148058	0	3.76749	1.0147	0.624348	0.499152	0	5.49839
0.227928	40.2272	4.40031	0.451614	0.179717	0.062011	0.868531	59.6265	0.829073	0.454626	49.0583	1.44738
1.16964	10.5042	1.11744	0	0.053553	0.823009	0.540638	47.3306	1.13312	0	1.68589	0.444246
4.66847	39.0562	0.633991	1.13175	0.094235	0.127123	0.102546	4.10328	1.47779	1.29836	0.422004	0.382283
0.508124	17.2081	0.549518	0.068758	1.5256	0.073213	0.240766	0.470123	0.907898	0.86145	0.225655	0.056921
0.975428	0.568662	0.344526	0.050006	0.343668	0.11007	8.53787	1.02989	0.348137	0.156231	19.2367	2.68924
12.3768	2.02521	0	0.13439	0	0.335197	0	0.588907	3.86236	0.979681	0.282639	4.5971
16.0811	7.80477	0.729464	0	1.5429	0.528159	3.80546	0.566582	2.47947	0.205244	0.946318	2.84131
0.570311	0.846567	0.61779	0.409343	0.066153	0.065112	2.82823	1.73478	3.83889	1.25	0.575078	0.231126
0.816888	13.3885	0.839943	0.259405	1.4301	0.118244	3.77533	0	1.24869	0.349221	1.61116	1.7489
1.40935	63.2663	0.245795	0.420522	3.93968	1.33991	1.23755	31.2451	0.938275	0.062288	0.341193	2.47066
17.913	0.533676	0.311993	0.634596	0.564409	0.30415	1.75828	0.864431	0.850421	0.067394	0.311263	3.00492
12.3776	0	0.21023	1.5332	0.235183	1.08882	0.672299	5.83513	0.858522	0.702605	2.93876	0.16363
1.70191	0.683085	1.2126	0.314247	0.539489	0.159678	4.85502	0.130207	1.93825	0.104154	55.8451	1.863
1.68137	15.7315	0.156888	0	0.16999	0.155028	5.6486	0.138345	2.32031	0.277998	22.3154	0.546991
0.443056	1.21774	0.243413	1.84282	0.876312	0.283104	0.153003	1.45298	6.51043	0	0.914958	1.97497
1.16808	20.2658	2.43588	0.438459	0.371759	1.03216	0.396183	1.95013	0.157856	0.06433	3.71345	6.01985
0.294129	0.200044	0.430732	1.18295	0.364625	0.803432	1.42647	8.62935	0.106998	0.506599	0.347992	0.681236
0.2174	0	2.9192	0.519766	0.640522	0.324773	4.34425	14.9189	0.583615	0.07352	1.83253	0.591231
0.275179	1.33591	2.90833	0.204413	1.46148	0.660551	0.177103	0.417429	0.664162	0.099559	52.313	3.20028
1.29563	0.53995	0.500266	1.00402	0.476541	0.699518	4.19365	1.19967	1.07264	0.131724	19.946	0.492233
8.88527	2.37334	3.18487	0.319913	2.4438	0.046508	0.219271	0.63353	0.499824	0	36.6526	0.333934
0.546018	6.42034	0.807192	0.96576	0	0.814607	0	3.95659	0.883646	0	1.94771	1.86726
2.29997	0.800644	0.507884	0.632318	0.765524	0.146351	0.168248	0.772884	13.1127	0.104154	48.4677	3.46124
8.99543	13.8504	0.393314	0.191556	0	0.267555	0.210727	0.39894	0.868879	0.070457	0.471998	0.224453
1.49227	16.7442	0.058278	0.535991	0	0.824408	0.064938	0.467697	4.00899	0	0.312292	0.857832
6.64661	1.37842	0.126249	0.201958	1.21447	0.062011	0.088552	0	3.935	0.069144	19.2949	1.3078
0.344784	0	0	0.282858	0.293967	0.483053	1.29737	22.9183	6.48034	0.140914	5.78411	0.18701
23.5638	0.122874	3.72748	0.344456	2.75582	0.618031	0.617531	1.17254	0.906991	0.20555	3.79219	1.19964
5.43078	0.104631	3.26243	0.143419	0.050642	0.541351	3.00172	6.08939	5.27705	0.061486	1.08099	0.083968
0.587888	0	0.298918	0.383399	0.146207	1.01763	3.54386	0.262528	0.575159	0	1.89716	2.94391
0.407221	1.15908	0	0.222446	1.23891	1.36611	1.46094	0.217954	0.881408	0.08271	8.72951	3.72411
1.5615	1.19591	0	0.114911	0.10331	0.281102	0.074413	0	3.11955	2.11945	10.2983	0.122664
0.478977	1.46323	0.571521	0.315088	0.116731	0	0.095249	0.38221	2.31937	0.078754	2.66048	2.86121
1.05209	14.9604	0.081429	0.449384	0.168069	0.541046	0.10733	1.03081	4.90944	0	0.534411	0.534256
0	2.8083	0.219925	0.653737	1.78016	0.049609	2.88182	1.07498	1.1303	1.73398	3.48508	1.95583
1.25472	0.571962	1.99072	0.181225	0	0.325558	0.061231	14.962	1.41427	1.06349	0	0.495032
7.21688	2.44505	1.53227	0.046831	0.831625	0.102318	0	0.656824	0.495506	0.770118	0.708359	2.37845
0.179616	0.643174	0.232753	0.18282	0.300599	0.119235	0.120698	6.44888	1.24497	0.082101	0.706377	0.232211
0	1.83979	0.891935	0.136199	0.097233	1.15786	3.13504	0.677208	4.89466	0	7.50647	0.178961
7.04208	1.68732	5.21385	0.195453	1.32454	0.887946	0.101202	22.0232	4.03256	0.059853	0.851879	5.46933
13.0782	13.6288	0.450058	0.093662	1.29412	0.538224	1.53004	0.144708	5.14427	0	17.3797	1.62098
1.15878	0.93321	0.730802	1.24501	0.432436	0.970324	0.044648	16.8901	1.61394	0	12.4914	0.136891
4.55156	4.30038	2.24196	0.33562	0.057732	0	1.69237	20.0403	0.326968	2.12916	14.3077	2.09265
7.43604	64.8466	0.54384	1.73657	0.325124	0.370315	3.58137	0.497375	7.41648	0.488275	1.56683	1.32332
0.710226	2.34576	0.146482	0.498169	2.84325	0.18199	1.76375	1.35855	1.74607	0.933402	0.131254	2.14787
0.186431	0.974172	0.388987	0.781742	0.261315	0.75797	0.052833	1.3277	1.72333	0	0	3.1764
0.549808	1.14356	0.139824	0.164714	1.27351	0	1.92595	0.850004	3.47521	0.183473	0.76558	5.67162
1.12475	1.11976	2.50741	0.112426	0.319891	0.047066	0.134455	0.673392	4.81156	0	0.538061	0.322086
1.92548	1.79546	1.6818	0.045578	0.127619	2.01741	0.135896	0.129556	4.26512	0.42995	0.247811	0.686111
0.433327	3.02811	0.378826	1.98917	0.18839	0.172577	0.053392	0.554398	10.6847	0	0.581902	0.362337
0.305724	0.646224	0.299599	0.109388	4.3902	0.342016	1.40125	0.104166	0.203018	0.229962	0.868074	0.883632
0.75245	35.1921	2.12014	0.314388	0.130124	0.117823	0.229894	16.8434	0.715873	0.313399	0.425566	0.964772
2.18281	1.10603	1.5299	0.109735	1.50761	0.15375	0.293523	16.1582	0.399161	0.338632	0.962714	5.42792
4.35038	2.2322	1.25892	0.060771	0.411899	0.147475	0.247179	0.24479	0.780985	0.968251	0.157002	4.70376
0.086029	0.933024	0.169085	0	0.233349	0.176327	1.3188	4.47457	0.204164	0.053553	0.143599	0.713257
0.632353	13.9969	1.05158	0	0.218134	0.195355	2.0599	8.54501	0.509739	1.02873	0.335065	1.49345
2.18834	5.30757	2.61442	0.106349	0.169051	1.1934	2.4331	5.5596	0.595441	2.2288	0.374042	2.03715
0.347771	6.92687	0.648934	0.054694	0.198786	0.104278	0.516552		0.790684	0.426485	0.88763	0.108963
0.495873	5.35229	1.95681	0.235993	0.56632	0	2.80855		0.390089		15.2142	6.33706
4.66383	1.46465		1.40131	0.157359	0.316077	1.33306		0.547109		0.313525	1.06282
0	0.574254		0.048617	0.060523	0	0.097233		0.714846		0.186427	1.18178
0.249675	7.51556		0.667966	0.21817	0.277953	3.86429		1.05372		22.9891	5.7912
			0.768519	0.09835	1.02605	0.314586		3.25958		0.332938	0.194328
			0.420694	2.03304	1.08481	3.28779		1.07496		40.1929	0.05929
			1.07559	2.07856	0.434634	3.3511		1.33258		0.793473	0.065729
			0.079002	0.172777	0	0.306476		1.54947		1.3531	3.36141
			0.842483	0.522242	0.251021	3.36932		3.30082		28.4514	0.068591
			0.29266	2.3515	0.091299	0.068063		8.02357		22.5213
			0.9604	0.132627	0.320551	0.331138		0.681048		20.3318
			0.199492	0.084732	0.118921			0.191014		4.05411
			0.060771	1.04688	1.06703			0.604007		18.7959
			1.29305	1.23397	0.494482			0.323611		4.18317
			0.299407	0.112126	0			0.553081		0.89558
			0	0.772574	0.230872			0.675781		1.26951
			0.80297	1.59245	0.551881			0.496269		0
			0.222826	0.07061	0.895431			2.12542		12.7005
			0.198721	0.542	0.354436			0.507325		0.143599
			0.06624	0.934876	1.37126					2.81232
			0.154054	1.87434	0.361116					6.69087
			1.09167	0.062448	0					0.535573
			0.846128	0.213343	0.279502					0.536459
			1.32629	0.20608	0					3.89308
			1.05148		1.4328					0.16833
			0.161043		0.296988					14.2701
			0.100532		0					3.56916
			0.196897		0.772927					0.349832
			0.823969		0.52236					0.155566
			0.050006		0					0.51917
			0.053131		0					4.89022
			0.121889		0.468557
			0.437259		0.191403
			0.214827		0.454255
			0.075009		0
			0.118111		0.138061
			0.116224		0.128648
			0.267025		0.047066
			0.079045
			0.487555
			0.710939
			0.789563
			0
			0.40859
			0.678129
			0.156268
			0
			0.179317
			0.241694
			0.185959
			0.109387
			0.056256
			0.146892
			0.2219
			0.466859
			0.996554
			0.063809
			0.193743
			0.240788
			0.121542
			0.155834
			0.054694
			0.711104
			1.28467
			0.154966
			0.14585
			0.141123
			0.048617
			0.191888
			0.302335
			0.342888
			0.101714
			0.67731
			0.045206
			0
			0.821065
			0.286305
			0.843888
			0.108494
			0
			0.223016
			0.04822
			0.054247
			0.156714
			0
			0
			0.093426
			0.189805
			0.364498
			0.863603
			0.099453
			0.04822
			0.314333
			0.058147
			0.045206
			0.32247
			0.685325
			0
			1.26292
			0.839108
			0
			0.161861
			0.819179
			0.22577
			0.053808
			0.0539
			0.064215
			0
			0.054917
			0
			0.09763
			0.537986
			0.501453
			0
			0.189159
			0.300518
			0.31817
			0.118987
			0
			0.20204
			0.7084
			0.209752
			0.445002
			0.374069
			0.08763
			0.051866
			0.109834
			0.094579
			0.942742
			0.192111
			0.118987
			0.35391
			0.045764
			0.753583
			0.220123
			0
			0.505452
			0.381762
			0.177674
			0.106451
			0
			0.162357
			0.340031
			0.107217
			0.211854
			0.301816
			0
			0
			0
			0.122534
			0.186433
			0.220803
			0.174481
			0
			0.08338
			0.067939
			0.095733
			0.050954
			0.10985
			0.496955
			0
			0
			0.391172
			0.382456
			0.250795
			0.064851
			0.064851
			0.261695
			0
			0.16676
			0.234313
			0.065314
			0.111173
			0
			0.782089
			0.273369
			0.063288
			0.744393
			0.105481
			0.747406
			0
			0.07233
			0.474663
			0
			0.144659
			0.223016
			0.367927
			0.254158
			0
			0.058014
			1.13149
			0.382109
			0.575802
			0
			0.174797
			0.057261
			0
			0.168769
			0
			0
			0.04822
			0.087398
			0.41903
			0.382744
			0
			0.240318
			0.113015
			1.12356
			0
			0.045206
			0.412882
			0.369059
			1.21276
			0.176167
			0
			0.213975
			0
			0
			0.066733
			0.141646
			0.051234
			0.102467
			0.398719
			0.793831
			0.09644
			0.940114
			0.105481
			0.455002
			0
			0.143655
			0.273955
			0.09644
			0
			0.242606
			0.316442
			0.774839
			0
			0.128084
			0.615819
			0.057261
			0.093426
			0.081371
			0
			0.204934
			0
			0.156714
			0.231723
			0.733845
			0.053801
			0.101624
			0.346716
			0.08369
			0.081423
			0
			0.324456
			0.377474
			0.164391
			0
			0.057587
			0
			0.279465
			0.055295
			0.762846
			0.270695
			0
			0
			0.243598
			0.044834
			0.121667
			0.127306
			0.416047
			0.573474
			0
			0.501042
			0.152436
			0.089668
			0.168171
			0
			0.562331
			0.246487
			0.439373
			0.433563
			0.413737
			0.204283
			0.091119
			0.4153
			0
			0.058052
			0.553492
			0.492295
			0.102876
			0.114634
			0.761195
			0.436735
			0.146966
			0.590804
			0.279794
			0.330535
			0
			0
			0.198634
			0.163709
			0.324442
			0.452433
			0
			0.255982
			0
			0.08471
			0.914768
			0.642364
			0.065484
			0.14585
			0.053578
			0.098225
			0.228201
			0
			0.396472
			0
			0.484877
			0.454107
			0
			0.136176
			0.405503
			0
			0
			0.508288
			0.057497
			0.045392
			0
			0.202751
			0.169464
			0
			0
			0.114993
			0.343556
			0
			0.23766
			0
			0.063549
			0
			0.090784
			0.114993
			0.190647
			0.202751
			0
			0.261365
			0.069601
			0.130124
			0.195186
			0.284255
			0.262518
			0.045392
			0.290942
			0.110454
			0.105381
			0.081795
			0.107428
			0.266678
			0.341472
			0.199725
			0.279465
			0.131679
			0
			0.184185
			0
			0.25929
			0.115074
			0
			0
			0.053801
			0
			0.095646
			0.375713
			0.047823
			0.193922
			0.054299
			0.182065
			0.05679
			0.050812
			0
			0
			0.284087
			0.074103
			0.48576
			0.103744
			0.243849
			0.180635
			0.314568
			0
			0.260843
			0.05039
			0.117083
			0.082996
			0.181509
			0.570652
			0.222309
			0.044462
			0.074103
			0.047426
			0.265501
			0
			0
			0.065211
			0
			0.088924
			0
			0.059283
			0.46445
			0.065211
			0.177848
			0.077067
			0.096334
			0
			0.08596
			0
			0.40262
			0
			0.247505
			0.210089
			0.146724
			0
			0.062247
			0.19108
			0.047426
			0.092629
			0.234193
			0.50063
			0.113344
			0.079647
			0
			0.41202
			0.05514
			0.475486
			0.275701
			0
			0
			0.115641
			0.487072
			0
			0.314912
			0.093432
			0.104154
			0.079647
			0.106196
			0.052077
			0.061267
			0
			0.274169
			0.567932
			0.146083
			0.28883
			0.143343
			0.33089
			0
			0.131724
			0.555262
			0.077712
			0.245092
			0.095646
			0
			0.044834
			0
			0.301882
			0.460296
			0.05679
			0.092657
			0.249875
			0.122546
			0
			0.081021
			0.11684
			0.327288
			0.526297
			0.125535
			0.1169
			0
			0.107788
			0.152436
			0.33476
			0.294015
			0.292915
			0
			0.305525
			0
			0.047823
			0
			0.303377
			0.080701
			0
			0.077137
			0
			0.295904
			0.098635
[truncated: 5 more rows]

## Sheet: Fig. 6e-f
Fig. 6e Colony survival assay
Parpi conc.	WT siCTRL				WT siKDM3				G9aKO siCTRL				G9aKO siKDM3
0	100	100	100		100	100	100		100	100	100		100	100	100
2	85.0107	98.2222	90.4656		85	85.4875	83.0769		87.6	86.5306	87.2917		92.2509	103.809	93.578
4	87.3662	91.5556	88.4701		87.9545	87.7551	77.3626		70.8	72.449	74.7917		83.7638	88.9524	88.8073
6	74.3041	73.7778	71.6186		74.3182	75.737	70.989		60.4	63.6735	61.6667		76.3838	83.0476	80.1835
8	66.167	70	66.9623		70.4545	63.9456	66.8132		53.8	55.9184	54.5833		68.2657	75.0476	68.0734
10	50.3212	53.5556	55.2106		56.8182	54.8753	56.4835		41.4	39.5918	36.0417		54.059	52	58.5321
Fig. 6f Colony survival assay
Cisplatin conc.	WT siCTRL				WT siKDM3				G9aKO siCTRL				G9aKO siKDM3
0	100	100	100		100	100	100		100	100	100		100	100	100
1	107.682	93.4357	101.816		104.895	102.797	97.7622		93.75	92.8427	97.0766		95.8084	100	95.509
2	87.9888	85.8939	89.6648		83.0769	92.3077	87.2727		79.2339	76.8145	78.629		88.3234	88.9222	87.4252
3	76.257	79.6089	77.933		85.1748	77.6224	80.979		66.2298	65.9274	57.1371		75.7485	79.9401	77.8443
4	63.6872	66.6201	63.2682		72.1678	73.8461	66.2937		45.3427	52.3186	53.5282		64.9701	63.1737	68.2635
5	48.1844	47.7654	49.8603		57.0629	55.3846	60		41.4314	36.2903	40.5242		53.5928	49.4012	51.7964
