# Supplementary material for: Dynamic de novo heterochromatin assembly and disassembly at replication forks ensures fork stability
Source: Nat Cell Biol. 2023 Jul 6;25(7):1017–32. doi: 10.1038/s41556-023-01167-z (PMC10344782; doi:10.1038/s41556-023-01167-z)
Supplement: Source Data Extended Data Fig./Table 1 — Statistical source data. [file 41556_2023_1167_MOESM13_ESM.xlsx]

## Sheet: Extended Data Fig. 1a
Extended Data Fig. 1a
Ovarian cancer cell line name	H3K9me1K14ac0	H3K9me2K14ac0	H3K9me3K14ac0
OV56_OVARY	0.005454	0.207774	0.242658
JHOS4_OVARY	0.462632	-0.0486	0.063261
RMUGS_OVARY	0.015823	-0.50775	0.381001
COV318_OVARY	-0.1055	-0.20883	-0.25528
JHOM1_OVARY	1.04211	-1.22189	1.29788
JHOC5_OVARY	0.263928	0.266102	0.734095
OVK18_OVARY	0.036995	0.153199	0.414288
SNU119_OVARY	-0.02226	0.175515	1.02904
JHOM2B_OVARY	0.673002	0.924475	0.305784
OV90_OVARY	0.600121	0.338261	0.253959
OVTOKO_OVARY	-0.06747	-0.03373	0.248683
OVCAR4_OVARY	0.095429	-0.22564	0.390049
NIHOVCAR3_OVARY	0.353948	0.473203	0.175457
COV362_OVARY	0.205165	0.55275	0.345909
COV434_OVARY	0.259903	0.65074	-0.22748
COV644_OVARY	0.15461	0.555139	0.121165
OV7_OVARY	-0.22811	0.060224	0.349282
OAW42_OVARY	0.410886	0.116628	0.116039
OAW28_OVARY	0.087701	0.170669	-0.12586
OVCAR8_OVARY	0.032184	-0.19224	-0.51613
OVMANA_OVARY	-0.07739	-0.21937	-0.1561
59M_OVARY	0.470432	0.325741	0.1209
KURAMOCHI_OVARY	0.444983	0.47709	0.515987
SNU840_OVARY	-0.24226	-0.13567	0.346293
SNU8_OVARY	-0.09438	-0.29013	0.36197
JHOS2_OVARY	0.276561	0.081958	-0.04963
OC314_OVARY	-0.01808	0.275811	0.5853
CAOV3_OVARY	-0.13466	-0.21799	-0.20179
MCAS_OVARY	0.033832	0.014293	0.18195
COLO704_OVARY	0.273702	0.661733
EFO27_OVARY	0.468048	0.322388	-0.01643
A2780_OVARY	0.359836	0.08294	-0.49388
IGROV1_OVARY	0.248739	-0.1444	-0.4652
TOV21G_OVARY	0.079549	-0.25457	-0.32309
OVSAHO_OVARY	-0.13128	0.031839	0.164336
FUOV1_OVARY	0.139642	0.373312	0.236534
HEYA8_OVARY	0.036786	0.01044	0.705783
TYKNU_OVARY	0.066119	0.67138	-0.25812
OVISE_OVARY	0.458288	-0.20542	-0.14473
OVKATE_OVARY	-0.01107	0.216834	0.317911
TOV112D_OVARY	0.006606	0.164686	0.26027
EFO21_OVARY	0.571913	0.389451	0.978534
RMGI_OVARY	0.251588	0.127603	0.31197

## Sheet: Extended Data Fig. 1b
	Rep1		Rep2		Rep3
	BrdU+	BrdU+	BrdU+	BrdU-	BrdU-	BrdU-
0	35.8	38.9	38.3	0.47	1.53	0.74
1-hu	19.4	27.8	33.1	0.25	0.43	0.61
2-hu	4.79	8.26	10.2	0.52	0.8	0.46
6-hu	2.14	3.72	3.12	0.41	0.37	0.64
1+hu	63.6	74.8	82	1.23	1.41	1
2+hu	47.9	51.2	59	12.1	12.8	11.9
6+hu	17.2	7.29	8.5	32.6	22.3	16.6

## Sheet: Extended Data Fig. 1e
	Rep1	Rep2	Rep3
0	2.11	1.17	1.74
+HU1day	0.1	0.1	0.18
+HU2days	0.05	0.13	0.14
-HU1day	1.59	1.54	1.21
-HU2days	0.47	0.43	0.5

## Sheet: Extended Data Fig. 1f
Relative PTM abundance for proliferating, quiescent and HU-treated cells.
	H3K27					H3K36					H3K79				H4K20
Sample*	me1	me2	me3	ac	un	me1	me2	me3	ac	un	me1	me2	me3	un	me1	me2	me3	un
Proliferating_1	0.22041	0.300211	0.0872138	0.0166932	0.375381	0.069479	0.356331	0.000983721	0.00237196	0.570743	0.106475	0.0102763	0.000196768	0.883052	0.250987	0.590561	0.00431934	0.154132
Proliferating_2	0.224498	0.296451	0.0824445	0.023063	0.373348	0.039022	0.495744	0.00136952	0.00497156	0.458696	0.106641	0.0103549	0.000583967	0.88242	0.256264	0.550035	0.00323194	0.190469
Proliferating_3	0.198165	0.292457	0.0682192	0.0213179	0.419803	0.0305633	0.549487	0.00121916	0.00286756	0.415826	0.107865	0.0108102	0.000605949	0.880719	0.19695	0.590068	0.0045961	0.208386
Quiescent_1	0.237639	0.415718	0.117187	0.00852933	0.220837	0.0395241	0.539489	0.00136867	0.0025823	0.416946	0.117634	0.0121195	4.79539e-05	0.870199	0.0920338	0.880535	0.016663	0.0107686
Quiescent_2	0.228128	0.371208	0.122681	0.00930734	0.268656	0.0537907	0.418197	0.00073114	0.0021524	0.525109	0.122305	0.0118906	0.000186268	0.865619	0.0915531	0.890631	0.0116642	0.0061515
Quiescent_3	0.238063	0.381258	0.112801	0.022369	0.245435	0.0505074	0.483295	0.00324092	0.016223	0.44666	0.116754	0.0113467	0.000150448	0.871749	0.0630046	0.908336	0.0145252	0.0141339
Replication stress_1	0.210127	0.499927	0.14759	0.0118519	0.130497	0.0247891	0.71375	0.00274212	0.00528885	0.253423	0.153616	0.0176036	0.000145028	0.828636	0.0483025	0.843264	0.0209957	0.0874375
Replication stress_2	0.186761	0.503422	0.170416	0.00813929	0.131161	0.0112903	0.783499	0.00352568	0.0019651	0.19962	0.1646	0.0198826	0.000110961	0.815406	0.042704	0.875161	0.0215251	0.0606104
Replication stress_3	0.202083	0.471669	0.174018	0.0102418	0.141966	0.0409186	0.574841	0.00126811	0.00349465	0.379455	0.163797	0.0198566	0.000215196	0.816132	0.043902	0.857607	0.0199944	0.0784964
*Condition_biological replicate
