# Supplementary material for: Dynamic de novo heterochromatin assembly and disassembly at replication forks ensures fork stability
Source: Nat Cell Biol. 2023 Jul 6;25(7):1017–32. doi: 10.1038/s41556-023-01167-z (PMC10344782; doi:10.1038/s41556-023-01167-z)
Supplement: Source Data Extended Data Fig./Table 2 — Statistical source data. [file 41556_2023_1167_MOESM15_ESM.xlsx]

## Sheet: Extended Data Fig. 2b
	-HU		+HU RECOVERY		-HU		+HU RECOVERY
	Rep1-1	Rep1-2	Rep1-1	Rep1-2	Rep2-1	Rep2-2	Rep2-1	Rep2-2
0	5.57688	6.12375	6.82575	6.05209	10.2378	9.59699	11.3016	11.2566
20	20.6889	20.4515	21.2641	21.3011	25.7232	23.6347	26.8708	25.848
40	32.1138	32.6958	30.3719	31.4155	38.5003	35.6928	37.4246	38.2087
60	53.2411	53.1994	38.4055	38.1097	62.319	59.4098	45.5515	46.4577
80	89.6431	89.3755	47.1274	39.978	94.198	91.3339	50.7454	51.2253
100	99.8149	99.5524	51.368	41.0554	99.8827	99.1103	51.8306	52.411
120	99.9823	99.9963	44.797	30.7142	99.9979	99.9451	43.4446	45.0892
140	99.8968	99.8517	49.3815	36.203	99.9303	99.7559	47.0665	46.4423
160	99.9919	99.9975	59.9721	41.6692	100	99.9929	51.8374	50.91
180	99.9905	99.9862	56.642	39.6705	99.991	99.9488	51.8203	49.6079
200	100	100	65.4302	48.0546	100	100	59.8645	56.7461
220	100	100	74.5807	54.4163	100	100	67.8781	65.1694
240	99.8198	100	74.3482	54.0771	100	100	68.7601	66.3231
260	99.8367	100	77.8196	57.9426	100	100	71.7309	67.8118
280	99.895	100	88.2688	68.7707	100	100	81.2711	76.9738
300	99.8863	100	96.2228	80.4153	100	100	89.9372	86.7054
320	99.9393	100	96.7961	79.9219	99.9981	99.9943	90.5903	86.8643
340	99.9781	100	99.3521	93.1028	100	100	96.3202	93.5064
360	99.9911	100	99.9942	99.3726	100	100	99.6724	99.2904
380	99.9683	100	99.9968	99.9803	100	99.9967	99.9747	99.7305

## Sheet: Extended Data Fig.2c
Relative PTM abundance for control and recovery clones
	H3K9					H3K27					H3K36					H3K56			H3K79		H4K20
Sample*	un	me1	me2	me3	ac	un	me1	me2	me3	ac	un	me1	me2	me3	ac	un	me1	me2	un	me1	un	me1	me2	me3
CONTROL_1_1	0.136395	0.189968	0.391676	0.223164	0.0587973	0.197311	0.220855	0.449809	0.0834411	0.0485844	0.295846	0.0575952	0.615468	0.0166076	0.0144826	0.964323	0.0340803	0.00159711	0.911443	0.0885568	0.0864932	0.161833	0.749184	0.00248996
CONTROL_1_2	0.122169	0.164314	0.474015	0.213494	0.0260084	0.279046	0.176589	0.444175	0.0647429	0.0354472	0.259615	0.0442535	0.610454	0.0759506	0.00972692	0.945474	0.0523748	0.00215135	0.926625	0.0733747	0.0242906	0.182707	0.792222	0.000780533
CONTROL_1_3	0.102751	0.127249	0.469281	0.204674	0.0960457	0.260801	0.186119	0.437476	0.0709967	0.044607	0.29722	0.0385782	0.568038	0.0858016	0.0103628	0.95493	0.0424737	0.00259609	0.913723	0.0862772	0.0886935	0.155792	0.751864	0.00365112
CONTROL_2_1	0.128144	0.108451	0.503969	0.190549	0.0688867	0.286105	0.191672	0.42081	0.0745544	0.0268588	0.218614	0.0489666	0.630384	0.0905008	0.0115346	NA	NA	NA	NA	NA	NA	NA	NA	NA
CONTROL_2_2	0.160667	0.123256	0.472992	0.174734	0.068351	0.273692	0.187201	0.423044	0.0749858	0.0410778	0.214663	0.0361124	0.65529	0.0784388	0.0154952	NA	NA	NA	NA	NA	NA	NA	NA	NA
CONTROL_2_3	0.139481	0.130047	0.438132	0.207469	0.0848705	0.322488	0.187885	0.39254	0.0606481	0.0364375	0.174687	0.0305177	0.67599	0.107903	0.0109018	0.916381	0.0797309	0.00388846	0.900063	0.0999371	0.0782166	0.198276	0.721355	0.00215213
CONTROL_3_1	0.173574	0.129816	0.409435	0.185524	0.101651	0.279567	0.188455	0.426829	0.0697045	0.0354453	0.259953	0.0277034	0.614934	0.0900405	0.00736918	0.925508	0.0723066	0.00218584	0.957629	0.0423714	0.0572718	0.226795	0.713902	0.00203093
CONTROL_3_2	0.150777	0.159547	0.462474	0.169591	0.0576113	0.285764	0.180729	0.419678	0.0756248	0.0382042	0.209546	0.0386827	0.647705	0.0899964	0.01407	0.951886	0.0455369	0.00257692	0.942992	0.0570084	0.0256073	0.19514	0.775793	0.00345967
CONTROL_3_3	0.126859	0.182884	0.457464	0.171524	0.0612697	0.317352	0.185831	0.404218	0.0654187	0.0271802	0.154059	0.0355542	0.686028	0.105149	0.0192096	0.932492	0.0651709	0.00233754	0.911623	0.0883771	0.147551	0.148605	0.702311	0.00153329
CONTROL_4_1	0.111595	0.163076	0.456192	0.149567	0.11957	0.326263	0.188859	0.374666	0.0727191	0.0374929	0.238037	0.0586847	0.612559	0.0764852	0.0142349	0.817108	0.175948	0.00694483	0.93031	0.0696899	0.0776915	0.235665	0.686225	0.000418049
CONTROL_4_2	0.156959	0.113494	0.450983	0.153832	0.124732	0.319758	0.155559	0.386146	0.086313	0.0522234	0.26092	0.0531986	0.590145	0.0894643	0.00627167	0.844936	0.148281	0.00678239	0.888198	0.111802	0.0516135	0.203852	0.742662	0.00187335
CONTROL_4_3	0.149023	0.174434	0.476637	0.125352	0.0745547	0.309003	0.177786	0.397058	0.0775967	0.0385566	0.234514	0.0528662	0.60575	0.0962282	0.0106422	0.849502	0.144684	0.00581389	0.886114	0.113886	0.141653	0.221353	0.634653	0.00234034
CONTROL_5_1	0.125003	0.171537	0.44202	0.214545	0.046896	0.280879	0.215221	0.383698	0.0744347	0.045768	0.282113	0.047654	0.568787	0.086578	0.0148678	0.899442	0.0959918	0.00456653	0.917031	0.082969	0.0621051	0.241066	0.696058	0.000771672
CONTROL_5_2	0.101742	0.197553	0.431698	0.203261	0.0657467	0.314444	0.184939	0.368509	0.0853429	0.046765	0.245151	0.046789	0.589657	0.106745	0.0116578	0.912874	0.0817161	0.00541016	0.909542	0.0904583	0.104938	0.168464	0.725012	0.00158688
CONTROL_5_3	0.0206548	0.149892	0.59438	0.166417	0.0686567	0.275888	0.20249	0.341348	0.114485	0.065789	0.266	0.065767	0.556889	0.0956554	0.015689	0.913668	0.0794983	0.0068342	0.905212	0.0947882	0.0608956	0.216153	0.722126	0.000825024
RECOVERY_1_1	0.0861512	0.195501	0.506695	0.142384	0.0692679	0.312815	0.1617	0.406941	0.0825608	0.0359833	0.313383	0.0624633	0.521293	0.0922734	0.0105869	0.852747	0.141226	0.00602691	0.905413	0.0945868	0.0832657	0.225484	0.689899	0.00135085
RECOVERY_1_2	0.162073	0.190609	0.441151	0.163043	0.0431232	0.339487	0.194861	0.380606	0.0410704	0.043976	0.235316	0.0539228	0.587709	0.107524	0.0155289	0.891812	0.103403	0.00478561	0.895781	0.104219	0.0859626	0.193287	0.718567	0.00218259
RECOVERY_1_3	0.104305	0.238297	0.464401	0.153126	0.0398707	0.309275	0.182094	0.386491	0.0761607	0.0459797	0.289831	0.0420296	0.557162	0.0935353	0.0174418	0.943507	0.0528742	0.00361885	0.890138	0.109862	0.103615	0.22028	0.674592	0.0015128
RECOVERY_2_1	0.0781011	0.231203	0.4489	0.205541	0.0362543	0.319927	0.187772	0.404162	0.0561138	0.0320249	0.0852364	0.0184768	0.766243	0.118638	0.0114065	0.965407	0.0320587	0.0025342	0.875345	0.124655	0.0842538	0.198877	0.713672	0.00319661
RECOVERY_2_2	0.196007	0.142864	0.413873	0.200201	0.047055	0.304684	0.212841	0.3953	0.0550293	0.0321464	0.0889543	0.014872	0.772096	0.111152	0.0129259	0.978247	0.0192043	0.00254872	0.929161	0.0708394	0.0846656	0.162455	0.749543	0.00333691
RECOVERY_2_3	0.170494	0.129154	0.410882	0.232517	0.0569531	0.330071	0.181443	0.405188	0.0507303	0.0325679	0.0850809	0.0152927	0.748514	0.136457	0.0146549	0.980523	0.017193	0.00228419	0.86053	0.13947	0.0396977	0.188385	0.770426	0.00149118
RECOVERY_3_1	0.104975	0.154937	0.463091	0.192908	0.0840889	0.317107	0.192955	0.394174	0.061185	0.0345785	0.16123	0.0177155	0.696518	0.113363	0.0111737	0.935054	0.0623511	0.00259458	0.931949	0.0680512	0.0874136	0.254126	0.656792	0.00166783
RECOVERY_3_2	0.100481	0.0920028	0.504407	0.21843	0.0846791	0.360053	0.167585	0.361648	0.0705294	0.0401835	0.175986	0.0301751	0.664298	0.121528	0.00801215	0.938848	0.0583211	0.00283093	0.885892	0.114108	0.0360153	0.217556	0.744559	0.00186908
RECOVERY_3_3	0.118477	0.143173	0.427001	0.258006	0.0533434	0.345552	0.180567	0.382148	0.059721	0.032012	0.165942	0.0274898	0.681705	0.113375	0.0114881	0.95518	0.0418373	0.00298295	0.939631	0.0603689	0.0509699	0.197727	0.748541	0.0027615
RECOVERY_4_1	0.113687	0.158118	0.38574	0.180301	0.162154	0.315223	0.182148	0.397612	0.0701823	0.0348356	0.245243	0.0473536	0.605933	0.0891481	0.0123221	0.877878	0.116808	0.00531363	0.850879	0.149121	0.122436	0.204441	0.671866	0.00125759
RECOVERY_4_2	0.138009	0.121085	0.413132	0.198593	0.129181	0.319303	0.197376	0.400587	0.0399358	0.0427975	0.222183	0.0456957	0.619159	0.103946	0.00901526	0.859797	0.133328	0.00687495	0.875739	0.124261	0.0551171	0.202647	0.73936	0.00287632
RECOVERY_4_3	0.173716	0.0990434	0.486933	0.178798	0.0615098	0.287915	0.188169	0.403666	0.0778722	0.0423787	0.252877	0.0455469	0.619696	0.0742571	0.00762266	0.805518	0.188805	0.0056777	0.926724	0.0732764	0.149417	0.158871	0.689754	0.0019566
RECOVERY_5_1	0.114899	0.11698	0.438896	0.133639	0.195585	0.304816	0.188685	0.387909	0.0786999	0.0398895	0.236431	0.0417908	0.625215	0.0840446	0.012519	0.960685	0.0362362	0.00307885	0.88593	0.11407	0.0518725	0.20275	0.743316	0.00206093
RECOVERY_5_2	0.143765	0.172351	0.392439	0.216572	0.0748727	0.306205	0.182363	0.401348	0.0711142	0.0389702	0.231231	0.0465973	0.62987	0.0792091	0.0130925	0.956868	0.0400813	0.00305112	0.918455	0.081545	0.123504	0.222711	0.651927	0.00185887
RECOVERY_5_3	0.135887	0.102421	0.439098	0.199877	0.122718	0.309946	0.185436	0.400896	0.0651428	0.0385793	0.212964	0.0355941	0.644662	0.0959611	0.0108184	0.930146	0.065667	0.00418657	0.861821	0.138179	0.0837264	0.217849	0.697258	0.00116674
