# Supplementary material for: Dynamic de novo heterochromatin assembly and disassembly at replication forks ensures fork stability
Source: Nat Cell Biol. 2023 Jul 6;25(7):1017–32. doi: 10.1038/s41556-023-01167-z (PMC10344782; doi:10.1038/s41556-023-01167-z)
Supplement: Source Data Extended Data Fig./Table 3 — Statistical source data. [file 41556_2023_1167_MOESM16_ESM.xlsx]

## Sheet: Extended data Fig. 3a
untreated Fiber 1 top					untreated Fiber 2 bottom
distance_pixels	EdU intensity	H3K9me3 Intensity	H3 intensity		distance_pixels	EdU intensity	H3K9me3 Intensity	H3 intensity
0	1.56022	5.09556	5.05756		0	12.0435	8.96923	24.6308
1	1.36299	3.09225	4.08572		1	11.0507	8.71521	24.9267
2	0.911961	2.31086	4.07747		2	10.6193	7.62475	23.6334
3	0.900138	1.51553	3.70034		3	10.9123	5.99673	22.2674
4	1.51241	1.31217	3.39776		4	10.031	4.09752	19.9904
5	1.52622	1.13606	3.75111		5	9.3619	2.48406	17.5364
6	1.27416	0.376848	3.6885		6	8.61358	1.72895	16.4354
7	1.20818	0.0563763	3.80833		7	8.81829	1.89943	14.8612
8	1.18932	0.151979	4.04165		8	8.92982	1.90297	11.9305
9	1.20694	0.391174	4.3226		9	9.766	2.23282	10.9097
10	1.06724	0.930544	4.38404		10	11.175	2.17698	9.33664
11	1.12839	1.69342	4.70696		11	10.1815	2.09224	8.64002
12	0.715991	1.67634	5.1348		12	9.30806	1.44693	8.28801
13	1.19213	1.61886	5.91683		13	8.51789	1.14775	8.62752
14	1.4271	1.44372	6.03517		14	7.85518	0.602538	8.84717
15	1.88735	1.14595	5.26135		15	7.26443	0.282294	10.1871
16	0.858387	0.477917	4.75572		16	5.84153	0.305443	10.7327
17	0.961114	0.169556	3.7797		17	6.16131	0.529345	11.5693
18	1.1805	0	2.42093		18	6.99288	0.889858	12.1143
19	1.35651	0	2.31143		19	7.58801	0.776523	11.6979
20	1.48461	0.0869658	2.62805		20	8.34254	0.408731	11.6958
21	1.10558	0.107872	2.90113		21	11.0889	0.192721	10.8114
22	0.967298	0.177619	3.72881		22	12.5149	0.393953	10.4843
23	1.28053	0.0185154	4.04762		23	15.019	0.826347	9.28383
24	1.05191	0.340968	4.1416		24	17.8472	1.00275	7.9947
25	1.27295	0.0313812	3.88542		25	20.9748	1.1898	7.84667
26	1.20169	0	3.49835		26	22.8882	1.227	7.46942
27	0.693579	0	3.37945		27	23.7044	1.29365	7.38729
28	0.384484	0	2.70544		28	24.9885	0.872121	6.70988
29	0.215385	0	2.30651		29	24.3183	0.598356	5.87492
30	0.243565	0	1.77316		30	23.4666	0.232289	5.15886
31	0.855425	0	1.33845		31	24.5737	0.21461	5.15468
32	0.456176	0	1.3299		32	25.427	0.14105	4.62404
33	0.550876	0	0.894289		33	27.3799	0.682121	4.66442
34	0.473465	0	1.10336		34	28.8151	1.64012	5.13949
35	1.02795	0.135761	1.34012		35	32.4626	2.53811	6.93567
36	1.3315	0.427696	2.05884		36	36.6104	3.295	9.09643
37	1.30846	0.819115	3.26465		37	38.8492	3.55232	12.0833
38	1.25855	0.881071	3.67751		38	39.8524	3.86176	14.6362
39	1.13912	1.15776	4.06582		39	39.8288	3.73532	14.0622
40	1.14547	1.2471	4.1281		40	39.3165	2.64865	14.2908
41	0.83332	0.77303	3.65151		41	37.9992	1.89203	13.3956
42	0.715231	0.484697	3.43362		42	38.4029	1.59208	12.0585
43	0.261625	0.209816	2.40073		43	37.6998	0.643603	9.54959
44	0.594346	0.077879	1.22537		44	35.671	0.0209453	7.28138
45	0.336983	0.118012	0.752316		45	35.9366	0.206779	6.16302
46	0.440848	0.0150178	0.163614		46	35.8781	0.302009	5.84811
47	0.334409	0	0.122433		47	36.9291	0.809395	6.13398
48	0.413752	0	0.115444		48	35.4977	1.36075	6.92337
49	0.494282	0	0.47355		49	37.1197	1.77278	8.40306
50	0.842441	0	1.11708		50	39.3102	2.75479	8.90836
51	1.08343	0	1.53725		51	38.4293	3.46297	9.67887
52	1.30175	0	3.00743		52	38.8808	3.04091	10.2708
53	1.31349	0	3.40619		53	37.8397	2.42693	10.4195
54	0.682417	0	3.44262		54	34.6245	1.71231	9.38845
55	0.487992	0	3.84153		55	31.3871	1.14909	9.39111
56	0.482425	0	3.395		56	31.7033	0.721707	7.67775
57	0.456072	0	3.28023		57	31.3587	0.210487	6.46563
58	0.690263	0.173277	3.50404		58	29.2321	0.399181	5.03992
59	0.666226	0.376408	3.60845		59	26.7683	1.08388	4.63333
60	0.352928	0.843194	4.08974		60	24.8019	1.73159	5.62635
61	0.672811	0.797111	5.17479		61	23.5346	2.41697	6.17939
62	1.15851	0.708121	4.72177		62	23.1056	3.16103	7.11359
63	1.18505	0.638364	5.23683		63	20.5469	3.30471	8.24408
64	1.17313	0.321144	4.78918		64	20.47	3.30683	9.15335
65	1.00772	0.294245	4.59072		65	20.211	3.33803	9.13049
66	1.20569	0.05469	4.0568		66	20.2718	3.34922	8.65424
67	1.08174	0	3.06948		67	22.0356	3.4753	8.76668
68	0.390043	0	2.57321		68	22.2422	3.38374	8.17957
69	0.704747	0	2.93421		69	21.8824	2.8037	6.89721
70	1.01878	0	3.49757		70	22.4371	2.39738	6.19283
71	0.864897	0	3.56501		71	22.4461	2.48891	5.63979
72	1.0115	0	4.44306		72	24.3691	2.37428	5.70109
73	1.3439	0.22285	5.50747		73	22.523	2.0142	5.88654
74	1.05921	0.610793	6.47275		74	22.1962	1.70231	5.27295
75	1.11592	0.812264	6.18607		75	22.0951	1.64335	4.69485
76	1.16315	0.984663	6.79674		76	21.5685	1.21998	4.07568
77	0.891199	1.71438	6.29403		77	21.6038	1.31735	3.92931
78	0.615825	1.51141	5.47217		78	20.1794	0.547967	4.02733
79	1.42441	1.13897	4.73378		79	20.5377	0.40988	3.88679
80	1.4524	0.349763	4.74502		80	18.4776	0.0239323	2.98952
81	2.53504	0.202113	4.42945		81	18.1789	0.214689	2.97478
82	4.88166	0.137352	4.4922		82	16.6401	0.439897	2.80545
83	8.41251	0.0961483	6.66358		83	16.3613	0.407803	2.43826
84	13.2563	0	6.94305		84	16.7161	0.947425	3.32939
85	17.8462	0.0596879	7.69486		85	17.6123	1.55224	4.39477
86	21.7002	0.234713	8.43236		86	16.565	2.97422	6.18922
87	24.5211	0.360336	7.62441		87	16.7519	3.99807	8.15268
88	27.158	0.279796	7.18143		88	18.4797	5.04753	9.59267
89	28.1116	0.226752	5.92592		89	18.5165	5.91386	11.3729
90	25.1118	0	4.63527		90	18.2977	5.73963	11.6088
91	25.5251	0	3.43813		91	20.1368	5.71904	11.9513
92	28.7703	0	2.53465		92	18.626	4.30598	12.113
93	33.5742	0	1.86794		93	18.5884	2.18307	11.4184
94	41.7321	0	1.63728		94	21.6636	1.20817	11.7202
95	45.5239	0.0330777	1.5059		95	23.0383	0.851717	10.8652
96	50.3583	0.584846	1.92543		96	22.8694	1.37129	10.7661
97	55.1943	1.37151	2.73779		97	25.3073	1.90066	10.1905
98	58.6668	1.64578	3.35539		98	24.4444	1.83252	10.1734
99	55.5028	1.91166	3.75301		99	26.5024	1.69848	9.48199
100	56.2464	1.54811	4.3857		100	27.9125	2.15344	9.3218
101	56.1472	1.30864	4.13449		101	27.6171	1.82846	8.05207
102	59.1344	0.873033	4.38945		102	26.6244	2.00319	7.51712
103	56.691	1.04475	4.03696		103	25.9004	2.08612	6.98194
104	59.7971	1.04736	4.52598		104	24.5133	2.05019	6.24998
105	65.3962	1.50872	5.08732		105	23.6116	1.87755	5.66142
106	72.7724	1.15723	5.64699		106	23.5711	1.66848	3.88019
107	74.7274	0.964348	5.97071		107	22.1175	1.30726	3.01379
108	74.926	0.796061	5.95597		108	19.4521	1.20679	2.96101
109	68.2714	0.408754	7.20989		109	17.9346	1.15976	3.44559
110	61.3162	0.1302	7.27094		110	16.4217	1.43974	4.10412
111	50.4487	0.17534	7.38556		111	15.1194	1.40072	4.82218
112	42.0252	0.182824	6.44111		112	13.5255	1.54867	5.34066
113	32.7078	0.212944	5.58469		113	12.3548	1.17227	6.05922
114	23.8284	0	4.73906		114	13.5505	0.817611	6.04268
115	17.36	0	3.83503		115	13.7466	0.92902	6.64685
116	15.486	0.169143	3.08187		116	13.0335	0.998434	7.03583
117	12.9608	0.258321	2.48733		117	13.0211	1.60266	7.98652
118	12.5453	0.330597	2.05651		118	13.3963	2.18451	9.1199
119	12.075	0.204997	2.10201		119	13.7907	2.16467	9.55386
120	13.0932	0.140492	1.84657		120	14.3451	2.75497	10.6529
121	13.4584	0.231783	1.58416		121	12.261	3.07997	10.9449
122	13.3893	0.281151	1.52768		122	12.4998	3.45902	10.8256
123	14.0623	0.185187	1.61947		123	11.7362	3.53092	11.8062
124	12.4226	0	2.57505		124	9.48655	3.16338	11.5274
125	13.0623	0	3.12758		125	8.62931	3.36508	10.6022
126	14.9054	0.0458335	3.10567		126	7.63714	2.99693	10.7832
127	17.031	0.323052	3.73843		127	6.66978	2.79483	10.8455
128	18.243	0.0231864	3.61638		128	6.62374	3.16242	10.5313
129	20.3277	0.0436979	3.17004		129	6.195	4.38409	10.5577
130	22.6455	0.15479	2.71835		130	5.41853	5.19919	10.816
131	22.7232	0	3.15947		131	5.65829	5.09484	10.6383
132	17.7176	0	2.88087		132	4.76279	5.97599	11.2354
133	15.5439	0	3.18723		133	4.48376	5.21152	10.99
134	14.54	0.0729067	3.06182		134	4.53499	4.42771	10.9598
135	11.2679	0.111537	2.60165		135	4.93486	3.67892	11.0864
136	5.6025	0	3.04822		136	4.42234	2.84079	10.613
137	3.29919	0	4.39218		137	5.52983	2.57193	9.37131
138	2.42882	0	5.05913		138	5.45766	2.82789	9.42392
139	1.78655	0	6.36407		139	4.6234	3.16493	9.33051
140	2.29556	0	7.47844		140	5.31466	2.67219	8.42897
141	2.14375	0	7.83559		141	5.6194	2.27617	7.64165
142	1.65221	0	7.15987		142	6.22067	1.81061	7.35169
143	1.56028	0	6.1489		143	7.56438	1.80236	6.69657
144	1.15938	0	4.65404		144	8.27944	1.50287	7.6815
145	1.07954	0	3.64754		145	8.30528	1.58088	9.43312
146	1.07383	0	3.09094		146	9.27199	1.73164	10.0566
147	0.585377	0	3.09296		147	9.26361	2.1837	11.5771
148	0.832342	0	3.25449		148	10.3896	2.94849	12.3223
149	0.449313	0	3.19743		149	11.746	3.29449	13.4794
150	0.535583	0	3.74821		150	9.59043	3.15656	14.0054
151	0.869755	0	3.5542		151	9.23879	3.01998	13.4496
152	1.0468	0	2.63474		152	9.94837	3.06159	13.653
153	1.16697	0.0047824	2.82966		153	11.0915	3.45894	12.5251
154	0.620348	0.185897	2.12465		154	10.3357	3.6604	11.8076
155	0.784789	0.345964	1.75248		155	9.41662	3.8369	11.973
156	0.604857	0.0571575	1.30273		156	9.20554	4.79264	11.9639
					157	9.32458	4.42477	12.2394
					158	10.4301	3.4546	11.3788
					159	10.0183	3.29489	11.4331
					160	10.7364	2.83354	10.1389
					161	10.0353	2.42195	9.94761
					162	9.60383	2.54453	10.5558
					163	9.63435	2.67363	10.991
					164	6.93587	3.05179	12.5339
					165	7.32477	3.74055	12.8783
					166	7.38848	4.31219	14.3844
					167	7.13246	4.36126	13.9896
					168	9.09512	4.34477	13.4113
					169	8.07738	4.35629	12.9189
					170	9.05217	3.65088	11.8285
					171	10.2432	3.98001	10.8582
					172	10.6811	3.74924	11.0777
					173	12.495	3.80684	12.9502
					174	13.1779	4.06957	15.0625
					175	13.9143	4.29987	18.1631
					176	13.1139	4.20696	19.4154
					177	13.3619	3.04022	20.1175
					178	13.8834	2.90943	21.7228
					179	13.5549	3.03054	21.8233
					180	14.517	3.54437	22.6771
					181	13.0367	4.19753	22.3171
					182	12.1191	4.61468	21.4789
					183	11.2716	4.61962	21.9914
					184	12.0908	4.31676	22.5134
					185	12.5552	4.24125	20.4062
					186	11.5526	3.49876	19.9553
					187	13.1188	3.06726	17.9872
					188	13.1454	2.64887	16.1384
					189	12.4638	2.64519	16.0185
					190	11.4082	2.40655	14.4847
					191	10.4701	2.18419	12.7235
					192	10.3603	1.93982	12.3011
					193	10.9365	2.24824	11.6278
					194	11.1075	2.80035	11.9182
					195	12.9174	2.43967	10.7728
					196	10.5136	2.37182	10.3765
					197	10.8426	2.06162	9.5254
					198	11.3194	1.0858	8.83609
					199	10.3319	1.72901	9.87661
					200	11.0178	2.80999	9.99779
					201	10.1564	3.43614	11.0518
					202	9.584	4.16609	12.33
					203	9.50081	4.20773	11.8152
					204	11.0216	4.26549	11.7375

## Sheet: Extended data Fig. 3b
HU Fiber 1 top					HU Fiber 2 bottom
distance_pixels	EdU intensity	H3K9me3 Intensity	H3 intensity		distance_pixels	EdU intensity	H3K9me3 Intensity	H3 intensity
0	4.4482	3.3394	39.4056		0	9.61819	3.70184	31.0055
1	4.7729	3.5135	40.2316		1	11.0595	3.31698	31.6497
2	3.9453	4.9197	42.2253		2	8.87035	2.66033	30.3867
3	4.4456	5.8708	42.8714		3	9.93694	3.4409	32.1032
4	4.9814	6.3244	44.1621		4	8.16489	2.68839	33.3309
5	4.9631	5.5657	42.6628		5	7.42707	3.29218	33.8236
6	4.343	5.1102	43.3413		6	7.31903	2.89609	32.1733
7	4.6051	4.6761	41.8968		7	7.1631	2.3405	32.5458
8	3.8166	4.6004	40.5865		8	5.26313	1.95532	30.4437
9	3.1397	4.8188	37.7523		9	3.46204	1.76324	30.0826
10	2.8819	5.4265	34.815		10	2.74649	1.24523	26.4409
11	3.4858	5.0744	34.9286		11	2.89229	0.887318	27.4024
12	3.8533	4.2021	34.0534		12	2.45309	0.761555	26.0916
13	4.2534	3.1806	33.1337		13	1.57408	0.706803	24.4235
14	4.0112	2.6699	34.2294		14	1.67285	1.02117	23.4705
15	3.2563	1.8085	35.9345		15	1.47746	1.10763	25.2815
16	2.9236	1.2725	36.179		16	1.66602	1.02443	25.0635
17	3.0381	1.4693	36.6959		17	1.70849	1.68225	26.572
18	3.0068	1.6968	37.9642		18	1.80937	1.40933	23.9773
19	3.1092	2.4458	36.3702		19	1.69873	1.37271	24.8258
20	2.3554	3.1156	36.037		20	1.64514	1.18472	23.6397
21	2.527	3.4975	34.6674		21	1.1433	1.03238	22.088
22	2.6319	3.3917	32.6733		22	1.21734	0.92447	22.4357
23	2.4597	3.2363	31.9683		23	1.40117	0.635306	19.8513
24	2.2135	3.033	32.258		24	1.41936	0.743436	19.7157
25	2.3374	3	33.8578		25	1.41002	0.771298	19.2917
26	2.5486	3.6458	35.5097		26	1.57953	1.62266	21.235
27	2.3262	3.7648	37.269		27	1.70908	2.39717	22.9484
28	2.7556	4.5514	40.2037		28	1.99257	2.92079	24.1071
29	2.7989	5.2335	42.2832		29	1.88456	3.90517	25.4071
30	3.0714	5.1163	41.8608		30	2.04899	4.68929	25.4328
31	3.3247	4.4612	39.5073		31	1.9844	4.89853	24.2794
32	2.3746	4.2553	38.7939		32	2.24962	4.161	25.3803
33	2.1357	3.5411	38.6228		33	2.3752	2.67377	26.3539
34	2.8354	2.5107	37.0156		34	2.8913	1.83005	26.6315
35	3.3242	2.1608	35.3491		35	2.27213	0.874049	25.2983
36	3.0261	2.6705	34.6482		36	2.19648	0.786944	24.9289
37	2.5145	3.3471	34.9096		37	2.39067	0.439926	25.0127
38	2.3396	3.3944	35.7008		38	2.12118	0.746398	25.48
39	1.9854	3.6433	34.7497		39	2.09058	0.605818	24.8069
40	2.3003	3.5677	36.0615		40	2.60625	0.988885	22.7883
41	2.2628	3.13	36.8764		41	3.33034	1.28723	21.7016
42	2.2897	2.8484	35.8431		42	3.19072	1.92934	20.8575
43	2.4651	2.4801	35.5356		43	2.91571	2.78247	20.6945
44	2.0805	2.4236	33.8872		44	3.48946	3.74837	20.1479
45	2.1197	2.5085	33.6817		45	2.2605	3.43254	19.0791
46	2.1458	2.566	33.2558		46	2.50621	3.31497	19.4355
47	2.5377	3.0706	32.9123		47	2.30873	3.11765	18.7122
48	3.1477	3.4571	32.1163		48	2.28436	2.17042	18.4829
49	2.3684	3.4838	32.0584		49	2.68243	1.66295	20.6275
50	2.2858	2.9422	31.2633		50	3.28593	1.87553	22.8741
51	2.0624	2.7746	31.1645		51	3.86462	2.30368	23.3457
52	1.857	2.2151	31.1155		52	4.28572	3.40826	24.3335
53	2.2327	1.754	31.3501		53	3.33314	4.92803	25.1595
54	2.124	1.6575	30.9693		54	2.69537	6.84705	25.8256
55	2.0482	1.7616	31.5602		55	3.26416	8.26004	28.1694
56	1.9028	2.5484	32.5116		56	3.02736	8.89485	28.8656
57	2.485	3.2201	35.1343		57	3.33995	9.59613	28.1473
58	3.0723	3.4906	37.6702		58	2.1236	8.53263	26.2088
59	3.2798	3.7155	40.0701		59	2.51624	5.64587	27.456
60	3.4549	3.9834	43.0529		60	2.3424	4.55415	28.4467
61	3.3545	4.7458	45.8052		61	2.16757	3.25605	29.6249
62	3.6456	5.2748	49.2432		62	2.45246	3.40026	27.8559
63	4.1523	5.4293	52.6887		63	2.78994	3.21495	27.7612
64	4.3339	6.8333	53.16		64	2.8463	3.02248	28.1819
65	5.0185	9.2726	51.8842		65	3.29355	3.72433	27.4522
66	5.7842	11.7931	49.9154		66	2.71736	4.97054	28.2159
67	5.6499	12.6817	47.786		67	2.92943	6.57442	31.3355
68	5.4404	12.1575	47.8075		68	3.43794	9.96127	32.2965
69	5.3574	11.9417	46.7251		69	3.00431	13.3332	33.6352
70	5.4364	11.8474	44.2893		70	2.9356	14.4436	36.5957
71	5.0116	12.1886	44.2651		71	3.62069	14.146	39.2351
72	4.9767	12.8715	46.0838		72	4.21584	14.4437	42.5744
73	5.2756	13.9161	48.3486		73	5.45294	13.7585	44.2929
74	5.1005	17.0319	49.5769		74	4.37051	14.2242	46.7936
75	5.6998	19.6219	51.1014		75	5.41933	17.2069	46.7064
76	4.7931	22.8654	52.3411		76	4.98728	18.8869	46.8009
77	6.1847	24.5301	54.0914		77	4.94269	19.7951	44.505
78	6.6202	24.2495	55.4318		78	5.12662	21.0933	42.6038
79	5.8424	23.0956	55.3051		79	6.19859	23.2598	42.3332
80	6.008	20.5114	55.0168		80	7.02623	22.3357	41.7568
81	5.8241	19.0243	54.3458		81	10.4956	22.4122	40.9807
82	5.5442	19.9255	53.5962		82	17.0863	21.083	43.28
83	4.8777	20.1775	53.2949		83	22.722	21.4668	42.8587
84	4.7819	21.9508	53.664		84	27.8383	18.5932	43.8019
85	5.06	23.1521	56.2182		85	29.1236	20.3327	45.5424
86	4.8776	21.527	55.0609		86	35.185	24.3356	47.7376
87	4.8028	19.9679	51.8888		87	39.8491	31.7237	49.3005
88	4.1384	19.2678	51.2747		88	43.5399	45.6813	52.8692
89	3.2409	18.6049	50.2532		89	48.9717	56.5517	53.6927
90	3.6798	19.0646	46.4585		90	58.3216	64.4444	53.4618
91	3.295	18.412	43.8892		91	59.7454	68.3644	52.2387
92	2.9834	16.2432	41.7723		92	61.9238	68.7773	51.353
93	2.9779	13.43	41.7801		93	51.78	74.8544	48.9861
94	3.4904	10.2962	41.275		94	49.3642	76.521	52.221
95	3.0779	8.0007	39.3102		95	43.9874	72.4736	52.8945
96	3.3213	6.2	39.7844		96	35.8729	68.0825	55.1441
97	3.1234	5.2034	40.7818		97	29.0098	65.018	56.1086
98	3.4277	4.4524	42.2376		98	23.9384	65.069	55.2178
99	2.9277	4.6869	42.3031		99	21.65	67.0194	56.1186
100	3.6053	5.285	43.3113		100	25.7795	73.9192	58.6314
101	4.349	6.5725	45.4501		101	29.0884	81.0135	57.1707
102	4.1281	7.1189	45.8731		102	39.0142	80.3774	57.35
103	3.6274	6.5777	45.6331		103	45.8019	80.8891	53.0792
104	3.1145	6.4114	46.7614		104	48.1676	78.2907	54.9489
105	3.5883	6.3644	47.4061		105	50.9945	76.2276	53.2882
106	2.8371	6.5477	47.9885		106	52.7761	71.5212	52.6746
107	2.7241	8.1697	47.6759		107	46.4057	69.8205	55.1928
108	2.3151	9.9211	47.854		108	42.9526	66.1045	53.7151
109	2.8659	11.3686	48.5387		109	38.9691	64.8936	50.9167
110	2.7598	12.1242	46.4947		110	33.8787	62.8139	52.5053
111	3.6223	10.0929	45.7556		111	27.2901	56.2888	53.39
112	3.5569	8.124	44.5724		112	22.3832	51.5466	52.012
113	3.8019	6.6815	43.3144		113	20.2727	46.2685	50.5178
114	4.392	6.41	43.1844		114	15.1018	41.1797	49.1915
115	5.6106	6.8768	43.903		115	11.1276	38.3592	47.7591
116	5.1089	7.4418	44.8474		116	9.33859	42.0386	45.2991
117	4.3988	7.441	46.15		117	7.3502	40.7825	44.0675
118	5.1082	7.664	46.1626		118	6.22071	43.3582	42.2551
119	4.2537	6.9957	46.9844		119	5.14032	40.7029	41.7587
120	4.3994	6.7839	45.4022		120	5.46466	37.8536	39.27
121	4.0307	6.5584	45.1735		121	6.27294	32.6921	37.4997
122	4.1211	6.88	44.4017		122	5.56316	34.5186	39.6809
123	3.8261	6.3421	43.6318		123	5.05509	35.6843	38.8982
124	3.9836	6.8154	43.2759		124	5.32983	37.0409	39.3499
125	4.5839	7.4967	41.178		125	5.83517	35.8129	38.6004
126	4.6902	7.7345	40.0845		126	4.93254	33.4545	37.9742
127	3.0962	8.4665	40.5721		127	5.38333	30.3964	37.3512
128	3.7715	9.0601	39.752		128	4.61189	25.3327	33.943
129	3.47	8.8769	37.5659		129	3.63474	21.9777	32.4245
130	2.7464	9.2331	38.0701		130	3.80002	18.9138	33.5531
131	3.4673	8.7472	37.6898		131	4.31914	15.0198	32.6604
132	3.795	8.6315	38.1409		132	2.83078	13.1084	29.8033
133	4.0298	7.9116	40.5921		133	2.68152	12.2257	31.3465
134	4.9664	7.1982	42.0531		134	3.61012	13.3029	33.229
135	4.0496	6.2114	41.7726		135	2.59971	15.055	36.5142
136	3.6875	5.2849	41.1328		136	3.15628	17.9409	37.2568
137	3.8865	4.0777	41.8968		137	3.17729	21.0437	38.8645
138	3.2377	2.664	39.1815		138	3.71417	22.1662	38.8653
139	2.7608	1.9661	36.3273		139	3.95543	23.2504	37.6586
140	2.7484	1.6647	35.765		140	3.55081	20.5952	41.374
141	2.1755	1.0339	33.5597		141	3.58089	19.4676	38.9164
142	2.0744	1.2896	31.8959		142	2.83957	15.7998	38.5408
143	2.1487	1.7503	29.8134		143	3.48598	14.6789	34.9086
144	2.2014	1.8099	28.8032		144	3.52876	14.4435	32.7076
145	2.1758	1.8421	28.2388		145	3.30353	14.6662	32.8485
146	2.0537	1.605	27.1459		146	2.95579	15.1721	32.4166
147	2.0556	0.9469	27.2216		147	2.76355	18.4537	34.6481
148	2.2687	1	27.3083		148	2.55796	19.5478	33.1317
149	2.0865	1	28.4894		149	1.92295	23.3421	33.5954
150	2.9438	1.0331	27.8314		150	2.60421	25.5348	31.4158
151	3.2613	1.2341	27.2101		151	2.71657	25.661	30.2917
152	2.8816	1.4871	26.5928		152	2.70736	21.9486	30.2822
153	2.9145	1.899	24.5412		153	3.11654	19.0832	28.5445
154	2.3937	1.7405	23.0537		154	3.02894	14.0689	30.0323
155	2.0092	1.7578	21.524		155	4.41374	11.1203	31.2095
156	1.7577	1.5239	19.0429		156	4.89785	11.8141	31.0217
157	2.3059	1.5301	18.6817		157	4.09187	10.066	29.8951
158	2.1945	1.4372	19.5927		158	4.69607	12.1596	32.2035
159	2.0213	1.1483	22.291		159	5.04538	13.1251	34.5295
160	2.0916	1.9338	24.2682		160	4.60902	16.6907	32.7209
161	2.0006	2	26.3768		161	4.20376	16.091	33.6374
162	2.2295	1.9755	28.3075		162	3.69424	15.9424	33.4788
163	2.3824	1.9266	28.5035		163	2.70218	13.9767	31.476
164	2.2907	2.1962	28.9851		164	2.41683	13.6764	29.1641
165	2.3477	2.4223	29.5107		165	1.99492	10.1719	27.6659
166	2.5049	2.6841	27.8372		166	1.79153	6.9539	26.8375
167	2.4865	2.7373	26.849		167	1.5477	4.92677	25.9363
168	2.4929	3.083	26.0773		168	1.72418	3.66486	26.8261
169	2.5204	3.4333	24.2902		169	1.92697	3.08818	26.2415
170	2.5386	2.9848	23.8382		170	2.57144	5.09318	27.349
171	2.2323	2.8644	24.2874		171	2.91493	6.20111	27.6793
172	2.4176	2.4753	24.8083		172	2.40219	8.01809	29.2333
173	2.4744	1.5963	24.8861		173	2.18454	8.93223	32.0143
174	2.2719	1.017	25.521		174	2.75035	12.1035	30.3538
175	2.1621	1.1648	26.6644		175	3.01929	14.4978	28.4017
176	2.4816	1.5664	26.1525		176	3.52765	14.0396	27.3225
177	2.4125	1.9027	24.695		177	2.44361	14.7548	26.8116
178	2.5149	1.9299	24.5483		178	3.10887	12.8629	26.3727
179	2.5976	2.1009	23.9578		179	2.9965	11.6339	25.6972
180	2.6445	2.0258	22.4607		180	2.34012	10.071	26.5236
181	2.8556	1.5556	21.8903		181	2.86466	9.57738	26.2851
182	2.7039	1.2844	23.2552		182	2.69093	10.3731	27.4178
183	3.5646	1.3029	24.9534		183	2.58607	10.2738	28.5722
184	5.3339	1.8568	26.7721		184	2.252	9.51679	27.2956
185	7.1716	1.6883	28.9422		185	1.38934	8.43559	28.9337
186	10.0788	2.2435	29.2236		186	1.57824	7.72358	29.8807
187	11.5365	2.6002	30.1373		187	1.38778	7.01956	29.6959
188	14.6488	3.1853	31.4673		188	1.80987	6.96957	29.9677
189	18.0927	3.2427	31.1509		189	1.75937	5.22663	26.9598
190	19.7948	4.0999	30.7786		190	1.46848	5.81301	28.5517
191	23.676	4.2576	30.6787		191	1.65451	6.18459	28.4108
192	26.1584	5.3001	31.0207		192	1.66763	6.1335	26.5367
193	27.729	5.8301	30.556		193	2.20678	7.23701	27.8578
194	27.6171	5.5698	30.9018		194	2.0346	7.58931	27.4212
195	25.9544	6.4729	31.281		195	1.95276	8.21841	28.0933
196	25.8078	5.6708	33.1876		196	1.50113	8.13948	30.0201
197	22.2965	5.5122	30.7931		197	1.9747	7.6471	29.9999
198	18.7906	5.5839	31.1804		198	2.10927	5.59262	29.3675
199	15.9152	5.4192	29.4228		199	1.76961	5.48212	29.7776
200	13.3842	4.8615	26.3742		200	1.74477	5.7988	30.1936
201	12.0633	4.4562	25.3943		201	2.0803	5.43834	30.739
202	11.653	3.465	24.0536		202	1.77989	6.28587	29.3032
203	10.3495	3.1864	23.8392		203	1.3153	6.78194	28.8662
204	10.6962	3.0136	24.2062		204	1.91641	5.88681	30.4078
205	9.9948	2.5871	23.9627		205	2.02649	5.08202	30.9951
206	9.583	3.2918	21.9934		206	2.04703	4.86996	29.469
207	10.1201	3.9269	22.0678		207	2.44286	3.49712	28.6784
208	9.5369	3.5788	21.3807		208	1.90594	2.57351	29.6467
209	9.5953	3.4693	20.8593		209	2.33276	2.34522	30.8719
210	11.2432	2.8149	20.3148		210	1.77135	1.47194	30.0747
211	11.722	2.9387	20.9779		211	1.50712	0.832957	29.5268
212	10.6719	3.209	21.7549		212	1.56187	0.63724	28.4567
213	10.6627	3.8684	21.9981		213	1.72047	0.391634	28.1943
214	11.145	4.2731	23.0714		214	2.86251	0.827702	28.4456
215	11.4719	4.9925	23.8943		215	2.20504	1.05487	28.0561
216	10.3134	4.3833	24.9406		216	2.1451	1.84039	27.9998
217	9.9948	3.6713	26.1342		217	2.74807	2.87576	25.2371
218	10.1272	3.0216	25.8638		218	2.05013	2.85321	25.6156
219	10.9137	2.8648	26.5359		219	2.28984	3.46846	24.141
220	11.2227	2.7003	25.4386		220	3.21886	3.26436	22.5103
221	10.1422	3.2527	23.7965
222	9.8471	4.7694	22.2781
223	10.2912	5.6489	21.6258
224	10.7292	5.9979	21.3712
225	10.2948	5.5644	21.7495
226	9.188	5.4076	22.8052
227	8.6781	5.4403	22.7387
228	8.2332	5.2917	22.338
229	8.7148	5.4848	22.3503
230	9.8346	5.4489	21.8414
231	9.5632	4.2264	20.8558
232	10.2614	3.768	21.1233
233	9.9577	2.8268	19.6989
234	9.4644	2.0436	19.5459
235	9.3314	2.2965	20.4316
236	9.101	2.2	22.5039
237	9.5745	2.2876	24.0676
238	8.9256	3.0551	25.5931
239	9.5997	4.0226	28.7333
240	9.5916	5.1421	31.6083
241	9.1024	6.7411	32.5607
242	8.3715	7.3594	33.3495
243	8.1258	6.546	32.4911
244	8.2653	5.6118	31.8768
245	8.0001	4.8868	30.6738
246	7.7871	4.7036	31.5494
247	6.9241	4.8325	30.8878
248	7.9503	6.5318	31.0168
249	8.3123	8.4628	30.1897
250	8.6379	10.1787	31.5033
251	8.5305	11.8036	33.3842
252	7.3982	12.6373	34.7201
253	7.7527	12.9775	36.1543
254	7.9865	12.7308	34.8497
255	7.5919	12.0348	35.3083
256	8.1128	11.5368	34.9406
257	7.7622	11.541	32.905
258	8.1556	11.1667	30.886
259	9.0893	10.6916	31.3093
260	9.6381	10.2975	28.7969
261	9.3244	9.6851	27.9899
262	8.2277	8.9765	26.4158
263	8.1784	8.386	28.011
264	7.5314	9.2604	28.8166
265	5.8229	7.7689	29.9059
266	5.6235	7.1106	30.6941
267	4.5794	6.0054	29.8663
268	3.5002	5.5345	30.4309
269	3.2173	6.1814	30.2418
270	3.4289	6.9103	28.7176
271	4.0117	7.2699	27.3844
272	4.4574	7.2295	27.1373
273	5.1873	6.8705	28.5714
274	7.3302	6.8906	28.1299
275	9.1539	7.2242	28.8965
276	10.089	8.5656	27.8952
277	11.8967	8.261	27.2707
278	13.1812	8.8144	27.69
279	14.5145	9.2392	28.7104
280	17.4927	9.5884	27.9187
281	18.5889	9.7485	25.6104
282	18.1753	9.5491	25.8159
283	18.1604	9.36	26.8998
284	17.5692	9.055	26.818
285	17.9209	9.7217	26.2542
286	17.4562	11.2946	28.2976
287	16.6404	15.025	30.2618
288	14.9902	16.9702	30.5008
289	16.4629	16.4177	30.2268
290	18.5954	14.9349	30.5539
291	19.6704	11.3382	30.8651
292	20.5001	8.401	29.3631
293	20.4224	6.1139	27.548
294	20.4332	4.3248	25.7397
295	21.636	3.5454	25.1956
296	25.2824	3.5017	26.0471
297	28.0344	4.5247	27.2849
298	28.7657	4.5898	27.3667
299	30.429	4.8827	27.7138
300	34.372	4.8828	26.9102
301	33.1426	4.5191	27.2649
302	29.1712	4.5595	27.6361
303	27.035	4.6701	27.6656
304	21.9366	5.4634	27.4454
305	16.4173	6.195	26.5056
306	13.4688	7.1279	26.9019
307	10.9984	7.7226	26.3882
308	9.0042	7.0673	27.3617
309	7.4021	5.8319	28.5007
310	7.862	4.8537	29.4165
311	7.2555	4.2056	29.5366
312	5.5016	3.6409	30.3711
313	4.288	3.5496	30.4668
314	3.6251	4.0531	29.4661
315	3.8689	3.6423	29.0385
316	3.5154	4.8138	29.1183
317	3.1776	6.1545	30.4068
318	3.5034	7.0468	28.4189
319	2.9185	7.7067	28.2727
320	2.5739	8.0413	28.1734
321	2.236	7.5785	25.8871
322	1.9814	6.5244	24.9723
323	1.8036	6.6259	24.6249
324	2.4981	6.5724	24.9693
325	1.9149	6.7443	25.0912
326	1.647	8.3045	25.9426
327	2.2895	9.4319	26.0056
328	2.6388	11.1098	26.1717
329	2.4152	11.2916	26.6527
330	2.4641	11.9935	24.7949
331	1.6355	11.4628	25.3616
332	2.8604	12.0469	23.925
333	2.6946	13.2541	24.5562
334	2.2512	13.8517	24.7732
335	2.9907	15.5952	25.218
336	3.6061	19.9841	25.5003
337	2.8808	20.5451	26.8011
338	3.155	19.1608	25.3195
339	3.4196	18.0867	26.2072
340	2.8741	15.1875	24.5446
341	3.0073	12.0561	21.5437
342	2.331	10.7883	22.2304
343	2.3731	9.5793	22.0049
344	1.9882	10.1206	21.8951
345	1.7992	9.8665	23.3047
346	1.8306	10.0421	25.516
347	2.2596	9.8779	24.964
348	2.0586	8.1227	25.2992
349	2.9766	6.0129	25.1447
350	2.6108	4.1471	24.0583
351	2.7334	3.2443	24.2444
352	2.9834	2.7416	25.5734
353	3.959	3.1067	26.4323
354	3.3112	4.1226	27.6306
355	3.1769	3.6023	27.1836
356	2.7965	3.1406	28.4257
357	2.7914	3.5093	28.9417
358	3.1249	3.4167	27.7012
359	1.8955	3.7406	25.8849
360	2.102	4.195	24.8285
361	2.4365	5.5147	23.8115
362	3.464	5.4556	22.0582
363	3.0811	5.5424	20.9188
364	2.9524	5.6808	19.8941
365	3.6185	5.0993	19.5786
366	3.562	4.5238	20.5303
367	2.9009	4.4074	21.5963
368	3.0915	4.1912	21.9673
369	3.1594	3.6778	21.9502
370	4.4093	3.1173	21.3386
371	4.5797	3.294	22.2732
372	4.5476	3.0362	22.4745
373	5.4948	3.5224	24.0363
374	6.9976	3.878	24.6149
375	9.2386	5.1717	26.677
376	15.8771	6.2906	30.1343
377	21.2912	7.7536	32.7214
378	24.9653	8.5634	33.4058
379	25.8978	9.57	35.873
380	27.4704	10.8327	35.8616
381	28.5334	11.4746	35.6486
382	26.7665	12.935	36.8523
383	25.6573	13.6291	36.3097
384	22.4182	14.1004	36.7792
385	20.5663	13.9311	36.5848
386	19.8293	12.3799	36.3592
387	20.4479	11.8822	35.505
388	21.5445	11.4628	35.6892
389	22.4838	10.6392	37.6709
390	22.1706	9.2309	37.0185
391	21.6678	7.7176	37.3231
392	23.2287	8.1262	37.7269
393	21.7835	8.6764	38.1855
394	21.5974	8.2102	37.6024
395	21.832	10.923	37.4697
396	20.5456	14.0153	38.6866
397	19.4821	16.9075	37.9597
398	19.4691	19.5546	36.7236
399	19.1033	20.8487	37.1242
400	21.979	22.1246	37.7429
401	21.6992	23.098	38.9425
402	21.9921	26.1177	40.2024
403	24.8395	24.5586	40.4688
404	26.1926	26.7592	39.7832
405	26.1349	28.8297	39.3738
406	24.4883	27.2463	38.6472
407	24.352	25.9213	37.2109
408	25.8	23.6854	37.4271
409	23.0027	20.4561	35.3631
410	23.1303	19.0484	37.3919
411	23.8505	17.3014	40.2374
412	25.4375	17.234	41.3057
413	26.5273	17.7715	41.3893
414	26.7643	16.2125	44.2242
415	28.0807	15.5428	45.0195
416	30.3484	15.6578	44.5347
417	29.3159	16.3801	44.2392
418	29.4056	17.9996	44.6433
419	31.8358	19.8983	44.3504
420	34.4795	24.8336	44.7042
421	33.9923	27.6284	46.0364
422	36.3452	32.2856	48.4717
423	37.3014	37.5398	50.7506
424	41.5361	39.5924	54.4034
425	46.0594	41.2592	53.9809
426	51.9541	44.948	55.0283
427	64.6754	45.5996	56.5504
428	73.8438	44.6594	56.5851
429	79.3296	43.505	55.1239
430	81.1855	42.9772	50.4207
431	86.1176	40.408	49.0783
432	82.0505	39.8106	46.143
433	72.4203	40.5391	45.5352
434	65.9492	43.068	46.1601
435	53.6613	49.479	48.1074
436	45.714	51.8556	47.9657
437	39.1091	52.4852	48.3225
438	35.8711	49.8112	48.3612
439	27.5097	46.9477	49.5072
440	23.5593	43.25	50.8327
441	21.1966	39.2551	51.2437
442	16.9466	35.1753	48.947
443	13.8272	30.8114	46.4625
444	11.4148	28.1476	45.9812
445	7.6422	23.1245	45.0403
446	5.9776	21.9569	42.4595
447	4.6007	21.3593	38.6902
448	4.3124	21.4117	36.5881
449	3.8454	20.3424	34.6815
450	2.8468	19.2086	31.294
451	2.2934	16.1439	30.9807
452	2.4045	13.1133	30.2363
453	2.6495	11.0341	28.8105
454	2.8027	8.5464	29.2083
455	2.6213	7.188	29.2109
456	3.8938	6.0466	30.1417
457	3.8683	5.8475	30.5346
458	3.0473	5.2826	30.2167
459	3.6775	5.438	30.3476
460	3.3936	5.2877	30.2712
461	3.2377	6.8455	30.9584
462	3.0344	8.3625	30.1778
463	2.7596	8.7977	32.142
464	2.2074	8.6197	31.8928
465	2.2043	10.7978	35.4966
466	3.1978	11.799	38.4352
467	2.8304	13.5167	38.5007
468	3.4284	13.098	40.1968
469	4.0139	10.94	41.5852
470	4.006	9.7498	39.6766
471	3.1893	9.7542	39.8147
472	2.7938	9.2018	38.795
473	3.7748	9.9686	39.5352
474	3.9805	11.1411	38.1555
475	4.008	10.5662	37.1626
476	4.3956	10.3718	36.7794
477	4.3961	9.9868	38.3676
478	3.997	10.397	39.0047
479	3.8132	10.9896	38.3761
480	4.7911	10.82	35.6228
481	4.0023	10.8253	35.4022
482	4.9952	10.034	35.5711
483	5.0112	8.8718	34.8045
484	4.9891	7.6548	35.2006
485	4.1989	6.2688	36.7607
486	4.1688	6.4221	36.9816
487	3.4055	6.4268	36.776
488	2.804	8.5604	37.691
489	2.5966	11.1845	36.8463
490	3.2204	12.0826	34.6616
491	2.6067	13.2558	33.0502
492	2.4339	11.868	30.4115
493	3.3293	10.8059	28.1391
494	2.6065	8.9418	26.2855
495	2.5929	8.9079	24.9817
496	2.2079	9.9063	24.5678
497	2.1632	10.5173	23.7699
498	1.174	11.1169	22.8541
499	1.0013	11.252	22.1145
500	1.9384	10.0192	21.2713
501	1.6505	7.9742	20.4275
502	1.0125	5.6883	20.5383
503	1.5907	3.7462	19.2675
504	1.7459	2.8766	19.5834
505	1.7936	1.9679	18.695
506	2.0886	1.6919	19.4935
507	2.0277	1.5977	18.9458
508	1.7997	1.4037	19.1352
509	1.8011	1.2027	19.4194
510	2.0745	1.201	21.512
511	2.326	1.5927	22.9763
512	2.8652	2.3811	25.2815
513	3.5819	3.1812	24.8261
514	3.2098	4.1761	26.1144
515	2.942	4.3251	27.9696
516	3.9107	4.6563	27.0364
517	3.6774	4.2745	25.9055
518	4.25	4.655	25.0992
519	5.1125	4.3349	24.7595
520	6.5607	6.5421	24.2333
521	8.4158	7.7671	24.7382
522	11.8451	9.6091	25.0195
523	18.0458	10.6921	25.4224
524	27.1234	11.3653	27.3392
525	32.6399	11.9524	28.772
526	40.3346	12.6909	30.8032
527	47.0788	13.3445	31.607
528	51.7824	14.8256	33.723
529	54.452	14.7313	33.7146
530	50.3236	14.847	33.916
531	49.7263	13.9499	33.9381
532	41.8773	12.0866	32.3924
533	40.4582	10.577	30.3305
534	38.8917	8.5488	28.9934
535	40.1675	6.5571	28.9851
536	36.668	4.1235	28.0809
537	39.4739	3.6325	25.7036
538	40.3443	3.1894	26.3681
539	36.6923	3.383	25.716
540	34.3652	3.76	25.7423
541	34.0902	4.191	26.5563
542	32.6902	4.006	27.5797
543	28.9649	3.9843	29.9609
544	27.0463	4.1788	29.73
545	23.7483	4.7157	30.5076
546	18.0241	4.9498	30.4029
547	15.7149	5.3352	30.6177
548	11.9656	5.1474	30.5045
549	10.0693	4.5654	30.525
550	7.5162	3.8197	28.8057
551	5.3572	2.4752	27.758
552	4.5763	2.2483	25.606
553	4.4774	1.9335	25.2599
554	3.6517	2.1603	24.2499
555	3.2969	2.4612	24.3774
556	3.7314	2.8062	23.8141
557	3.3566	2.0064	23.6277
558	2.2338	1.5154	24.9983
559	2.2805	1.6763	26.3626
560	2.846	1.2339	26.3489
561	2.631	0.9076	25.6366
562	2.4176	0.8954	26.7684
563	2.503	1.0827	24.9947
564	3.3348	0.5337	24.1457
565	2.7445	0.3176	24.2445
566	2.5192	0.3047	23.7935
567	2.411	0.7797	23.6819
568	2.1093	0.815	23.4297
569	2.003	1.1789	24.4807
570	1.9145	1.5759	24.733
571	1.9088	1.7023	24.7264
572	2.5732	1.8962	24.6183
573	3.0799	1.8059	25.9859
574	2.7467	1.6108	27.3802
575	2.7997	1.9774	28.0851
576	2.8918	2.3746	29.4354
577	2.6155	2.7794	30.4506
578	1.9415	2.7941	30
579	2.366	2.6285	30.2333
580	2.216	2.2246	29.6746
581	2.183	1.6426	27.3966
582	2.1718	1.0415	26.3255
583	2.3551	1	25.4912
584	2.0334	1	23.9776
585	2.1396	1.1962	22.6577
586	2.6262	1.0646	21.2093
587	2.258	0.9954	21.4005
588	2.0019	0.9104	19.1678
589	1.4411	0.9979	18.7163
590	1.7796	1.1325	19.3607
591	1.9801	1.0164	19.3199
592	1.8133	1.3891	18.9605
593	1.0691	1.9408	20.119
594	1.001	2.3994	19.9335
595	1.1843	3.1018	22.3509
596	1.5407	4.0652	22.1091
597	1.2963	3.4151	22.2937
598	1.407	3.7023	23.0759
599	1.9027	3.3487	23.4977
600	2.2937	3.3147	24.1171
601	2.0269	3.6411	26.2059
602	2.5651	2.9657	26.0195
603	2.4965	2.7824	24.9082
604	2.589	2.1791	25.456
605	3.5264	2.3469	24.3621
606	3.6864	1.7046	25.039
607	3.0229	1.2275	25.099
608	2.6883	1.4739	25.4198
609	2.6205	2.102	27.188
610	2.988	2.1411	27.8682
611	2.4268	2.7379	28.1586
612	2.8034	3.0061	28.1052
613	1.8869	3.3868	27.8844
614	2.513	3.7956	27.7492
615	2.9449	3.888	27.9536
616	3.0542	3.0401	28.6266
617	2.6081	3.5362	28.1275
618	3.31	2.9296	28.1774
619	3.4311	2.9355	28.6806
620	2.9353	2.5472	29.1896
621	2.5761	2.8856	28.8612
622	2.3371	3.3331	28.4554
623	2.2368	2.9878	29.4317
624	2.2164	2.9295	29.0456
625	2.1928	3.4398	26.897
626	2.14	4.6095	25.8464
627	1.9011	5.5778	23.8249
628	2.3659	6.1398	22.0781

## Sheet: Extended data Fig. 3c
UT (untreated)			HU
H3 intensity at EdU spot	H3K9me3 intensity at EdU spot		H3 intensity at EdU spot	H3K9me3 intensity at EdU spot
4.60089	0		30.9852	13.1513
4.41113	0		31.5741	14.9944
3.64589	0		32.0288	16.7776
3.12522	0		32.677	18.1825
2.19827	0		33.4516	22.1759
1.98469	0		35.9698	23.7046
1.85869	0		40.8209	25.8912
1.97305	0		41.9976	28.2486
2.5573	0		42.4525	28.702
2.9845	0		43.9525	32.3958
3.04624	0		47.1235	33.5032
3.02741	0.18104		44.8764	33.8143
2.56547	0.242088		45.4558	32.5499
1.92776	0.574838		49.496	33.4247
1.76462	0.351421		51.3557	37.0269
1.57187	0.0214713		50.1117	35.9847
1.31973	0		52.0065	38.8679
1.04199	0		50.9462	40.7109
0.928511	0		51.9279	42.2769
0.882629	0		48.286	41.1693
0.667441	0		45.1523	39.183
1.04276	0		42.452	37.2571
0.870466	0		40.7947	34.296
3.05178	0		37.1265	29.8142
3.78394	0		32.5723	27.5943
4.7459	0		28.035	22.2672
4.68417	0		25.3406	17.4317
4.27392	0		24.0222	14.9946
5.0705	0		22.5529	12.1218
4.83192	0		22.3833	11.5418
5.20565	0		20.2023	11.1645
5.88155	0		21.094	11.4222
5.81436	0		20.2817	10.1727
6.196	0.103541		19.8606	9.14502
6.1089	0.0676472		21.0193	8.88728
8.43236	0.234713		20.317	10.5142
7.62441	0.360336		21.897	10.1864
7.18143	0.279796		22.4985	11.7206
5.92592	0.226752		22.426	12.4085
4.63527	0		23.6859	11.988
3.43813	0		23.3406	14.3843
2.53465	0		22.769	14.5416
1.86794	0		22.0523	14.172
1.63728	0		20.7322	15.4688
1.5059	0.0330777		19.8603	13.5724
1.92543	0.584846		46.6407	35.5176
2.73779	1.37151		42.9164	36.2765
3.35539	1.64578		43.3586	35.5968
3.75301	1.91166		44.4614	37.5058
4.3857	1.54811		42.7489	36.2303
4.13449	1.30864		45.22	33.006
4.38945	0.873033		44.9116	27.9506
4.03696	1.04475		44.1968	24.0402
4.52598	1.04736		44.365	21.9168
5.08732	1.50872		43.0019	21.0956
5.64699	1.15723		41.805	19.5594
5.97071	0.964348		35.9806	12.3777
5.95597	0.796061		37.2163	11.9655
7.20989	0.408754		38.1389	14.6023
7.27094	0.1302		39.4265	15.9599
7.38556	0.17534		42.8587	21.4668
6.44111	0.182824		43.8019	18.5932
5.58469	0.212944		45.5424	20.3327
4.73906	0		47.7376	24.3356
3.17004	0.0436979		49.3005	31.7237
2.71835	0.15479		52.8692	45.6813
3.15947	0		53.6927	56.5517
3.35547	0		53.4618	64.4444
3.0507	0.0711531		52.2387	68.3644
3.08802	0.110665		51.353	68.7773
2.91426	0.162544		48.9861	74.8544
3.21229	0.136008		52.221	76.521
4.13904	0.21011		52.8945	72.4736
4.55404	0.411164		55.1441	68.0825
4.50327	0.111692		56.1086	65.018
5.45641	0		55.2178	65.069
6.01141	0		56.1186	67.0194
5.79237	0		58.6314	73.9192
5.45653	0		57.1707	81.0135
4.91971	0		57.35	80.3774
4.64238	0		53.0792	80.8891
4.31821	0		54.9489	78.2907
4.74201	0.20406		53.2882	76.2276
5.55524	0.838117		52.6746	71.5212
5.84945	1.46689		55.1928	69.8205
6.55827	1.85399		53.7151	66.1045
6.92669	2.65313		50.9167	64.8936
7.7985	3.24204		52.5053	62.8139
8.74414	3.57856		53.39	56.2888
8.49879	3.62294		52.012	51.5466
8.38223	3.10296		50.5178	46.2685
7.72965	0.133588		15.6546	1.27735
7.44985	0.476411		16.429	1.1439
7.03904	0.581565		16.7959	1.09928
7.04671	0.840938		15.9091	0.641983
6.21846	0.779341		14.8881	0.881069
6.26188	0.666595		13.9813	1.06072
5.51825	0.834372		14.37	1.10196
5.90995	1.60606		14.3296	1.77083
6.23751	1.98716		12.5896	1.23015
1.71726	0.103867		11.6758	1.14596
2.4975	0.75367		11.42	1.05044
3.14865	0.574165		11.6175	0.618969
3.41073	1.14171		11.4352	0.576084
3.80016	1.26625		11.9834	0.563703
3.63359	1.16005		12.1286	0.388166
3.4219	0.950597		11.7459	0.342368
3.20852	0.790673		12.8645	0.430124
2.99544	0.179826		13.1707	0.588094
2.55274	0.0693896		14.1513	0.958492
2.45171	0.119905		15.0365	1.56219
2.87698	0.248093		16.1376	1.95186
2.83704	0.543284		16.4432	1.79046
2.85596	0.756282		17.1196	2.48915
2.65964	1.12352		17.3305	2.81337
3.23068	1.17116		17.5337	3.3351
2.85864	1.22064		17.229	2.99064
3.33908	1.11722		16.3132	2.45902
3.08737	1.17231		15.3974	1.84551
3.06958	0.99409		16.2366	1.30246
3.16058	1.37872		15.9774	1
2.94906	1.21565		15.8148	0.956248
3.06726	0.853779		15.9676	0.904616
1.98537	0.515365		17.5142	1.02328
1.56784	0.0150703		17.6845	1.10581
6.99639	2.57495		16.5962	0.928095
6.7144	2.51895		16.9073	0.955266
6.00301	2.09213		16.1429	1.1696
5.4716	1.9072		14.8207	1.10119
4.89595	1.56089		8.15244	0.305588
4.56071	0.707705		8.6673	0.501848
4.36752	0.274152		10.1313	0.675585
4.02073	0.366618		11.9013	1.05712
4.02477	0.0873794		13.5436	1.26689
5.14013	0.158083		15.5788	1.43394
4.87785	0		16.2826	1.38244
5.3105	0.24211		15.5824	1.47862
5.40065	1.10917		14.4246	0.848351
5.54567	1.21191		13.9984	0.700439
4.80186	0.708685		13.2045	0.707709
4.70423	0.313829		10.911	0.707651
4.45154	0.325657		11.5412	0.468083
4.0011	0.108642		11.2089	0.677873
3.9306	0.0632921		11.4669	0.708799
3.78982	0.631123		12.4263	0.845569
4.35216	1.17698		13.3951	0.344083
5.10613	2.79093		13.525	0.584074
4.84157	3.2464		14.1951	0.562121
5.77667	4.27743		15.5914	0.411107
6.5959	4.64585		17.4249	0.124956
7.73827	5.28136		17.2378	0.59717
8.84197	5.457		16.683	0.648167
9.04412	5.62313		17.7248	0.133756
9.2943	5.12348		18.5641	0.992935
7.9916	4.10982		17.3693	1.23628
6.89229	2.73118		16.386	1.32943
6.34738	1.51233		17.1801	1.47948
5.54017	1.24293		16.754	1.09596
1.70261	0.16763		16.6553	1.70787
1.50337	0.00643308		16.1991	1.53607
1.0688	0.373601		16.2977	1.57551
0.977242	0.2152		16.3077	1.43129
0.978172	0.41392		17.1752	1.29524
1.31577	0.762656		18.8752	1.5658
1.439	0.652447		18.2397	2.83963
2.28112	0.591453		18.6118	3.97891
2.99114	1.12778		21.8054	4.75761
3.61081	1.72589		21.555	5.22458
4.59759	2.37682		22.8149	4.51208
5.31692	2.93513		23.4428	3.99858
5.07954	3.50609		23.2451	3.70648
5.21628	3.3011		23.4399	4.06329
4.7367	3.3199		24.31	4.5894
5.21624	3.18086		23.3196	4.37709
5.48525	3.82723		23.1118	4.04737
6.64914	3.92851		24.6502	3.6305
7.01225	4.45204		24.931	3.28459
6.77882	4.18595		24.0753	3.14737
7.11237	3.55578		25.2765	2.96092
6.13969	2.74851		25.795	3.08159
5.33064	1.56442		24.1602	3.52464
4.81239	0.874793		23.2323	3.45078
4.33837	0.688265		21.6564	2.57579
3.8247	1.18675		19.783	1.97388
3.26107	1.44175		18.5856	1.93041
2.61737	1.39188		16.1112	1.46406
1.64299	1.13835		15.8279	1.35775
1.3369	0.828783		16.727	0.928418
1.27399	0.428328		16.3393	1.21313
3.63652	1.44462		16.6905	0.91862
3.94649	1.59331		17.7887	1.19364
4.30427	1.79652		18.1061	1.24448
5.2302	2.40848		17.5491	0.936389
2.64347	0		19.156	1.05457
3.27132	0.12829		19.8276	0.987889
3.55067	0.519773		20.0472	1.24949
4.17003	0.840131		20.6363	1.54011
4.70491	1.01984		21.5203	2.01729
4.82508	1.51484		22.4643	1.67404
4.92344	1.87397		21.2681	1.66959
5.14706	2.15572		22.7231	1.92605
5.17283	2.20306		23.2559	1.90281
5.00482	1.93901		24.3632	2.27353
5.19571	1.94546		26.1358	2.33665
6.40046	1.47319		26.7271	2.8341
7.24267	1.48836		28.1749	3.05615
8.43744	1.3845		28.8111	3.1251
9.47165	1.66579		27.5406	2.58216
2.10685	0.556693		27.5449	2.29441
2.33912	0.0777408		25.8119	1.82901
2.49238	0		23.9344	1.59581
2.92566	0		23.2291	1.62083
3.08749	0.108368		22.8552	1.32486
3.25763	0.079263		22.3206	1.35966
2.83874	0		21.403	1.85456
2.11854	0		20.5153	2.16365
1.86177	0		21.0552	2.3824
1.84846	0		20.4066	1.80301
0.915034	0		20.5538	1.43865
0.851251	0		20.4462	1.22609
0.641009	0		22.2794	1.29945
0.620129	0.00115402		22.3662	1.51961
0.771556	0.143672		21.8941	1.56841
0.809793	0.0483731		21.9241	1.65344
0.976788	0		21.5785	1.68451
1.01279	0		21.9212	1.2955
1.78312	0.104629		20.8356	1.0473
3.2091	0.304383		19.7972	0.956931
4.74273	1.02067		20.4965	0.843505
5.90896	1.5615		21.7963	1
7.30535	1.70506		23.2157	1.3876
7.83829	1.62849		24.678	2.28665
7.28526	1.59815		28.3156	2.22197
3.2943	0		30.174	2.76373
3.47997	0.100201		31.2211	3.31723
4.17682	0.457677		32.5311	3.57651
4.37506	0.0839144		31.4819	3.97686
4.5113	0.347535		32.5061	4.21771
4.65414	0.201568		31.2421	3.59311
4.93084	0.489177		29.1407	2.62546
4.95986	0.207757		28.8542	2.51414
5.18017	0.0689983		26.6202	1.90598
5.67864	0.525384		25.1419	2.1086
6.15984	1.45213		23.4814	1.74596
7.5398	2.4545		22.5668	1.21363
8.1666	2.83431		22.0235	1.00758
5.38688	2.22549		21.6852	1.29739
5.8847	2.85687		20.7493	1.51058
5.34282	2.8596		19.1629	1.80328
5.59854	2.63148		19.3288	1.61827
5.08181	2.13496		19.1548	1.65459
4.19383	1.79538		19.4154	2.14787
4.2201	1.33477		20.4329	2.36372
3.63175	0.922744		31.2095	4.08077
3.36052	0.469075		31.3363	5.09054
2.83528	0.317553		31.4154	5.8303
2.97173	0.21047		31.2972	5.64947
3.03317	0		31.297	6.43887
3.90621	0		33.9718	6.1073
4.13637	0		31.2335	5.48281
4.29616	0		29.5755	9.4151
3.78791	0		28.5608	6.97228
4.00779	0		25.6679	4.74081
3.99575	0		25.3524	3.98522
3.38083	0		25.5006	3.33692
2.63537	0		27.5667	4.21849
2.82395	0		27.1004	4.54936
2.98325	0.0134963		28.7268	5.11729
3.31359	0.177153		26.534	5.26326
3.32876	0.0168174		27.7284	4.8492
2.9509	0.26911		27.2438	4.50065
3.24169	0.217553		28.1222	4.5698
3.35329	0.0502984		27.595	5.25892
3.48753	0.14266		32.4641	7.41716
3.91501	0		32.9862	8.75705
4.34932	0.15121		34.63	9.08924
5.19628	0.312028		36.1312	10.8844
5.68175	0.718365		34.8028	11.3134
6.4319	0.951229		36.6111	12.7369
7.47162	1.12317		35.9529	13.7892
8.45403	1.19303		36.3393	13.9009
8.11996	1.27036		36.5024	14.5389
7.44586	0.677655		36.0117	12.9875
6.10505	0.517995		36.3093	11.9771
5.23233	0.0779231		34.6244	11.9619
4.99003	0.293587		37.2218	11.1478
4.23941	0.303456		36.889	9.79863
4.46798	0.24462		36.8745	7.88256
4.50446	0.317303		37.3454	8.1287
5.01348	0.814789		38.414	8.50617
6.2109	1.53527		37.5552	8.16534
6.28624	1.80565		37.0753	9.60373
6.70708	1.92021		37.9334	12.9909
6.77879	2.54748		38.575	15.75
7.0926	2.88435		37.3839	18.7853
6.85122	2.3212		36.6432	20.3918
6.71555	1.40088		37.7612	21.8005
6.63554	1.13053		38.761	22.6976
6.37263	1.06478		40.1738	25.9912
5.56507	1.1909		40.4722	25.0775
5.73281	1.27475		40.2296	26.6609
6.54004	0.891792		39.7673	28.9237
6.97618	0.875337		39.058	28.5079
7.58113	0.444967		37.4117	26.8306
7.50772	0.243423		37.748	25.0661
8.83235	0.178932		36.2194	21.8066
8.93605	0.00316619		36.5574	20.3702
8.69605	0		39.4467	18.084
8.54417	0		41.0528	17.0178
8.37325	0		41.6629	18.1219
8.16587	0		43.1042	16.7231
7.60111	0		45.2494	15.8541
7.74795	0.056411		45.3764	15.6965
7.4813	0.0609415		44.8357	16.1602
7.03569	0.0209654		43.9899	17.159
6.89285	0.559042		45.1855	19.2121
7.53554	1.60037		43.8493	23.3041
8.76091	1.93754		45.8614	26.9958
10.292	2.34976		47.3777	30.4054
11.4437	2.94094		50.3493	35.559
12.4735	3.75903		52.805	39.4078
12.5865	3.67512		54.4003	40.0584
13.8305	3.29899		54.3603	43.3496
13.6869	2.76745		56.1194	46.3738
12.5657	2.07141		56.2058	45.2258
12.8928	1.89779		57.1664	43.7391
12.5983	1.72635		51.8846	42.9736
12.0334	1.60957		49.4432	41.2546
8.29323	0		47.4735	38.8626
7.70832	0		45.5754	39.986
7.61244	0		46.0405	42.7172
8.11259	0		47.6152	46.0801
8.00188	0		48.6346	52.6838
7.47092	0		47.5371	51.1725
8.14559	0		48.6886	51.3256
7.20619	0		48.5625	47.7162
6.75134	0		50.8948	44.162
6.58789	0.0356518		51.0014	40.0913
6.15217	0		27.17	9.96819
6.2402	0		28.5381	10.3055
6.29147	0		31.5328	10.9659
6.58471	0		31.0335	11.7833
6.50359	0		33.4896	12.1594
5.92551	0		33.7234	13.4641
5.69819	0		34.0067	13.2585
5.42286	0		33.9786	12.4767
6.11932	0		34.9919	10.6872
7.5037	0		32.8695	9.51139
9.37794	0		31.1689	8.63536
10.0911	0		30.9081	6.64526
10.9196	0		30.2976	4.69566
11.2549	0		28.7167	3.51628
11.377	0.00201871		28.5908	3.27418
9.71378	1.92268		27.931	3.02796
10.3705	2.34479		27.3366	3.63551
10.0845	3.34258		27.7042	3.93058
10.2738	3.6611		28.5156	3.69066
10.4268	3.74429		29.8086	3.43415
9.91398	3.2707		30.8081	3.77387
9.14174	3.11817		31.549	4.18521
8.91089	1.77295		31.6467	4.48313
7.63579	1.41969		44.8976	10.665
6.8214	1.06658		47.2217	9.61735
6.17582	0.430716		49.0556	9.29202
5.91646	0.180884		51.5188	9.39851
5.11754	0.0188425		55.253	10.5545
5.41375	0		59.2905	12.0107
5.00817	0		61.3536	13.1326
5.01304	0		64.8997	15.1631
4.61498	0		65.7216	14.9148
3.44715	0		66.4307	15.8339
7.84667	1.1898		66.3931	15.5423
7.46942	1.227		37.0784	9.11182
7.38729	1.29365		37.6672	9.9551
6.70988	0.872121		37.1728	11.0985
5.87492	0.598356		36.2634	11.4807
5.15886	0.232289		36.147	13.1522
5.15468	0.21461		35.6327	15.5212
4.62404	0.14105		35.9236	15.7466
4.66442	0.682121		35.7622	15.9328
5.13949	1.64012		36.3037	17.0372
6.93567	2.53811		36.1748	16.695
9.09643	3.295		38.588	16.0129
12.0833	3.55232		39.9806	15.7989
14.6362	3.86176		41.006	16.3828
14.0622	3.73532		42.8672	16.3449
14.2908	2.64865		44.298	17.0143
13.3956	1.89203		46.2596	17.5821
12.0585	1.59208		46.4057	18.5811
9.54959	0.643603		44.3262	19.4636
7.28138	0.0209453		46.0173	18.6794
6.16302	0.206779		47.9459	18.9264
5.84811	0.302009		46.5584	19.0362
6.13398	0.809395		46.0726	18.1253
6.92337	1.36075		45.3459	18.6447
8.40306	1.77278		45.3952	19.6338
8.90836	2.75479		46.6689	20.792
9.67887	3.46297		46.0158	21.1811
10.2708	3.04091		48.7946	20.7492
10.4195	2.42693		49.1847	19.4061
9.38845	1.71231		48.1109	16.9774
9.39111	1.14909		47.6358	15.536
7.67775	0.721707		46.5603	13.4784
6.46563	0.210487		45.9176	12.6212
5.03992	0.399181		47.8562	11.8114
4.63333	1.08388		47.8164	12.1683
5.62635	1.73159		46.5297	11.2463
6.17939	2.41697		47.8119	11.2969
7.11359	3.16103		47.7732	10.779
8.24408	3.30471		47.0996	10.7657
9.15335	3.30683		46.3393	10.3276
9.13049	3.33803		44.307	11.1589
8.65424	3.34922		44.4237	12.4665
8.76668	3.4753		44.9814	12.7821
8.17957	3.38374		44.5049	13.5506
6.89721	2.8037		44.2579	13.0566
6.19283	2.39738		42.3153	12.09
5.63979	2.48891		41.7367	11.8812
5.70109	2.37428		42.2867	11.3719
5.88654	2.0142		42.3702	11.1152
5.27295	1.70231		44.3157	10.7203
4.69485	1.64335		44.725	10.9115
4.07568	1.21998		46.2243	10.9399
3.92931	1.31735		46.3121	10.8511
4.02733	0.547967		45.5706	10.514
3.88679	0.40988		44.5481	11.8876
11.7202	1.20817		42.897	13.2909
10.8652	0.851717		49.3446	7.60809
10.7661	1.37129		47.8105	6.3987
10.1905	1.90066		48.7103	5.14733
10.1734	1.83252		49.7773	4.33071
9.48199	1.69848		49.0733	5.04415
9.3218	2.15344		51.222	5.73059
8.05207	1.82846		48.5042	7.29819
7.51712	2.00319		48.3097	8.71609
6.98194	2.08612		47.9307	9.42497
6.24998	2.05019		48.0593	9.55215
5.66142	1.87755		45.4528	9.58064
3.88019	1.66848		44.7334	10.293
3.01379	1.30726		43.8722	11.9049
			43.549	13.8715
			41.5473	14.7578
			42.3903	14.1354
			44.3944	12.3037
			43.6473	11.151
			43.2017	8.95465
			43.1509	7.77336
			23.342	3.56079
			20.7025	2.99325
			19.9103	2.06279
			19.8511	1.78603
			19.9821	1.9378
			21.2144	2.34155
			22.5247	2.92648
			25.1664	3.51465
			29.0591	4.02943
			31.5026	4.69478
			34.4227	4.53741
			36.2828	5.08027
			36.8517	5.83314
			41.3275	7.49215
			44.7761	7.96454
			43.3438	9.44796
			42.8928	7.99652
			44.0441	9.42964
			45.2001	11.5442
			46.3568	14.4479
			48.3627	17.6907
			48.4124	18.6907
			48.6187	19.5986
			47.5898	19.3557
			47.5546	19.1532
			44.1432	20.2998
			44.7671	19.7939
			43.8757	20.1038
			43.4893	18.7796
			43.3388	15.7169
			40.734	14.0484
			40.4154	11.8301
			40.5218	12.3051
			39.9438	14.7517
			41.0452	16.0103
			40.0526	15.583
			39.3296	15.5205
			39.8431	15.4284
			40.8259	14.11
			40.8316	12.4803
			39.1446	13.3003
			39.7845	12.8285
			38.9471	14.9675
			39.3093	16.3426
			43.1559	15.3371
			41.5244	14.6377
			41.7351	14.7819
			41.8723	15.1252
			40.3469	14.1163
			41.0215	14.3267
			40.1966	15.835
			38.1771	14.7205
			37.6461	15.1587
			37.5578	15.1866
			38.5469	15.151
			37.2953	15.6121
			36.6522	14.7855
			34.625	13.891
			33.4273	14.8225
			32.3706	14.259
			32.6521	13.941
			31.581	13.9308
			32.7014	13.2005
			33.877	10.5561
			35.5512	10.9022
			37.5273	10.3255
			37.5206	9.3281
			37.432	9.04932
			37.0013	9.00889
			37.6744	10.6023
			38.6718	12.5236
			39.5301	15.7011
			40.7719	16.8737
			40.7539	18.6271
			41.5956	18.0902
			40.5104	17.0439
			41.393	16.8751
			40.175	15.5491
			30.6787	4.2576
			31.0207	5.3001
			30.556	5.8301
			30.9018	5.5698
			31.281	6.4729
			33.1876	5.6708
			30.7931	5.5122
			29.3631	8.401
			27.548	6.1139
			25.7397	4.3248
			25.1956	3.5454
			26.0471	3.5017
			27.2849	4.5247
			27.3667	4.5898
			27.7138	4.8827
			26.9102	4.8828
			27.2649	4.5191
			27.6361	4.5595
			27.6656	4.6701
			27.4454	5.4634
			32.7214	7.7536
			33.4058	8.5634
			35.873	9.57
			35.8616	10.8327
			35.6486	11.4746
			36.8523	12.935
			36.3097	13.6291
			36.7792	14.1004
			36.5848	13.9311
			36.3592	12.3799
			35.505	11.8822
			35.6892	11.4628
			37.6709	10.6392
			37.0185	9.2309
			37.3231	7.7176
			37.7269	8.1262
			38.1855	8.6764
			37.6024	8.2102
			37.4697	10.923
			38.6866	14.0153
			37.7429	22.1246
			38.9425	23.098
			40.2024	26.1177
			40.4688	24.5586
			39.7832	26.7592
			39.3738	28.8297
			38.6472	27.2463
			37.2109	25.9213
			37.4271	23.6854
			35.3631	20.4561
			37.3919	19.0484
			40.2374	17.3014
			41.3057	17.234
			41.3893	17.7715
			44.2242	16.2125
			45.0195	15.5428
			44.5347	15.6578
			44.2392	16.3801
			44.6433	17.9996
			44.3504	19.8983
			44.7042	24.8336
			46.0364	27.6284
			48.4717	32.2856
			50.7506	37.5398
			54.4034	39.5924
			53.9809	41.2592
			55.0283	44.948
			56.5504	45.5996
			56.5851	44.6594
			55.1239	43.505
			50.4207	42.9772
			49.0783	40.408
			46.143	39.8106
			45.5352	40.5391
			46.1601	43.068
			48.1074	49.479
			47.9657	51.8556
			48.3225	52.4852
			48.3612	49.8112
			49.5072	46.9477
			50.8327	43.25
			51.2437	39.2551
			27.3392	11.3653
			28.772	11.9524
			30.8032	12.6909
			31.607	13.3445
			33.723	14.8256
			33.7146	14.7313
			33.916	14.847
			33.9381	13.9499
			32.3924	12.0866
			30.3305	10.577
			28.9934	8.5488
			28.9851	6.5571
			28.0809	4.1235
			25.7036	3.6325
			26.3681	3.1894
			25.716	3.383
			25.7423	3.76
			26.5563	4.191
			27.5797	4.006
			29.9609	3.9843
			29.73	4.1788
			30.5076	4.7157

## Sheet: Extended data Fig. 3d
intensity per EdU spot (a.u.)
H3		H3K9me3		EdU
UT	HU	UT	HU	UT	HU
103.565	203.846	82.565	203.846	89.957	93
90.288	154.154	81.045	80.308	111.697	83.154
103.421	154.625	106.868	92.875	93.526	79.625
100.455	245.333	88.727	255	106.909	92.333
76.645	127.333	65.742	63.333	85.129	82.333
76.25	161.589	42.938	169.571	94.812	90.911
123.034	165.5	121.207	253.7	78.586	89.4
57.481	151.143	57.556	206.571	84.778	75.429
42.727	107.857	48.364	132.857	71.818	70.143
74.255	188.56	96.527	139.8	88.436	84.28
81.167	172.625	87	146.021	73.792	97.688
63.455	160.863	65.909	110.529	77.545	84.588
50.429	152.364	59.929	103.727	87.071	75.455
118.571	140.286	86.143	174.929	83.714	74.429
126.467	156.778	113	158.222	130.933	81.111
87.143	162	31.286	223.619	81.286	81
93.182	170.444	39.273	146	84.545	84.111
107.933	112.833	61.4	135.222	121.467	77.333
111.805	137	62.317	162.889	124.098	75.056
100.833	117.1	72.905	105.3	127.905	73.3
102.13	88.5	76.913	76.1	129.565	77
102.333	100.25	70.333	86.5	126.292	74.5
100.583	171.286	49	184	92.25	75.571
92.933	146.067	43.467	181.267	90.267	77.667
94.188	136.429	37.75	133.429	80.125	73.143
93	136.692	45.571	176.846	90.143	72.231
126.176	139.5	86.824	172.75	87.647	80.75
105.444	136.6	52.444	123.2	89.333	60.4
90.417	153	50.5	195.583	120.583	88.417
79.875	176.84	59.5	199.36	97.75	92.72
87.853	137.25	75.265	186	89	89.625
116.318	116.429	93.136	151.571	91.864	70.714
101.3	141	85.25	174.667	92.1	67.667
82.3	185	76.65	180	115.35	78.833
109.7	183.421	122.75	189.947	98	76.053
96.471	149.588	85	196.294	91.941	78.412
112.22	140.125	99.39	198.375	122.634	98.25
94.214	195	39.929	208	100.643	87.4
64.167	155	33.333	223.333	87.25	74.5
95.769	180.407	44.538	230.037	98.154	85.704
100.35	104.917	50.3	115.75	106.2	71.583
84.143	151.938	34.857	198.188	85	73.062
89.527	183.095	42.855	224.381	119.127	83.238
91.59	122.087	57	129.522	94.154	94.87
82.333	209.945	78.667	237.091	94.417	94.491
93.5	216.136	95.923	236.136	115.308	106.955
95.375	183.043	82.75	222.848	79.125	105.87
72.333	178.182	63.833	249.273	86.333	94.182
86.947	173.118	66.105	220.765	97.842	84.941
66.636	172.394	43.182	205.545	83.364	97.212
78.417	189.889	75.333	205.056	92.583	91.611
63	159	45.875	216.214	91.25	90
93.091	132.51	101.5	139.469	84.227	88.755
73.647	135.333	79.412	98.524	73.588	95.524
105.105	219.147	69.842	251.353	108.526	97.118
69.296	202.357	72.481	251.357	80.222	94.238
50.85	147.17	41.025	134.787	79.325	85.723
128.086	168.04	156.776	158.089	112.034	116.416
88.793	184.523	102.897	197.761	113.172	97.784
78.324	223.01	73.853	242.26	94.735	92.26
45.111	201.764	32.667	221.071	87.556	99.252
55.2	176.59	37	229.026	76.2	102.949
60.062	184.848	48.875	186.061	80.625	87.424
32.455	148.75	41.545	112.1	81.409	81.9
83.061	182.054	79.636	217.014	89.697	82.878
137.235	156.714	120.059	217.143	89.912	100.357
110	175.219	92.065	223.625	91.258	84
98.333	160.577	68.067	200.769	93.933	89.577
88.562	162.789	66.562	181.421	86.875	87.895
72.095	167.12	40.667	208.78	100.619	87.54
81.562	206.091	51.125	238.364	78.469	85.409
80.25	199.471	72.35	217.294	81.35	88
90.269	132.31	66	78.345	97.308	89.414
64.833	135.5	48.25	81.15	87.833	88.8
92.333	194.825	64.167	232.275	81.667	124.15
59.833	151.6	32.667	166.165	76	104.929
89.625	244.5	76.5	253.488	101.75	141
101.833	216.17	101.667	148.234	80.222	99.043
67.167	219.583	38.292	210.667	79.958	90.5
91.852	153.444	42.944	77.667	109.833	92.333
71	151.385	59.71	54.692	87.258	88.769
74.185	175.444	45.259	111.556	105.148	96
99.633	181.364	63.733	131.364	96.8	93.364
101.643	177.1	68.429	152.9	74.857	89.7
88.943	98.125	68.457	36.125	91.829	75.5
74.235	187.353	52.529	200.765	75.059	98.059
109.667	157.773	116.722	101.318	100.5	84.727
137.52	158.909	154.2	181.545	78.88	98.182
130.8	144.1	139.3	71.4	96.5	87.55
73.062	173.5	48.562	164.1	75.688	107.5
96.615	187.867	77	119.533	86.385	84.667
83.211	175.429	62.316	134.143	90.263	74.429
121.031	188.6	118.844	130.5	97.219	80.5
118.267	215.308	82.978	153.846	100.378	82.538
70.125	157.5	29.625	130.333	92.875	90.167
107.28	153.6	66.2	96.3	95.72	100.9
77.2	151.143	64.8	84.714	79.7	79.571
108.533	198.583	85.867	140.75	97.067	86.5
85.417	206.722	52.75	150	115.917	86.611
82.692	170.154	42.231	77.077	90.923	67.308
89.867	197.308	60.733	160.846	116.633	88.769
88.167	212.745	82.222	205.043	84.611	88.851
82.25	167.143	84.25	70.905	113.5	79.286
132.895	217.72	163.684	207.36	113.526	110.36
108.276		120.466		93.862
48.688		31.969		86.719
