# Supplementary material for: Dynamic de novo heterochromatin assembly and disassembly at replication forks ensures fork stability
Source: Nat Cell Biol. 2023 Jul 6;25(7):1017–32. doi: 10.1038/s41556-023-01167-z (PMC10344782; doi:10.1038/s41556-023-01167-z)
Supplement: Source Data Extended Data Fig./Table 4 — Statistical source data. [file 41556_2023_1167_MOESM17_ESM.xlsx]

## Sheet: Extended data Fig. 4a
	UT			HU
	rep1	rep2	rep3	rep1	rep2	rep3
% EdU foci overlaping with H3K9me3	25	23	14	80	76	86

## Sheet: Extended data Fig. 4b
H3K9me2 intensity at EdU spot (a.u.)
UT	HU10	HU20	HU30	HU60
8.7	14.3438	10.3226	20.3636	6.53125
11.4444	8.54167	12.0282	29.4167	16.4375
35.2308	13.4286	7.95	14.4576	29.5652
23.875	21.3243	6.2	25.1944	9.64912
12.0833	17.4444	9.92683	8.92105	8.72727
9.36364	9.4	5.44	18.3818	6.75
5.28571	14.8235	8.77143	21.8	48.283
7.58333	13.8461	23.4222	19.5397	8.10714
8.85714	12.0571	17.8364	57.9487	9.22581
10.4286	21.7353	8.32	56.678	15.9143
6.45455	11.2439	17.2321	33.8049	20.5714
7.46154	13.7879	8.81538	77.9545	6.31034
7.41176	18.0392	14.3833	46.0213	19.2727
6.63158	24.4667	22.7143	63	17.5714
10.2308	9.78378	10.8542	8.5	13.4054
8.85714	9.97222	11.9143	21.4849	24.4167
7.6	21.16	17.129	16.8571	11
9.27273	14.2	3.94286	8.77273	43.5938
6.375	11.3056	7.66667	18.3889	6.55319
9.71429	5.94444	8.17021	22.8182	20.9355
6.96154	4.09677	11.8987	16.7368	10.6296
6.57143	11.7304	16.2917	16.7368	18.0476
8.1	10.0291	9.36	26.4054	9.69565
8.25	6.42478	32.6897	69.6667	19.4118
7.1	6.23729	24.4516	17.125	23.7727
19.4546	12.6066	18.5	19.16	21.0909
12.9333	11.0526	11.5426	40.202	41.4643
10.8571	12.9973	15.4667	11.9737	12
8	9.52235	8.18519	12.2143	33.2727
6.38462	23.9296	3.90566	17.6216	13.1613
7.77778	14.9	22.5179	16.7	19.9677
5.25	18.1594	6.24742	14.1333	22.8197
6.9375	6.66667	21.6471	33.0789	43.6316
6.25	8.51807	52.8214	26.6667	10.1304
7.10526	2.0303	26.9688	15.8333	80.3125
5.18182	6.75385	3.45454	19.3704	98.3077
11.375	26.2105	11.3125	48	6.5
6.69231	8.81379	15.2727	44.3684	35.1818
7.54839	4	9.08696	29.7174	8.88889
6.57143	15.3051	27	14.1111	14.5
6	17.5539	19.0435	9.09091	17.1739
6	9	16.625	42.5814	35.0476
7.36364	11.2105	33.0417	10.7347	20.8947
6.58333	23.7143	16.84	30.931	14.2051
7.69231	4.90164	33.6154	18.2571	13.8235
6.33333	9.29412	91.7143	30.6875	50.6667
9.04762	6.37333	32	46.25	21.3809
15.5	18.2879	15.7222	25.1429	29.8571
5.63158	6.26852	81.1111	12.7917	23.0769
7.1	5.87379	41.5	8.5	63.5789
6.53333	4.44304	5.91667	12.8961	22.8823
12.5556	5.33333	16.3125	34.3	27.3846
9.65	5.53226	28.9333	20.8286	34.5806
6.80952	9.69591	13.3846	24.2083	23.8451
6.71795	6.89796	6.76923	28.3125	97.8889
5.65385	8.69725	8.31746	46.6452	54.7778
5.70588	7.69879	20.6429	20.1724	22.1739
5.93056	4.95652	12.1923	46.5217	12.3846
5.2	9.17308	8.19355	19.7692	35.7037
5.95652	13.9375	11.8	27.4546	68.2093
6.06667	10.5672	13.6875	21.1429	6.41379
6.4	12.2308	4.6	21.3947	39.6571
7.56	7.25373	4.40698	35.875	72.4444
6.8	19.5303	7.54286	29.7037	13.925
5.875	31.5333	3.45238	21.75	53.32
4.6	8	23.6786	19.3333	46.1351
5.25	9.69231	12	13.4444	13.5417
6.1	7.94444	9.44118	18	15.6296
7.66667	6.97436	5.15094	39.2353	30.5
7	9.68	15.172	11.1539	38.025
7.45455	8.42857	15.2889	22.069	46.3488
6.38235	22.8039	5.125	25.7273	49.3871
51.1429	6.25287	15.0469	91.1053	52.4
5.86667	7.57062	5.58333	64.3846	26.3823
37.9		7.06452	26.8929	12.0556
8.13333		24.0678		35.1111
9.25455		26.6327		18.4571
23.069		21.525		41.9062
5.95455		13.4286		30.1739
42.2727		5.84931		73.8064
12.8667		6.80303		27.7576
5		12.4286		56.8286
8.38462		11.5614		57.8
5.21429		14.3056		68.5882
27.8696		9.37037		100.778
9.4		35.4621		68.8644
7.93333		9.16667
8.63636		8.61111
7.82353		22.3636
7.09091		16.5316
7.04878		53.3509
5.84615		9.45902
8.15789		11.3611
6.3913		37.6667
5.9		6.91667
5.88235		9.89655
12.0185		12.2571
25.1765		33.3947
8.4375		51.2143
6.44444		31.7887
5.6		54.2295
6.36842		16.3594
5.11111		13.7755
6.80435		16.0909
6.07143		27.9608
15.875		9.44444
6.58824		3.55172
4.6		32.125
5.28571		3.5625
7.9375		4.02128
3.57143		19.0933
7.1875		16.6892
4.85714		7.05185
10.9444		18.4375
6.38356		5.88889
5.91667		16.4
4.73529		34.1176
6.54878		14.0182
5.32653		8.82353
6.86207		9.17647
6		12.5526
7.52941		11.1
4.9		6.58491
4.73684		48.8312
8.25		49.8444
6.75556		6.59756
6.7451		21
7.46939		74.1905
8		5
6.64286		20.7241
6.07778		14.566
7.17978		31.809
		11.9175
		16.4767
		37.9524
		9.49398
		8.34
		82.4579
		16.6066
		44.0185

## Sheet: Extended data Fig. 4c
H3K9me3 intensity at EdU spot (a.u.)
UT	HU	release 30	release 60
6.545	14.563	13.944	17.531
3.381	6.311	3.114	13.417
5.125	3.966	2.472	8.167
5.158	7.227	2.156	12.286
2.814	8.028	2.861	6.792
1.7	8.112	2.12	4.63
6.094	7.221	12.667	32.327
3.568	19.779	2.19	3.163
14.094	5.212	6.528	11.101
11.645	25.472	3.85	6.204
4.857	26.275	3.35	1.448
2.4	11.816	14.6	9.785
2.25	21.75	8.412	2.917
3.404	17.523	7.48	2.259
3.423	8.933	7.333	6.256
2.256	4.404	9.958	9.235
3.267	13.181	3.883	2.588
2.938	47.467	6.6	11.008
3.81	13.233	4.833	3.082
5.436	8.667	6.52	3.755
2.675	47.8	9.375	8.615
3.901	20.9	10.778	11.286
9.405	29.389	19.071	2.524
8.117	31.571	20.722	2.518
7.818	15.82	6.033	7.173
5.624	18.229	15.806	7.424
4.64	17.444	15.458	4.284
2.898	6.559	5.325	2.713
7.013	5.333	3.347	3.031
12	20.357	7.418	3.433
3.25	7.429	8.367	3.509
5.056	14.073	1.646	11.33
3.143	4.602	38.778	10.102
2.861	21.917	15.833	9.799
3.88	3.889	15.463	10.521
4.733	56.822	6.937	12.386
4.042	17.611	7.844	4.737
5.486	5.629	2.7	2.375
4.233	5.587	5.243	13.196
3.857	10.864	1.012	3
3.5	18.365	1.25	10.511
3.095	23.183	2.25	4.875
4	50.722	10.086	5.039
2.771	22.9	10.56	4.771
1.714	31.943	6.897	12.916
7.371	8.938	4.776	13.974
10.543	31.179	14.733	8.812
5.159	9.097	2.49	3.366
6.364	82.745	3.339	7.436
6.509	11.451	1.262	5.917
5.056	9.467	8.327	3.574
3.472	4.938	31.833	3.25
12.347	7.2	21.786	4.212
6.531	25.607	36.599	3.528
19.405	4.267	14.175	3.786
6.612	21.85	8.286	3.206
3.837	22.938	13.259	3.988
6.358	16.125	22.079	12.859
4.96	8.833	11.786	7.948
3.52	6.348	54.209	26.048
3.746	9.8	12.216	3.919
5.367	10.95	4.39	2.766
3.696	6.179	2.662	3.122
6.417	12.827	4.943	4.611
4.643	14.122	4.408	10.63
5.214	13.513	3	4.498
6.778	10.709	4.583	2.222
4.358	8.904	8.63	4.772
2.4	7.082	2.571	8.065
2.25	9.983	14.833	10.746
7.667	13.654	4.771	2.775
3.208	6.714	12.056	6.108
4.133	4.75	8.5	4.285
4	3.718	12.271	7.167
4.7	13.924	2	3.611
3.375	8.125	5.344	3.795
3.85	27.857	1.625	9.182
3.571	33.754	1.821	10.031
2.417	41.044	3.5	7.417
4.25	42.315	2.562	2.97
3.576	62.84	2.64	12.253
3.6	8.786	2.333	5.734
3.34	42.119	6.091	4.681
3.9	21.341	6.697	9.724
3.65	26.044	16.611	10.526
5.8	23.905	11.479	9.418
3.643	12.986	9.39	10.921
3.536	20.429	27.742	13.647
3.643	43.543	14.576	9.47
3.556	14.729	8.44	9.049
6.472	8.091	13.127	8.206
13.333	14.229	22.219	4.314
3.444			5.594
2.417
4.932
3.486
2.667
3.145
3.13
2.483

## Sheet: Extended data Fig. 4d-f
Extended Data Fig. 4d
	UT				HU
	DMSO		UNC0642		DMSO		UNC0642
	rep1	rep2	rep1	rep2	rep1	rep2	rep1	rep2
% EdU foci overlaping with H3K9me1	25	13	20	4	83	81	28	23
Extended Data Fig. 4e
	UT				HU
	DMSO		UNC0642		DMSO		UNC0642
	rep1	rep2	rep1	rep2	rep1	rep2	rep1	rep2
% EdU foci overlaping with H3K9me2	16	21	6	9	80	76	10	15
Extended Data Fig. 4f
	UT				HU
	DMSO		UNC0642		DMSO		UNC0642
	rep1	rep2	rep1	rep2	rep1	rep2	rep1	rep2
% EdU foci overlaping with H3K9me3	30	27	25	20	80	78	45	39

## Sheet: Extended data Fig. 4h
Extended data Fig. 4h
	G1			S			G2/M
WT	29.8981	43.1867	31.9388	55.8324	46.9464	50.102	14.2695	9.86688	17.9592
WT+G9Ai	37.2363	45.1553	30.7377	47.3629	45.4639	50.6148	15.4008	9.38079	18.6475
G9AKO	37.6634	40.2101	40.6537	49.8736	50.0101	43.7181	12.4629	9.77975	15.6282
G9AKO+G9Ai	35.6612	42.155	31.4346	48.4574	47.3848	50.7384	15.8813	10.4602	17.827
