# Supplementary material for: Dynamic de novo heterochromatin assembly and disassembly at replication forks ensures fork stability
Source: Nat Cell Biol. 2023 Jul 6;25(7):1017–32. doi: 10.1038/s41556-023-01167-z (PMC10344782; doi:10.1038/s41556-023-01167-z)
Supplement: Source Data Extended Data Fig./Table 5 — Statistical source data. [file 41556_2023_1167_MOESM19_ESM.xlsx]

## Sheet: Extended Data Fig. 5a
Extended Data Fig. 5a- H3K9me3-EdU
UT_ctl	HU-ctl	HURL-ctl	UT-siSETDB1	HU-siSETDB1	HURL-siSETDB1
0.370384	0	0.49599	1.51288	67.2252	4.00337
0.468828	0	7.65005	1.11248	0	8.31406
4.37455	0	4.18317	24.5582	0	22.2537
3.97731	357.094	0.405744	10.7133	0	29.4469
0.601508	0	1.34555	3.52648	1.77846	9.03116
0.173136	268.599	0.135484	1.15017	0	33.377
0.604157	0	1.21171	17.1806	0	64.7611
0.07487	0	1.13121	1.14669	0.709626	95.2392
0.201212	0	1.87558	10.614	0	10.0853
6.54243	607.086	0.378966	7.96765	0	7.9248
0.135341	1.87015	5.51945	4.20073	0	3.24899
11.5609	2.91768	1.55086	7.90372	11.3038	4.82412
6.38412	0	2.2455	5.94996	6.38797	4.01205
6.43132	0	8.29207	0.794282	1.55734	1.4484
0.157093	0.507159	1.35909	0.407071	0.803899	2.90251
4.11857	0	7.30038	0.989111	1.005	5.94058
7.97693	1.36373	0.69603	0.483747	0.384951	2.75782
0	0.476224	9.39759	0.489847	1.97432	0.436495
0.084228	6.7378	5.94836	4.52409	16.4569	0.254854
4.04861	0	3.22194	0.299903	25.0813	3.33776
3.45806	6.38813	0.667626	8.28713	2.36679	1.52186
0.907882	0.930049	11.9565	3.88892	17.7239	8.46313
1.92823	3.77215	3.34795	0.601167	0.200789	2.73982
6.67353	0	8.09023	8.32548	0.414862	3.58121
0.243326	236.674	1.04719	0.323147	0.120474	2.58979
1.05195	0	0.311236	0.598072	0.583862	2.52444
3.74146	0	1.98881	0.138844	28.1724	1.65291
0	0	1.04355	0.312506	1.08846	5.52553
2.70018	1.07769	0.497333	9.68809	0.657016	3.54412
0.95901	0	3.10691	0.3521	19.1193	7.86983
0.114969	0.9509	8.00146	0.14205	19.7667	7.09043
11.2223	5.17063	0.534004	0.362506	16.6215	0.854119
12.7432	0	4.40962	0.615253	0.472117	3.92866
22.3079	0	0.727275	11.8533	0.310294	16.1464
1.92816	1.07769	14.7703	1.1466	0	3.99683
0.85994	0	3.75589	1.9465	1.08545	1.73495
39.9717	0	14.4623	0.628257	0.79098	1.39743
0.503511	0	0.516433	0.595079	0.25017	0.982093
26.6294	0	6.86331	12.4245	0.079992	10.5012
0.102958	0	5.63961	0.120975	0.430778	1.69483
0.102958	1.08561	1.46447	0.87891	3.02217	1.51215
0.138192	0	1.75938	0.65433	0.349095	2.73905
0.523497	1.75817	0.882454	5.86217	0.749454	1.39203
28.3069	25.8209	2.95377	3.03048	8.88066	3.8207
0.205908	0.420945	0.580593	1.37797	0.238677	4.35173
15.0235	4.54288	14.6032	5.75856	0	2.84878
0.373241	0	1.02344	3.44595	2.44815	3.75396
0.355515	0	2.27776	0.904647	0.384311	1.40936
10.0282	0	10.95	3.75772	0.955262	3.11524
5.30899	29.6109	1.68019	0.282079	53.7394	2.31363
12.3957	0.503174	4.43035	0.297349	0.842014	3.39125
4.87237	0.277794	1.10078	2.58187	1.00511	4.04661
0.652972	1.30595	9.92034	0.289425	0.363484	2.89694
4.47229	1.12575	1.14167	0.225849	1.2162	1.55261
0.111415	11.9199	8.96981	0.103501	1.5686	3.41264
0.29525	35.0368	12.9307	0.244323	30.5161	1.51362
0.253539	0	0.538	2.09722	39.5846	1.41836
0	0	0.666953	0.354167	0.482793	1.18388
0.081352	34.425	7.69778	0.226233	0.889681	3.99837
1.89532	0.344359	1.79353	0.526552	15.4384	0.143915
4.40553	0.497505	8.84161	6.49433	1.3023	3.63179
1.33336	32.3186	23.0666	1.81271	0	6.93945
0	0.135314	3.81184	4.19482	147.422	5.92998
0.508176	0.603987	13.2817	0.464777	0	7.34839
4.10173	4.7678	1.36417	0.279005	0	7.35803
4.31388	10.5595	6.18529	6.26379	0	10.8967
1.22036	15.773	0.613243	0.2064	0	2.92739
0.759201	7.67932	0.420804	0.195961	0	3.04798
0.454148	5.38112	0.573507	2.5027	9.41772	6.87192
6.71889	0	0.397892	0.340379	264.866	5.65093
1.97111	0	23.1166	0.912355	294.198	3.80223
3.3488	0	6.07081	0.191724	0	19.497
1.29942	0.835625	5.21438	0.531243	0	14.9594
1.77558	24.1189	12.7422	0.174001	0	7.48154
9.29147	4.15798	0.763721	0	50.6207	29.3547
0.412416	0.122832	2.16791	7.16783	0	8.2042
4.23028	3.08263	1.58055	4.87786	1.97922	9.09395
0	5.60966	14.0242	1.53386	1.68463	4.84025
7.01114	14.8502	9.07066	3.1453	2.31169	4.92358
3.50159	11.1879	1.78514	2.06825	17.0222	29.1573
1.11948	8.3206	3.28109	0.604001	13.4671	3.15057
10.8213	15.4957	1.85371	3.1411	1.67742	0.849496
22.8385	0.599871	16.5165	5.92711	1.05527	62.7548
4.17706	12.0534	1.26359	0.371689	0	0.431711
10.5335	4.76131	2.42622	1.04367	0	0
6.99646	0.250783	1.83866	0.888263	0	0
4.17054	0.838467	0.40823	0.141996	222.506	3.29073
19.7411	0.435585	1.82943	7.40027	9.74328	12.2711
8.32259	0.302903	0.834095	0	3.28419	21.1048
21.3252	0.764392	1.63352	0.503943	0.558147	30.4277
0	0.811828	1.47915	0.768585	0.254964	0.060164
0	0.160233	2.16666	0	0.266967	0.038034
0	0.310575	0.775918	0.397928	0	2.74438
0	19.9635	3.90679	0.400475	2.54755	0.138697
0	1.49618	11.9148	0.779471	3.58429	0
0	8.50572	2.35601	4.51236	16.9575	2.02656
32.4814	0.417942	2.16493	7.37163	0.258275	1.72921
5.25889	13.4992	0.557074	0.857909	0.681688	4.01497
14.7107	0.605938	5.88438	8.45445	84.0201	9.67897
16.679	3.61453	18.629	0.295585	0.335257	5.0552
8.85209	16.1863	5.47942	20.0371	0.373572	4.01011
19.5055	1.40473	8.53307	7.87258	0	10.4719
7.89237	0.587464	10.1181	1.006	0	3.36651
6.50825	0.243016	0.216918	8.25118	187.423	11.4907
2.19601	0.711907	2.15434	4.14089	23.1522	8.75864
6.40865	1.06371	2.92786	0.246295	0	4.22109
10.0788	0.320413	18.3303	3.78486	0.335257	2.36809
5.62049	24.3919	0.713346	4.59988	0	1.46378
2.75387	0.701674	1.55984	0.16445	6.49553	7.51722
9.47315	16.5708	1.90867	0.254507	1.77503	1.98001
9.63871	0.917489	1.73253	0.428395	0.869553	10.9167
3.7964	0.309202	4.67324	19.9144	13.9302	3.05791
5.94568	0.138514	8.17884	18.1699	19.8436	10.5233
1.46496	0.519371	45.0757	0.24488	1.00128	4.38815
7.0387	2.03945	2.45724	1.24727	0.110035	1.80427
6.6558	0.28205	3.20963	0.584997	0	3.72785
0.7119	8.90789	29.8074	0.649053	17.2249	0.400153
0.979563	3.15803	1.82364	5.38408	14.2365	1.08488
6.81694	1.34532	1.52565	25.7643	0.635521	2.25823
1.17486	48.4311	2.12901	0.726316	1.01247	0
5.29509	12.943	6.43968	0.780981	1.09049	3.53657
1.60316	17.8193	1.97203	1.56844	1.8818	0.111387
6.87564	0	4.52457	1.13186	5.83393	1.32452
6.53918	3.26839	3.20983	6.10816	2.79644	1.70292
1.41564	18.3362	1.09888	9.15861	1.0319	12.2714
0.285074	0.492354	2.66789	1.90136	15.0869	1.91287
0.310731	0.891936	1.9778	22.3085	1.21375	5.17677
1.32546	0.661249	5.58253	1.32243	0.826514	4.94411
0.724562	10.778	15.9863	0.482686	22.1881	1.12334
0.080374	2.02055	2.16781	8.53268	0.113965	10.3545
10.2838	1.3224	1.1604	2.40583	11.3808	4.96653
4.41511	7.17214	2.80912	17.7716	0.636109	2.29446
2.28615	0.370246	3.31089	26.6307	1.1607	2.9889
3.1318	5.19774	1.45973	7.53955	14.008	5.63719
0.22529	0	5.64304	17.5401	1.14954	1.85482
6.52782	13.5946	8.39626	1.36905	0.235098	2.7856
5.35083	15.2105	4.77493	0	0.676642	2.28031
4.96655	0.516581	2.9878	0.952172	0.641482	2.74778
0.234927	12.0923	1.16177	0.200927	0.691527	5.06841
5.38133	0.48697	0.845674	15.9297	0.677061	3.01859
1.45069	9.84395	24.213	5.56142	1.14225	2.85737
1.99307	0.461947	1.30612	0.651898	1.02476	8.27407
0.163124	1.2093	2.5075	2.27353	8.41599	1.15789
1.15725	0.46459	1.16552	15.1658	2.03885	3.31484
9.29959	3.73949	0.875809	1.13182	0.410056	2.67454
1.02207	0.425469	2.23134	1.51084	0.838337	5.22068
0.395492	0	16.2236	13.6969	72.1914	4.9782
8.88	7.69383	11.7173	6.28141	35.4228	13.3474
1.22293	0.45588	1.94826	11.5343	48.3921	1.49247
0.405037	0.841359	1.99375	3.47597	3.42249	2.34643
4.4889	0.540289	8.95854	0.60379	33.3199	3.39052
0.384625	7.53555	1.11902	0.178651	0	0.75311
1.10627	7.85605	0.611726	0.988263	0	3.14656
0.160747	14.4507	4.06016	0.175987	0	1.92724
0.658702	0.66998	20.6455	13.4072	0	32.8577
0.677643	0.577954	14.9835	0.634851	155.043	6.03989
2.65069	0.569982	1.39978	2.76891	20.8812	60.649
0.820357	3.7725	1.08399	2.18869	0	12.6754
0	0.556243	2.00525	4.90612	16.5535	11.3312
0	0.973326	0.979904	0.662973	0	74.9653
8.00788	0.466723	0.793866	2.18531	0	16.2387
14.6219	2.60334	1.90178	5.18395	81.199	4.06375
2.41153	1.56827	0.684033	0.208582	1.6697	2.72407
6.57994	24.85	3.19855	0.405687	0	9.07185
3.80942	0.796736	4.38432	5.5486	5.47015	4.80977
0.171328	0.532119	1.53239	4.04864	41.4451	6.03405
0.331382	1.79525	2.22937	0.429898	43.428	6.92148
0.363798	11.0281	1.72321	0.619003	3.00805	17.5686
0.597402	11.748	1.95747	0.450593	2.07913	20.7091
0.426247	0.842934	2.81437	0.968214	4.6073	2.133
0.121519	0.219291	8.1266	1.41393	1.44619	3.31251
0.156813	1.08434	6.81708	0.410341	2.13642	4.87453
3.7077	5.3926	5.67898	0.766624	8.32918	4.9531
0.638208	4.36536	6.9202	0.837197	2.21252	9.96878
9.91094	2.19873	1.85954	0.427424	22.3464	4.955
2.58677	0.320362	0.889233	0.468144	0	4.08337
28.0801	3.96391	4.31412	2.21775	66.5232	3.86378
0.228943	5.21171	0.49293	0.883078	84.9437	5.94802
5.27379	1.41078	1.40667	0.500363	2.575	6.60769
0.287987	3.45413	2.08922	2.65809	0	4.2117
0.332111	10.6203	0.531369	3.19595	0	7.30528
12.7157	0.126792	2.61136	0.115421	182.157	2.51844
0.311895	9.43493	0.284867	0.606226	259.541	6.4205
7.29585	5.60914	3.68922	12.2487	143.681	13.7644
4.00318	0.642527	2.16871	0.741541	0	7.11728
0.552849	0.747523	0.374935	6.38089	0.178806	8.00951
4.62058	14.6642	1.85212	0.200884	0.167631	1.94466
1.38243	0.067622	2.10364	3.01633	9.02969	4.64481
2.6369	0.82606	0.466254	5.24227	0.580838	19.316
0.621186	0.261145	7.82489	5.74438	0	3.27802
0.091094	2.49023	2.50011	0.720101	0.716502	11.9056
3.76546	1.1714	0.322254	0.775394	2.47603	1.41383
5.37289	0.468969	1.52847	1.83279	0.26781	1.24423
3.82542	0.170073	6.03434	0	0.924764	2.15957
1.48916	0.614417	7.82467	0	0.748751	2.8824
7.83634	0.375636	0.352053	0	0	5.60745
0.31763	36.9464	0.677252	0.365295	0	4.73427
0.287665	21.9306	9.44296	1.15194	0	4.0842
4.02809	0	1.55306	1.22668	130.371	4.41524
3.18215	1.3379	0.936336	1.02059	161.361	3.03427
0.678831	0	1.21335	0.183521	0	7.51629
0.541847	2.13077	4.05568	4.12983	0	6.6203
3.56124	45.3888	1.48694	5.4633	10.9979	1.44729
0.653262	4.58087	6.88183	0.821384	0	2.79179
0.409819	0	0.551426	0.631026	24.2696	1.34947
5.11566	1.01233	2.0218	1.03984	92.7525	8.88921
0.676257	7.85897	13.4787	0.871688	2.36786	4.40004
0.368371	4.10426	1.92257	0.096309	0	6.54811
0.47249	1.72317	1.46624	0.177651	0	5.68425
7.47081	0	0.909956	0.964057	0.947545	7.84148
0.316432	57.0891	0.293091	5.16383	0	2.48105
7.91006	0	0.300315	0.811285	32.6483	2.75692
0.707537	90.0491	1.37882	4.49963	0	3.22396
11.4909	0.648257	1.34968	3.74651	0.615689	4.41339
13.7202	0	0.948664	0.379857	0.946142	2.16268
7.27663	103.311	0.247796	1.09817	13.2415	2.46254
1.01114	57.6332	0.714232	0.492162	12.6108	4.93885
5.07842	0	4.92446	1.83073	1.04194	3.13308
4.97837	46.1106	8.437	0.55829	1.44661	6.55066
4.2549	15.3486	8.18481	17.1607	0.323448	1.85493
0	16.0307	0.638506	1.60351	0.963849	3.41771
0.58056	33.6904	0.881723	2.47016	1.50532	3.31032
11.6144	1.86917	2.02901	0.518232	3.89248	2.20864
5.76755	3.05979	0.922027	0.096973	1.30889	4.7055
41.9871	30.6845	1.08222	10.6768	0	11.9954
0.6288	0.67924	0.759149	1.55253	9.56455	0.367335
8.86991	12.6286	3.69317	0.734376	1.00669	0.879891
5.95543	4.92056	5.18318	7.95956	0.563316	0.347332
0.954529	28.807	4.40895	9.40377	5.09127	2.2561
0.605403	5.64295	6.69601	49.0272	0.235269	0.558105
3.84756	0.648045	4.47377	19.7552	0.448306	1.46894
3.34168	3.50285	0.969428	0.712779	1.69331	0.712875
2.87442	0	2.78576	0.434866	2.51587	2.07312
2.14902	0	4.43998	0.552354	5.82094	1.7364
2.82501	0	7.52424	1.30076	8.22711	1.06854
7.30571	0	0.345874	1.20475	0.528575	1.69184
16.4827	0	3.84622	5.31806	0.929091	3.85243
11.6001	0	12.3649	12.8769	0.490471	3.86095
6.5589	0	1.41709	21.1386	3.20036	8.41212
10.393	0	0.288713	17.4033	4.31742	6.05536
6.63256	0	10.7196	27.6208	0.631735	1.72546
7.83272	0	0.607429	6.87044	1.42456	4.9978
16.8794	1.44551	6.00376	1.42596	7.2052	6.96284
11.1114	0	1.78767	0.86135	0.574428	0.851535
14.6891	0	0.590739	1.20897	0.301997	4.42847
0	0	0.648093	1.32338	3.39821	0.438164
0	0	0.571392	0.938372	0.304109	6.03487
0	0	1.30248	0.362205	13.0577	2.86453
0	1.35517	3.51327	0.66415	0.1798	0
0	0	0.924816	0.52625	1.11493	2.45869
5.98497	131.09	4.04832	1.28412	0	2.44885
26.5157	156.318	2.33083	0.119581	1.3094	3.83105
9.28018	0	1.08693	1.29442	1.01576	1.39458
13.679	0	0.83166	15.4438	0.767487	7.85285
13.6582	0	2.32768	0.523576	1.09258	4.19198
13.8175	168.506	0.388014	5.82547	0.767746	31.78
17.198	0	3.46882	14.4237	1.0658	3.852
2.04618	0	6.46506	7.80247	14.5503	6.62871
2.60155	3.25299	2.47987	0.58531	0.80882	3.50892
1.76667	205.476	0.564236	3.57721	21.8193	3.78773
3.34839	221.652	0.592271	10.8169	17.356	49.6303
3.86438	111.189	3.44197	2.5809	6.18733	3.37697
1.47588	0	4.60915	5.67246	0.674565	6.82776
13.377	7.38943	5.80455	10.6986	0.501679	23.4195
0.622451	7.22757	0.533446	3.10588	37.2546	5.91928
1.20927	344.929	5.73335	2.00827	1.97495	70.5259
2.98177	0	6.15458	11.5233	37.8265	28.9039
0.530095	2.03143	3.42815	6.36886	5.06122	21.1477
2.58565	7.08666	1.2773	0.575261	2.03255	6.92927
2.51123	1.2946	3.54862	0.840432	0.455214	13.3527
0.463544	54.3267	1.45459	0.802682	8.76388	17.8968
0.749032	57.9715	3.01913	0.402555	82.8439	9.94223
1.80762	30.4162	5.98143	0.221323	20.1667	59.3372
8.05845	0.705522	4.82485	3.47848	69.3891	2.73413
0.875963	45.8647	0.817882	15.8169	2.63358	1.92003
0.210208	108.477	1.28089	2.9629	76.4651	23.7378
0.566599	0	0.813034	0.258224	0.612903	39.3407
0.926711	63.557	0.45021	2.20473	46.6797	6.18141
0.465858	1.91792	0.348152	0.913617	44.2895	26.4448
6.37328	0	4.04845	0.379829	1.5224	8.41133
3.62162	0	0.899279	2.16464	1.48296	14.7888
0.091094	0	0.828369	2.17528	3.14945	3.25058
0.937878	0	0.698028	2.51754	34.3473	6.0301
3.45253	0	0.669698	0.649455	72.964	5.24472
2.54334	1.97128	0.105438	0.188293	58.4253	4.82796
2.80658	113.293	1.63244	0.718506	0.589808	50.8894
0.968599	0	11.4982	0.492002	4.06704	0.985673
0.632298	120.157	7.37863	2.17544	0.268207	6.80015
0.089176	0	0.750189	2.16591	0	5.11379
0.148627	0	0.604975	1.02785	0	4.09128
1.81245	564.909	0.40945	0.362397	0	0.587935
1.11842	142.743	5.7719	0.432616	1.81314	3.31266
0.638354	0	5.16007	1.71818	1.10821	0.520543
0.326979	328.918	0.234161	0.491833	0.536269	2.89651
0.16308	0	0.286503	2.14641	1.26594	1.51496
2.84465	209.029	1.33137	0.966336	27.0292	1.0025
5.28775	0	3.46386	15.4288	1.09237	5.16898
0.312933	0	1.92748	11.875	11.0048	1.12173
0.967337	0	1.05936	0.606601	0.581937	2.43952
5.09374	22.4332	0.678831	8.40536	0.593576	1.494
7.32254	0	0.385351	31.3353	25.4225	4.03128
10.8188	27.3451	2.04676	5.27614	52.9858	2.70424
0.713825	0	8.93543	5.63342	0	8.20266
0.916801	6.07203	3.71831	11.439	51.1247	1.47087
0.251816	13.9948	1.75831	1.83662	174.204	0.127314
3.53641	22.1505	2.89592	0	1.54077	2.11085
0.48549	152.068	0.425772	0.317296	0	1.49209
1.77938	0	5.43566	1.72749	274.118	0.939185
0.797554	0	6.65456	0	0	1.8683
1.15837	1.6528	8.7398	0	160.907	1.31473
1.42905	1.15936	0.091828	0	128.341	1.03124
0.270121	154.242	0.757625	0	0	3.44848
1.4181	1.55714	21.7806	0	0	1.56917
0.184077	97.5252	2.4664	0.914389	0	4.87094
0	0.475462	4.0538	0.64258	0	0.642885
0.223688	66.4742	1.06139	0.218748	0	0.679333
0.489822	174.965	0.643525	4.20101	0	0.566545
9.61985	0	7.01842	0.608033	0	1.87452
0.131899	1.26789	7.07811	0.653916	51.7634	3.39663
8.60501	0.640186	4.96374	12.4453	0	3.63937
3.77214	3.00484	10.3482	0.545107	105.131	1.37684
9.15853	158.268	2.49837	10.683	0	1.83943
6.22794	159.448	1.44033	12.1193	92.8348	0.449728
0.768919	146.887	1.0081	0	0	1.51378
1.16284	0	5.76024	1.34266	0	0.4659
0.228318	0	1.44573	34.7396	0	1.09369
15.0927	69.4924	1.45765	0.552204	4.48745	9.45892
12.4135	34.8821	1.18708	26.6235	2.04512	2.40114
0.225403	52.1709	5.29503	21.2673	1.08052	1.68737
0.069327	355.332	1.62773	23.3141	4.61877	3.1119
0.593512	0	3.49369	12.3966	74.4243	5.28325
12.6674	59.0164	16.9518	2.34802	34.7159	2.42846
0.79889	254.398	1.78534	0.623561	252.11	2.53538
8.82526	0	1.60435	21.7161	46.9059	0.923655
0.378989	1.01429	8.04703	2.64738	0	0.699061
0.535232	121.761	0.83937	1.17281	177.134	1.69291
0.30296	176.625	21.1408	4.62205	0	1.16417
0.232718	0	1.98925	1.54045	0	4.23064
0.893497	0	0.516206	1.72088	0	0.983085
13.0661	0	1.76621	7.19223	0	0.948471
1.74446	0	3.82708	24.9263	0	4.54934
3.03047	0	7.12215	11.4409	1.43616	0.64158
4.59728	0	0.806377	9.05296	5.44856	1.34896
0.885622	0	1.53108	0.612768	0.670496	4.5242
9.75847	0	6.33054	16.1132	163.088	7.61859
0.269124	0	1.87085	1.7488	52.625	1.17369
0.111156	19.1464	5.49486	1.47132	2.10089	2.2674
4.85688	74.1084	1.52943	2.29602	142.348	4.37634
2.1896	0	12.262	1.4102	0	5.23643
6.01385	1.91103	17.9761	1.3961	0.935019	1.05868
13.0735	0.633194	9.43255	3.05253	112.549	4.03278
1.69258	0.864692	0.418703	45.2975	0	2.39637
0.69588	30.1573	5.13458	0	3.57229	1.20839
12.9862	1.0927	19.9936	4.28892	0.984491	4.63254
18.0322	13.6708	0	17.9104	110.805	4.00733
4.6512	4.26128	0.078792	14.7437	39.413	2.53688
4.84177	30.1072	0	7.24998	0.85229	1.33468
1.85916	2.22413	1.79197	4.52535	55.0143	1.81311
2.57527	7.94939	6.55876	2.23046	0.560965	0.678844
8.17778	21.0342	4.73644	1.97299	0.881545	1.68402
48.0085	0.681504	3.39401	4.95345	1.97504	0.533069
16.5662	2.64526	3.53863	5.86191	22.4825	0.645093
20.7385	0.316979	6.56771	7.90549	1.55543	2.23017
6.81656	7.0655	0.255167	1.62953	1.99549	0.352451
37.2854	1.24415	4.04752	9.4544	6.72705	1.7557
7.68454	0	1.26837	0.690553	1.55282	1.08634
9.22356	51.8659	31.6425	4.54266	2.87546	0.626408
12.391	2.18383	4.88596	0.982932	0	4.00358
12.8605	0.496601	8.08459	16.6581	39.2587	0.859012
8.07067	0.269433	30.7194	15.8553	150.736	1.38744
26.3102	1.4898	4.90629	9.70847	92.6249	0.993529
15.386	0.862347	15.8606	32.4009	1.33973	2.07091
25.5523	13.8018	5.76728	3.61456	0	0.494304
32.1317	0.411353	11.0518	35.9268	17.7758	2.21781
0	9.17109	10.1937	16.1612	0	2.00465
0	13.6538	3.83464	0.486066	157.937	9.33896
0	2.67055	0	3.80741	164.632	3.69324
17.5307	0.538865	0	6.07701	42.8575	1.65045
4.49942	0.312103	6.41021	3.66656	0.815859	4.47898
6.9654	6.97	3.62549	7.08456	174.146	2.95394
9.57459	0.56211	15.3138	2.30473	0	19.6928
5.93905	1.02262	21.1526	0.475168	11.3161	0.938737
12.5204	3.77504	2.15913	11.9457	24.5896	3.65435
7.72119	51.6099	10.3947	16.5987	1.18733	2.40707
20.4002	7.2154	19.4926	5.67225	2.61853	2.05763
9.48546	0.927458	12.7496	2.91007	0	25.1028
5.78582	0.937265	5.62045	1.38254	0	10.0621
5.42309	6.8139	5.56718	0.601222	0	2.08305
6.71335	1.22933	13.1138	0.69748	0	34.1898
3.18671	34.9462	5.28681	2.24946	0	11.792
21.9424	26.5052	1.12993	12.2914	0	1.70721
2.05128	0.21132	15.2447	1.38488	0	8.40189
10.7623	0.547553	15.1219	1.27069	191.195	24.0986
6.75443	1.19608	10.2371	3.91065	0	15.2533
18.2079	0.597882	10.3034	0.235127	0.943235	15.5628
28.1524	0.774561	14.0427	0.505355	26.177	0.158993
1.44355	9.29185	3.92669	14.6256	39.1735	4.52124
3.00282	1.00746	21.6388	0.191932	0.491008	10.3104
5.23032	10.5238	17.0904	0.647268	26.7915	3.73606
1.92805	20.2706	7.79579	0.928169	2.15314	4.68348
10.8238	0.841662	7.23518	0.32465	114.376	2.74753
2.14819	12.0978	32.4213	33.796	26.6017	1.92515
4.23471	6.69797	1.4563	0.595512	19.372	6.36227
0.519617	0.53148	0.42223	1.01427	0	6.24421
6.97498	0.691704	9.54376	13.3166	0	3.11939
0.67481	0.296334	16.0162	2.84711	11.7347	3.54493
0.995514	1.71708	13.2046	1.6772	61.4177	3.64635
0.6816	0.316146	11.6279	10.4695	0.962944	3.21548
19.4267	0.242472	2.38152	1.21527	138.19	3.2486
3.93193	5.23778	1.13604	1.26089	41.4514	8.20936
0.105704	0.56688	8.98064	3.00664	44.4162	1.6875
0.592695	6.40413	10.2795	0.806707	1.48459	3.64342
12.0358	0.156104	1.23833	1.09429	0.263984	5.69126
0.124719	3.57822	3.63073	0	58.2328	4.75615
1.0586	2.98023	0.750949	4.7339	0.31358	6.24683
0.753403	0.620757	5.9628	9.67843	0.545566	2.16936
0.154223	0.60825	0.762605	0	0.322647	3.28926
2.5303	4.72353	3.40347	0	0	8.33749
5.60517	0.800288	0.777401	0	0.299181	3.42233
6.25769	7.54031	5.02649	171.439	0	2.11524
6.09857	0.304978	1.21173	0	107.487	1.88678
0.094311	3.25155	0.842442	0	0	2.40414
0.651967	0.434882	6.86569	0	0	1.0662
9.59041	3.05505	6.97455	0	1.11639	3.80437
0.263548	14.5978	3.90535	5.8148	6.49711	0.586707
1.0984	0.257674	0.312493	0.475558	1.20377	4.16827
1.94468	13.5505	7.64225	11.6389	0	0
4.17272	0.260485	4.28076	1.4544	0	0.065653
0.925734	0.358269	1.0972	0.370224	251.178	6.67115
2.12295	8.28093	5.6874	4.90415	2.78987	6.16585
15.049	17.8898	0.892238	0.751378	0.687408	1.3356
0.36714	6.38636	1.25434	0.701437	5.85092	0.753857
0.425402	6.89544	4.62747	0.35402	0.9476	4.74493
13.7151	5.33333	1.53435	13.0208	0.714519	0.712656
6.54078	4.88768	0	15.935	1.0535	0.956882
7.32154	0.508205	2.47658	5.61763	0	1.90888
1.5607	0.540621	0	2.09991	1.99063	0.340407
1.2978	18.0485	0	0.753575	10.0315	1.51399
0.977251	12.1258	0	0.810963	0.458278	0.405463
6.51086	0.650102	0	49.4794	0.238642	0.856325
0.680273	0.333278	1.19485	0.36706	0.520522	10.0773
1.64427	0.595595	6.8989	1.04314	3.47546	2.10328
11.7964	0.994878	0.718317	1.10939	18.4636	3.24092
0.871187	0.598638	5.60708	10.9202	50.7178	1.7793
5.83918	0.331671	9.14317	14.8071	5.28912	2.64703
0	0.376941	4.86549	8.65161	9.78257	5.3287
2.92481	0.333497	0.618036	1.33326	7.41254	0.569077
0.247386	4.16866	0.819983	10.9621	7.94936	2.0604
0.805937	3.90718	0.710104	1.36779	18.4398	1.81822
0.166641	13.2249	0.192457	0.418121	0	1.55351
1.15261	0.411031	0.249633	0.423023	0.929098	2.43656
0.966663	7.58544	4.48701	10.3597	0.237469	0.785912
1.05986	0.644722	0.190589	5.47949	0.547412	3.90337
1.34901	11.0909	2.09184	5.36375	0.24171	1.34518
0.476756	4.32046	10.3443	1.93868	47.4045	1.85031
0.413016	0.076075	12.1249	0.521054	1.97396	5.68028
9.03436	0.622804	0.330412	1.46699	1.0955	1.18963
0.258884	0.956049	2.92594	0.385489	2.50475	1.34606
13.4876	1.0022	3.4028	2.49307	171.18	2.51738
9.35098	0	2.98177	1.41716	0	2.5671
0.796703	4.56645	0.525293	0.98996	27.9516	2.36966
0.251836	24.5516	0.77408	0	14.7541	3.12201
11.6358	4.38597	0.420746	0	24.8535	2.29539
15.9512	2.10034	0.669903	0.305234	7.74667	1.68744
0.695536	1.31533	0.219402	3.18262	0	3.0898
0.862693	0	5.98019	0.471214	15.7103	4.40633
13.1475	0.622258	4.35223	7.58268	10.2423	1.27002
1.37568	0.159303	0.645295	0.484929	12.6822	1.56202
2.96089	0	0.480666	1.72359	13.8977	3.91838
1.79476	0	0.543962	0.147694	0.609878	3.98994
0.600269	0	1.2569	1.28824	0.900136	2.28804
2.34099	3.11767	0.857897	0.293323	0.874309	7.29537
0.167677	3.68179	4.10094	0.550683	2.97982	4.12004
10.7041	0.305602	3.10867	6.37071	6.68252	17.8103
1.08699	0	0.927353	0.121342	0.87661	3.07181
7.12876	2.99963	3.2051	0.509354	13.0942	9.67201
5.23039	11.568	0.25131	11.7437	14.6105	3.0243
11.0092	8.5998	0.375545	2.57318	8.94633	4.19932
0.558994	0	2.45192	0.960091	26.2348	9.30602
2.36033	1.04038	9.1132	1.33845	2.76931	1.48886
3.1738	3.23768	5.80385	3.48094	2.37986	2.0912
26.173	2.78612	2.68686	0.827143	2.78561	5.28247
1.81623	7.70214	1.86552	0.524202	2.41783	1.30086
2.66027	6.37554	0.663056	13.5373	10.2516	4.23848
25.0376	0.153356	6.51973	4.30245	1.2991	5.77585
22.0975	2.61583	0.657219	8.82165	0.372514	4.56949
1.37272	0	0.549843	0.58151	13.1595	0.400403
2.25034	0.655124	0.866864	1.33863	0.612499	3.70535
2.30912	0.697448	5.66422	0.534574	1.61273	2.92326
6.37124	0	6.18686	2.53103	13.5178	2.05486
4.97639	4.99355	0.188641	0.715682	19.9688	5.04661
1.54653	0	5.64049	8.1362	0.242879	5.7399
9.90936	0.144335	0	0.380663	5.16071	4.59372
2.81527	4.87252	7.57045	0.551468	3.85647	1.90478
12.6432	0.607056	1.66058	0.807348	0.263625	12.5266
0	10.6184	9.25352	0.366193	0.335725	5.87298
21.1218	6.98944	0.724355	0.105494	0	1.6622
0	0.139062	11.822	0.726916	0.569195	2.79594
0	8.01316	1.79502	0.312678	1.23252	9.70481
102.829	2.05624	1.94121	0.278447	74.8032	3.25999
97.0027	8.4902	2.59236	1.86206	5.02614	4.52703
211.452	0.414141	1.32041	0.480418	13.8787	3.38845
0	0.896245	2.57967	1.64119	4.88004	2.36945
0	28.0337	0.899536	0.774355	0.29324	17.3305
0	7.18801	2.39293	0.840821	1.43133	2.21683
0	14.8515	1.11704	1.11308	20.7247	34.2996
0	1.80836	0.817271	0.54342	2.46048	2.65653
54.8578	5.52629	0.806966	2.49603	0.51655	5.03731
20.6075	28.9567	5.00874	5.62014	3.07878	18.7404
0	16.8474	0.691488	1.07246	4.17081	6.83218
8.78132	17.927	1.10578	10.5132	11.3326	2.22209
2.50263	1.66775	0.738494	2.50793	1.98971	2.49114
5.31926	1.07016	1.10764	1.34051	0.739064	2.03899
4.9906	20.4492	0.315763	0.556576	1.8475	15.9891
2.88253	5.91422	3.59342	3.54248	31.9607	2.13873
18.1135	0.137898	3.70174	0.374828	1.02151	3.31305
5.1288	5.23495	0.940444	5.00881	2.01566	7.59323
4.89259	6.04499	0.666662	10.8296	44.6277	8.31863
10.5576	0.339901	4.48746	2.4454	0	7.21979
10.1225	0.301883	1.68623	5.04198	107.953	2.67295
3.11354	19.5522	11.7256	1.00859	393.599	3.93198
0.395294	0.587907	2.85645	4.3646	0	5.82414
6.17174	2.48517	1.18085	0.957242	0	3.81942
3.03399	1.28669	6.20764	9.79812	0	5.51278
18.7288	0.775764	5.77343	4.76026	0	1.58397
30.194	8.42823	0.640572	0.542515	2.31304	9.6986
14.5215	0.94705	6.30593	0.95596	2.36278	4.15213
19.3021	0.380215	0.490973	0.534519	0.335257	2.81686
9.42262	0.834926	3.07824	1.65608	21.8353	3.13855
1.71475	7.24534	2.07706	0.399683	1.02961	7.29109
7.69049	8.41202	0.73903	1.81627	39.7623	3.10092
1.03457	9.51801	3.84128	1.37454	2.34358	2.9491
0.547223	1.34675	0.802738	2.84962	1.78151	2.18764
0.293124	6.55581	0.180131	187.45	0.321849	3.65897
9.89191	0.623426	3.9698	29.2347	4.9481	5.84049
11.4615	1.61329	1.65323	45.4327	8.20894	1.92007
0.367233	0	0.956436	61.7635	0.286088	4.10328
0.733459	0	0.272041	0.462386	3.47774	2.4393
3.83414	0	2.37758	2.83806	20.1444	1.24219
12.3477	0	1.93825	0.82722	6.26301	2.89978
1.34896	0	3.3199	2.57878	0	2.0178
0.438402	102.285	2.55807	1.57048	121.959	2.35898
9.81027	10.3618	6.12035	1.17031	0	2.2423
16.5126	13.1363	0.572917	8.9983	1.39379	1.61572
0.151005	12.6119	1.20674	0.661415	182.617	4.17598
0.146134	0.477588	3.2824	16.667	102.301	1.51609
0.645975	15.4164	2.29724	8.96697	170.03	2.13466
0.677214	6.56321	1.86527	0.881794	0.662577	1.98223
3.11997	22.8693	0.618742	1.15543	47.3916	1.68692
2.48504	0.987964	1.03353	9.27262	0	1.05654
2.50459	0.386255	0.365281	10.7568	0	2.60046
8.45233	1.75868	1.13637	4.90356	1.25168	3.06981
3.17031	1.1738	0.181487	9.94782	0	2.3166
0.24176	2.51123	7.583	0.740635	15.0002	4.17217
1.94599	1.99497	2.02495	15.2785	45.0577	1.7621
0.466141	1.49483	0.611861	1.02476	0.333937	3.1606
0.338734	0.438381	1.08703	1.73244	81.3803	0.826568
10.1754	12.7172	1.61026	1.38716	1.1122	3.96903
0	17.9932	2.49687	1.54123	1.52728	2.30452
0.290761	1.29649	2.08869	1.67233	0	4.99523
5.6233	138.928	1.13947	4.34008	3.46603	3.19381
0.289983	6.32662	0.330411	16.4342	3.36613	2.67993
0.405713	142.073	3.20145	36.6028	69.3253	2.10035
0.572415	3.51282	0.891034	90.2278	104.557	0.906755
4.06673	52.2251	4.08894	46.8369	7.90394	2.18414
0.650952	14.6226	6.64111	2.82334	47.9832	1.25538
0.09312	4.6525	0.592653	19.5735	1.28686	0.358363
3.19494	0	0.294851	0	24.6628	3.19469
0.157297	2.76432	0.156051	10.2587	0.496397	2.66206
2.13899	135.052	0.407719	325.901	0.444863	1.71249
2.79837	0.633947	0.769187	0	2.89777	1.07289
2.21376	103.812	0.626378	456.908	2.11997	5.14647
14.326	348.536	2.12352	0	1.85606	6.26955
0.361267	50.8999	1.24766	0	0.915223	0.306417
0.886401	97.466	0.841922	2.75278	2.44878	1.92039
2.04226	197.918	1.72233	0	18.495	1.32818
0.731098	0	1.45632	0	0.352442	0.786162
12.1639	0	2.40899	112.761	1.7773	2.765
3.37904	173.438	1.26382	30.6279	58.7015	0.711575
10.2585	129.57	5.75761	0	3.07239	1.65265
18.6383	0	3.43114	0	0.455149	1.87135
0.11035	0	1.00744	0	41.5361	3.48127
19.1621	0	0.936057	0	1.16606	5.00223
0.623544	3.32792	0.362721	0	1.53098	1.90783
3.87449	134.395	7.23222	0	1.92077	2.70827
35.8288	4.08483	2.76803	0	0.335262	2.46252
10.3754	0.559323	5.99353	0	1.07362	0.347704
0.506952	0.466103	3.387	74.2316	30.2806	1.57762
0.769086	1.02543	10.0645	81.8838	29.1851	0.88326
2.15092	0	15.95	32.8086	0	1.0603
9.3015	0	2.69333	0.32276	0	1.47795
0.159482	0	12.4229	2.04936	0	1.94784
4.34194	12.9627	3.67232	53.7995	0	4.34551
5.31827	3.63375	9.86931	41.4959	0	3.55495
8.37385	0	32.9689	8.63455	0	2.13499
10.2608	91.8363	6.9419	209.386	203.173	1.08743
2.94342	0	10.3449	0.569048	0	1.52754
0.959501	0	19.739	0	62.8132	0.60704
0.421504	0	1.23119	10.5232	154.336	5.21196
0.399486	0	2.00229	100.429	93.6492	1.77185
4.49999	223.318	9.70255	1.20923	124.012	1.07109
4.80185	0	1.80724	3.1096	0	1.9725
0.720245	194.25	2.59825	59.5122	28.6148	4.37381
5.84351	77.7597	4.46134	1.23116	0	0.859946
0	340.702	6.02943	7.9504	0	1.3326
0	0	11.1878	1.29425	22.5179	2.01656
5.06281	0	3.34954	3.54516	13.0694	4.33781
1.03874	0	3.37566	6.6088	19.2238	1.11903
14.1693	0	2.16058	2.60604	0	1.05354
1.74545	0	6.75334	34.6245	0	2.50823
1.73637	0	1.46893	4.63715	176.033	2.76102
1.27748	0	4.05833	4.10454	113.487	2.87318
1.21083	212.236	1.09006	21.2743	211.314	2.42381
2.32175	84.2226	2.73459	2.355	146.315	1.12784
11.7015	0	1.04181	1.2289	28.3586	2.01037
5.37601	0	1.83831	1.09808	209.994	5.53388
12.4153	51.3026	12.8103	1.03812	1.94091	1.95767
18.2667	1.61487	1.57028	0.428429	0	8.75523
0.820401	33.8401	19.9194	0.695862	67.9384	2.07809
6.76545	1.66383	0.624525	0.723988	2.08345	0.491944
11.1165	0	1.22266	10.2538	1.45885	3.61263
10.5596	433.144	3.79981	1.97492	7.38755	2.71462
22.6062	0	5.53959	0.721292	10.912	2.57928
2.606	0	3.13834	33.3966	0	2.36486
5.5464	0	0.854721	0.500945	6.25943	4.08415
8.27941	569.124	2.49465	23.9341	106.796	3.27705
2.05117	0	0.794562	25.4497	4.03033	8.33117
3.12746	0	2.33029	0.92503	54.111	6.37628
20.2457	0	0.817758	1.49873	19.6523	1.4616
5.52959	151.259	2.26738	2.77796	1.64804	2.18473
0.625446	0	1.72392	1.72233	5.87356	3.09204
2.35878	0	0	18.26	0	2.6784
1.36512	1.90772	0.06616	0.770791	0	1.91825
7.23317	8.69304	1.42506	0.766983	198.773	6.12507
2.64258	0	0.466117	0.339845	0	5.01724
8.07834	1.90637	0.401631	19.3843	115.007	10.0365
2.36292	1.59444	5.37491	0.304989	0	9.49697
177.769	1.46342	1.80137	117.284	0	1.83178
0.817541	1.0272	0.977176	0.733112	104.775	8.40512
7.09284	3.5983	0.596211	1.3526	1.48686	2.13814
3.74009	2.23477	1.76054	0	3.30219	2.49917
2.32726	1.43133	0.158403	9.72759	1.23751	2.03709
2.77814	70.6905	3.86548	10.2459	2.4922	2.97361
7.87183	97.8806	0.636457	12.3044	1.15525	1.78453
7.75071	7.38081	0.611059	14.7921	2.0077	2.87981
12.8498	142.871	0	19.7348	21.2855	5.66922
0.794623	1.47573	1.64805	1.19733	1.59115	2.53347
9.34699	3.39364	0.456147	8.17407	14.9461	1.53021
16.8534	2.11898	4.43916	1.52853	28.7328	2.70179
16.6784	11.5591	5.49557	0.777304	1.39145	2.92792
92.5408	21.3741	3.34883	2.0704	12.9859	20.5275
171.152	5.13131	5.50745	18.9764	0.68468	6.85858
258.935	0.649165	3.40077	0.243523	49.6973	14.9096
78.7908	4.11336	0.687702	0.705592	1.34856	1.36984
71.6211	2.20106	1.88182	0.413574	54.0607	1.50796
100.24	24.9578	0	0.888531	31.9369	2.27859
84.0327	0.545409	0.374888	1.65404	46.0716	1.75453
192.351	0.896518	4.49168	16.832	6.84513	2.96521
121.387	17.1685	0.288632	15.3238	10.4874	2.11256
328.492	0.64157	0.918728	20.9544	1.61538	2.81655
50.0027	0.779356	0.276926	3.92417	1.75852	5.55869
55.6002	0	0.15086	8.04537	2.05923	10.4369
16.993	0.263728	5.36433	1.97998	0.937906	7.23907
4.87035	12.0409	1.19276	7.10564	1.43108	12.5213
6.15681	0.612187	0.174473	4.57278	5.99947	4.28195
17.0327	6.94458	0.63396	1.07873	1.62442	3.4907
19.5404	29.8032	0.068871	1.0259	1.57021	5.52196
41.7454	1.36301	3.23706	9.36221	1.57718	5.07972
4.19495	3.52458	2.48655	1.16818	1.31609	2.45799
1.52109	0	0.139447	1.8053	1.041	1.0508
168.241	4.58549	0.663764	3.23888	2.21055	1.44406
5.18168	43.3357	4.80508	4.96957	3.72238	7.94036
24.4199	0.178661	0.572797	0.331801	1.03476	2.05036
16.8397	0	0.600591	4.24714	14.1316	1.22089
22.8483	0.733088	4.50643	1.77819	55.588	1.51828
0.390096	13.9936	7.85826	19.376	88.6222	9.95983
2.22546	16.8997	2.08909	5.45027	0.48978	5.40321
1.39317	1.9998	1.47044	51.1792	1.24276	6.00821
4.45524	22.5457	0	1.78434	68.3093	2.74994
0.397522	3.01324	0.332877	0.416603	0.759848	2.0499
0.59163	1.70213	1.35703	42.3419	21.1574	0.629582
7.22544	2.57879	0.297895	14.6595	1.03698	1.06229
10.6704	0.932685	0.151516	9.5585	4.30959	3.58592
1.09599	1.26524	0.59192	0	17.9917	11.0521
1.39973	1.18132	0.446897	22.4768	0.529932	23.5165
5.74293	1.03695	7.61856	0.519573	2.71858	0.949952
0.797318	0.67172	5.60205	12.696	1.19804	1.56835
0.524907	9.7568	2.58039	1.72591	15.947	1.38482
0.747624	17.9427	0.512426	1.43057	0.92188	2.26237
10.7782	0.965292	0.904825	15.2205	0.620503	2.57105
8.20394	1.42494	0.862099	2.68678	16.3166	2.06821
1.39249	0.322817	2.6087	11.6145	0.90465	1.30615
2.1759	11.3145	6.7744	1.89345	0.867872	2.54681
13.9264	1.59392	3.90844	0.907425	8.40523	7.4163
12.571	0.316331	0.700138	0.713801	1.03166	7.22886
0.754056	1.53966	7.19071	0.669396	24.1602	1.75803
6.84254	1.37432	0.664108	0.445705	3.14942	2.18357
0.851677	31.5674	1.10564	0.494724	1.70445	5.21981
4.13093	5.73773	0.884528	1.50952	0.511544	0.888374
0.785776	0.57975	1.32867	8.95272	0.578147	1.8543
6.3587	0.315441	0.25854	29.0566	0.454203	2.36636
7.59163	0.465547	0.404318	5.54574	5.07917	1.52365
29.1132	8.03622	0.23037	1.02757	3.9571	2.14335
0.153225	0.519996	4.72405	1.22813	1.37108	9.6009
7.31514	0.612425	1.25919	0.250821	1.20504	2.7038
25.0403	0.284342	1.11578	0.460695	6.17256	1.22537
2.40667	7.05916	8.64047	0	9.03859	1.63782
0.672938	0.552811	3.38696	0	0.95484	1.50108
0.500902	0.58792	1.2985	2.17841	1.03684	1.18787
0.268787	29.0085	9.32543	4.28046	14.081	1.10183
2.99272	3.72052	1.97224	1.60149	37.1803	1.16604
16.0173	0.336814	3.65801	9.20631	1.45064	0.966101
9.16598	0.594979	1.17924	0.809575	0.915245	1.11415
6.32287	0.989529	2.61186	2.39898	3.60726	1.22264
10.2425	0.449236	0.908029	2.1186	3.02237	2.27723
0	1.23647	0.834044	10.066	0.985214	2.29299
0.145196	8.35761	3.75712	14.6355	77.8308	4.4009
0.430362	3.33019	0.68706	8.17316	0.771774	0.318339
3.93565	3.30921	17.9996	0.519687	16.0327	2.63151
0.980757	0.148227	0.363958	0.74835	27.3073	4.26633
3.32353	1.39335	0.385916	1.00741	0	2.45611
2.11984	0.113663	0.418071	0.447681	5.1757	3.83451
0.565219	1.09694	1.10112	1.6229	6.16447	3.86083
2.2099	0.423077	4.1648	1.1056	1.7399	0.608104
2.7498	4.58507	5.61538	2.36804	1.56381	0.961362
9.4741	0.620061	0.417448	1.04279	1.2752	7.93679
2.75629	0.430181	0.457942	5.86278	8.2888	11.7263
1.17319	17.2496	1.96022	0.752275	1.59255	2.71748
0.887126	15.9904	0.181621	0.930154	0.866079	12.5149
0.330836	11.217	0.27852	4.72748	0	5.39611
7.96638	4.45762	0.707767	0.763615	27.0143	2.71846
0.242629	0.508425	2.51604	2.33148	0	2.83714
1.09601	10.9815	1.50108	5.5634	14.1256	1.2555
0.224515	8.13432	1.13422	2.36626	0.256437	1.20506
3.14838	8.34711	1.00478	0.735046	2.08381	0.704714
0.907826	0	3.33561	15.5656	0.780612	1.55888
0.114356	11.6774	1.16035	3.07284	23.7493	2.51261
9.33174	0.316254	0.60346	0.555664	1.74043	1.26881
1.7209	0.564442	3.86972	0.333835	8.199	0.390147
0.740089	0.279225	0.706504	4.64803	0.685986	1.62311
0.868038	0.18794	0.285607	0.890089	4.63714	1.91847
1.02398	0.138004	0.379604	0.33784	0.853984	7.51168
3.94711	8.15798	1.06378	3.50104	1.31943	5.7913
17.2461	9.84435	0	22.5574	1.0152	4.73907
11.643	0.774505	3.03386	0.869695	1.51505	4.98909
7.95827	14.7409	0.755965	1.02188	0.920584	7.42497
1.17067	1.20239	0	0	0	2.48601
0.257813	1.43762	4.53666	0.520305	101.999	1.93362
0.612616	4.7383	9.35567	0.192485	0	1.9494
9.56846	17.8271	1.49652	0.337188	84.1807	3.66802
0.123041	0.499245	0.827228	0.464608	165.154	1.19429
0.795609	0.269434	6.71044	0.524586	0	8.67393
5.87394	11.554	1.97289	13.2037	287.586	5.12118
11.3513	0.128774	1.54314	2.88609	0	12.6493
2.78854	9.858	3.45097	1.55995	35.1517	2.76296
17.2659	17.9743	0.460886	9.88916	51.3051	1.66945
18.6093	0.433122	0.704785	0.834232	50.4996	2.64723
2.49539	10.6318	0.560049	2.9064	0	15.162
1.34099	0.528055	2.16797	0.152497	0	11.4957
2.81124	0.620328	12.3221	0.178155	116.789	4.54566
4.16664	3.31067	0.324237	0	0.486741	6.99269
2.19854	1.05987	7.54162	0	13.6153	5.51344
2.72779	4.95805	0.101534	0	1.77722	1.10127
12.8807	0.910995	5.6759	0.900456	1.24767	6.96892
13.3703	0.266729	1.19798	6.81058	0.61684	1.47665
37.5329	3.31059	0.767722	76.1972	4.3534	3.84377
7.37345	0.097468	0.481518	4.11384	3.86836	3.31939
122.206	1.82608	0.543693	0.947512	1.15697	2.31996
26.81	3.36679	0.928991	0.928093	0	0.22842
14.6392	0.165062	0.889028	5.69061	0	2.13073
5.17153	2.97014	2.21573	0.933376	351.439	1.81391
1.32272	0.356153	3.27067	0.460471	217.01	1.64001
9.30308	0.082531	0.828307	1.49886	0	0.731061
11.1829	5.0945	5.31529	16.9522	0	0.64309
13.2922	0.573144	0.654577	0.85779	0	3.06036
12.792	0.068776	7.86813	23.8798	0	3.16565
16.8947	0.385827	7.23547	10.0224	0	1.18
16.7731	3.29695	0.468753	3.95818	0	2.73387
7.84432	5.15584	3.35608	13.4381	0	4.95914
6.19857	0.51238	0.433179	2.59729	250.604	1.9681
9.55639	0.541036	0.705919	8.03511	1.55762	3.7014
4.91041	7.30644	7.58883	6.8751	2.20851	4.05553
7.03429	1.89578	2.0777	9.84847	1.23724	3.77403
96.8247	0.061351	1.49632	1.07083	100.652	1.32864
101.183	0.695718	5.36097	7.89507	1.53237	4.44787
9.5271	0.630691	7.22079	0.546892	0	1.00416
26.5046	0.203233	14.5872	0.925831	27.2645	1.84484
19.2263	0.366124	0.693083	3.3351	139.211	1.18679
10.9614	0.098161	0.25843	0.759875	70.2702	0.780027
56.274	9.94046	1.82623	1.60535	0	1.92844
0.283368	0	0.91011	16.2633	113.957	1.35064
19.9038	0.482967	5.06815	82.3096	103.545	1.04947
37.9093	0.229601	1.31418	1.5797	1.00645	1.54344
6.33377	8.49778	2.89048	77.5464	2.08758	5.97795
2.7655	3.91118	0.453487	1.63033	7.50936	1.32923
21.2413	5.95795	0.615034	63.0954	1.05211	3.26034
14.329	0	1.03798	82.8536	10.0151	3.7068
1.59604	1.45576	0.510793	47.9293	36.7279	9.21355
3.22268	1.73644	6.25563	0.705158	28.9378	1.42797
2.48445	0.129388	0.364761	0	1.06079	1.67988
8.75316	0.398457	3.18314	39.0995	49.9123	2.52653
4.46687	0.626724	0.592597	104.186	4.31569	1.77142
22.4226	1.07414	0.893412	68.7554	0.841583	2.23527
14.0585	3.5325	5.21711	29.0282	0.826987	2.55328
2.37087	0.169822	1.45979	71.6166	0.676012	0.331997
2.57093	0	3.80688	161.429	0.709026	2.01359
3.07416	3.70614	0.945879	137.353	36.754	0.435626
1.5256	0.15014	3.65795	20.6083	3.84004	0.796127
1.46411	7.76439	0.803448	71.4825	1.10487	1.32024
3.75616	0.741504	7.84206	0	34.5509	1.75057
3.04469	0.727242	0.679042	10.259	23.4276	1.45102
12.8441	0.714203	0.827338	2.83062	1.26854	1.92261
1.17533	0.813044	0.996208	26.9746	4.65329	8.10435
1.65791	0.779871	2.14131	2.32097	0.45111	1.75517
11.8832	3.06589	2.339	5.69409	7.43717	3.83034
4.1696	13.4311	1.21986	13.6276	35.3125	10.6336
5.98438	10.8536	1.14108	4.81797	0.333554	1.56527
3.23152	4.09407	5.84661	1.3479	12.2712	12.4077
5.91362	13.9947	0.64141	224.537	0.814778	5.1493
3.69333	2.48734	0.898281	37.2789	0.130937	4.93475
5.31465	1.27636	0.960723	1.14984	1.43609	1.09019
16.7598	4.53562	1.86169	1.10857	1.15754	1.46151
4.62511	0.278237	0.371149	0	0	4.96569
0.615183	6.41193	0.552048	0	0	1.77426
61.9904	0.083902	1.85833	177.034	0	2.01755
5.61407	1.82783	1.16876	21.6748	0	1.98524
38.0245	4.48174	9.71263	1.14395	1.18929	0.36021
3.01284	0.277063	1.01068	245.157	38.0228	1.62528
4.03099	0.406555	0.692602	0	33.0097	1.39536
24.0012	15.0308	3.95523	0	51.6584	0.9751
2.53355	2.4762	0.974652	2.50271	2.58605	1.60663
9.74901	5.67443	1.08037	309.048	0.441935	1.8811
4.03484	0.464185	12.6567	1.75938	2.10838	2.25417
1.90477	1.57332	2.37646	85.9023	3.75184	7.06179
11.7848	1.22717	6.69729	32.6996	54.6011	1.45514
19.3037	20.2529	0.502562	2.42005	0.189315	8.08183
1.3458	26.8694	3.43155	9.59941	15.0624	4.43568
1.33694	7.64837	9.30639	0	26.6215	3.28456
7.75002	0.954001	18.7997	0	0.638612	2.05853
24.1676	0.384339	20.1785	0	1.50461	6.49037
7.19396	0.945762	15.791	2.59906	2.28668	3.70144
10.8858	4.31406	2.56069	3.96967	0.630985	5.35469
10.1591	7.88924	3.4653	3.40564	0.512575	1.96964
15.5519	0	5.90485	2.19051	0.554118	1.81002
8.55754	1.11395	5.67574	16.2421	1.26568	2.90858
0.278538	0.326035	13.1592	17.5955	0.472328	2.10039
0.779101	0.380376	3.05022	0.641206	0.761842	1.70175
7.36842	26.1193	21.2497	2.21258	1.33181	10.1507
0.563807	0.202867	8.57241	28.6151	1.30245	3.81096
6.49514	34.4739	4.67094	46.9167	50.9823	3.43697
2.65699	0.629734	6.33821	1.61497	41.9528	4.98393
10.3333	11.7388	5.74759	2.55425	13.4189	1.39571
11.7041	0.940059	2.81992	8.72952	9.36651	4.71559
2.48634	13.3308	14.8319	0	0.943915	2.27453
0.656191	3.11815	3.11791	2.36065	10.8472	7.47273
4.81771	9.75334	25.6577	1.70612	1.5384	0.929653
13.3435	17.7182	11.5397	18.6083	2.57669	2.31545
11.1755	2.89794	8.02332	8.94315	0.484225	1.48396
25.0008	0.866197	15.2965	1.36662	0.189315	1.63313
0.140662	41.7664	2.93453	1.07245	0.189315	1.78704
0.077799	1.48156	9.55913	1.92437	17.7223	2.01064
1.73037	0.647748	1.71484	1.97951	74.837	1.03966
0.858203	16.267	4.34464	1.66478	8.66746	2.54869
6.26451	7.72081	3.14118	2.26354	11.0443	2.36903
5.01793	6.2353	2.71048	5.10628	26.4324	3.49757
5.96305	0	4.17462	1.66901	39.1028	4.49886
0.77549	2.74086	1.23559	11.738	1.62306	1.63223
1.11538	103.077	4.05851	11.2904	49.8952	2.55447
0.848346	99.2974	1.72962	1.40465	1.71203	0.684116
0.659832	0	5.61949	1.14834	1.46563	11.9974
3.32615	0.638988	4.2953	0.831999	0	2.37769
1.06291	0	3.15631	1.18486	6.38027	2.60179
6.81661	15.682	2.23068	0	3.7603	0.093222
2.32921	67.1341	3.68554	0	0.672115	1.15904
8.31106	68.4139	1.00832	0	1.35296	0.693531
1.9244	16.0471	0.955658	0.436472	60.9769	7.1971
2.75469	1.24956	2.48899	0	127.947	1.54419
0.97816	24.1545	0.125388	0	0	4.68278
0.656461	4.47194	0.884821	0.867522	180.844	1.99575
9.83966	0.451847	0.133295	120.557	0	3.01522
9.93487	3.78984	0.310449	0	133.778	8.00212
1.01906	3.61058	0.826812	6.30641	1.13999	1.387
3.06633	15.9255	0.632588	13.6778	0.662602	0
0.759477	2.10748	11.126	0.372682	2.9835	1.66871
11.7397	0.748108	2.90521	13.5871	38.413	2.64689
14.6064	0.847522	0.939427	11.5747	25.2022	0.647107
5.21211	11.6893	0.73616	10.8297	0.773888	2.97825
26.7094	1.94939	6.58709	1.19758	0.36711	4.99934
0.647016	119.277	1.5999	9.87752	0.332617	13.6963
22.1312	24.8071	0.562374	0	17.2672	1.92007
6.36588	0	7.82289	0	76.0459	2.54252
0.906173	0.67621	2.07943	0	67.1273	3.38998
3.18411	329.523	0.555684	0	33.9147	0.677567
7.13048	0.771314	8.27648	0	0	0.590288
20.8774	18.175	4.14635	1.01433	0	1.02058
12.7588	73.9607	4.38635	0	59.6883	1.9867
4.1255	2.41345	1.53622	0	0.414781	0.845625
37.1586	13.6859	0.716253	0	1.03487	1.06334
4.74979	78.2727	0.768867	0	12.3431	1.64943
2.95673	20.5607	1.11074	0	0.405861	1.36252
41.2349	1.36935	5.86308	0	1.79444	1.35015
65.0736	0.98052	7.04862	10.2935	0	5.43933
5.692	0.697353	6.02494	6.89093	0	1.58128
21.6072	1.09969	0.546736	1.09746	0	1.84547
22.4089	1.10185	6.44895	0.553914	0	3.81468
6.7253	0.760748	0.408698	5.89172	0	1.65358
5.06549	9.68987	0.617932	0.589883	0	6.4397
5.78037	1.14693	0.796594	0.214419	0.335257	2.16337
1.39458	46.8696	1.46092	3.17718	125.651	2.11772
5.39578	84.1263	1.04371	0.314137	0	0.672794
0.921285	0	2.97303	0.949327	0.55122	0.082238
1.4802	0	0.797369	2.51118	1.21026	1.21226
15.615	0	0.196454	2.83565	0.934932	1.66718
25.5196	1.30339	1.87368	0.867258	0.963051	2.2807
4.51078	0	0.692616	1.40619	0.936941	7.1983
13.4201	0.623963	3.58113	0.962958	1.45268	0.196134
0.962214	70.9936	2.73678	8.17092	0.991688	1.16522
2.30714	0	0.266551	26.2404	0.479475	4.78667
0.983186	0	0.400984	1.35743	1.64781	1.08981
1.07334	342.854	4.7133	8.87713	0.551698	0.959726
0	44.7219	1.06606	1.12788	0.538391	0.60272
0	0	11.5511	3.39021	33.6472	0.331496
0	3.20675	2.00303	0.41317	166.843	0.369323
0	2.54195	0.172741	25.0877	0.416676	1.08297
0	21.9081	0.356346	4.66689	0	2.08134
	4.54891	0.279572	7.47587	86.1063	0.803106
	41.5735	1.99273	19.9221	0.704461	1.96898
	1.35977	0.184008	10.0385	0.894535	0.552019
	1.60651	1.49262	5.98402	0.874275	1.58439
	30.0765	0.501942	5.6619	0.130612	2.73056
	24.3618	0.709964	6.74298	1.28476	1.51098
	9.28043	0.614372	0.445275	62.8174	2.53722
	31.3758	1.73359	0.235725	35.2234	3.2267
	40.1977	0.185171	4.18076	1.19966	1.18742
	38.9164	0.42226	0.187581	0.763446	4.71106
	57.3584	0.165811	4.03071	1.24027	1.57284
	27.6578	0.172188	4.25385	0.289154	5.31524
	81.6287	0.198328	4.83199	1.2524	2.95836
	69.5979	1.26602	0.409635	1.61267	5.20267
	19.6099	0.349453	0.702281	25.938	1.68815
	2.10854	0	5.88531	0.204349	0.95896
	0.570554	0.921477	0.385209	0.552113	1.48171
	0.507159	0.92946	29.0803	62.592	0.710297
	119.871	0	5.27559	4.33303	0.928316
	3.21597	1.63399	12.0355	0	1.28593
	20.3823	1.4931	0.654419	1.11313	1.19467
	2.42425	0.658178	7.19562	68.0578	2.10719
	72.1995	0.785942	1.48553	0.883594	1.60088
	1.13979	0.46341	3.16807	0.308438	4.92297
	0	1.21886	4.76627	0	1.33559
	67.9223	2.00391	1.60956	0.393371	0.672116
		2.2865	0.762109	73.2274	0.321146
		1.68188	43.1178	8.34333	1.91014
		0.581354	25.9857	79.5207	4.1899
		2.84439	0.55304	103.92	1.95033
		0.351271	3.40927	5.47275	1.79295
		0.381674	54.9031	0.333937	10.7877
		2.38447	10.9558	1.78517	3.26275
		0.243579	0.65601	1.07602	1.8281
		0.322915	4.11159	18.2668	1.71188
		16.1798	0.421601	1.03753	1.80287
		0.782197	27.4348	1.70214	2.16738
		0	18.8293	43.6433	1.26653
		0.31001	15.973	0.772393	1.56748
		2.01137	68.8771	1.00628	0.946948
		0.540417	16.4772	2.33239	0.427205
		1.42624	26.5964	7.78062	7.92516
		3.29385	0.569161	13.789	0.943809
		4.23004	16.6823	64.4456	5.36204
		0.607122	5.86389	0.649379	0.692113
		7.1331	4.81079	188.769	2.13813
		0.554516	2.1522	0	4.08727
		0.552382	2.60369	242.126	0.493241
		0.297256	6.53904	0	0.911786
		2.34347	26.4485	26.2778	1.20476
		0.1617	23.1941	0	4.01172
		1.94248	13.2479	112.794	1.92763
		0	2.01712	0	0.373824
		0.374795	0.849449	0	1.45043
		0.54763	4.8563	27.1509	1.00683
		0.522393	34.3612	0	2.26959
		1.17384	21.8231	47.3726	1.05006
		0.627273	0.636453	20.2738	0.838273
		2.8731	0.964472	0.67917	1.332
		2.74145	4.90648	4.71773	4.56468
		1.28654	0.745117	0.908283	1.18367
		0.5204	0.52459	24.462	7.30099
		0.307175	0	23.3462	0.916667
		1.65907	23.9592	1.62896	1.6329
		0.661521	0.542212	25.2201	4.61044
			9.83294	0	0.530578
			3.66161	0.391712	1.54373
			1.72127	61.2735	1.55791
			0.282175	86.2369	8.05131
			55.2686	61.8875	4.52072
			0.460871	87.7041	5.55262
			29.565	7.00335	0.596981
			25.4319	0	5.33132
			0.921492	0	7.04061
			3.27417	0	12.9518
			43.8089	0	3.81696
			0	0	1.7989
			9.2858	0	28.507
			0	0	0.799888
			1.23824	0	0.32095
			0.324041	0	1.99205
			1.24553	0	0.506313
			1.90835	0	1.53874
			0.968841	0	2.39468
			9.86705	0	1.24978
			110.288	0	0.272683
			228.638	0	10.7854
			38.1752	0	1.06016
			4.9044	0	5.66065
			0	0	2.43524
			76.5627	0	2.97779
			277.584	0	2.14965
			207.394	0	0.237684
			227.42	0	0.433425
			134.262	0	0.918885
			257.553	0	6.16023
			1.44718	0	5.50026
			98.8924	0	2.07687
			43.6306	0	6.18056
			0.415132	0	6.63793
			5.47128	0	4.7487
			249.547	0	1.62977
			403.25	0	0.829034
			8.12892	0	1.32882
			61.6176	0	1.78441
			210.173	0	3.6593
			0	0	3.15892
			28.1197	0	7.83731
			145.442	0	0.618467
			5.59639	0	0.493353
			0	0	1.07741
			0	0	1.07378
			192.682	0	2.88938
			270.772	0	4.60141
			0	0	1.31778
			19.3928		1.32962
			37.417		2.57369
			5.65187		0.652982
			6.41664		0.329148
			2.40316		1.56951
			2.43285		1.86546
			633.392		2.02519
			0		2.44461
			7.42492		1.22556
			71.019		2.49643
			154.401		3.08829
			5.52594		6.88892
			1.087		2.58105
			6.04611		1.57548
			0		1.45791
			0		3.54093
			0		1.52051
			0		4.3883
			0		1.00379
			0		1.12745
			0		1.33609
			0		0.45937
			0		1.50739
			0		6.22086
			0		1.76597
			0		3.71052
			0		6.62284
			0		3.07137
			0		0.834713
			0		1.31353
			0		1.42626
					2.84124
					0.703042
					2.58339
					1.84505
					3.11738
					1.93074
					1.68812
					2.684
					1.4534
					1.60972
					4.96769
					1.50308
					1.53742
					2.75121
					1.15499
					3.43049
					2.46357
					1.14303
					1.67252
					2.09641
					0.922066
					1.83799
					3.83396
					3.89208
					2.93571
					1.53034
					7.28297
					2.73344
					0.880579
					0.594621
					2.25466
					0.796754
					0.671587
					2.12082
					1.1659
					3.71963
					1.93669
					5.07423
					3.14198
					0.629066
					1.90307
					2.73834
					4.47633
					2.29967
					3.0998
					2.65605
					2.36048
					1.3533
					1.95486
					1.48712
					1.97781
					2.48822
					0.985221
					0.843496
					0.485417
					0.791403
					0.650858
					1.84908
					2.63641
					1.22352
					0.852827
					2.97058
					1.12107
					1.03845
					1.64388
					1.15127
					1.16464

## Sheet: Extended data Fig. 5b
Fold change of H3K9me1 intensity at EdU spot (a.u.)
siCTL		siSuv39h1		siSuv39h1 + UNC0642
UT	HU	UT	HU	UT	HU
3.72223	2.18755	0.912638	1.08377	1.65332	1.10315
1.58979	3.26437	2.18191	1.27697	1.79172	3.95025
1.74207	1.92013	1.74245	0.748695	1.47403	0.741239
1.13617	1.53078	1.44691	1.06477	1.09762	0.711723
2.32186	2.31898	0.755883	1.12946	1.29579	1.04297
1.10226	2.62286	2.74955	1.09096	1.15426	2.1068
1.38274	2.17738	1.2359	0.54197	0.736233	0.8665
0.920638	2.38901	1.39351	0.895867	2.21809	1.22841
1.40512	2.12294	1.60862	0.224523	0.692115	1.81477
0.712227	1.86536	1.95089	0.988791	0.648415	1.10336
0.678311	2.12922	1.10174	1.17515	0.677931	1.50887
0.659488	2.11972	1.43322	0.81612	0.679912	0.916667
0.61048	1.70951	1.58039	1.3201	1.27899	0.907384
1.14465	2.87282	1.63139	1.05536	1.14143	0.938673
0.956927	2.31762	2.01728	0.997347	0.929599	0.913851
1.59895	2.12922	1.09763	1.02678	1.13121	1.21683
1.00136	2.22571	1.78831	0.878925	0.530142	1.32374
2.31762	1.84416	0.880123	0.349619	0.478306	1.02503
1.27183	1.7882	1.51382	0.479165	0.723613	1.84418
0.966593	2.08581	1.38222	0.865235	1.38486	1.30747
1.17009	1.20112	1.5744	0.88423	0.67209	1.84262
1.31626	1.21129	1.15838	0.579961	0.87912	0.586671
0.791419	1.2681	0.955421	0.671344	0.594493	0.82791
1.86536	1.36374	1.16574	0.930607	0.789633	2.08594
1.18704	1.04579	1.1209	0.598956	0.730079	0.933146
0.960997	2.3941	0.951827	0.114144	0.556216	1.0777
0.445142	1.89215	2.38675	0.757936	0.808302	1.76074
0.998643	1.90164	1.38462	1.17344	0.808302	0.903942
1.01747	2.39529	1.40926	0.611106	1.30371	1.24416
1.63931	2.89418	2.3616	0.770086	1.00386	1.66875
1.22944	2.39664	3.23248	0.501925	1.8326	0.89393
1.22944	4.38647	0.995978	1.08907	1.30371	0.601272
0.692386	2.47465	1.83417	0.871224	1.16218	0.884439
1.27183	2.85026	3.89989	0.577565	2.32436	1.31018
1.16279	2.53366	2.78651	0.86147	1.78463	1.86963
1.5474	2.62846	2.10319	0.557371	2.59793	1.01001
1.3924	2.65304	1.04988	0.783606	1.22174	1.10252
2.76174	2.24334	2.61196	1.7113	2.13809	1.14727
2.07733	1.65627	3.17549	0.878925	0.871402	1.00052
1.21536	1.82771	1.25336	0.342261	1.40405	0.912599
0.964558	2.27912	1.14828	0.707795	1.03849	0.652587
1.08106	2.92522	1.2602	0.866262	0.915519	0.687109
1.57707	2.73207	0.921023	1.14093	1.12276	1.12255
1.05986	2.53163	1.71849	1.09096	0.730079	1.28807
1.67882	2.76971	2.97767	1.39762	1.27764	0.861181
0.508733	2.4872	3.1553	0.627535	0.886525	0.619212
0.720705	2.23283	2.75366	0.782237	2.28755	1.05736
0.826692	4.22249	3.95311	1.04954	1.06039	1.07426
0.932678	1.37205	2.19612	0.54351	1.46443	1.35586
0.527556	1.03866	0.606657	0.878412	0.577076	0.852211
0.275564	1.98864	0.447506	0.385043	0.208594	0.946391
0.438867	5.56215	0.422178	0.421323	2.23498	0.454318
0.35323	1.39342	0.598956	0.802943	1.44274	1.06904
0.581482	3.20655	0.54505	0.667408	1.1093	1.66875
0.500594	3.09666	0.452297	0.513391	0.920317	1.29975
1.18704	3.18806	0.684521	0.235304	1.14727	0.40363
0.7631	2.08055	0.873963	1.02096	0.648936	0.621715
0.960997	2.96761	0.568837	1.03825	0.756154	1.33396
1.29201	1.99254	0.862839	0.705913	1.01085	1.13381
0.832457	2.86976	1.17344	1.58296	0.362537	0.870463
2.03493	2.63405	0.827073	1.02678	0.917814	1.38684
0.604036	2.83195	0.603063	0.611106	1.34543	1.0145
1.32135	2.25081	0.862668	0.745615	2.2598	0.533479
0.522299	2.11972	0.407461	0.770086	0.880684	0.538486
0.678311	1.69578	0.672371	0.705913	1.35586	1.20526
0.367475	1.96507	0.345341	0.641739	1.59053	1.09908
0.576564	0.878752	0.855652	1.28348	0.964748	0.596788
0.77514	1.13617	0.898434	1.1476	0.599708	0.475177
0.498728	1.64355	0.501925	1.34337	0.938673	0.982374
1.66848	1.42445	0.530504	1.05844	0.625782	1.00386
1.51619	3.28065	0.606657	0.845555	0.367751	0.842407
0.73478	4.73122	0.363652	1.24788	0.570192	1.44858
1.45837	2.82296	0.480876	0.811842	0.752399	1.42543
0.7631	3.11769	0.641739	1.21109	0.990822	1.32687
0.75106	3.21299	0.288868	1.24292	1.0777	0.970797
3.42547	1.4638	0.586806	1.35587	1	1.0632
0.960997	1.45159	0.44819	1.25781	2.31904	1.26648
0.876208	1.16703	0.581843	0.391888	1.26898	0.560805
0.960997	1.8896	0.58287	0.240609	1.30955	1.11358
1.5262	2.50975	0.616069	0.220074	0.712662	0.798394
0.702561	0.508733	0.335415	0.535296	0.851794	0.491656
0.925047	2.08581	0.416189	0.747497	1.12985	0.912599
1.3283	1.18704	0.513391	0.787199	0.938673	0.798707
1.5262	2.42259	0.711218	0.526568	0.865665	0.427931
1.42937	2.20909	0.845555	0.592453	0.539841	1.19545
1.35662	5.07258	0.684521	0.456405	0.625782	1
1.07394	3.08275	0.545563	0.862497	1.41844	3.16802
0.847889	2.67407	0.192522	0.9508		1.52055
0.920638	3.5535	0.863866	0.955421		1.44118
0.780058	3.34628	0.574313	0.992556		2.04422
0.881804	2.56486	1.04338	0.938479		1.47851
1.4777	1.95862	0.497305	1.14212		1.34992
1.37663	2.95438	0.581843	2.44511		1.6166
0.808716	2.12345	0.256695	1.0711		0.926053
0.847889	2.17297	0.443399	0.655942		0.602628
1.53926	1.71969	0.762386	0.562334		1.39383
3.01848	1.48448	0.673911	0.385043		1.14727
0.859929	1.98236	0.684521	1.83109		1.0777
0.780058	2.11972	0.898434	1.38616		1.29172
0.944718	1.3361	0.741508	1.2549		1.26272
		1.1861
		1.28776
		1.2436
		1.5874
		1.53281
		0.895183
		1.09729
		0.866775
		0.591598
		1.27081
		1.64473
		0.94772
		0.598956
		0.927697
		0.760503
		0.654402
		1.09096
		1.1808
		1.00402
		1.32232
		1.64285
		1.04698
		1.18285
		1.51878
		0.798665
		1.2549
		1.25901
		1.36904
		1.38804
		1.62163
		0.752973
		1.56464

## Sheet: Extended Data Fig. 5c
Extended Data Fig. 5c- HDAC1-EdU
UT-DMSO	HU-DMSO	HU Release-DMSO	UT- UNC0642	HU-UNC0642	HU Release- UNC0642
110.766	47.9664	109.873	2.00563	24.2174	60.9163
5.90656	50.0082	6.53539	2.50727	31.0808	57.8329
72.6724	3.68481	104.582	2.36845	25.8076	4.9827
97.7233	52.5598	107.295	0.831496	36.5446	88.8339
82.3508	1.72553	70.632	0.798634	4.57253	26.2965
3.28265	8.70328	59.2767	30.5904	16.7734	3.45309
2.02376	4.64743	2.06379	12.1715	17.9407	26.9576
140.327	0.567465	50.5958	1.9118	1.19025	41.9642
9.46531	8.88656	42.492	8.17817	19.2588	46.2388
2.45285	5.2951	60.2451	21.566	22.4885	55.3073
12.149	2.5701	29.8175	18.2542	45.107	34.7454
0	1.6157	28.6093	8.98831	18.1068	0
65.2245	64.44	57.5297	19.0836	3.13447	31.6282
116.472	2.38809	78.723	0.667467	0	0
2.37361	38.8685	61.9904	24.5816	5.27564	0
1.58045	1.04955	41.4269	0	2.49482	0
5.68109	24.2901	3.03486	0.490495	2.05846	2.98949
98.4614	1.60939	46.6251	0.904784	4.67682	0
1.55558	3.97657	68.7827	16.9269	19.0485	0
1.42094	62.9517	40.8467	0.788534	32.4738	0
120.629	48.5646	5.24806	0.601446	2.25988	2.80212
1.70887	3.48023	72.9972	15.3879	15.6453	0
73.4899	3.20425	66.5034	1.49705	21.6381	0
71.1211	134.985	80.4099	0.708951	1.66246	0
1.5252	1.89674	22.3236	1.23878	3.03944	0
2.39977	65.8832	67.5075	26.4864	5.15411	0
36.3882	5.36632	5.92968	15.2979	2.57318	0
109.538	5.66927	4.80936	14.0346	23.3454	0
173.633	2.62814	2.15424	11.037	19.385	0
166.038	6.11894	67.8802	5.12048	14.4193	0
135.805	6.30483	81.0184	28.779	10.9127	0
132.781	6.15779	4.68848	27.0865	7.88324	0
37.0741	5.66378	70.6928	11.2645	11.2616	194.407
0.793415	97.5764	63.0346	19.7056	15.2641	0
1.90094	11.8494	56.0848	1.45785	5.59362	0
43.1632	12.2191	52.0918	76.6405	14.7985	0
0	107.157	5.09953	20.7045	1.68386	0
10.6402	109.141	8.71404	36.9119	15.5615	0
32.808	67.0427	0.585598	1.15401	2.74241	0
0	76.6953	1.43438	41.1417	23.5786	0
43.287	105.036	7.76903	1.0745	25.409	11.3396
21.1107	42.3193	6.71228	12.0599	22.1025	83.0861
5.77131	3.92458	5.92285	33.5831	21.0009	5.77515
6.47026	10.7025	0.744301	0.20926	1.62354	6.61752
38.8934	8.4729	13.1616	1.39162	11.0212	2.26165
136.375	5.8661	106.784	1.25046	2.60965	10.0764
9.31807	5.87128	72.2105	3.67571	28.4416	2.06578
4.98727	6.15302	30.8705	1.06515	1.83746	52.0214
92.4056	9.24336	45.5905	2.16969	18.0272	0.788552
4.2967	51.9895	3.18477	1.98287	2.67099	22.5829
94.6228	6.31109	3.75078	28.9038	4.42112	2.23647
104.791	95.6108	70.6529	0.534635	3.75181	78.0513
57.6591	3.98002	34.4636	10.6277	30.6875	74.0056
0.292963	105.978	16.2592	6.12466	28.6191	2.72623
23.4178	1.64859	158.906	0	23.3129	29.8847
2.92972	5.89719	153.611	7.86876	20.6557	53.1044
3.11434	2.09818	91.4691	0	1.45006	29.7552
1.39939	2.86681	150.843	0	1.94517	1.83903
20.2735	54.9046	103.1	0	1.95859	2.95802
23.4911	14.0784	106.77	7.96698	28.9825	41.0107
0.649647	60.4088	14.3752	18.4339	2.33591	2.01985
18.6689	74.7668	28.2737	7.29454	1.75949	10.709
21.8665	51.5159	79.5376	13.1817	19.1783	67.6783
27.6973	5.47592	63.0691	6.46067	19.8973	23.4942
1.16046	4.30599	8.58577	2.09875	3.90834	28.3053
1.48915	5.07102	5.98301	3.65287	2.01686	44.4659
2.28149	4.29375	1.40169	56.2547	20.105	55.2176
13.7413	5.99988	5.01112	6.40834	42.9982	3.22365
2.93211	2.70861	39.1875	2.3757	27.427	4.55079
2.77801	83.5188	50.0246	24.2271	0.520761	59.7138
1.79761	116.927	48.1712	22.8618	0.453311	1.52222
3.54378	1.26603	3.93661	1.77477	12.6664	0.696233
37.931	39.6874	49.2733	19.6545	6.83775	53.3471
1.63695	1.43452	1.65469	32.4401	0.543862	2.95981
0.63854	0	38.4513	36.0089	1.4743	5.18641
29.3157	4.3698	50.9212	18.9075	0.639028	3.41504
2.32916	89.0139	8.06943	0.281003	2.93457	79.3565
17.3731	3.98327	12.7904	33.3316	1.84886	53.2623
1.09489	96.7751	29.2279	22.035	14.5577	4.04681
3.97241	82.2174	54.9781	26.3645	2.00276	63.4045
3.94416	8.09354	40.1415	44.3029	2.76444	46.2602
54.084	15.4747	111.731	23.946	1.47589	81.5017
1.88091	6.25022	6.29845	1.60933	14.2038	4.6843
49.7531	153.503	100.684	29.8893	15.943	52.77
1.29801	110.961	5.15132	30.5907	14.1683	36.3424
29.3757	159.911	119.44	46.213	9.06874	69.9529
3.83862	98.159	16.7903	1.82502	0.20926	36.7826
5.51264	103.026	60.4619	7.73771	20.5641	3.31254
47.9804	10.3642	5.95512	3.72248	13.6693	80.0875
1.45053	12.786	4.76208	2.22174	36.6719	4.82176
52.4493	9.12115	6.6025	78.6261	20.7754	4.9197
1.92044	79.4294	8.92286	0.588731	3.15802	22.2983
4.32267	4.72914	5.39686	12.4975	38.005	3.98103
0.305484	106.68	7.42022	56.8114	20.0101	64.5969
52.3062	133.062	1.97772	38.9322	10.8365	74.3324
56.414	11.6423	26.9287	12.5158	2.58407	3.24181
71.5208	76.824	71.0378	49.827	43.8463	61.8103
45.5511	3.84607	13.3916	25.3982	26.6531	8.93495
42.7716	4.81818	8.31414	1.32529	2.62205	6.38185
108.8	11.5417	0.694965	57.08	2.69892	1.16296
62.6626	91.4136	51.9567	27.1607	2.69865	37.0314
3.68285	197.778	89.5544	3.71588	9.24304	6.63593
19.9642	10.9359	80.4695	22.5866	3.49867	8.78564
4.01936	4.87951	52.8017	0.626843	1.93345	34.5607
24.8853	98.897	62.9042	58.108	20.3878	7.26381
53.8209	69.9139	6.32156	41.1437	1.74443	10.5945
1.77573	0.672409	46.2998	19.8233	10.4103	48.4995
18.4173	134.863	9.86368	3.59562	0.954439	36.3697
30.7136	2.32613	6.68442	36.3305	2.79313	16.731
22.2404	6.66432	10.1456	52.2322	1.90466	9.68072
5.06477	78.4833	59.3905	16.7361	3.78847	7.25758
32.2993	15.1137	12.4882	6.93923	3.85517	48.5323
24.8723	2.8805	93.1852	1.59412	27.8052	2.43792
1.46986	2.6637	52.6565	3.39648	8.1846	0.930964
1.04816	106.313	22.9446	41.5086	32.9285	3.03458
30.2886	3.24818	9.04006	89.49	16.6943	43.3065
3.27672	7.07285	4.11735	2.6076	35.5089	38.9446
7.98648	30.6679	24.1974	67.5488	27.4193	3.68441
2.86479	40.807	70.2971	7.93764	59.9178	4.04433
48.2513	33.6734	1.41513	6.79039	34.274	42.816
41.119	9.02076	79.4982	2.25951	21.731	2.20655
65.4578	151.106	91.4937	30.8375	1.93663	5.74497
74.1	170.813	58.8803	1.1132	62.1449	29.0789
3.3189	105.809	33.5243	0.934367	4.32652	42.3723
7.67828	69.0127	8.02233	1.6944	3.32772	2.43737
6.39586	10.6823	25.2125	0.545226	7.58323	4.56535
3.08669	51.9583	46.2761	0.873192	3.18018	80.967
44.8205	11.079	2.12711	2.66489	11.8307	6.33999
2.1806	5.49142	36.81	71.5907	2.49727	5.90624
43.9462	9.70555	84.4798	2.73903	4.32508	31.9343
1.26587	109.612	19.9483	2.99267	0.254987	72.2793
101.992	7.71565	3.24518	3.46671	5.9991	64.3359
155.035	88.2506	19.892	22.3654	3.92896	0
3.62057	78.6439	41.3556	63.8035	6.32746	12.4374
79.5262	155.191	11.3898	80.5756	21.9657	48.117
53.8277	12.2733	48.0678	3.23524	1.49001	6.66539
97.2288	43.0755	82.4948	3.19539	27.0497	32.8474
80.8311	9.95365	39.684	80.3426	23.5264	2.89926
4.89033	82.1034	89.2021	3.722	1.27917	22.5844
2.65844	187.535	44.5572	5.33969	3.00035	27.1745
5.08434	8.50736	92.1658	53.2994	1.17075	0.839638
41.8029	148.407	18.1074	2.9594	5.33207	1.56813
7.01362	219.588	42.3243	47.5434	0.763131	2.04918
48.1707	2.49778	60.4846	31.9677	34.6048	20.9069
73.0774	10.981	64.7144	0.790363	13.2318	30.7269
71.9912	6.57972	73.0517	1.24579	41.7666	30.4137
3.7882	2.2553	65.443	41.8582	18.7629	3.84813
65.8524	4.74252	92.4792	5.42114	11.7898	2.22097
76.6292	22.0251	6.19144	3.97252	1.22859	2.32127
21.961	2.23631	12.9597	2.21613	9.83741	30.4298
1.38669	179.519	84.617	8.88527	2.11856	1.40288
7.98811	164.017	66.2937	3.22472	0.444784	38.2268
77.7381	15.2669	55.7465	2.58964	2.57947	35.3054
2.71656	208.62	42.088	0.510422	2.57111	11.8204
3.2685	10.8237	81.1817	3.37294	0.412379	4.40437
2.6863	124.897	83.7512	3.75445	19.2862	15.9698
37.1328	98.0327	6.84656	2.38056	31.7503	3.1581
1.70476	120.034	39.3842	1.56672	19.0986	2.46776
43.6428	24.5155	23.0145	1.30177	12.9599	2.12198
0.428594	2.60919	31.0732	50.3102	19.328	13.5048
99.5902	2.41727	41.6358	1.57036	17.7808	0.641344
39.4214	4.8094	5.65613	60.2787	27.0746	41.787
3.88663	11.2604	7.60898	124.977	11.3862	27.1456
7.86864	63.5136	49.6975	24.4845	1.82492	5.97746
46.1399	18.2746	81.2182	16.5667	14.8226	34.8786
43.1537	72.6034	55.8255	98.3093	21.5659	21.1657
0.784489	140.188	4.04041	5.09973	27.6332	80.6053
50.6766	3.91969	41.5682	39.8494	0.942855	0.729385
101.606	3.02618	2.90714	4.04521	1.27014	1.70277
5.00003	114.541	141.76	29.74	25.796	1.95042
0.812623	3.73803	3.18025	96.0183	1.10151	4.20834
10.0081	4.29781	65.9128	52.207	2.24205	21.0273
1.73769	9.63529	7.19252	33.0266	0.948957	29.498
6.23092	8.39925	8.98931	66.3736	13.8462	3.48407
69.3019	61.8559	8.97686	36.3004	1.89515	71.908
87.8059	50.7974	9.79881	33.5582	23.073	36.4793
6.03543	121.354	8.64153	47.934	21.1898	19.2931
8.14777	71.6097	100.143	4.32851	1.3313	4.19906
0.415027	7.43207	81.2657	43.1517	2.94527	25.9601
22.6931	7.94797	106.436	83.2942	2.19607	2.55802
2.33838	5.44312	80.4909	55.8405	18.8095	22.7616
11.8489	6.0645	9.75192	1.44389	2.29971	3.01359
1.6989	134.528	3.15011	1.6485	22.5161	33.4509
45.9207	79.4562	3.94243	36.0316	1.15095	3.63442
3.25205	69.0518	21.198	47.3323	2.15001	7.60334
39.022	120.243	30.9335	87.1203	16.5188	29.3215
5.56582	66.6762	4.95274	0.959617	2.8794	25.0944
2.53934	14.7073	12.2262	71.5089	1.66743	54.996
67.2707	188.248	24.2857	34.9301	23.7566	3.44138
139.562	63.9609	4.10723	22.7928	1.34886	32.7405
10.0857	100.04	5.3448	11.5446	22.4176	36.9544
41.0656	113.597	8.11346	0	1.07548	63.6869
22.6959	2.21697	9.82171	3.08391	3.40999	4.01715
3.43693	3.85316	0.84703	0	10.4861	72.8419
6.54293	1.89114	67.6484	0	9.45195	43.0041
11.5257	4.97436	4.61357	4.06631	18.7991	27.2202
2.49503	4.55091	5.68823	4.53385	0.719263	5.6273
1.60497	0.483385	57.2412	0	1.98703	3.50567
33.5493	3.64505	34.2523	127.853	12.7772	3.13015
43.1541	95.8294	49.5989	3.82662	20.6363	1.71667
22.2156	31.7587	51.0332	27.3431	1.83146	38.0673
1.65036	106.333	75.5042	1.6083	2.36536	1.74879
19.3286	1.77561	5.45459	0.513492	1.70761	5.69973
83.4377	9.65961	80.367	1.02363	19.3167	3.79642
8.83965	12.9332	155.907	12.3125	38.7563	3.3078
3.81985	131.095	7.60695	28.4854	1.402	36.5494
26.4573	94.1669	1.19591	3.0423	26.5883	35.6123
5.15099	185.209	127.956	24.7466	13.7987	1.05399
4.0136	10.0483	5.7457	2.44482	2.42056	44.1404
8.15255	104.765	3.68834	0.368164	0.986342	3.80823
68.2366	9.58266	8.48891	36.906	1.33482	48.754
116.67	7.62159	43.6973	4.42978	3.08973	4.68944
13.0844	6.07664	80.2165	18.6853	40.8411	35.9376
48.2994	72.2626	7.80403	63.91	1.99198	25.4839
23.2223	9.67168	61.2012	31.3616	0.747121	14.2813
68.6604	102.42	0.687404	35.8467	15.2058	51.1803
25.9367	6.72079	45.8316	1.90978	45.0854	2.79486
15.7941	3.1614	12.3078	0.512661	70.6346	2.33934
51.5995	31.47	115.479	1.84766	37.4302	3.77567
4.05197	0	65.5405	11.9936	20.6438	19.5222
46.7642	1.34674	109.699	27.9001	2.66077	18.3819
2.04444	0.750382	43.0483	38.9644	2.12195	43.7238
16.253	1.36846	7.22165	35.8874	3.08286	14.4597
18.2033	126.466	102.005	1.95751	2.13104	7.34697
54.5269	8.4502	2.52468	1.12975	26.5893	37.6933
62.0968	126.759	114.148	1.48449	21.1429	3.46491
61.157	0	4.45824	25.1791	3.53695	3.49857
3.4279	10.1731	2.42096	2.67564	4.60126	3.98387
46.7959	6.02509	65.0905	0.289503	25.0849	18.746
31.7314	19.1884	8.724	0.985688	29.8304	39.9701
37.3386	54.7332	4.25049	29.6174	2.16819	44.8818
60.6513	3.35331	46.2917	1.15197	3.2362	5.67865
41.0262	3.84907	4.82388	17.7922	0.494719	7.64193
9.47749	3.02002	87.3188	1.68017	1.30872	35.3327
2.60306	150.639	98.9118	1.25768	2.04953	58.2811
5.11555	159.901	18.379	43.2982	1.68769	45.7268
1.14291	109.835	99.6716	30.5038	1.35735	118.206
2.13936	138.143	7.39689	3.01396	0	1.50754
22.7852	3.37042	60.5476	21.7871	13.2706	3.61109
21.8339	7.65247	47.0809	43.7327	1.53774	30.3391
39.5208	48.1411	152.807	45.368	0.94422	21.9629
23.2722	25.7489	38.0739	5.41646	11.4673	70.4374
3.57561	6.21723	4.13149	13.1435	16.0943	3.11343
2.02391	64.7547	57.8581	52.5755	1.25879	8.05627
1.8314	5.91559	37.5222	102.549	7.97018	1.43308
46.0089	8.43825	47.9342	59.2506	1.39157	1.72521
26.058	94.024	40.3237	1.55643	0.428738	54.0363
27.8083	145.81	44.3273	1.87536	2.38588	47.5201
1.59908	3.95358	28.172	1.03119	2.73945	42.6324
40.7778	2.7264	43.364	5.19602	0.291391	5.56548
28.2708	114.29	26.695	5.22082	11.1394	38.4567
11.1519	31.7685	3.03898	36.2756	14.4039	6.12859
8.29835	119.69	46.8352	70.7788	0.483348	3.27115
30.2207	61.2491	17.5472	67.6643	16.2817	4.2408
2.97972	117.38	3.0152	32.1076	0.663925	3.07608
3.23129	12.5014	2.45445	3.4776	12.1488	23.789
0.652007	144.725	7.81592	66.6902	18.1987	2.36999
33.432	1.65573	35.281	50.0608	1.48589	5.63671
18.1381	63.1725	45.154	2.22033	1.624	32.0388
21.2512	92.1326	61.1672	5.10597	13.3166	4.25931
28.9747	9.85016	7.7592	3.74176	3.14607	15.4145
3.94482	66.1409	70.9576	5.57128	15.0821	44.0905
1.07332	94.4482	23.1078	17.5712	2.09239	44.2992
23.0258	122.242	1.46434	1.17788	0.834842	34.2341
22.3747	159.265	5.09481	4.66027	30.1378	4.39044
18.5051	3.22746	66.3147	75.8805	0.750252	46.9214
23.6041	94.7732	4.65864	5.99917	2.96173	3.77203
5.59256	6.29829	3.25538	4.29279	2.49721	2.17008
5.30668	6.75094	29.09	3.568	14.0605	2.78867
4.78968	99.5862	37.5038	11.2681	0.912833	28.317
2.82656	6.83349	8.40406	1.03404	1.29451	6.04841
4.40517	5.44412	44.1482	6.07443	25.94	2.63928
1.67157	4.41827	24.7739	107.783	4.79539	2.51267
0	56.3265	40.3003	29.9246	0.519436	36.1125
2.28259	103.789	18.7637	132.637	1.6123	0.610796
3.08415	6.43688	0.52538	101.357	0.368277	10.2052
0.732383	3.31042	15.0722	4.85066	7.73047	2.75159
0	4.97744	13.0963	6.63636	11.0144	23.4991
2.25818	10.2987	3.11867	4.73259	1.64807	13.3422
0.767259	10.5082	21.2089	5.27409	6.04557	1.82859
8.07027	102.425	2.67494	11.5173	1.58297	2.76198
0.756796	0.869095	25.4577	5.78901	1.23972	13.8154
9.71197	31.4278	2.43644	6.97478	10.7483	28.2622
0	185.937	20.3602	118.853	0.908241	0
0	199.534	27.1881	6.72951	0.441963	7.27935
14.0292	121.475	22.0048	59.5784	0.42727	10.1928
0.953726	132.032	0.87786	5.2354	4.36646	14.2046
0.732383	5.84654	26.6677	71.9337	5.51083	6.05329
1.69669	142.192	7.25698	4.73678	0.572149	1.06794
1.10206	14.4023	1.59913	118.374	1.69512	1.97373
0	13.5618	2.37575	8.11991	1.7481	29.8875
13.2152	136.723	3.93711	4.88228	21.7461	0.651488
0	33.021	0.584378	82.0962	1.86905	2.28369
9.86276	1.63159	0	91.9043	2.46258	2.24978
1.51359	139.977	5.08374	52.9637	1.46776	3.29993
0	96.1758	3.87708	141.444	6.5259	2.21503
2.39855	5.90301	1.5989	147.734	0.861121	5.48169
5.92706	7.2682	18.438	9.02911	11.1955	2.29087
0.781209	9.08669	9.046	4.14803	9.16698	0.980227
26.1589	120.519	25.7698	127.775	7.28676	0.791648
44.5865	6.1402	0.637662	5.79774	1.23184	2.12946
34.5374	151.65	40.7776	144.41	1.64901	0.98249
2.42616	8.30955	32.9528	6.94658	1.37462	1.91498
31.2329	4.45245	0.716135	57.2076	6.83748	8.80707
20.6101	136.62	9.07546	8.31833	10.3721	1.0838
11.5837	125.534	37.014	91.621	1.51835	0.783516
0.753046	129.044	0	2.25686	18.7987	0.487089
2.05996	7.70388	2.1431	3.09582	0.77619	0.19356
0.388586	26.7897	2.44875	72.0586	2.20619	1.74799
1.17367	1.15626	15.2545	89.3536	6.33598	22.9551
1.38936	0.697329	16.3637	2.66765	11.7004	1.79284
0.786337	12.1943	2.77903	82.7677	1.57407	2.7071
0.358068	8.8745	3.71085	114.649	16.1664	0.463682
2.30214	3.00964	0.980185	5.14167	20.6724	0.727586
3.42359	21.1711	14.1677	0.726616	17.5963	1.36006
31.3606	0.784208	0.58038	148.728	27.3596	1.0691
13.3404	4.19355	33.2774	34.8761	20.5592	12.0288
1.43333	2.54475	11.8562	87.6356	1.96533	1.7047
19.7406	1.03675	0.796429	2.72053	10.0978	4.65515
2.1706	5.54832	0.415937	3.36685	11.9351	14.4791
13.2936	4.17313	1.20423	101.865	10.2831	4.68811
24.7871	3.67896	14.0326	1.55819	12.5975	0.436908
0.885447	10.9863	7.12804	139.561	14.6362	19.3181
1.80563	94.391	3.13161	3.07381	8.43377	0.947421
18.6874	61.3007	1.321	220.625	3.07279	19.8394
0.91484	23.1443	0	204.279	0.271502	15.872
0.761474	48.1353	1.37116	183.874	0.869302	1.70134
12.3141	69.1264	5.85911	189.429	0.461922	0.863544
6.81451	79.4556	0.306825	5.61557	0.964922	2.99893
0.160099	85.2737	3.58571	153.79	0	1.54025
1.65555	66.893	5.24403	7.53979	0.223211	28.3201
1.59013	4.45514	0.298965	67.694	0.796766	8.57757
1.50972	7.05319	0.755927	41.849	1.25333	1.84795
29.6916	14.5732	7.10353	6.18609	1.39	10.3618
2.37379	152.17	0.568031	87.6253	47.7827	0.770895
11.1911	8.988	1.26755	90.5443	1.42799	0.812775
25.3072	152.029	4.01644	106.665	2.82101	24.8755
5.98394	4.78002	0	5.56863	3.45019	0.700914
2.4809	6.23449	1.45743	71.377	1.62728	0.886764
9.20102	213.274	8.82471	1.86449	3.06284	0.958195
19.5628	2.5206	6.23677	6.91921	0.580276	0.289267
22.9498	99.632	5.27865	100.335	1.32289	18.7022
0	9.13606	1.66348	2.70094	1.91906	10.096
0.354193	9.52604	0	6.80547	13.7068	21.4902
11.8075	9.19302	20.7639	0.486343	14.4361	2.23108
1.1593	139.343	17.9979	121.104	16.5448	18.0286
1.26467	64.4983	7.45239	78.5606	1.16041	1.47665
1.46354	168.565	0.373496	6.96997	3.03465	2.87805
11.8026	163.726	3.13865	89.111	23.7138	13.5102
10.9719	219.606	20.9563	6.3657	2.46903	22.6808
1.28699	131.041	0.660203	5.51815	1.03179	0.954528
3.84326	76.2263	2.7607	11.5841	1.76996	1.03117
5.75683	140.32	0.981241	2.09539	9.58457	18.6795
29.4586	116.479	1.03162	98.1498	27.6108	0.324038
0.824774	185.321	38.1425	1.60941	3.57038	0.976374
0	159.785	0.949495	111.383	1.94844	0.467433
1.51922	201.774	7.86434	4.72243	26.3612	0.43735
1.63425	142.901	11.3279	3.35779	20.134	0.740357
1.92617	6.31313	7.60012	4.67566	26.3746	10.2905
27.979	6.01071	1.54841	1.81651	1.9049	1.48118
1.86387	3.25965	4.21988	57.047	0.649319	1.09949
3.71079	13.3715	4.83349	69.8366	1.64099	13.6772
2.68497	141.108	0.472447	5.50188	1.34643	0.727752
0.808055	31.3747	7.72959	89.0024	22.3476	1.4348
32.3806	26.6849	2.46159	94.9193	1.49999	1.12906
40.4935	72.0841	3.89721	16.902	1.82163	1.03907
17.85	7.58563	0.378509	120.885	1.16369	1.682
3.15401	74.5653	4.85518	69.4519	15.4046	0.766469
3.918	138.59	9.93293	108.369	21.7669	0.167567
4.43408	120.864	4.06006	124.164	1.57787	16.7276
32.8189	82.6784	0.159799	2.26304	31.8839	18.295
2.74786	1.81961	0.251351	114.621	13.4524	0.812701
51.1026	7.18652	0.858294	25.4222	0.447438	1.67485
1.70875	62.3544	0	3.37461	0.902999	11.0158
3.40642	119.613	5.69709	4.03805	2.15039	2.61094
1.4294	69.2866	8.78491	18.3984	13.6909	5.52224
33.8482	106.001	4.13665	3.24494	0.74567	8.42362
52.3383	2.22333	6.425	4.34576	1.43748	5.56866
5.372	98.1669	5.8028	2.54476	12.397	0.621269
5.29257	189.01	0.743158	1.10674	19.0769	1.14241
19.1835	196.606	0.421573	1.6359	1.2088	0.602668
68.9707	2.78429	0	3.55419	0	0.38934
7.42626	107.172	0.247211	2.39401	2.06295	0.485449
24.9101	4.71676	4.68612	22.4218	10.9158	2.13502
50.6178	95.9684	0.324739	35.0857	1.44765	1.33189
5.93747	140.202	1.30924	122.033	1.9013	0.424061
60.9085	4.07406	0.450546	61.6347	1.65757	14.6609
81.9267	120.43	0.444841	3.45168	2.04844	1.13129
6.37463	60.8002	10.4781	3.12017	17.9344	1.43762
26.1827	2.29749	1.11456	3.33128	12.8048	5.38844
58.4901	6.86317	3.06461	9.68774	8.38287	0.340831
9.83584	3.84283	1.36057	5.71566	11.8731	1.988
16.4033	24.2589	1.29474	63.2726	8.86508	0.698013
6.54994	86.9793	7.62153	175.861	1.88923	19.4831
53.2209	72.7982	5.16843	118.028	6.10051	1.66072
4.92806	3.6724	5.51069	93.5626	2.68136	0.621498
83.7767	56.4245	0.599772	9.2424	1.80252	9.17622
3.41838	167.842	0	5.07676	0.770204	4.38272
5.81828	6.24402	7.70463	3.97351	12.9528	5.92453
80.9399	4.0736	5.36534	86.4697	4.35432	1.15704
88.4697	138.565	7.0114	50.7809	9.43236	9.32242
9.5808	4.57105	0.889365	6.59619	1.8748	0.678402
1.74464	21.4946	4.14753	4.2258	9.18543	0.666589
2.26194	94.8771	16.8199	4.09744	8.15341	10.0122
49.152	154.181	0.876998	7.1723	2.84165	0.40774
92.7031	1.98781	0.855681	1.96407	0.592443	12.3864
9.00307	84.1901	1.13229	5.98654	7.07304	4.5538
60.6136	13.3449	4.87801	4.83708	5.42327	1.08299
28.0963	5.02035	1.81776	98.9845	0.41537	12.2766
73.1727	0.781209	3.84406	7.92645	1.20869	14.717
70.4105	5.41964	6.14061	53.1565	2.94675	0.529353
4.51884	1.56242	1.06387	2.50851	3.41743	8.01088
4.00525	4.86155	12.7839	5.78008	10.5813	1.04052
55.7992	0	0.306765	5.33086	1.93744	1.85044
23.0125	0	4.55028	2.14334	7.63052	16.0866
2.59089	40.5312	9.98251	102.864	0.79256	2.05547
53.7016	0	18.3827	72.9109	6.36754	2.62627
36.8543	3.21977	0.608083	79.6973	0.77633	0.873184
65.4675	4.19289	12.2638	55.3054	0.977518	0.864095
10.3806	26.9229	0.969201	41.4607	0.811802	2.53061
35.3996	0	8.81961	45.4108	0.907186	1.2112
26.9162	3.08415	13.1125	39.3098	0.306133	3.73465
1.33687	28.1043	3.13823	3.92533	0.235709	0.651338
24.0722	4.15749	13.2724	24.1676	0.38349	10.0957
21.9239	0	8.21029	18.2023	0.74811	0.789169
50.8305	4.75607	7.01238	3.70562	1.70817	3.56383
38.364	0	7.97362	2.00993	8.24327	5.71926
48.1607	16.3131	0.387392	43.9496	2.27568	0.649285
5.61952	0	10.4881	23.3425	0.167517	0.331208
5.54618	8.03946	1.81592	20.036	0.669238	11.6715
40.1979	1.40343	0.252276	24.0142	0.553382	8.19637
3.79624	7.76341	0.275405	22.8587	5.42783	12.1738
31.0887	64.131	5.79414	2.06673	2.37498	5.9797
1.04237	11.6771	7.01435	11.677	0.224608	13.7138
1.78014	2.89799	7.37365	0.207517	1.16286	0
1.33707	166.141	0.423173	1.55883	5.9942	4.57431
6.06938	0.857187	4.97739	2.6497	1.57245	0.561992
69.2838	36.3368	3.97843	22.0878	23.3196	11.9253
88.9004	11.9762	4.10987	1.67167	1.73534	8.69839
4.46569	0	9.54741	0.894865	10.3767	12.4885
68.8829	0	0.273847	1.45194	1.11596	8.22992
3.05739	0	2.27606	3.28194	0.563568	1.42788
3.46395	0	0.224242	20.4261	0.831015	1.21768
4.27146	5.43616	4.57721	0.611561	4.11269	8.5543
27.0792	112.264	0.64756	2.64625	0.961608	1.089
2.46573	44.4793	8.78428	0.772242	5.74097	0.447048
6.23034	4.51987	0.668201	11.228	1.14747	15.7968
4.30815	142.214	3.04404	0.789103	7.33425	0.512754
4.06692	110.447	2.78403	0.237675	0.558971	1.00605
3.79549	8.03873	0.33243	0.402827	7.88187	1.50997
57.2234	81.6114	5.21184	3.80384	0.649448	15.5954
7.54567	175.394	1.83664	2.52507	7.88685	14.0486
2.15908	12.5378	4.34852	20.9019	0.422076	0.96507
15.369	147.137	3.50302	25.6427	1.26348	1.07268
77.979	225.752	0.439503	3.59054	19.3147	0.513806
3.52679	99.0496	0.826284	5.12651	5.79982	0.53772
19.3571	80.7503	2.48545	13.118	12.8906	0.57489
42.1336	41.2479	0.645814	13.3816	0.716194	0.352835
4.39247	5.49991	3.14573	57.9332	0.456759	0.456997
3.55338	57.6269	0.287933	1.19541	1.32801	0.778397
5.04297	111.646	0.44427	3.75786	1.03775	6.94332
52.5819	3.79583	0.368914	56.9198	0.452804	6.63346
0.714238	6.58325	0.276157	77.0098	24.2767	0.149876
1.97161	4.04134	8.3605	66.6056	0.931421	7.15819
70.6718	177.666	0.377982	2.39304	0.487082	9.75131
45.4817	157.97	0.210992	2.58942	16.1591	0.523533
5.55952	13.5766	0.550573	0.597831	1.05565	1.66547
5.76605	13.0653	3.9108	2.35506	0.998441	0.273449
93.0661	11.7213	0.949655	4.19273	2.21122	0.561918
102.42	7.07882	0.435057	44.2093	1.01934	0.684679
7.90707	9.35229	0.260625	0.564981	0.898409	15.5899
4.44115	0	0	35.7323	1.75868	3.60406
0.492122	15.6674	0.744887	60.4794	17.6841	13.6414
3.80295	6.67873	1.07148	10.2013	1.42403	8.6737
46.0038	1.21334	0.173607	0.957052	2.31933	9.80808
3.26675	2.20417	0.930443	5.89699	0.367085	0.964223
5.61583	0.829401	0.706393	1.12158	1.27874	10.0004
0	8.98077	0.234008	0	12.4928	9.81675
21.7957	1.62348	1.64101	2.20673	0.963479	0.352407
3.58847	1.08581	2.00377	2.64996	0.532644	1.40976
34.6772	0.609789	0.422038	7.70752	17.8691	0.584084
53.7067	2.22324	9.64949	31.8045	0.889974	12.3871
72.792	8.12826	7.77908	1.83154	0.910177	6.79357
79.3771	0.553368	6.90911	22.3339	1.39941	6.05872
42.0327	0	5.49749	2.24867	8.00228	0.837839
3.91746	11.1526	0.312166	4.57519	0.716577	0.660068
69.0206	0.520817	0.735665	31.0699	29.4847	0.469052
3.98887	130.163	8.04043	3.9188	18.3097	0.238558
13.9142	4.65569	0.373577	0.214533	0.253797	3.34957
111.553	63.628	1.86561	0.435986	32.1422	0.2551
6.02002	83.7864	1.07324	19.6026	1.53896	0.311374
3.59628	44.0266	2.88949	0.775086	23.5098	3.96538
1.79993	4.65269	0.237647	31.3647	30.0106	6.86696
46.7207	0.669105	2.61957	6.49878	1.80467	4.13946
86.6559	7.85339	0.214432	30.8173	10.8882	6.50972
1.89471	2.6374	0	0.412181	2.2207	0.609531
60.3738	117.97	0.152468	2.65025	1.25465	25.987
13.7721	27.7627	0.535163	2.73752	29.8422	2.12053
33.2288	9.47189	0.463657	1.41028	0.77587	0.503364
4.3045	3.66465	0.621025	43.908	10.0336	6.27552
7.17446	27.8693	0.247086	2.2924	1.04901	2.55948
28.4119	141.119	1.0541	40.9539	0.165718	9.39388
3.77863	3.47275	0.812336	15.3922	1.76946	3.49059
16.0191	96.2009	5.85508	1.65888	0	1.46842
1.41694	15.0623	4.10285	2.27166	1.03945	0.792904
50.501	4.30355	2.48633	46.8997	1.04926	9.2616
29.8235	2.88145	1.97125	54.2516	0.845358	17.8541
2.97065	5.33898	0.291099	62.2954	1.27545	0.392826
2.55135	173.331	0.364545	26.2054	1.21911	7.16519
91.8888	98.1178	2.36156	42.7719	2.21006	0.49464
105.801	103.149	1.2344	65.7715	6.71509	8.7196
51.7748	161.075	6.55666	41.9194	17.3002	1.9124
109.189	122.579	0.707255	1.53367	19.1659	1.60928
80.1987	11.096	2.58772	23.0136	18.3552	17.922
83.8439	144.92	0.311848	1.27878	18.6697	30.0323
62.635	6.11502	0.750674	1.38914	10.2049	0.144176
70.6923	8.25326	0.242318	18.2744	2.77485	1.16743
4.35608	8.79865	0.544639	52.3922	1.77561	14.3791
2.18586	1.72673	1.92113	60.2254	20.7779	1.03045
65.7096	1.68422	3.55265	3.96591	0.844222	21.0861
44.8742	1.80812	0	0.891524	0.932188	1.65595
13.2855	4.31927	2.11146	1.04376	21.8084	15.8442
55.8261	2.83076	0.34671	13.7986	2.11585	25.8215
53.207	50.3486	2.5433	2.01578	0.525352	18.9255
4.58261	24.9748	1.42452	1.66919	0.649039	0.824079
9.14912	0.685133	0.281945	0	2.19763	2.10553
50.0319	39.4776	1.73617	1.54035	1.53389	1.5437
66.6386	26.629	0.47447	0.896595	1.6862	11.2557
96.2159	69.8597	1.90526	2.32866	17.4697	3.45832
95.0838	86.0138	1.2171	7.23231	2.71295	1.72647
68.2878	5.39093	10.406	0.732413	16.7078	5.24489
6.63027	31.891	7.44664	15.1382	0.400904	5.35657
101.701	53.4544	0.11798	18.0674	26.7339	12.4095
0.820438	35.3436	1.66621	21.4078	16.5317	7.45359
2.93211	42.2614	1.54263	1.23211	18.8734	15.0465
21.4727	140.76	1.57025	13.9577	6.56562	0.239656
3.66804	51.6366	1.18858	1.27701	11.8185	11.4789
60.5895	5.68103	3.21747	28.4927	0	0
75.3875	5.47963	0.360738	1.20565	0.613173	10.0884
1.78811	82.0661	0.872255	53.2589	0.741864	0.745094
2.38998	1.98043	3.56806	2.54545	0.738725	0.426581
1.375	92.174	0	23.0966	22.5665	0.443086
22.3283	65.0679	1.00055	3.4647	1.57338	1.17603
5.03919	0.700153	2.48607	2.16751	2.12247	17.9822
3.58934	17.8399	1.88492	1.45094	6.7501	0
72.6671	91.3802	2.48478	3.74904	0.953788	2.31372
39.9534	2.28973	2.73724	1.65112	14.9832	1.24704
0	6.0127	7.18933	86.8761	16.4921	17.2295
64.6706	5.32474	1.79689	2.85894	5.98668	9.32335
1.23754	5.85376	7.46017	3.85612	14.5112	2.65065
101.947	51.6904	9.4962	87.0929	8.6293	21.784
2.83627	3.56507	0.421203	15.8236	1.73399	1.41442
1.12215	23.6776	0.554599	55.3339	1.92384	10.2923
61.6562	2.91401	0	26.8997	1.38227	7.24392
69.1425	2.7406	6.39846	3.14306	1.1021	20.2766
91.5463	90.0287	8.90837	16.3542	1.41472	1.53503
69.1745	28.1297	3.72469	28.2981	1.7515	18.5857
5.83649	43.9159	1.23185	3.34693	7.67046	17.3464
75.2266	91.0009	0.674752	14.7886	16.2811	21.2538
43.0986	90.7085	3.58535	2.03852	2.22865	1.83027
5.97424	82.2992	0.9308	0	0.67571	2.03938
2.41151	89.4613	9.78071	41.3295	8.74637	24.0952
2.27782	3.43213	4.58973	3.89587	0.408445	7.61933
52.7449	102.706	8.30203	4.52126	2.01266	11.9914
4.91389	122.108	3.37775	56.6962	0.850485	12.0609
27.0066	3.52289	10.3544	76.7564	1.594	2.52214
27.6909	110.539	6.06508	5.08799	1.77308	7.01665
4.0302	105.192	4.91549	50.3566	6.03657	14.7073
5.98437	8.92229	4.63123	3.53498	1.15485	11.7942
3.74604	71.2297	5.68676	54.6884	10.733	40.2392
1.13033	11.155	3.00012	4.91684	1.60119	13.103
1.53433	105.591	8.12727	2.45453	1.44115	17.3394
66.5827	64.5607	7.29142	54.7101	8.40078	10.3826
0.487658	15.6495	6.48745	27.103	8.8194	16.0736
1.02114	54.0386	1.10337	4.24687	7.84408	1.3047
0.665057	2.28536	6.16759	37.8774	15.0886	19.2101
33.8481	31.8693	6.58019	4.24423	2.15688	6.30818
1.24197	0.894387	4.81371	1.31053	6.54258	0.958892
1.11194	157.292	0	30.6022	1.33144	0.805027
1.13935	4.79347	1.82089	0.82959	1.03965	21.9667
1.7953	8.12371	0	4.00137	1.09659	32.1585
1.37364	9.48697	0.977166	3.26119	0.455418	3.87829
3.50138	6.37371	21.0182	68.0087	1.91749	17.1317
42.1106	4.45252	0.471969	2.45789	8.91362	1.02327
2.09524	47.5284	0.277504	63.7115	15.4908	31.0251
47.9048	148.67	0	3.68443	1.63233	10.8718
4.68385	122.061	5.50288	3.91886	1.51887	30.4609
18.5288	143.596	11.8519	2.94988	2.13333	9.72047
1.07689	9.13871	15.5485	23.4189	16.2312	33.7694
3.26928	143.634	0.470026	3.17711	1.60751	1.47207
0	78.5654	13.0797	67.3915	2.21121	10.7289
10.8935	120.917	19.1953	2.78084	3.40756	37.106
10.3253	6.81524	30.6497	59.6834	2.15485	0.454665
6.59183	35.8552	0.405853	64.8888	3.62728	1.53591
35.0327	6.68353	1.48863	41.4702	1.12861	0.571978
1.70222	125.945	6.18764	46.5659	4.33137	5.0994
15.4357	113.413	0.173609	32.5777	1.24124	5.31686
2.78376	4.82498	7.99425	56.4184	0.767085	3.23871
35.2128	5.63161	4.93511	69.7727	2.36637	15.1719
30.1224	6.72538	18.3045	0.847719	0.444562	1.78257
27.1925	6.1257	0.189392	1.38924	0.923953	2.27876
31.2874	9.65637	7.40146	3.52978	3.01078	0.962865
39.9218	42.8404	23.4722	51.1297	0	12.8719
15.7925	6.29393	0	11.9585	32.9572	25.3711
2.49652	5.03496	0.670112	28.7779	1.19833	0.760804
1.25493	1.87378	0.219181	8.77308	20.1794	0.801792
2.07526	10.3855	0.783155	34.1649	1.10997	1.95187
1.91299	110.546	0	2.48028	17.482	0.671626
1.54772	94.6368	0.444215	4.47205	13.377	0.899292
1.67341	5.49958	0.184459	24.6649	6.90826	27.2521
1.87046	2.90382	4.60268	7.09795	18.543	1.57219
0.779051	3.2271	2.59296	13.0618	19.6541	15.3276
30.4304	72.2722	4.28598	0.860291	1.10609	1.33907
0.867706	97.0318	6.49338	1.00292	8.95325	1.33727
40.3414	60.2642	3.63807	42.883	29.0194	1.00196
5.10117	5.57846	4.21778	2.17484	3.55751	13.3771
0.616473	62.879	3.62981	2.22498	1.08739	22.0052
29.6792	18.8704	7.28481	36.5837	0.484685	0.952212
2.92675	8.87853	3.29919	20.9184	1.58373	15.2681
38.8192	51.6099	6.53766	22.202	2.27213	37.3004
1.34358	88.7261	6.9474	30.6238	14.7099	4.77466
14.4463	9.88169	0.514316	0.582697	23.438	20.2636
1.15191	69.1049	7.74172	0	1.94525	33.6662
0.851734	95.1824	7.64409	0.466281	0.74934	3.85825
4.27493	11.0386	0.42835	2.0611	32.0067	2.83162
1.37167	138.547	1.05059	21.154	1.36268	15.6134
1.94166	95.2252	0.30799	1.03704	2.36832	34.2128
38.6304	96.0662	6.69476	1.49887	31.8418	4.70832
48.8141	78.7295	9.53357	10.4529	3.10045	4.63664
3.20839	100.836	5.67186	1.0313	5.1857	36.3899
1.07536	68.2925	3.61343	1.23569	10.9183	42.948
1.21144	121.322	0.200319	35.2744	4.57999	60.7522
1.05699	79.4538	6.60533	16.7603	1.7317	34.7684
3.85959	103.909	0.863822	18.2321	26.8107	0
18.9041	6.11078	7.71415	30.2228	1.83157	14.9651
28.4434	139.949	0.49204	16.3251	3.73296	1.53135
2.75518	7.93125	1.77824	16.5484	0	0
7.16287	4.80891	0.483113	1.07187	2.00648	0
92.1857	9.8725	7.45735	7.4454	2.15096	1.58822
130.288	10.0411	9.64729	0.812892	3.64445	1.37821
7.16977	83.4617	4.53787	0.759951	47.8125	0
133.59	6.72306	5.1877	0.27425	18.3889	24.1763
6.73871	12.982	1.05117	5.18664	1.47832	14.469
70.1594	156.862	2.40523	13.8626	33.8359	0
5.51142	0.83163	2.726	6.8408	1.12636	0
7.16743	5.12986	2.51277	0.65212	18.3805	15.2993
51.2839	123.019	0.231798	8.71404	28.0413	38.4765
2.51148	8.36305	0.89931	15.8891	22.0921	0
61.2332	32.3204	4.27913	2.05417	20.0368	47.0554
159.193	13.5707	0.506934	0.987062	13.483	2.06215
3.42448	267.908	0	0.358461	2.81128	21.1524
1.40152	9.12	0	6.28388	45.9668	15.8653
5.40747	189.339	7.88525	6.38102	17.9862	17.5863
125.036	135.436	7.87201	0.509109	19.9164	38.804
32.3826	141.948	7.23804	0.64854	2.58956	31.0282
93.5022	13.2085	10.2638	0.715712	1.67014	5.05572
41.4821	95.6602	2.63705	0.654618	21.6127	2.21378
3.13824	11.1234	4.28836	0.62651	1.63478	59.1271
3.38774	125.609	0.215621	1.93414	0.48261	15.3539
60.7004	41.0135	3.35278	0.40431	1.35884	4.022
3.3741	11.2783	0.828279	0.87972	13.2297	32.6583
121.345	9.06987	1.18909	9.57341	13.9402	1.58347
20.3954	102.239	3.96744	9.13768	3.32473	0.36764
3.06765	121.217	6.75826	11.3114	20.5398	4.43197
1.3175	10.368	0.956394	0.159271	17.7297	1.59565
5.48973	10.1643	0.573458	6.88686	2.59236	4.85072
2.86251	140.111	14.9079	8.22227	1.161	54.4565
3.00898	78.0125	1.34986	5.69704	2.3231	58.5386
1.9121	110.215	0.414698	15.2862	22.5002	33.541
3.59489	176.854	1.87322	10.2222	25.6653	5.46318
3.31499	10.3288	4.23206	0.414786	24.5275	0.560675
4.03199	11.3364	1.43042	14.0337	22.7259	19.6469
2.08735	78.0023	28.8342	15.9621	26.1474	33.2948
3.3214	7.3739	14.0495	1.17617	1.6042	48.9143
4.51242	30.2509	5.94588	18.5793	1.83152	3.19105
85.3769	8.8044	0.421965	10.4189	1.10125	50.4597
4.1259	3.65012	17.7246	16.7988	14.936	31.8486
1.99662	2.62907	7.48752	0.49492	1.6877	3.70682
1.72025	98.9546	10.7922	20.7761	1.42917	70.5893
3.3497	52.178	10.4547	0.238797	1.95415	3.19963
89.1518	6.42998	18.4852	0.43131	16.8053	41.6907
5.50028	5.36649	2.12402	0.273922	8.68128	0.552665
97.5686	12.9841	29.8187	6.03243	1.72539	59.2636
120.73	78.8503	1.72762	0.857498	39.8084	33.5914
72.3197	92.8843	14.4325	15.8581	1.69708	40.9016
112.969	100.961	3.98091	1.62437	4.98652	54.4896
94.4918	40.0175	29.5472	8.07088	20.3186	53.6512
115.222	6.64111	12.077	27.2313	1.52838	2.19204
4.14198	9.43851	9.59544	28.2372	22.8569	22.324
3.38043	11.4093	20.797	29.4514	0.88952	62.5504
1.25438	8.28383	2.88768	2.2705	19.142	2.70921
85.6327	97.6366	12.4815	27.8882	29.8054	64.7237
5.43755	8.84415	12.8047	22.4121	4.33569	5.78579
79.2147	67.0328	4.64089	6.79522	4.80233	57.2069
47.7808	0.514665	3.72253	19.7012	23.8566	36.6628
0.461142	5.27887	0	32.1597	8.6924	1.94114
85.3737	5.5567	0	1.04328	12.7279	19.4181
54.4365	49.7308	0.279944	36.7094	20.6944	4.82465
7.49	9.05304	0	2.05466	6.86628	38.4178
4.91179	3.92115	17.5909	16.2066	39.8116	37.8556
103.047	1.80065	0	28.7443	2.38184	45.725
101.81	6.45348	23.0016	1.10303	30.7702	40.3303
25.4483	4.68218	5.19426	0.811586	50.6386	45.8536
2.45891	5.76072	0.441989	1.82578	65.5043	27.9248
1.58461	6.83423	3.98237	0.603994	3.25375	0.773854
2.4178	90.5405	0.966425	14.3772	1.54188	44.0069
63.7855	78.1205	3.0784	2.43741	2.32693	38.4096
1.62101	90.4305	0.875576	2.61712	5.66681	47.7201
3.27945	74.666	0.550122	44.5276	3.80041	29.327
4.44864	139.325	65.7016	1.17313	1.05388	3.55007
2.74603	97.3805	1.84077	2.66123	2.49635	2.71927
1.07608	2.99312	5.71592	1.79821	1.14271	27.4276
73.0585	10.3454	36.9046	69.1785	36.3993	1.98362
90.3809	133.384	0	61.8221	0.866925	26.8019
1.60088	7.37462	30.3761	2.80365	39.1847	7.6262
119.812	5.89855	13.4354	6.07804	13.198	41.9757
16.8685	5.03023	1.76188	6.29343	2.04506	38.3942
112.218	3.30399	21.3055	3.84034	40.5868	10.6174
2.08697	4.10961	18.3199	9.74471	3.63806	20.0135
3.70857	21.7111	12.8719	2.22608	3.36065	14.1831
1.70337	62.3916	0	57.0542	3.0031	33.858
3.17785	6.71353	12.8518	42.8045	2.93876	0.241253
71.2495	4.49446	2.02393	64.9968	3.62841	1.49577
0.53954	83.4747	3.11871	5.08549	17.7384	17.9319
3.01239	51.2433	0.834414	142.468	12.4363	7.47644
2.67727	12.2815	0.927955	177.721	20.5559	11.5761
5.07311	37.1313	33.571	4.76976	30.5182	3.78504
75.6661	72.828	26.1514	26.7209	3.1488	0.660924
3.23892	40.1455	23.1329	1.09429	62.3944	15.5541
74.2459	4.72413	1.42161	4.96593	26.3367	1.54298
40.0862	112.659	28.8002	50.4669	2.51485	2.30271
70.1845	10.6305	32.085	50.9865	3.27671	1.6075
49.8291	107.712	2.8103	58.1485	2.37365	2.86918
0.81161	6.30502	1.59042	81.9996	35.8306	28.3543
92.7068	4.73909	38.8541	23.8677	0.911898	3.07083
77.0058	6.14666	2.32077	47.055	20.1503	0.650312
3.97719	64.3426	3.24408	1.07445	2.38385	3.37512
1.90053	52.238	96.8551	10.57	3.4498	1.26301
8.26662	5.28687	6.1722	96.2061	27.5395	8.98178
2.72887	40.6947	55.2728	95.7241	15.234	2.10119
56.0799	67.8631	3.0697	1.80591	2.32479	28.4805
3.46235	4.20864	58.6289	92.3737	2.73682	22.4253
3.20486	6.2511	28.2871	12.7983	3.13357	15.7788
56.9577	93.9817	67.8857	45.7344	0.272946	1.09686
3.56896	3.72644	24.6579	3.71079	24.181	4.18888
2.9751	86.8324	10.0017	47.6761	34.5941	44.7717
43.8903	7.47412	24.0189	2.28359	3.30733	34.3569
0.891535	2.81348	32.1068	25.8518	13.0695	0.307611
2.71141	2.76992	6.51588	2.04832	14.3257	11.4773
23.7892	1.6964	2.27137	0.905835	15.358	9.96398
88.2767	6.3084	42.418	1.87395	4.75413	4.03088
58.3287	3.3235	1.82345	2.44907	2.13185	1.33874
12.7538	46.6792	6.92832	1.58947	3.29363	4.92622
65.5669	4.19078	90.651	2.74089	1.5396	5.03538
5.02134	35.7312	32.6631	18.8725	17.7149	8.50996
70.9394	1.63732	51.0891	34.0181	1.73704	0
67.3756	2.58864	41.5721	36.5787	27.9468	1.23931
41.8638	102.783	60.0678	25.9442	1.21248	17.3982
74.2365	34.6283	33.5417	0.429855	0.326097	18.2381
21.6751	33.2891	74.0442	2.23171	33.1352	1.98119
149.934	3.68275	29.1659	17.8474	9.13209	1.66598
79.2693	3.66272	85.8775	24.7884	37.7997	3.3956
7.27057	2.93145	22.7347	23.6614	3.60436	2.60873
59.9917	54.9267	66.1066	38.7168	36.5031	3.73045
5.31608	1.23322	121.955	2.1118	34.2934	40.4778
10.4693	6.62957	92.7396	20.6002	3.15996	54.0056
66.9616	3.37165	5.78159	1.38612	1.80264	85.2864
74.2675	61.1437	70.5031	5.03328	2.2934	3.90463
47.4911	73.5147	2.56982	35.4573	0.59301	5.40557
3.94128	3.33302	3.62545	1.15035	1.52767	28.7514
81.5268	7.76356	65.0277	1.4295	1.55721	73.5346
2.7447	132.546	49.4209	1.67959	4.46781	3.47054
6.61562	5.12624	49.0344	3.23664	16.8338	63.6788
2.19459	3.97858	33.0831	2.59393	13.1389	27.0725
68.0411	2.96503	2.34654	2.85624	2.75215	1.24103
26.1149	56.5099	5.88286	16.6074	3.11716	33.2931
2.02316	102.8	3.83762	1.38911	14.2364	16.0399
23.3401	3.18729	6.09177	43.3993	25.791	4.93078
1.70505	77.4423	5.09276	1.54234	19.0949	1.14378
42.749	5.22462	4.03824	30.4699	6.13216	49.0561
0.826423	8.41733	3.90517	10.7063	3.40401	6.66214
0.922752	110.044	38.5077	11.7674	1.66924	5.19351
1.74662	101.046	6.63972	0.491761	2.28922	76.1792
31.5104	13.0919	3.70817	24.8768	3.85374	5.42626
1.51581	154.078	4.94724	48.8802	51.8921	7.17232
23.1964	176.849	3.21566	17.6996	3.00635	64.9079
1.33674	155.004	3.24223	47.739	75.0984	116.18
1.32421	103.143	29.0387	0.752019	2.60424	4.07912
0.991681	107.656	3.89322	17.3407	52.1764	44.0521
2.62348	76.4138	4.13245	2.88702	1.20592	3.99851
38.4316	109.891	48.5462	11.0824	6.70953	5.77335
66.9104	6.11806	3.00092	1.06606	1.88419	5.46638
3.2933	77.9209	7.48576	30.1338	3.52044	3.98979
4.29073	6.07284	3.97732	51.9522	4.09962	83.1151
34.9865	67.8084	4.42322	32.8095	4.00607	4.68804
2.97835	5.24755	22.9714	1.61396	2.26793	78.2697
2.08414	10.7411	3.05064	0.965561	3.73157	47.9115
3.82029	17.5361	1.58627	1.31217	20.9415	32.2685
23.4356	111.272	3.64709	1.0264	2.0886	0.430416
64.0921	8.38147	5.52121	2.31853	3.49008	9.73239
1.6112	60.5168	14.1041	46.9911	17.6956	101.508
35.1335	7.46496	3.90657	28.9504	23.3777	126.831
33.318	124.63	66.234	42.3765	1.84362	3.87417
65.0674	174.565	12.4433	0.962771	1.18074	0
62.8524	154.459	32.4365	1.20461	19.4288	61.1319
45.2227	1.5356	8.56443	1.34519	2.04744	2.29908
47.9498	136.416	34.9456	2.04952	2.06261	107.397
1.98381	5.27118	1.09058	23.9091	13.9189	42.4161
1.70434	12.6605	17.0674	0	0.501527	3.89155
65.6687	123.282	20.9547	35.7942	0.768724	6.76295
55.9694	8.06663	7.31495	31.7352	16.9219	12.0925
3.77942	7.36076	4.17132	0.640181	15.5442	25.5381
3.41426	6.70861	5.1054	29.9402	27.3268	3.23717
69.8702	1.74317	37.886	26.2462	1.27274	39.4082
66.3617	131.192	10.0446	24.7424	0.764731	63.6861
4.94142	139.165	63.7757	1.94732	9.07349	67.6081
3.76429	4.77676	3.39468	22.6966	2.08047	5.90964
4.36956	11.2816	4.38784	2.90261	7.62908	38.4255
118.28	4.66843	1.04402	17.3651	8.6829	32.457
77.8884	106.12	28.1989	24.0198	2.30275	27.1882
3.30752	51.8288	5.54213	45.4015	0.914299	45.2829
4.36684	5.0839	75.3624	39.4914	2.05994	34.5615
4.43637	9.03895	1.18961	2.00873	1.59179	9.36735
68.3301	196.099	86.7432	3.14676	0.77006	2.38967
4.34097	109.483	79.0107	0.90095	0.89339	28.7762
1.84572	23.5659	25.637	0.740731	11.6647	3.6322
2.62056	101.09	52.4699	1.93732	1.35246	52.0337
31.4849	151.48	5.51538	3.75023	31.7271	10.9238
8.02089	3.54996	149.632	2.49175	17.0941	4.47923
4.66752	50.3729	8.34413	18.1382	1.17627	36.4181
5.40971	8.20295	10.9998	5.72656	9.12439	7.478
1.79456	15.4138	69.423	1.60037	0.53637	56.3728
2.68477	5.50247	8.29281	38.4133	1.91456	69.9299
4.92224	102.132	79.7241	2.44341	4.3164	58.618
1.10834	6.29317	49.1203	43.7673	20.4837	96.9796
3.53953	72.3237	44.3451	1.06411	0.881974	85.2481
14.1236	112.306	70.3049	29.5426	15.748	7.21478
113.221	19.6238	23.9403	0.91777	3.39799	0.958219
156.345	4.49179	49.266	8.90158	11.1335	67.7193
67.3115	118.004	92.9763	2.06603	3.26227	39.2674
161.723	45.3112	86.641	2.48786	3.19145	2.03707
3.51569	102.717	20.116	14.4155	1.56077	2.59115
1.39436	84.7461	4.02726	1.96886	1.55899	3.34211
72.4153	4.1375	6.95636	35.6936	4.84049	13.5914
79.738	120.018	83.254	2.33643	28.3529	3.56348
113.513	8.19013	1.64492	2.63603	21.5196	0.894116
60.0079	5.29795	5.81816	1.29746	1.21839	2.86402
123.597	7.84433	79.4293	1.04405	0.915563	2.41788
51.749	135.031	63.3014	1.81311	0.555237	4.40665
154.014	7.96457	34.0692	33.3682	1.84847	34.6947
78.2163	83.6124	12.1067	21.0313	31.1284	42.8674
107.707	88.9934	80.1464	3.6192	24.7996	1.22538
3.17957	67.2108	3.26047	3.7034	20.1113	1.51145
38.2989	5.41461	3.81825	1.84898	1.68676	32.8935
56.4864	11.1428	67.7287	22.4925	3.8978	70.4202
4.82789	6.77146	95.395	0.428651	3.23372	4.45901
2.19346	129.553	2.99334	33.9681	16.3957	4.30257
2.25142	4.30238	60.0876	18.1405	27.3866	2.65891
4.2759	95.544	78.2721	39.3897	2.711	2.30947
127.078	4.76024	3.12597	23.1806	13.9932	4.98075
66.3376	3.21188	15.5841	12.7693	1.99973	71.9383
49.3792	6.06089	65.1567	30.0433	9.91934	5.74675
2.513	1.91785	56.4434	45.3304	23.342	3.3881
3.92936	3.09007	1.74272	2.31523	7.30399	3.11945
53.4003	6.79142	1.30956	3.32201	22.6464	0.292963
79.3369	1.83126	17.1327	2.54751	0.69057	1.55045
93.8209	1.54654	1.35291	36.5076	3.59985	0.381213
64.9144	5.63289	1.56246	69.3876	8.21755	3.67476
39.2646	0.826766	49.3064	3.30855	0	2.04329
4.53807	4.33531	38.3608	0.877981	2.76877	3.74752
44.0356	85.9591	80.4969	20.8481	1.56023	43.9593
72.5965	0.778133	10.2946	2.88849	29.6431	1.75218
37.4865	2.33845	4.13949	5.36018	1.54224	33.59
61.251	24.3534	65.7063	51.6641	33.9021	55.0208
100.792	18.2049	1.368	94.2295	4.08392	47.1204
76.5904	78.6806	5.1256	5.26126	14.7003	22.7918
29.0586	122.131	3.40256	2.2062	14.2062	66.8949
2.69065	176.593	84.0616	129.41	2.20731	69.5239
1.92146	17.2328	70.0537	32.6346	13.8469	51.4835
60.3418	92.2201	6.79184	0.816289	3.24426	33.742
1.81083	177.541	16.7883	1.77253	3.76978	58.3222
28.5278	252.883	74.9106	42.4107	8.41009	60.5604
84.6462	198.875	32.984	2.75353	2.63292	72.5192
37.7036	106.571	82.7127	2.10898	11.4163	12.7309
84.5797	149.422	61.8254	24.9646	25.047	65.9654
1.60313	148.029	66.7537	4.35753	1.70707	82.4898
77.6602	132.854	130.709	2.64161	17.1046	4.45636
108.121	119.99	7.0263	67.4098	16.3822	3.00647
68.2943	248.196	7.44403	47.6603	8.11716	55.6718
29.6421	184.11	9.7218	68.1666	1.33238	26.016
49.2395	6.78542	31.1127	105.448	15.0573	25.8073
37.1659	65.2297	9.00235	10.3373	5.07025	3.06701
77.8649	1.47746	5.14221	46.3319	16.3712	16.5372
46.4598	34.955	17.1838	79.931	12.2489	19.5921
6.76898	4.57315	4.5585	7.43331	5.75202	5.86286
3.18546	2.27732	7.40303	3.61503	1.60738	4.49975
98.7718	61.2536	64.5518	76.1681	10.924	32.148
90.4607	2.75785	6.75944	31.029	19.6183	1.04083
31.3042	2.84837	3.11387	2.18815	13.1258	0.308587
65.1356	202.151	11.0282	7.50868	10.5884	27.9901
36.6585	51.9305	62.9167	97.1956	1.55374	30.26
87.1602	11.0807	4.99873	5.25375	1.0309	5.1406
38.5494	10.5302	7.02054	44.8006	2.57544	33.5993
18.6697	33.15	6.85207	41.132	1.75003	29.7823
5.60492	2.8016	66.3589	38.7485	2.51089	4.39506
68.8874	2.51373	2.20412	58.5571	13.9663	36.0023
4.85406	1.24653	1.86362	1.46394	4.06591	36.376
17.5354	2.9781	19.3768	107.888	24.6182	9.39291
1.43701	3.18296	51.9004	35.8481	4.55418	53.9094
3.27425	36.7386	5.36825	22.0179	9.4165	56.4334
2.8639	3.27769	84.3223	0	25.7214	25.8459
84.5037	48.2926	4.87331	0	0.980413	27.1072
52.1403	36.4658	90.5899	105.756	23.4789	5.29496
9.04365	26.0328	79.1717	0	17.1672	8.24411
49.3472	1.22187	63.7885	161.152	2.86284	1.62157
10.627	34.8596	39.7776	4.36568	1.72894	40.1473
3.65377	0.900274	123.733	1.46394	24.4187	0.931011
54.8319	0.624604	88.975	95.0605	1.22658	1.8207
4.61258	1.72988	11.0098	90.1978	0.510671	3.2628
55.1784	41.2982	121.47	109.377	3.50337	25.3178
11.5555	1.38802	31.532	95.9283	18.8497	48.0012
1.90439	46.827	65.7112	4.26506	14.378	2.82515
27.691	1.2169	37.7225	35.1351	53.0225	50.5362
1.44277	40.0036	67.7506	20.0605	2.63372	14.7376
43.0459	26.7437	8.56551	7.43555	4.03156	50.2415
2.94173	1.15828	20.3908	64.4473	22.6387	13.1106
36.4992	2.39059	60.827	5.91404	1.71316	81.6379
55.684	0.111978	74.5165	2.39535	38.7837	45.4498
36.9977	29.2527	7.30945	88.3202	39.5844	3.97058
59.3477	7.33523	52.4086	7.16475	29.9297	50.8744
35.6362	0.514888	4.9047	9.82775	62.5434	0.542307
83.2706	0.766351	57.2409	7.82757	41.6893	2.63928
4.5537	1.35276	28.5173	135.505	2.76762	45.3848
2.63122	16.2318	79.817	166.632	32.2921	22.3667
3.81698	1.35252	81.2242	132.197	23.3005	36.5775
7.34015	1.35015	6.84942	4.11071	1.40933	4.78436
0.554257	115.383	5.51384	122.88	20.8593	18.1702
7.51089	8.77658	55.8669	142.279	3.17096	69.2365
5.74201	55.3565	46.2053	2.16582	7.39285	3.0736
43.0082	5.83078	5.94952	0.866241	2.17634	37.4408
2.76048	9.9063	74.9466	137.695	4.03837	28.9985
39.6785	2.18162	28.028	2.13372	3.41741	3.92595
4.78782	8.77628	0	41.5355	1.14232	2.58655
57.3808	5.14102	75.8241	3.29837	28.1774	2.61597
43.3251	3.33318	3.22236	1.07222	3.4804	34.8799
46.7523	72.0232	92.944	5.1526	2.72769	1.68652
64.9372	0.533432	0	78.0165	2.69174	12.5058
2.74065	3.99135	0	100.918	61.9231	0.818798
59.8103	60.9522	132.019	4.21769	107.837	3.16964
0.277098	38.2986	7.95216	22.1361	2.2709	29.414
20.5322	76.3952	54.8733	2.38855	2.44572	1.62525
0.781785	106.085	78.2334	27.1069	13.2689	20.5642
3.64036	81.7245	0	11.1941	16.8891	34.0753
3.4787	56.6126	3.15262	6.02158	55.9102	3.55175
14.499	3.71245	9.50652	1.02531	7.79017	1.60692
33.5654	3.87347	0	4.1502	2.17254	30.5507
1.59101	1.04706	89.6451	0.554874	0.334254	41.2057
0.651711	4.20514	133.747	1.38982	2.16594	70.1178
0.485249	161.811	2.6472	2.20214	1.51495	69.6987
1.4118	13.8184	6.41857	2.37129	17.2774	65.3965
67.7654	2.58628	4.12214	3.05455	1.27349	1.56865
1.22516	1.244	5.05373	7.5494	2.3178	4.89503
2.11784	0	65.2981	3.90046	1.69453	28.16
1.68511	85.7475	3.14745	104.888	30.0218	100.252
0.25644	0.612551	2.18011	60.4502	9.36533	29.3819
17.0091	112.457	33.1189	0	25.3355	1.11835
3.94063	76.1299	3.24958	42.3577	1.05029	3.91892
5.71069	3.41011	57.5622	26.7366	4.11989	0.84601
32.2719	5.16244	36.3856	30.9193	34.2979	33.3343
14.9673	6.84295	0	3.33954	3.34458	66.5703
41.7377	7.18379	32.8508	9.57642	38.2841	78.2721
50.0507	1.96877	43.4698	47.5292	3.75035	35.4727
2.38915	2.70196	63.9665	51.3875	2.40727	47.1281
36.7016	3.75537	12.127	130.936	38.4503	7.65421
3.69806	12.0482	90.0048	3.4241	76.6789	6.12238
1.92288	24.6123	8.32556	53.7602	24.8993	4.58639
31.1683	3.29302	67.4746	28.3081	2.66971	33.3937
1.50825	7.2613	52.1471	15.4054	30.0987	54.356
20.0527	4.93833	30.5769	1.46471	49.5276	15.4573
18.8441	46.3626	103.508	202.685	41.8612	33.4476
18.8643	0	78.3914	202.598	34.9394	27.5497
34.4671	193.831	4.99902	51.4251	43.2955	55.3395
22.905	8.55982	6.75571	1.56236	51.8004	42.8584
3.0061	4.75626	12.1878	5.53861	32.8159	2.81677
5.68716	192.142	5.2369	72.4698	31.1297	32.3243
5.73786	183.694	3.50266	6.90119	4.20529	83.807
33.9985	7.40243	116.846	4.00727	2.29976	36.087
4.90959	2.48479	85.7168	5.71281	27.9328	3.03351
38.7357	2.74237	66.0454	3.64699	1.70882	14.4579
2.1769	7.43776	8.64426	59.6254	3.24824	55.2851
2.04401	120.495	93.21	60.1914	0.348226	2.97041
0.965645	2.01596	1.69846	5.68551	14.2604	7.26684
17.5532	13.902	6.76875	34.6619	20.7376	1.88235
8.01398	13.4528	85.9198	106.557	3.0837	2.60682
0.963107	4.16552	127.152	67.8998	1.81061	4.38635
0.970121	224.748	12.2409	3.28694	0.739504	7.76286
2.22327	10.5682	109.617	0.924757	1.54789	2.78289
14.0519	8.66706	6.03222	78.2478	25.7353	3.83098
10.6566	72.2995	77.4739	1.61068	0	67.0365
11.967	79.3014	63.0568	34.3936	0.33396	42.0774
1.83181	9.72237	6.68852	3.18422	15.4989	2.2355
8.40263	0	91.3029	66.527	5.31135	2.17264
3.17644	12.6614	3.44467	7.86974	0.656031	58.7389
1.56766	2.09804	47.7523	2.32443	4.1089	40.8906
30.857	0	89.5079	60.4195	2.27903	15.3446
45.1638	4.82057	90.8096	5.57646	6.31299	9.818
3.59626	0.274569	76.6524	62.3354	2.89834	2.02151
30.68	6.53493	68.2584	2.76917	6.47327	2.09101
2.29861	1.55855	61.0114	2.82647	8.89716	3.55878
16.3259	43.2087	5.78622	38.8607	15.793	30.6395
17.3089	5.33623	5.12971	17.812	5.52248	3.09488
11.1619	32.0417	52.3562	2.09407	34.7149	2.26249
10.8168	4.01157	42.0304	1.80755	18.0628	1.43912
19.3507	2.11437	5.95186	53.3925	17.9613	14.9569
18.9914	2.17075	7.93698	1.21716	2.59602	1.74077
3.09366	68.5763	24.2462	1.03057	3.16631	2.87302
2.11735	23.8884	26.854	31.6349	17.6407	21.5072
30.7518	4.36114	49.7485	1.97723	22.7269	1.31708
1.91536	0	79.9005	2.12789	3.14221	10.9061
2.35411	119.673	30.6475	99.5634	4.14184	21.0126
25.5439	242.37	3.1827	78.3411	1.2064	29.9323
2.08499	71.1814	7.32658	127.837	1.09983	31.1508
22.2786	95.6449	3.612	0.681778	4.46752	21.5359
51.0663	154.404	5.05625	119.657	22.5932	3.78604
3.3598	99.3938	37.5772	86.2407	1.58575	1.39035
38.4612	191.428	3.58958	2.97219	1.05678	1.18406
34.084	89.6943	7.52369	69.8346	3.28479	3.83619
26.2386	119.142	1.74955	22.9011	2.36133	48.2203
32.177	116.744	37.6023	36.0423	2.41154	9.03208
4.17475	96.3073	12.2544	3.06658	3.97307	16.7446
1.03149	223.285	4.70207	131.738	56.4985	2.89371
46.5578	100.727	29.3059	141.989	4.91036	1.47278
2.37835	12.0724	79.316	94.8208	34.1286	2.423
47.0201	111.711	5.29724	4.91046	34.2451	1.76424
3.49392	9.13564	12.8048	6.62346	43.2804	3.10926
27.5275	120.748	21.1772	96.8592	2.05716	3.44767
6.63705	163.199	0.547836	7.62499	3.38971	24.2411
25.0187	104.478	0.393327	9.0999	38.6244	3.32274
6.52449	7.04672	1.66718	6.90375	13.4484	26.7741
8.98346	12.7503	3.92269	5.49688	2.70555	24.0776
21.1979	2.54996	57.2967	4.62752	2.63457	3.10531
44.419	140.206	37.6431	128.764	1.0486	27.3245
23.1116	75.224	15.2331	7.05416	2.2469	2.70883
31.0165	110.012	4.4545	3.45419	4.00053	24.8643
3.37957	12.8207	2.2497	52.0739	2.03342	1.68719
3.57593	164.77	33.1004	83.741	1.32797	2.69497
2.01182	167.436	6.70186	120.661	2.56313	2.13252
1.4148	88.6351	41.8674	88.8404	20.5788	18.8064
14.3737	101	2.92726	91.476	4.37063	1.0742
22.0109	199.747	0.675498	46.3443	4.60241	27.613
2.51409	223.702	87.1545	14.9807	2.61033	3.22719
1.65532	95.59	20.3203	69.7588	2.89302	3.79725
1.60216	96.6753	5.10724	122.166	2.41382	2.48759
10.922	7.02489	130.718	82.9197	19.7224	38.572
1.48224	142.845	50.0496	5.43577	4.12495	37.279
4.15934	236.677	5.77039	4.02946	10.7108	2.04374
15.067	293.11	64.3671	66.2936	19.6708	33.8011
1.36705	241.205	0.722905	50.0738	30.9951	4.44782
33.6679	257.063	5.3613	26.6279	29.5717	0.725071
2.4131	189.635	2.67469	25.9216	2.25956	42.7634
26.3543	276.625	3.97658	1.43327	1.83905	28.8343
29.0467	282.577	74.9522	9.97834	1.86784	2.99647
1.56369	174.98	3.39643	16.9597	2.43152	1.61136
2.03941	198.434	66.1673	1.63161	2.67848	17.7032
5.51425	137.899	2.66581	5.31094	1.26203	5.58954
40.3251	155.354	3.44273	26.2936	2.48333	2.14096
18.8212	197.633	67.7712	1.07847	26.0675	9.4431
81.5216	114.06	2.5236	34.2796	2.49213	32.7651
30.2708	0	1.18775	41.6163	1.78405	49.1735
0.389076	198.434	52.1229	4.63948	2.39558	17.143
37.747	223.22	94.5222	2.80253	0.533082	41.7874
76.3396	120.554	7.65946	2.54682	25.3651	79.3529
57.0324	205.725	31.9413	0	0.959006	24.4377
1.17534	121.299	69.4984	33.5087	6.39506	31.7914
0.481482	10.6754	4.63369	2.71655	29.2509	51.0971
9.64443	145.887	11.5505	53.3641	34.7617	84.859
6.49493	9.70975	6.09315	61.537	0.543611	30.2647
17.0619	130.223	25.4173	62.3963	24.284	20.7525
34.1378	90.6692	63.6727	45.4789	2.03656	29.5463
48.0364	7.18051	1.40124	32.5309	1.46567	2.70188
1.8058	6.18447	87.712	36.0629	12.1064	41.581
37.8648	1.47806	82.2096	63.0856	8.96182	2.5571
2.49429	4.53625	109.854	87.1582	10.028	0.919074
71.2094	69.1659	76.0469	23.9226	1.89404	1.61363
1.69613	3.68829	5.31489	44.2443	4.22843	4.57813
2.61652	131.776	7.11303	1.31115	37.0223	1.32476
1.94915	147.79	15.4565	30.351	44.0939	3.1724
2.51515	79.7412	12.9055	1.77512	51.7917	3.26559
2.03311	69.655	82.1791	26.9417	4.36377	3.69034
1.72284	42.5811	22.8056	4.45464	26.5288	27.0285
5.12944	17.4515	25.475	1.96278	5.536	43.7803
0.392383	11.8304	2.73369	20.4379	2.10403	34.2415
0.782529	197.954	17.0626	2.32268	22.276	49.043
3.38274	6.53764	65.4114	39.4644	2.05506	0
3.10638	6.54719	64.2806	48.8796	3.88884	49.1385
3.02619	9.20255	55.2842	2.3619	1.51475	2.59965
3.66649	10.9151	90.0837	36.997	13.4734	41.0376
6.04085	15.3159	71.7595	2.88558	22.4629	45.8883
3.68042	199.024	58.5361	3.27498	3.5498	41.5652
3.64418	153.089	4.60203	32.9531	11.9096	115.911
113.491	7.0688	4.93975	0.953567	2.00978	36.9492
65.0511	8.06713	75.3863	25.6488	2.36477	1.90331
2.30421	5.55312	6.84398	4.80416	2.95081	5.95722
101.526	149.495	79.7856	1.54162	2.13579	30.9938
40.5441	11.413	12.3225	1.96756	2.39466	5.52665
2.72301	11.4338	107.556	1.54683	1.91906	4.95238
26.4776	90.9542	70.3437	1.52439	25.3909	22.6822
37.3234	240.599	4.16487	20.6145	2.09536	2.47403
4.29958	134.009	17.5938	2.89708	1.55828	29.9279
107.05	176.946	71.4125	29.5927	4.20107	7.27661
138.521	108.274	32.591	24.9248	2.01615	36.7369
1.37214	148.296	104.774	33.9932	24.4291	0.924418
25.465	8.37833	2.58649	37.2743	2.56155	1.42644
49.5039	87.1401	2.8245	3.2794	3.68183	8.96331
10.17	88.1718	4.10358	1.76494	12.6295	44.6535
3.98033	7.56021	5.82141	29.0851	3.56909	33.3724
109.067	6.29795	40.9267	2.06798	18.5568	2.48309
59.3522	0.664714	18.0826	2.17949	24.7224	0.926183
64.8256	15.8365	0.8288	0.703111	16.8367	39.7634
8.38191	14.7162	2.21465	1.63325	1.83288	2.51582
0.814608	0.276688	20.3971	29.4865	17.9212	45.4957
0.8754	0.585928	93.9849	23.5197	1.63986	25.0497
114.342	20.3366	7.76064	42.8722	14.8504	53.8278
0.899716	0.8616	12.8194	45.7432	9.82941	3.83011
71.7411	0	77.513	15.9647	2.10354	1.35474
74.0593	0	26.3213	32.9338	5.84215	33.0177
11.6105	13.6006	41.8072	3.68501	0.757961	25.8305
125.456	1.35575	10.1359	28.946	1.32879	2.56728
8.34067	0.30924	9.2952	49.442	1.12453	2.61615
1.13916	80.3286	1.66454	3.95307	9.72047	3.69142
105.703	2.07299	6.33662	54.2656	16.4684	2.34069
3.80617	0.287539	4.99556	77.8881	3.91331	2.63231
6.20587	7.36696	6.37888	71.7139	1.91278	22.3325
24.5855	18.3143	8.28028	54.1649	27.5393	22.0476
37.5848	1.12556	126.123	39.0906	23.0279	2.26088
1.61646	5.84442	9.08593	31.3019	36.0933	1.06405
9.75188	0.92093	8.77822	49.3525	1.82557	19.3996
7.4384	4.97249	96.5443	29.1167	22.6662	3.30969
55.3204	3.82952	86.0346	33.2165	3.23656	32.43
1.63539	0.437711	10.457	22.8523	0.213068	33.9344
0	36.1352	6.92516	1.46496	26.4148	3.25904
4.53767	2.34864	96.9718	4.83149	7.13308	1.26505
78.2697	72.5547	19.4457	3.75318	2.626	0
106.325	3.03155	5.58797	24.5591	20.9496	2.10867
4.73076	0	109.588	28.1205	15.3961	59.2966
67.5063	4.33294	4.02384	47.84	24.575	4.24269
70.0485	1.71025	80.9654	33.1499	35.9301	0.268551
4.55144	3.9306	2.09608	19.2243	1.7793	18.2359
9.29088	4.20287	4.49546	7.15553	15.3514	1.67438
61.5605	5.12714	94.5949	0.44407	6.81828	1.49214
147.369	214.159	7.03839	12.6762	15.5307	21.7782
6.21855	0.715083	79.1775	24.6814	22.3123	36.8884
67.0393	85.0645	4.16732	27.7311	13.715	26.7722
124.291	10.8938	58.0945	0.967754	20.4896	1.99462
4.34514	6.99477	4.45877	2.74435	1.56472	1.65548
0.504541	148.595	6.76677	0	1.98622	46.2104
132.094	0	1.68456	0.55903	9.34718	24.6739
2.34913	30.7627	18.6653	1.68826	2.87384	15.283
91.7909	5.91796	77.5975	29.3691	1.47919	2.07073
5.33398	60.4276	75.9903	1.56466	29.6129	13.3854
82.8627	12.3842	53.7434	16.1524	1.44579	2.85474
6.68304	12.4952	11.0514	2.54322	11.4003	8.42878
83.8603	73.3713	7.95694	1.18576	5.098	14.8191
3.07351	0	1.75624	1.31153	6.47248	1.20187
39.9239	0	1.41115	2.86512	0.874659	19.4467
4.11765	8.3248	64.499	23.4437	1.42157	16.2407
5.39275	29.7722	57.0121	2.93629	14.2118	6.02904
11.5375	10.2627	67.6156	33.9937	2.20264	1.59854
67.6004	0	73.251	24.8539	0.562309	8.59854
27.7709	12.5125	6.99622	19.6713	0.617879	20.6549
53.8732	2.75181	82.8654	3.74659	7.36117	0.500376
38.3713	3.64635	52.4524	0.898625	1.61145	15.701
7.79248	2.06681	2.32089	0.686131	1.43557	17.3982
58.1175	52.75	18.7433	21.2739	1.07781	0.361833
3.59508	7.36476	56.8073	3.25598	26.7133	1.02808
63.2649	12.9226	92.0406	2.03523	0.906235	3.63265
4.82578	4.28665	9.86202	70.2399	0.522159	21.5115
79.682	3.63374	49.4464	1.68119	1.81956	0.909667
2.8993	2.04265	102.702	20.1578	11.7447	15.0042
73.534	3.34561	5.72486	5.04586	1.89531	17.1874
109.637	4.99086	7.92446	1.8585	5.11483	0.919333
131.333	94.0591	7.34219	47.2358	0.319561	1.50507
93.6532	96.4495	54.5338	9.6794	1.01505	16.158
38.0755	2.0799	177.303	5.9496	1.18535	18.8593
4.85996	43.4551	100.598	2.04712	1.44402	11.7066
78.0036	22.3971	7.15128	23.5267	17.5346	0.702231
8.32428	1.38886	6.6935	0.521324	18.2516	9.86496
0	4.09701	107.862	0.792468	0.292966	1.14912
63.6152	0	63.7307	32.7277	8.7107	1.5522
89.8504	24.6879	35.035	1.82374	1.0861	2.43503
9.42672	0.863263	7.46047	31.4407	13.9426	3.64464
11.2176	71.892	40.44	1.08253	26.3533	1.36953
129.027	1.99256	6.71143	0.312494	1.29581	10.2579
24.2174	4.98596	8.79371	0.778919	8.97772	9.05765
8.25452	3.74984	8.35355	1.26829	14.1985	7.12742
148.989	3.87899	2.76106	33.9917	14.7845	0.499067
49.5766	2.64656	25.3677	1.11326	1.91108	1.23541
13.6577	9.45263	7.19245	27.7985	14.2999	0.644687
70.9148	1.7571	7.61324	7.57666	1.57046	1.14048
29.3475	5.73895	45.2425	34.2156	16.0083	10.9152
6.2789	58.8725	12.8345	21.1092	0.337103	0.821213
48.0878	2.08599	8.20324	0.701603	0.953565	1.74674
108.471	6.10007	58.7129	9.15844	23.4549	0.700995
32.4149	3.24035	9.81516	48.9405	1.33673	4.54475
79.9591	136.548	32.1893	2.31935	1.38769	8.43153
6.05756	1.82735	5.80395	1.04842	1.94649	12.3164
12.4965	98.2372	69.0683	1.05047	1.31262	21.7403
77.1932	4.80769	65.1998	0.993908	1.46628	3.53463
3.68493	0.558394	16.8644	1.85075	0.880271	22.9362
57.2313	1.13318	86.9271	37.3605	11.6243	2.66795
58.7681	7.5489	4.11907	26.8548	1.83383	10.3507
99.6222	0	9.36021	2.1107	0.857881	8.30949
75.3948	20.9005	42.1611	35.7834	20.7626	0.505697
4.15415	2.23855	11.5669	3.77737	2.26215	14.6376
1.60674	7.13027	5.54471	37.9957	17.9631	0.9424
104.41	18.1069	2.39812	32.9893	29.6485	0.200169
77.941	2.3506	7.94801	0.933685	1.85303	0.24028
15.8891	8.68084	49.1713	21.7311	2.22231	0.714486
3.11013	59.0867	3.35414	2.03758	13.3755	1.35574
43.6747	10.3679	30.8796	0.930239	25.9235	0.309334
1.20247	49.4905	35.011	19.8197	12.4927	1.2696
21.7194	11.967	4.85061	29.8771	1.12442	12.3903
4.93129	154.643	96.183	0.60334	1.07098	1.1425
2.16113	91.6218	3.07637	1.15487	1.69189	0.892294
16.7336	9.72642	123.361	13.5404	2.91635	2.60123
9.68529	103.713	163.565	3.20889	6.53005	1.53305
1.58035	11.2802	166.2	92.0055	0	17.6358
47.0363	76.9973	108.896	4.72846	0	1.63253
46.0665	72.9096	54.9982	2.93913	0	14.8292
0.855974	5.12037	106.76	1.88302	0	12.728
20.9225	71.8111	0.697013	1.62839	0	0.870974
86.2574	68.8927	0.7468	0.325514	0	1.02302
77.6377	6.56413	114.279	2.55256	0	14.8734
3.52213	1.16004	1.37506	37.7316	0	13.7884
0.757956	4.56447	139.584	2.0601	0	6.835
5.08104	139.475	84.6607	0.764727	0	0.740892
6.58339	7.66344	14.5069	11.8339	0	15.1265
49.3531	8.26408	3.58464	25.1753	0	5.5687
67.9432	10.397	66.747	1.61082	0	0.219313
1.19213	5.42522	51.3573	33.6486	0	8.57223
1.48495	5.20273	8.22162	0.512212	0	1.82348
3.05585	97.9855	60.1861	2.8587	1.40753	0.337354
0.488266	3.55631	4.85686	44.9397	0.892545	1.71816
55.5117	8.16843	32.8176	30.3413	1.3395	1.02325
1.91425	79.088	3.69455	17.6832	0.778011	1.71372
64.1847	3.15715	49.9707	33.4924	5.57547	13.9987
5.11998	59.4132	114.522	33.0658	2.15732	21.0449
4.53312	0	3.76308	31.6413	11.3668	3.27001
65.7024	5.92866	176.827	2.27527	0.312845	1.15527
6.82644	3.83167	57.7527	1.4218	1.00141	12.6199
56.8849	4.60294	15.3648	29.7165	1.01799	22.3377
26.1229	3.59919	42.0609	27.1781	1.12903	11.2443
7.59031	47.0983	88.1283	50.397	10.033	9.39651
46.7875	53.0245	67.9085	19.9964	0.624119	1.54164
72.6149	0.41991	75.3214	66.8605	0.758142	23.7443
1.76896	6.70832	101.564	26.5587	3.37996	20.8023
94.0665	56.3092	78.1993	31.8906	0.947001	1.20418
94.8257	88.4398	8.76005	2.91398	21.8602	15.4298
83.4757	4.89125	5.56707	1.02647	8.86721	16.9778
83.2059	15.5067	17.8546	1.95947	0.395286	9.1656
3.94943	14.5424	2.09117	1.558	0.835317	0.527403
115.783	11.6254	3.50424	32.7867	7.6002	1.36729
90.5733	2.86984	4.61793	60.2494	0.700109	2.16157
150.746	15.7979	5.85895	3.22076	0.813281	0.788279
5.31728	38.4378	7.15094	2.69542	1.15993	6.6414
117.826	18.5698	95.8827	2.14517	14.5465	5.95577
0	13.6947	41.7148	32.3655	6.77599	3.05657
35.1258	0.560601	5.00489	24.5188	0.742678	0.264068
77.12	4.14258	33.2056	44.5176	16.2998	1.33504
0.956433	15.0996	2.14632	81.4905	1.30654	0.638951
1.61358	18.5844	32.4462	44.3758	8.75512	2.46838
2.7097	23.0746	1.97572	4.618	0.541547	1.80445
47.6345	3.08049	4.34007	80.822	0.378114	0.718672
2.09248	5.01103	70.6254	3.24901	2.11227	0.676665
67.8456	4.73165	39.6881	1.78975	0.634277	12.895
64.5641	78.8421	4.84781	80.8054	1.16746	0.973596
68.1556	117.961	5.41764	0.849592	0.624338	0.416172
67.8104	62.5649	5.87209	1.58079	0.343242	0.639593
44.1565	167.649	2.64996	1.51677	13.4956	13.1635
7.78022	81.3958	110.644	16.2959	4.31479	12.5166
17.9918	142.97	3.35954	3.41025	2.84016	1.53456
4.01836	110.659	7.06921	6.07099	0.331631	10.2642
2.53189	1.73112	2.89364	22.9192	9.39133	0.579886
3.15147	100.264	6.08308	4.4369	1.5558	0.5289
80.1204	12.9509	0	82.8423	19.8407	9.25251
1.05195	9.322	18.0088	0.817748	1.34689	0.630083
34.6495	5.85257	60.2316	32.3212	2.57665	0.504979
1.10178	1.67944	66.9417	1.68844	13.1533	1.22755
2.41509	9.13315	24.7417	36.9193	4.42993	14.6397
72.4232	3.25594	65.2613	46.1159	1.14607	1.87514
2.6672	17.7806	90.2002	33.9682	15.3193	10.9664
1.31833	3.81079	3.221	11.6693	1.24251	13.175
3.80957	200.099	0.707985	31.5534	0.610943	1.0589
2.81306	149.292	65.3227	52.3056	0.397443	5.41492
29.4638	21.7829	1.49234	65.1814	0.501496	3.99047
2.74664	116.894	1.37308	3.46494	2.18007	0.898106
1.28034	168.796	9.93781	30.868	10.9517	0.384872
92.9693	109.686	39.2366	21.0677	2.01582	0.306655
96.3497	5.68933	93.2991	4.56662	1.55491	8.68023
98.3031	10.4239	79.1095	16.7559	13.0933	2.68763
1.59349	46.9962	4.72426	13.1741	0.98043	9.95944
134.32	97.807	57.8097	3.39004	1.18731	1.07584
124.668	3.89175	51.8323	51.3878	0.97712	10.1351
100.644	107.928	63.7888	4.37669	1.4534	0.367911
94.8526	5.96704	48.0454	50.2658	0.88953	11.7157
4.59203	149.936	2.62506	3.56808	0.269817	0.887105
109.099	91.1365	82.4324	0	1.5323	4.95892
115.331	8.26911	2.24002	2.13241	0.637308	3.07985
24.0634	172.619	52.9288	23.5971	14.229	7.97321
111.317	15.8288	41.503	0.311263	30.1166	0.389486
80.2053	150.953	1.89225	1.10556	0.270057	0.307323
67.22	6.1145	1.30393	6.2926	0.985543	1.76767
3.0205	109.148	36.2926	60.9886	13.7258	11.8509
141.603	117.065	3.99519	41.6166	2.60653	0.281625
42.6199	129.316	1.71854	5.25113	0.604832	0.395766
6.74602	8.73863	35.5184	2.59312	28.5056	19.0828
1.63745	11.9467	36.4427	1.96295	1.88682	0.125971
86.2106	106.405	19.225	2.14407	2.15274	5.68295
2.32445	139.352	3.09876	60.0984	2.49127	1.10379
4.68776	12.3003	84.077	1.82566	3.33365	8.01728
2.42939	193.357	103.683	4.70996	1.80363	1.85446
199.789	13.8946	56.8369	1.048	1.68091	0.663484
93.6827	131.516	68.6054	18.7179	0.466094	1.11199
6.02204	174.845	11.736	0	0	0.357297
150.404	7.60545	3.24738	35.6172	0	9.14198
110.376	7.30584	4.26527	34.8386	0	0.375388
5.64572	10.7591	3.98622	2.71929	0	5.41947
3.69016	186.026	4.86512	1.08297	0	3.01768
4.78905	166.059	34.908	34.4822	0	4.08392
2.15258	9.63038	5.38106	67.3216	0	3.03926
108.16	147.853	97.8416	1.9928	0	8.06718
83.2839	9.87528	17.6591	2.65337	0	7.93056
13.4514	9.13501	5.21553	1.94109	0	0.622168
3.07618	239.736	3.76869	1.1348	0	0.540276
0.967103	6.67812	101.546	0.257071	0	0.581459
1.1568	8.71567	2.08517	45.5903	0	3.33876
79.0792	209.859	49.6315	41.045	0	0.93586
44.8779	11.8862	3.87778	0.231596	0	15.3739
3.03851	41.6012	51.5884	23.0732	0	14.9233
41.8855	94.0877	42.5501	1.73367	0	14.0988
44.3509	11.6069	18.1639	1.29415	1.64549	7.52237
2.52642	90.5463	14.5946	11.8181	1.09051	1.22895
20.1525	58.8762	85.2582	0.2177	2.03438	0.896193
4.84469	114.253	7.14446	36.4859	20.8444	12.8517
4.26787	140.106	2.06559	1.64132	12.4994	4.71695
2.90014	18.8953	24.2823	45.1024	0.863009	2.06641
39.6137	8.13876	18.8178	18.7627	22.4618	4.84359
24.4365	102.769	2.24141	15.7955	2.61648	2.92119
2.13855	8.86154	3.96505	23.192	9.24606	0.115183
65.1686	145.194	47.562	23.5	24.6413	0.713364
86.881	96.7019	62.9464	36.8659	9.58184	13.2383
0.717984	125.222	19.2042	0	2.93396	12.4009
6.52685	92.568	2.12065	1.70504	22.3011	1.34996
2.26491	134.955	43.2849	1.05503	2.77187	4.10163
81.6472	222.244	1.92517	1.07954	0.862651	8.69466
7.87741	2.24811	16.0438	29.0563	26.7385	0.652648
30.3021	6.63453	33.479	15.6532	16.7459	0.18979
4.80563	4.11477	0.291809	21.6019	22.8919	4.9014
7.29671	144.154	7.84507	20.5995	1.22589	0.569683
100.548	4.17541	37.0854	31.2391	0	0.271548
156.844	11.6781	33.6795	18.917	1.35609	0.957111
7.39363	7.96011	3.72614	2.16003	4.4484	4.93513
3.07333	105.774	48.624	0.954011	2.03232	0.85017
4.40687	6.67266	22.9325	18.557	1.59519	0.398052
52.3618	121.601	36.0654	0.399263	23.5721	0.194894
89.8329	3.26268	3.79483	1.69482	0.698053	0.604566
1.6133	6.12808	48.7357	1.37718	1.30636	0.463623
3.37675	1.6995	19.391	1.06162	15.047	16.8468
10.1448	49.5487	25.893	0.568852	20.8776	14.1172
0.797587	152.157	1.4417	1.19454	21.3824	0.611227
3.29601	59.3487	36.6408	1.03399	1.62174	0.976103
1.01552	5.90414	52.9656	1.55446	13.1308	1.6037
6.91463	5.83173	2.35727	5.56513	1.32275	7.82568
3.07233	1.80368	2.17095	36.3618	1.87111	1.25119
84.6167	38.9317	0.44355	36.6369	0.906387	17.8061
21.8651	5.80565	23.4852	3.67166	1.73882	10.1189
3.74402	3.81077	3.38326	18.3422	13.5187	0.698374
6.72051	6.5866	3.20641	32.0211	15.2281	0.288056
54.0796	4.73085	1.55642	21.6635	15.0622	22.6725
1.91335	104.885	45.4443	20.7592	8.0885	1.10523
43.3033	108.927	58.455	1.46879	2.6849	0.320871
4.81991	40.5115	0.586213	18.3086	4.97767	1.29452
1.86061	41.3758	1.93595	23.2318	14.2608	12.979
2.90121	26.3911	0.607052	42.356	2.362	9.1005
3.43939	5.07688	2.97105	22.5685	6.35073	12.0936
81.4132	52.5664	17.9683	43.3706	1.75566	12.6851
78.1719	14.9822	1.78537	18.7848	14.6083	19.9964
53.0988	10.5025	2.36212	27.9691	21.0885	2.6853
2.07506	2.98549	10.7637	41.8488	11.0262	20.0162
97.8064	113.396	2.2597	1.75789	14.6012	2.46881
53.8221	0.62064	22.8905	0.736295	1.56267	0.779181
1.81201	61.3615	40.5729	0.74446	15.3622	16.8234
2.53794	8.59477	24.8388	20.5855	3.15166	22.792
54.9879	83.3486	2.164	1.3689	0.777628	4.54195
81.1721	58.7779	0	34.0393	28.4713	1.35209
42.9917	78.8448	2.49147	32.9158	12.7507	1.77691
18.1495	2.20867	34.5457	1.74707	22.1547	16.6506
6.56795	108.95	56.4331	50.4769	17.6905	1.72911
3.71665	96.8299	1.13001	19.3862	1.95382	11.5227
1.68635	5.3804	11.7363	45.6437	25.6486	17.1898
6.13176	2.58957	9.10269	18.5768	2.52749	1.00016
6.23939	63.9199	1.57585	0.933403	8.53217	20.2883
60.6737	8.24275	1.69111	0.389264	12.4331	10.0541
0.743794	77.4208	5.77167	1.72779	1.56304	0.678101
24.6071	6.95292	34.7931	11.3197	1.86899	2.42735
0.910422	92.6257	9.1107	1.28922	13.176	0.552766
0.885306	124.707	10.8562	38.3085	1.58135	0.140716
80.7604	166.74	42.5879	1.32446	30.5728	3.74709
89.3665	114.799	18.2456	1.55326	2.70769	0.831042
6.30771	110.171	18.0168	27.5138	1.78229	0.870347
6.46694	4.43671	1.252	22.0433	1.93731	0.171986
2.00999	79.6359	25.5237	26.344	22.8654	8.18731
35.7319	6.38472	2.39089	27.1146	1.81821	0.901165
117.748	216.996	3.02968	5.64832	0.760654	9.88097
68.1233	47.1653	16.3558	17.3192	21.0481	13.1232
68.1632	2.26195	14.7315	25.5986	9.1133	0.331687
3.88387	8.11457	70.5727	23.8836	2.57874	14.9458
59.9866	228.505	68.8153	14.7118	1.98424	0.348076
87.8038	5.7217	15.9281	27.7755	2.83965	6.07398
89.2828	124.547	13.5076	1.79625	14.0759	9.72497
61.1301	7.9598	13.6879	34.5764	3.03903	8.9096
25.9896	152.086	0.58209	33.4528	2.63983	0.995648
32.9494	3.85351	30.1085	1.793	2.05425	0.615286
5.45807	10.2786	18.1459	1.86045	0	2.5571
27.0814	11.9508	1.20723	38.0921	0	2.19875
1.64698	7.27483	11.0968	18.6849	0	4.99143
31.7202	5.42361	0.496024	27.0163	0	1.86931
3.71268	177.363	0.237162	2.67979	0	0.868783
35.6357	218.632	0.56849	1.63619	0	0.801799
45.9029	11.0776	3.71362	3.31841	0	8.6438
38.9709	11.917	1.584	32.7889	0	11.6119
1.1506	168.732	4.33667	2.13406	0	24.4235
36.4631	101.027	0.873004	7.61966	11.2126	0.416606
15.5101	64.2454	14.4534	1.90098	8.11234	15.1842
40.8767	17.8637	3.18858	65.8788	1.51883	0.511003
17.4619	11.9564	0.728646	93.5246	3.28913	15.8079
50.8801	180.631	41.7078	2.15137	0.991846	13.4385
0.369784	13.8495	0.41717	52.4923	0.945049	10.557
2.2362	5.72456	9.39306	1.34871	12.9185	0.860794
73.991	5.39613	2.02162	3.81058	15.5795	13.049
73.0959	1.36424	0.853561	1.44798	28.1709	0.914456
29.4154	8.10031	20.2528	6.68755	2.18889	17.1863
14.4376	42.0889	24.2334	0.503892	14.4689	14.327
97.787	6.96737	0	2.92413	19.0887	2.70862
71.5562	11.1858	26.9682	3.30163	0.833686	15.0084
6.47134	117.209	23.6145	64.7506	16.8433	16.8393
5.40544	4.44009	6.16317	3.01895	7.1305	11.4913
63.8526	9.74015	39.7505	2.43806	1.91908	3.61651
1.14053	123.392	1.56593	48.5016	30.2929	0.292246
51.8122	53.3111	0.279014	1.35811	3.6006	8.31607
3.77761	4.62982	29.4637	17.3336	1.27938	12.9866
5.77238	121.607	0.251112	1.29958	1.95081	7.21524
51.9122	14.1031	0.835772	1.93127	23.4712	0.153881
5.5745	222.327	18.2537	2.26385	18.6304	7.8872
118.76	180.37	14.0295	22.5543	0.955161	34.2744
75.3885	158.51	26.2907	3.35481	2.33237	5.46478
1.71924	7.60186	9.54769	2.64362	1.26129	3.37047
6.47177	5.52961	13.723	3.01594	4.94055	1.65667
5.08188	61.6112	36.6808	18.5516	0.450618	1.08262
1.26167	221.33	13.4603	40.8473	1.76235	1.03451
1.75085	15.5941	30.0397	2.19969	2.00872	1.09766
3.99956	11.3438	27.7743	0.941724	0.754008	5.90992
1.22341	14.9039	2.64156	2.24317	11.666	22.6504
63.3036	2.75875	0.946414	27.9622	3.88861	9.8445
6.19897	4.44946	0.899354	10.4524	2.07172	19.1761
1.64274	5.09921	1.05607	2.54923	2.37303	2.68519
2.58048	17.4439	0	26.4253	0.536909	0.751468
2.96269	6.40292	0	1.6086	1.80879	0.474597
9.01965	17.5579	13.3558	5.95518	2.34141	3.05033
8.88026	9.88188	2.20279	3.55372	2.93077	8.23315
4.67886	2.83718	1.25501	2.47973	47.2663	20.5535
5.11838	7.94202	18.4068	55.3446	2.3417	11.8164
9.74664	215.538	8.1775	37.9556	21.4542	17.8114
7.94943	3.54625	16.1091	15.7363	0.526413	3.84556
210.584	84.0651	20.7226	7.68883	3.43392	14.2909
5.5842	3.66408	7.364	55.662	2.901	3.70916
6.37919	8.88924	0	62.5255	1.15278	0.838447
36.7786	2.8805	9.65414	13.9694	1.57324	3.24762
84.549	63.7293	0.964329	1.23863	5.2813	10.4619
8.41199	20.8113	0.320371	42.699	18.3664	17.5993
30.9992	161.448	0.513125	1.16731	20.0579	4.66572
4.94377	155.291	15.0444	21.9717	0.87058	1.63534
63.6379	217.604	8.61743	9.02566	15.6764	1.485
2.44362	148.682	0.540476	13.9866	42.1806	0.165322
37.9812	106.453	6.42017	0.636988	11.7497	23.0105
52.8514	12.1485	11.3221	1.14122	2.72651	15.2078
66.7825	11.4157	10.0926	19.612	20.8392	14.8899
62.6981	193.885	12.7831	3.76266	42.9182	0.799478
2.03119	19.7421	0.51592	0.64315	1.42201	0
4.74897	14.8152	8.19325	1.11162	5.42144	0
3.03216	17.0607	0.694319	36.9344	35.0043	3.70632
36.2118	76.0095	15.2145	5.16271	4.79301	0
2.81002	13.8537	11.5159	21.6614	28.2929	1.58197
52.8912	7.07141	8.79404	21.3308	20.559	0
8.37206	16.3654	5.1075	1.47629	0.6997	0
36.7485	4.87767	1.00176	0.583642	2.31836	0
53.9499	12.5107	0.756791	0.682386	0.605166	0
1.23829	116.439	18.6101	2.31501	1.11847	0
80.0188	6.33027	0	0.71369	11.1039	0
1.97568	93.4987	1.05308	2.11304	16.9831	0
28.8795	3.2012	0.6662	0.879147	2.86792	0
14.6989	67.6881	0.518357	1.90361	16.8005	0
81.7371	0.886573	0.525614	1.13247	1.41015	0
51.435	94.2232	5.23686	1.74227	2.87832	0
5.57824	4.71141	0.236	14.2652	1.64328	0
2.87535	10.4925	9.09544	1.59012	2.19014	0
54.9259	20.8391	0	12.6407	3.21991	0
5.57467	2.38878	0.621861	1.73809	20.8166	0
71.3322	3.83296	0.857792	2.1992	34.0925	5.06229
5.64415	79.3304	0.502147	0.59668	3.13381	0
85.7738	85.2592	12.7069	13.1387	1.79432	0
3.68936	7.04369	6.55283	29.3895	2.28762	0
8.33485	8.20624	0	1.40084	3.22751	0
37.6727	10.0982	0.757796	21.2303	1.62491	0
74.544	63.9821	3.15753	12.0603	2.76867	0
59.6551	8.33328	0.344318	19.3064	25.2675	0
99.354	8.48875	7.30743	17.0367	3.74486	0
113.96	68.8923	3.81157	10.828	4.69771	0
83.1508	6.14818	0	11.0362	8.52609	4.58059
7.21244	4.53725	0.481062	0.594415	3.5894	8.13388
28.6501	57.6799	0.189207	0.289513	22.0693	30.0038
96.8706	3.74664	4.93716	2.33133	2.74033	2.15629
47.3144	76.9965	44.8148	13.3885	1.33058	25.1736
1.02717	40.7364	4.15649	1.88761	14.4684	22.0767
3.20431	3.11408	35.4137	17.4003	0.874408	36.5914
90.4247	4.21913	3.60762	11.0483	4.42351	1.4218
5.57516	2.98351	8.09958	12.2663	2.57732	2.13172
62.2715	54.3472	0	0.820421	1.96588	1.12028
32.6254	69.3716	5.43902	1.81173	1.72941	4.53788
5.46617	6.98038	0.463373	17.9402	1.85852	16.315
6.98931	100.987	0.656299	1.90136	2.59273	18.757
64.1935	2.5811	4.70159	0.862926	2.40648	14.8288
73.5157	109.965	4.14109	12.0596	1.10113	3.29264
45.718	6.86369	4.20915	45.2519	1.43812	3.07199
2.2899	160.299	11.7325		7.24639	65.7454
2.42686	8.36529	0.703168		4.73022	76.7886
2.67795	8.51677	1.01306		55.6646	2.95132
46.1492	6.08397	11.9358		32.882	8.10174
6.15266	64.7338	0.162759		22.6522	2.38717
3.97826	6.85351	3.69017		26.8583	49.23
31.7862	4.39387	2.23371		13.1721	7.74287
17.2159	103.254	0.788991		5.59503	28.3222
0.435981	10.3082	0.722399		13.2113	24.6451
4.49126	6.4866	4.1869		36.6028	3.22813
7.81083	9.19361	5.63747		3.86294	3.29875
17.2576	143.049	0.414127		24.5747	28.7374
2.61736	9.12242	1.93418		15.843	3.75716
85.8866	4.7067	2.17012		39.5054	3.50989
1.33368	103.278	5.56887		36.2644	36.2866
2.98135	77.6736	15.0417		35.039	3.72125
62.7358	149.159	2.91196		19.728	3.68212
3.06538	11.9267	1.10519		26.2547	1.62966
89.6644	60.2298	1.30488		4.00152	4.39413
0.49972	9.44269	0.513544		50.6063	2.69958
1.29392	143.012	0.211296		9.48965	2.06367
17.5641	8.50462	9.03449		2.8171	1.50727
3.74037	5.77528	3.79161		24.0378	20.5274
23.7163	135.778	13.1133		8.30419	1.90135
4.70233	8.24348	3.21013		18.9658	17.4987
1.74073	101.73	0.469443		24.9292	33.9469
60.2009	173.224	5.43133		28.1766	24.8473
50.7141	5.53398	0.534353		47.7632	2.63476
43.5638	113.47	0.370424		30.3655	21.8725
3.8636	11.5925	4.36109		39.9309	23.1113
10.6036	105.897	0.294291		4.67085	0.625689
3.41427	90.6818	3.2971		3.50852	5.15125
1.31049	12.8632	5.28914		34.3924	27.2873
31.6343	2.69561	6.21537		36.7631	26.7026
44.9294	7.38146	5.0722		4.33884	1.35717
6.44144	0.88556	6.52459		74.2975	4.30214
2.21481	3.43598	0.156812		30.1771	20.9114
40.0167	8.36855	3.42914		1.07462	0.766939
22.2712	55.4317	0.511877		40.5257	1.89851
27.2682	0	3.27706		59.6805	1.84898
3.63934	2.22921	0.978223		51.4256	26.3735
27.7406	4.32974	5.33771		41.9062	45.0812
1.33482	6.56735	3.45139		5.38851	18.901
17.4982	3.11331	5.25914		49.4945	3.83183
51.9122	3.06731	4.64538		1.45552	3.2081
45.5594	71.6606	0.146483		9.68203	7.23565
24.7321	87.7759	1.48365		24.4372	52.3065
1.29192	5.82024	1.25004		2.5342	26.9124
4.98721	95.2614	0.328812		17.1128	24.1318
42.6274	90.6274	0.441193		3.66441	1.98329
61.4843	62.744	0.153459		2.86055	44.3899
4.75658	1.95454	3.87824		2.81202	4.11905
35.1209	36.6843	5.40802		46.0717	2.57872
3.23509	3.72704	3.34929		4.1985	1.87196
20.0694	25.4804	1.38329		28.4932	23.5158
2.85543	2.44722	3.70462		5.5049	29.783
5.84532	21.2707	0.484625		3.8781	15.3645
0.875977	74.6599	0		37.824	0.616448
36.5476	1.76182	4.84767		24.6245	26.0567
45.7946	6.65573	2.18294		0.789046	3.89727
14.228	59.9212	7.4394		35.1476	2.08525
6.89822	101.154	5.04146		40.8181	8.56754
111.211	4.8689	2.75389		18.9869	23.0264
4.26301	4.30743	3.88861		2.55636	44.3114
1.72217	9.56673	1.02372		25.7035	4.95091
3.27667	7.81618	2.19364		40.7432	19.6727
7.25328	5.14724	4.30305		2.3548	29.4028
21.0403	7.23511	0		1.80644	5.84852
4.65301	47.3391	4.40346		33.5699	3.10831
15.2723	6.44888	0.223212		1.82174	25.4404
70.5329	16.8612	1.99296		2.56111	5.81172
6.90618	6.86762	0.187614		18.1571	20.3865
54.5614	139.25	0.331497		8.43445	3.16422
2.34558	90.4614	0.327843		3.62549	5.37895
8.27981	8.8482	0.118582		2.52372	41.4401
7.03168	5.35606	4.41777		2.20582	2.53444
26.0877	7.47759	2.00814		1.59052	27.6536
2.38388	3.5648	0.190827		1.19924	2.30071
11.0228	3.09356	0.496847		1.3168	5.87282
28.8819	112.609	0.452914		31.2151	34.9335
8.28966	144.743	0.635116		11.6238	3.75737
21.7272	137.75	0.381321		29.4689	5.19816
61.5377	13.0089	8.20125		22.463	5.64837
0	16.712	3.57849		19.6864	2.68415
4.64079	112.285	1.0743		1.90109	31.9899
9.98433	3.62862	0.757371		3.71898	17.0459
1.80368	164.743	0.559547		5.38554	1.43554
33.6241	6.75912	2.03717		13.3542	17.3534
44.5287	8.07151	2.81004		23.2905	16.0848
18.8666	0	7.48024		3.29576	3.32739
3.96097	169.936	0.117187		13.3649	15.3111
3.00116	5.71044	0.762672		35.2028	1.60275
0	90.734	3.86602		3.60177	4.46229
17.3364	53.3046	1.61699		39.633	56.3417
1.22067	37.3878	7.61147		15.166	1.09332
5.97557	2.29095	0.465747		2.82907	0.516088
66.9925	7.50175	0.459056		27.5521	74.7772
24.3321	147.626	1.39148		3.52428	2.66176
0.813779	2.44421	0.097656		1.74852	30.5244
23.5378	44.0887	3.68437		2.95065	4.70707
38.0929	1.18043	0.255782		1.76097	2.11747
16.4434	18.7448	1.98472		2.31288	60.0037
1.47703	41.337	0.35085		1.76994	102.28
27.3813	1.00095	0.753348		26.2407	80.2455
1.20458	0	0.193769		27.8163	79.8022
29.6599	2.9005	2.30096		10.8624	34.3832
38.6095	3.67626	3.7831		2.7989	0
2.28376	1.73156	2.70146		16.2759	86.8931
1.45678	2.19768	4.02798		1.49619	35.5488
38.1887	37.3521	4.10774		28.7688	4.74906
7.67269	0.651286	0.131209		0.827268	79.1962
36.4443	3.71897	3.97019		2.76434	3.20105
2.61173	46.2585	2.10157		2.49062	2.14834
40.1182	28.1771	0.209634		1.34413	1.20641
34.5401	3.23266	0.484412		3.18276	5.01571
21.7279	3.30082	6.3489		11.2284	4.55865
3.73472	0	3.96352		25.1859	3.36956
4.40846	17.92	0.35218		19.5233	9.00296
3.06522	5.40749	0.76342		15.8742
37.3055	7.07552	0.817655		1.23437
40.373	4.99512	2.74165		18.6692
41.031	13.5689	1.52736		2.11424
29.981	116.376	0.804664		0.721666
3.99563	6.78386	7.35842		24.1156
3.29217	140.798	5.3146		1.2415
2.77504	74.8441	1.33276		11.964
1.07736	9.85228	12.7279		1.62695
1.21204	24.036	0.177665		1.22838
1.21223	78.1937	0.233753		11.4323
48.7551	7.50705	0		26.2113
18.8893	16.7401	0.230086		4.5385
51.1868	152.459	1.27411		2.83898
54.5789	4.16599	8.58123		8.9633
3.18281	2.76348	2.28121		2.74625
3.07657	6.28811	9.40846		0.441694
41.4559	127.798	0.220485		21.3255
1.57953	107.33	0.123697		2.80949
37.0993	7.34847	0.513647		1.44978
22.0524	90.9938	1.35322		21.4073
33.7398	21.0131	16.4867		7.71608
6.08803	10.475	17.6288		1.38618
5.60733	104.991	5.36698		1.87226
1.62472	145.729	7.49519		1.35687
9.29772	133.584	2.48729		18.6171
10.5148	224.226	1.0452		17.3204
2.54253	6.96627	6.93792		1.81039
1.1421	154.728	0.202264		15.7658
18.8888	206.255	8.58822		20.6196
10.1955	161.724	7.52346		1.90719
18.6995	170.673	3.5881		1.8577
13.5475	181.197	0.456726		3.05009
17.1774	0.739015	0.249585		21.7466
1.74951	3.51592	8.15355		1.81558
1.8179	14.4747	0		20.8923
34.2694	5.45847	8.47258		1.69539
19.2456	80.0475	4.70828		1.31109
1.77108	5.90184	0.189672		2.36909
	5.88462	0		17.4171
	2.84333	8.12823		2.11922
	81.2242	0.326799		14.6406
	3.46166	13.7019		0.901371
	6.23658	6.96609		2.47335
	6.99145	0		11.0269
	2.4145	10.0673		1.68976
	183.025	8.48098		23.6733
	136.069	3.15121		10.6165
	12.2196	0.229846		13.4038
	151.498	8.52375		1.70424
	2.6599	0		3.74239
	165.33	0.40242		1.57347
	6.30813	8.47301		1.6166
	93.0785	8.14225		18.4098
	4.90497	4.14975		20.5179
	8.48987	3.14307		7.15976
	3.70751	0.780782		16.5536
	126.042	15.2632		17.3255
	4.91262	7.93974		1.72758
	56.6114	3.49726		1.37446
	2.84605	10.4553		1.21326
	46.4885	0.259517		3.63116
	112.279	0		11.3937
	23.8531	10.3259		1.72572
	116.81	5.82903		14.7497
	11.3015	11.1493		1.38819
	66.3928	0.299108		0.744079
	98.0245	12.3047		1.21641
	41.6819	1.65438		3.62453
	6.66581	34.5325		12.8821
	6.74474	1.35458		2.40219
	154.618	12.0382		2.65833
	11.6126	7.6789		2.78064
	4.57574	57.3381		9.17749
	3.31587	7.40487		7.62465
	2.19122	7.27692		0.486897
	101.642	14.8988		1.29702
	145.34	0.291809		2.01901
	14.5846	6.28076		9.21744
	4.33779	13.5014		0.721593
	9.53547	0.387031		18.1411
	9.57381	0.672878		10.2716
	5.20617	13.5028		11.9287
	166.719	0.496887		3.22923
	31.9123	22.5471		3.40108
	8.69456	1.62951		3.12364
	8.94489	4.27665		27.9589
	175.629	16.3744		20.0826
	11.1913	17.9198		24.8198
	6.44935	14.41		1.98634
	4.47897	0		1.03426
	49.9348	4.97415		19.3884
	10.6587	1.14316		7.23462
	8.85509	1.97294		17.1657
	107	19.5498		3.14765
	87.3171	0		8.02993
	3.97917	11.7021		0.809069
	142.076	0.853124		16.8443
	54.1698	4.32548		5.5857
	6.39524	1.33938		0.936618
	4.56876	5.82806		10.3107
	4.15208	30.839		1.4854
	3.69505	4.98867		2.31714
	69.28	0.642046		1.18933
	1.59433	15.6942		14.4125
	21.5779	0.589883		18.5206
	99.4767	19.9021		9.4387
	1.45496	12.221		28.1696
	3.32712	10.4329		13.3645
	3.06819	4.16528		2.05809
	88.363	5.19148		1.17122
	168.48	25.6044		0.804473
	5.63665	3.55358		2.11856
	6.2737	2.54098		24.2779
	97.8909	0.460651		1.2064
	5.45509	6.58663		0.739005
	7.73968	12.9951		29.3327
	124.499	9.64824		1.10447
	90.2817	0.613363		0.34993
	114.253			24.3896
	56.4553			23.1415
	3.03205			4.45248
	2.85389			23.8368
	21.0867			25.1018
	6.69803			1.50814
	7.90409			2.74483
	4.55137			30.8009
	86.0806			10.2766
	89.3405			5.73
	6.64759			2.15267
	2.2873			2.37193
	4.99859			2.59778
	7.12134			10.1404
	4.31669			21.7506
	3.06844			3.69767
	4.82079			27.5162
	23.4768			1.93521
	4.72632			24.7954
	5.17017			1.10128
	4.53198			25.0422
	5.21973			2.5321
	131.614			1.18321
	2.14363			17.503
	100.977			21.8713
	74.5256			1.84226
	142.933			1.23505
	15.7404
	3.96988
	110.839
	2.28648
	110.483
	4.26136
	77.4983
	38.5118
	8.3641
	76.4035
	60.7858
	26.8563
	102.243
	13.0419
	7.4499
	2.0042
	5.32189
	89.6862
	3.22988
	4.83645
	4.55165
	73.7304
	2.57771
	73.785
	70.9388
	7.06782
	1.97029
	68.1986
	93.4085
	11.4812
	90.38
	4.3615
	6.32721
	133.953
	2.38806
	107.402
	7.82552
	8.76384
	17.3852
	68.3322
	4.27305
	121.053
	4.99329
	113.334
	6.337
	55.2336
	0
	2.60412
	4.62748
	5.48192
	3.85345
	37.7597
	4.27891
	7.17961
	1.64938
	7.30877
	101.62
	3.38882
	11.7213
	6.0724
	3.24484
	10.9122
	3.37213
	3.05549
	12.7233
	74.3622
	90.2694
	8.63485
	4.65894
	7.29146
	84.8517
	3.1004
	83.8254

## Sheet: Extended Data Fig. 5d
Extended Data Fig. 5d- H4K16ac-EdU
UT-DMSO	HU-DMSO	HU Release-DMSO	UT- UNC0642	HU-UNC0642	HU Release- UNC0642
1.36697	0.0908585	0	1.12855	4.45733	0.38488
0.960502	0.0648512	0.111173	0	1.85213	0.0542527
0.27956	0.245923	0.0463223	3.97662	1.92176	0.0651032
0.932286	0.975911	0.0463223	0.681072	3.81362	0
0.547998	0	0	5.85096	2.02795	0.311397
0.782555	0.124518	0.172936	7.6191	0	0.0651032
0.300118	0.0871627	0.101909	1.73368	0.0852426	0
0.259426	0	0.114262	1.95419	0.788873	0.200735
0	0	0.260563	0.298844	0	0.34804
0	0.0498073	0.0694834	1.81989	2.3036	0.646949
0.226147	0.27394	0	0.121405	6.30387	0.212524
0.892896	0.124518	0	0	0	0.218499
0.323801	0.0965016	0	3.90748	0.166413	0
0.434077	0.285536	0.0463223	1.27139	0.75988	0.478767
0.173631	0.225919	0	0.058131	0.096501	0.160193
0.263547	0	0.0494104	0.112388	0	0.121889
0.0496088	0.133355	0.0710275	0	0	0.27243
0.0930166	0.090995	0.0494104	3.91518	1.42274	0.0843846
0.0496088	0.244745	0.0586749	0.371611	0.0984378	0.171895
0.908024	0	0.494104	2.3657	0.074921	0.179708
0	0.288674	0	2.70901	0.126949	0.0656325
0	0.0721685	0.0648512	0.224775	0.0874078	0.0718832
0.0465083	0.0502041	0.197642	0.062007	2.06191	0.314098
0.837132	0.172577	0	0	0	0.173883
0.215934	0.218074	0	0.674214	1.21253	0.68125
0.113875	0	0.0586749	3.08214	0	0.294937
0.18894	0.268278	0.131246	0.174099	0.709487	0.186669
0	0	0.0524986	0.348197	0.320495	0
1.42162	0	0	1.55818	0	0.271622
0.55965	0.0500057	0	0.084411	2.50752	0
0.524692	0.053131	0.123526	0	2.26098	0
0	0.0687578	0.061763	0	1.25641	0
0	0	0	4.58743	0	0.103137
0.122856	0.168769	0.217212	0.094963	2.53699	0.106262
1.16838	0.109387	0.0562564	3.15808	0	0.163163
0.417396	0.184396	0	0.079136	0	0.103546
0.759807	0.0468803	0.0843846	3.36814	0.756913	0.583937
0.740591	0.0906353	0	0.205753	0.119355	0.122373
0.81297	0	0.100011	0.407959	0.0976542	0.103546
0.28635	0.278157	0	0	2.25865	0.217313
0.157508	0.0625071	0.150017	0.121454	0.200734	0.267645
0	0.171895	2.66872	0.121454	0.541512	0
0.220511	0	0	0.130796	0.22786	0.0878573
0.517922	0	0.171895	0.105883	1.9217	0.349658
0.20161	0.428422	3.45722	0	0.0813785	0.103546
0	0	0.143766	0	0	0.0721685
0.0535527	0.103955	0.0812592	0	0	0.109822
0.10553	0	0.212524	3.50151	0.160768	0.0502041
0.909193	0.100805	0.118764	0	0.187171	0.122373
0	0.132307	0	0.059382	0	0.495766
0.20161	0.236262	0.223661	0	0	0.608543
0.125406	0.220511	0.0630032	0.479817	0.379602	1.19988
0	0.128673	0.170109	3.25785	0.870981	0
0	0.229441	0.263038	0.192234	1.47972	0
0.883702	0	0	2.62336	1.58524	1.66043
0.448314	0.466633	0.0472524	10.9424	0.126006	0.750995
0.660272	0.0992177	0	2.47702	0.100805	0.334029
1.13456	0.365865	0	0.326029	0.174092	0.989355
0	0.161229	0.0945048	0.046136	0.711528	0.146371
0.245713	0	0	0.252211	0.642437	0.278268
0.360532	0.0651116	0	0.213938	0.551517	0.386993
0.753279	0	0.299265	0.207737	3.40382	0.578191
0.116556	0.22634	0.0630032	0.372066	0.0567029	0.403679
0.120072	0	0.28509	0	0.144907	0.0500057
0	0	1.56372	0.496088	1.37301	0.378853
0	0.17053	0.0424156	0.120922	0.0504026	0.178746
0	0.0868155	0.0961419	0.046508	0.0542527	0.797221
0.258313	0.0653721	0.164007	0	0.115739	0.281282
0	0	0.545464	0.480586	2.55705	0.209399
0	0	0.207836	0.052709	0.484118	0
0.923038	0.140083	0.127247	0	0.470409	0.275726
1.3755	0.241049	0	0	0	0.565785
0.406371	0.159765	0.0452433	0.396871	0.587079	0.490681
0.110256	0.170136	0	0.046508	0	0.103137
0.0504026	0.742258	0.0508987	0.649516	0.227861	0.285729
0.0598531	0.0448464	0.138557	1.63503	0.282114	0.053131
0.727228	0.0476493	0	0.866021	1.31952	0.187521
0.394096	0.0971671	0	0.12551	0	0.127214
0.269688	0.0420435	0.0579679	0.431572	1.73818	0.0468803
0.421661	0.0420435	0.108481	0.265581	0.244704	0.318786
0	0.294304	0	0.216171	0.141992	0.110013
0.116556	0	0.195112	0.04941	5.46162	0.0687578
0	0.332143	0	0.046322	0	0.115638
0.784507	0.283093	0	0.111173	0	0.404441
0.286665	0	0.147041	0	0.261395	1.01773
0	0.241049	0.048071	0.301957	0.374498	0
0.379043	0.39661	0.0622095	0.424081	0	0.950723
0.233522	0.100904	0.384568	0.141757	0.0673482	0
0	0.128933	0	0.051866	0.669898	0.0937607
0.343914	0	0	0.228821	0.398783	0.190287
0.303579	0.056058	0	0.222719	0.134696	0.23627
0.382127	0.67148	0	0.314247	0	0.133485
0.218661	0.0502041	0.149868	0.063816	0.462875	0.470555
0	0	0.164007	0.214794	0.553505	0.696113
0	0	0.0537264	0.628439	0.407932	0.359367
0.0679337	0	0	0.104997	0	0.138692
0.0743024	1.0637	0.151927	1.13335	0	0.576822
0.378804	0	0.0775138	0.460134	0.233112	0.0568021
0	0.260104	0	0.287198	0.327302	0.199887
0.169834	0	0.0558099	0.08405	0	0.305138
0.104618	0.131786	0.156578	0.361103	0.528177	0.135514
0	0.128648	0.0527094	0.196116	1.73617	0.214305
1.49603	0.225919	0.151927	0	0.0472524	0.330796
0	0.109822	0	0.108953	0.121731	1.19909
0	0.0847195	0.297653	0.059382	0.168534	0.848903
0	0.150612	0.151562	0.096886	0	0.0756039
0.1019	0	0	0.218775	0.102905	0.0756039
0.237768	0	0	0.056256	0.769862	0.110256
0	0.282398	0	0.218416	0.179559	0
0.148605	0.192972	0.189134	12.3603	0.103955	0
0.186818	0.40281	0.0961171	0.050647	0.426686	0.120109
0.543469	0.106684	0.137516	0.050647	0.302916	0
0.160658	0.365794	0.109387	0.186762	0.205777	0.338476
0.130732	0.159041	0.103137	0.079136	0.190334	0
1.25984	0.132307	0	0.101295	0.0605228	0.0656325
0.263325	0	0.246903	0.370358	0.56417	0
0	0	0.143766	0	0.363305	0.150017
1.00371	0.20161	0.187521	0.082302	0.175516	0.0562564
0	0	0	0.200817	0.66924	0.140641
0.0661534	0	0.0468803	0.094133	0.0576417	0
0.323679	0.0771789	0	0	0.585943	0.0625071
0.364903	0.0661534	0	0.598684	0.0648469	0.0687578
0.0472524	0.0645783	0	0.109822	0.108078	0
0.0567029	0	0.0812592	0.097271	0.0716283	0.0718832
0.0567029	0.129157	0	0	0.517939	0.0625071
0.170109	0	0	0	0.0954691	0
0.40007	0	0.0984487	0.119235	0.108078	0.0468803
0	0.0472524	0.339101	0.890339	1.00398	0.053131
0.362268	0.297165	0.169848	0.114528	0.125191	0.823295
0	0.173259	0.0679393	0.072168	0	0
0.0693035	0.130744	0.0895564	0.050204	0.0648469	0
0.4804	0.0466943	0.111173	0.050204	0.382807	0
0.177793	0.0466943	0	0	0	0
0.20011	0.317521	0.396827	0.251021	0.847767	0
0.19846	0.224133	0	0	0.146788	0
0.0567029	0.121405	0.0524986	0	0.22468	0
0.122856	0	0.0895564	0.477956	0.18199	0
0.360936	0	0.142055	0.156989	0.0564797	0
1.20053	0.118292	0.386019	0.450051	0.76365	0
0.408472	0.124518	0	0.103137	0.136493	123.909
0.775492	0.171213	0	0.120326	0.117666	0
0.318575	0.13697	0	0	0	0
1.17874	0.249602	0	0.12814	0.571098	0.0682121
0.866732	0.281722	0	0	0.239744	0
0.522719	0.311295	0	0.125014	0.090995	0.0465083
0.670666	0.186864	0	0.12814	1.29474	0.16743
0.859717	0.171547	0.234699	0	0.505179	0.0589105
0	0	0.101909	0.140641	0.116097	0.173631
0.407669	0	0.11735	0.210962	0.667788	0.127123
0.0563445	0.10109	0	0	0	0.089916
0	0.159294	0.061763	0.144752	0.195213	0
0.109375	0.121002	0.0524986	4.8194	0.0470664	0
0.587381	0.183801	0.138967	1.39577	0	0.0470664
0.0795451	0.0459502	0.240876	0.519811	0.20308	0.589899
0.250219	0	0	0.945808	0.214211	0.0690307
0.675114	0.0673936	0.453572	0.241253	0	0.22435
0	0	0	0.205065	0.271308	0.116097
0	0.0490135	0.222347	0	0	0.332602
0.592435	0	0.902	0	0.0504026	0.0502041
0.732393	0	0.12814	0.185128	0.0819042	0.112959
0.137763	0.165421	0.0687578	0.047066	0.144907	0.0470664
0.88105	0	0	3.82654	0	0
0.0697535	0.11947	0.106262	0.122373	0.231842	0.0658929
0	0	0.0562564	0.18199	0.103955	0.169439
0.153458	0	0.0468803	0	0.562515	0.411046
0	0	0	0.141199	0.57501	0.0941328
0	0.103955	0	0.087857	0.459682	0.0661534
0.523599	0.268814	0.275031	0.075306	0.152181	0
0.883469	0.19846	0.167207	0.519345	0	0
0	0.100805	0.0718832	0.154754	0.0533419	0.113406
0.0504026	0.256738	0.696954	2.74679	0	0
0	0.226812	0	0.348651	0.382284	0.138607
0.506214	0.494575	0.0859473	4.60038	0	0.466224
0.158613	0.0472524	0.0562564	0.382493	0.263572	0.0819042
0.0630032	0.113406	0.0468803	0.58694	0.112959	0.182709
0.211061	0.113406	0.165644	0	0.109822	0.078754
0.0630032	0.0567029	0	1.18052	0	0
0.777466	0.135457	0.12814	0.302729	0	0.367229
0.312316	0.176409	0	7.77153	0.955226	0.193772
0.0567029	0.157508	0	0.219299	0.261463	0.0812592
1.14377	0	0.096886	1.91357	0.129157	0
0.440281	0.122856	0	3.94509	0.144907	0.053131
0.0504026	0.140182	0.225026	3.43691	0.414035	0.184396
0.0567029	0.151208	0.455781	0	0.163808	0.146892
0.576479	0.0598531	0.284407	0	0.160658	0.0781339
0.116556	0.229441	0.0718832	0	0	0.296909
0.0693035	0.313156	0	0.081045	0.0535527	0
1.11447	0	0	1.16701	0.48215	0.0470664
0.493812	0.0972798	0.365667	0.145905	0.0598531	0
1.33935	0.102318	0.103137	0.240859	0	0.251021
0.981186	0.155028	0.626634	0.974384	0.315016	0.178852
0	0.0806144	0.481814	2.58764	0.113406	0.119235
0.40731	0	0.15783	2.36721	0	0
0	0.22634	0.553082	0.436692	0.233112	0
0.36199	0.106998	0.393795	0.195463	0.526077	0.313776
0.442646	0.369329	0	0.192457	0	0.0564797
0.250438	0.05512	0.0468803	1.23332	0	0
0.0693035	0.0778164	0	0.576483	0.0693035	0.153142
0.338012	0.333962	0.0468803	0.674584	0	0.0937607
0.0598531	0.339712	0.143766	5.40911	0.274064	0
2.29238	0.102134	0.223463	0	0	0.138409
2.27639	0	0.218254	0.795419	0.185859	0.326327
1.41929	0	0.184396	0.736865	0.0661534	0.0753062
0.049212	0.0632258	0.210667	0.05447	0	0
0.921745	0.149148	0.408664	0.051444	0	0.138607
0.0799694	0.178329	0.256279	0.331362	0.207386	0.0850543
0	0.116725	0.0812592	0.111967	0.0693035	0.141757
0	0.519852	0	0.214856	0.0819042	0.0535527
0.761709	0	0.0591213	0.213847	0.0740288	0.078754
0.0683585	0.110888	0	0.190647	0	0.0472524
1.09916	0	0.370962	0.108941	0	0
0.214262	0.17152	0.200023	0	0.200035	0.170109
0.483871	0.217736	0	0.099863	0.078754	0
0.156248	0	0	0.31371	0.116556	0
0.618128	0.38584	0.0625071	0	0	0.0661534
0.159503	0	0	0	0	0
1.32646	0	0	0.745021	0	0.138607
0.0618482	0.103137	0.0562564	0.395891	0.0819042	0.112959
1.47581	0.121889	0.0468803	0.216729	0	0
0	0.0622095	0.171895	0.052015	0.11965	0.100408
0.139972	0	0.174396	0.054466	0	0.0470664
0.85062	0.08751	0.35542	0	0.0504026	0.0596174
0.228585	0	0.610903	0.618353	0.0945048	0
0.0830067	0.0593818	0.0708036	0.137768	0.214211	0.0502041
0.0683585	0.279719	0	0.048059	0.0472524	0.119235
0.0512689	0.0750085	0.339306	0.160658	0.324467	0.0815817
0	0.0687578	0.20161	0.274064	0.0472524	0
0.130207	0.0625071	0.398336	0.289815	0.0724537	0
0.0488275	0.053131	0	0.28824	0	0
0.114745	0.0468803	0.122856	0.047252	0.126006	0.109822
0.146482	0.146892	0.618692	0.283279	0.292965	0.122373
0	0.172577	0.344943	0.669285	0.0630032	0
0.522454	0.160026	0.132307	0	0.857235	0.10584
0	0.254158	0	0	0.0882045	0.0840498
0.599531	0.191403	0	0.168769	0.0756039	0.0622591
0.310868	0.192972	0.350805	0.050006	0.0567029	0.115179
0.256317	0.138061	0.0510326	0.103137	0.0472524	0
0.23117	0.0470664	0.097655	0	0.078754	0
0.111173	0.596174	0.292965	0	0.0598531	0.0529202
0.0463223	0	0.0945048	0.198311	0.163808	0.0498073
0	0	0.604831	0.12814	0	0.214794
0.108085	0.0596174	0.0472524	0.12814	0.116556	0.241254
0	0	0.107105	0	0.0567029	0
0.167532	0	0.100039	0.231276	0.078754	0.0470664
0.0555867	0	0.220511	0	0.0598531	0.0627552
0.0555867	0	0.502451	0	0.0850543	0
0.361037	0.090995	0.126951	0.310973	0.174146	0
0.41984	0.119235	0.103955	0.171895	0.46343	0.203954
0	0.0470664	0.0630032	0.056256	0.0596174	0.0627552
0.256317	0.0941328	0	0.277214	0.164732	0.164732
0	0	0	0.481975	0.0502041	0
0	0.0596174	0.281673	0	0.166301	0.078444
0.0466943	0	0.0472524	0.047252	0	0
0.58601	0.0470664	0.22223	0.103955	0.525201	0.152181
0.879632	0.178977	0.148058	0.310291	0.141199	0.0735203
0.611947	0.571949	0	0.100805	0.332602	0.0459502
0.334643	0.133185	0	0.157508	0.128648	0.0490135
1.08016	0.198431	0	0	0	0.13785
0.0466943	0.140069	0.400858	0.050403	0.119235	0
0.329259	0.140069	0.20071	0	0.12551	0.0949637
0.0893863	0.155632	0.0567029	0	0.078444	0.0582035
0.0965016	0	0.0819042	0	0.0502041	0.147041
0	0	0.0661534	0	0.23847	0.226687
0.0560332	0.0778162	0.0630032	0.370144	0.220428	0.315524
0.347207	0.427989	0.18901	0.075604	0.0596174	0.0827103
0.532991	0.0734391	0.0567029	0.220511	0	0.098027
0.209064	0.198431	0.119706	0	0.208661	0.0520769
1.06118	0.108943	0.0945048	0	0	0.245068
0.19258	0.0933795	0.368569	0.053553	0	0.223624
0.219643	0.203781	0.0819042	0.144907	0.0878573	0.0459502
0.319267	0.0472276	0.0502041	9.11735	0	0.0857736
0.0564797	0	1.35657	0.406371	0.0690307	0.260384
0.77722	0.0944552	0.937748	0.050403	0.0533419	0.105419
0.519472	0.141683	0	0	0.0525575	0.396871
1.1418	0.0617258	0.0847195	0	0.0470664	0.488337
1.00936	0.099937	0	0.113406	0.119235	0.0713127
0.673949	0	0.109822	0.132307	0	0
0.26898	0.0881797	0.316914	0	0	0
0.203954	0	0.253154	0.417322	0.0690307	0.0558099
0.663101	0.467353	0.0972705	0	0	0
0.106684	0	0.244745	0.072168	0.207092	0
1.27057	0.123452	0.269533	0.268801	0	0.0527094
0	0	0.0941328	0.100408	0.0627552	0.0465083
0.513476	0.0764224	0	0.047066	0.0564797	0.0589105
0.494647	0.817132	0.0564797	0	0.0847195	0
0	0.321856	0	0.065893	0	0
0.412671	0	0.53687	0.26671	0.0815817	0
0.132307	0.205753	0.531494	0	0	0.275385
0	0.0587865	0	0.075306	0.191403	0.0466943
0.0535527	0.155784	1.13652	0	0	0.068485
0	0.0558472	0.1888	0.555383	0	0.0591461
0.170109	0.141088	0.602083	0	0.0470664	0.143752
0.170109	0.0734831	0.428305	0.23847	0.141199	0.323747
0.0567029	0.252782	0.118814	0.340869	0.0470664	0.112066
0.458972	0.135209	0	11.8004	0.315609	0.321968
0.986501	0.0498073	0.149738	0.124518	0.142055	0.0653721
0.0567029	0.0498073	0	0.158761	0.169848	0.317521
0.100805	0.0560332	0	0.193003	0.240876	0.470943
0.300923	0.0591461	0.325847	0.20312	0.138967	0.13279
0.112224	0.273312	0.202285	0	0.0927303	0.0941886
0.726678	0.140083	20	0	0	0.182201
0.0994401	0.0498073	0.660101	0.289505	0	0
0.10238	0	0.214027	0.102728	0.0957327	0.479937
0	0	0.120441	0.171213	0	0.219259
0	0	0.426458	0.121405	0.0524986	0.171392
0.116556	0.227246	0.0618482	0.255262	0.191465	0.114262
0	0.197673	0.25723	0.059146	0.0732734	0
0.948902	0	0.123696	0.046694	0.138967	0.187364
0.458054	0.298844	0.354813	0.695745	0	0.0555867
0	0	0	0.423362	0.156878	0.309742
0.135457	0.157204	0.058593	0.062259	0	0.307271
0.254599	0.321912	25	0.590943	0.0988208	0.190407
0.409521	0	0.255163	0.100393	0.0524986	0.0494104
0.373775	0.0500057	0.270914	3.89748	0.605281	0
0.214211	0.273156	0.497043	0.065372	0.0864682	0.0767097
0.224367	0.096886	0.097655	0.635043	0.271757	0.395965
0.409626	0	0.258018	0	0.267125	0.0648512
0.58278	0.0687578	0.758945	0.056033	0.101909	0.0720704
0.132283	0	0.585389	0.056033	0.114262	0.0470664
0.0567029	0.0645907	0.0535527	0	0.0555867	0.0725777
0.107105	0.0687578	0.175334	0.155648	0.0741156	0.160026
0.312237	0.0625071	1.25575	0.149422	0.308815	0.0502041
0.103955	0.0656325	0	0.541654	0.0926445	0
0.0504026	0	0.0630032	0.10584	0	1.21079
0.138607	0	0.163508	0.121405	0	0.203954
0.489535	0	0	0.303815	0.0988208	0.553858
1.70821	0	0.0693035	2.83512	0.583661	0
0.290458	0.209399	0	1.90898	0	0.251021
0.0724537	0.0656325	0.179559	0.355974	0.231611	0
0.394015	0.255163	0	0	0	0
0	0.0472524	0.112066	0.06872	0.401096	0.0564797
0	0.166959	0.112066	0.086804	0.206649	0.0502041
0.510795	0.103955	0.405486	0.434022	0	1.39319
0.405136	0	0.469717	0.151908	0	0
0.168639	0	0.0763297	0.434022	0	0.361365
0.519777	0.134787	0	0.33275	0.588293	0.0533419
0.50049	0	0.0466943	0.173609	0.2102	0
0.367059	0.318588	0.422139	0	0	0.0753062
0.46889	0	0.428031	0	0	0
0.100805	0.225156	0	0.162758	0.172936	0
0.313599	0.0567029	0.12016	0.906691	0.0648512	0.0596174
0.0756039	0.0693035	0	1.02329	0.529618	0
0.366392	0.116556	0	0	0.358226	0
0.154358	0.180551	0.0622591	0.962143	0.157496	0
0.474515	0.0498073	0.071598	0.054902	0	0
0.323357	0.0933886	0.217773	1.01666	0	0.11449
0.113406	0	0.338196	1.93321	0.194554	0
0	0.283279	0.680668	0.236563	0.398371	0
0.583864	0.199229	0.305869	1.31729	0.487928	0.0846229
0.180748	0.0591461	0	0.718571	0.145143	0
0.0567029	0	0.359664	0.124337	0.259405	0.342451
0.279238	0.328417	0.308505	0.56563	0.897861	0
0.0655975	0.0622591	0.313156	0	0.724822	0.0796451
0	0.127631	0.31115	4.60532	0.169975	0.227024
0	0.270827	0.124163	1.67248	0.137015	0.211332
0.122856	0	0.0558099	0	0	0.649605
0.0567029	0.325304	0	0	0.15375	0.0995564
0.447514	0.181271	0.345361	0.129129	0	0.144907
0.141757	0	0.0930166	3.93851	0.392007	0
1.58267	0.231276	0.279374	5.33988	0	0.19648
0	0	0.443146	0.124074	0	0.0763239
0	0.281282	0.0744132	0	0.172577	0.221598
0.423837	0.409521	0.151927	0	0	0.19531
0.179244	0.381169	0.11472	0.906047	0.203954	0.55771
0.126006	0.277214	0.797262	0	0.310638	0.366919
0.166509	0.163808	0.276983	0	0.0470664	0.116556
0	0.0472524	0.164517	12.1533	0.138061	1.00583
0.173259	0.0661534	0.180103	15.0338	0	0
0.790287	0.0693035	2.56842	1.43038	0	0
0.179559	0.0850543	0.586004	6.29197	0.610294	0.176672
1.15756	0.0567029	0.114031	0.27032	0.0690307	0.116556
0.193772	0.337067	0.0567029	13.7146	0	0.0472524
0.97557	0	0.440969	0	0	0
1.10939	0	0.100805	0	0.0815817	0.107651
0.12814	0.0472524	0.460895	0.121589	0	0
1.61979	0.245713	0	1.61281	0.119235	0.46195
0.109387	0.141757	0.0504026	5.04718	0.12551	0.227605
2.33573	0.157508	0.0535527	7.01203	0.0502041	0.242713
0	0	0.0472524	10.3184	0.205455	0.150712
0	0	4.26985	0.224085	0	0.249772
1.22133	0.0596174	0.132307	4.60373	0.236585	0.444483
0.575669	0.249452	0.097655	0.342521	0.183664	0.547089
0.357996	0.207092	0.122856	0.190861	0	0.34015
0.0468803	0.106684	0.220511	2.55094	0	0.388523
0.296614	0.109822	0.0889158	0.225828	0	0
0.438741	0.0533419	0.252427	2.87673	0	0.149686
0.0500057	0	0.0472524	0.128173	0.325517	0.0830452
0.307724	0.200817	0.322891	1.94353	0	0.157925
0.171895	0.500876	0.065656	0	0.520827	0.45348
0.817566	0.110256	0.074172	0	0	1.51628
0.365042	0.0630032	0.206398	0.641589	0	0.126106
0.836744	0.0693035	0.0535527	0	0.238712	0.106262
1.4605	0.0661534	0.0472524	0	0	0.385185
0.620226	0.0504026	0.160756	0.418664	0	0.594215
0.550004	0.187435	0	0.303786	0	0.0750085
0.229056	0.0850543	0	0.222216	0	0.136444
0.0753062	0.111831	0.69518	0.115966	0	0.659478
0.0533419	0.0677285	0.174152	0.150468	0	0.264018
0.346696	0	0.160756	0	0	0
0.131664	0	0	0.068655	0.368919	0.218514
0.116097	0.0724537	0	0.148752	0	0.117027
0	0.157508	0	0.141886	0	0.103137
0.492628	0.261463	0	0.153786	0.0630032	0
0.0549108	0.0567029	35.2308	0.098596	0.119706	0
0	0.340217	0	2.11093	0	0.053131
0.197679	0	0	3.96609	0.148058	0.21437
0.181729	0.10238	0	8.44122	0.202937	0
1.20435	0.170109	0.191716	0.444667	0	0.358166
0	0.0598531	0	0	0.297465	0
0.109822	0	0	0	0.0535527	0
0.117135	0	0.643024	0.260547	0.265496	0.637471
0.361786	0.157508	0.332229	0.125063	0.248863	0.0558397
0.649516	0.0756039	0	0.34315	0.179559	0.0470664
0.495225	0.154358	0	1.67067	0.0535527	0.229986
0.540068	0.856844	2.12366	0.430772	0.0472524	0.0847195
0.176801	0	0	0.901674	0.296115	0.71001
0.0847195	0.252055	1.25685	0.103546	0.574624	0.643304
0.305409	0.329192	2.11588	0.207092	0.233812	0.38104
0.154692	0.110256	0	0.163163	0.0614281	0.395078
0.199248	0	0.203836	0.160026	0.229962	0
0.972221	0.198953	0.985236	3.18044	0.326357	0.331984
2.0654	0.0472524	0.106026	0	0	0
0.391744	0	0	0	0.740916	0.743765
0.490854	0.280364	0	0.332602	0	0
0	0.053131	0	0.116942	0.250228	2.86798
0.151526	0.0750085	0	0	0	0.278334
0	0.0593818	0.15469	0.097271	0.354137	1.49473
0.118764	0.178145	0	0.273769	0	0.108118
0.259851	0.0593818	0.620554	1.17254	0.0661534	0.356153
0.0943289	0.207003	0.125557	0.247883	0.157508	0
0.0656325	0.231971	0	0	0.346518	0.749057
0	0	0	1.79801	0	0.302007
0.0593818	0.109387	0	0	0	0.20926
0.189432	0	1.57644	0.127959	0.116556	0.381067
0.512371	0.212524	0.441327	0.26671	0.158268	0
0.0500057	0.229193	0.355477	0.887574	0.228984	0.718461
0.120326	0	0.237163	0.152181	0.169666	0
0.053131	0.143766	0	0.053342	0.0538786	0
0.0656325	0.0671951	2.02286	0.050204	0	0.727288
0	0.134787	0	0.047066	0	0
0.0625071	0.0459502	0.111606	0.332602	0.0606134	0.802228
0.053131	0.0459502	0	0	0	0.503328
0.053131	0	0	0.050204	0.0505112	0.111606
0.0656325	0.122534	0	0.609944	0	0.146676
0.0812592	0	0.399989	0	0.0774505	0
61.7912	0	0.705636	1.91112	0.0723993	0
0	0	0.583467	0.097271	0.0726399	0
0	0	0.330246	0.614724	0	0.431599
0	0.152292	0.315016	1.22466	0.114492	0.181359
0	0.330129	0.0472524	5.55731	0	0.943408
0	0	0.191749	0.110256	0	1.11572
0	0.125597	0.345358	0.122856	0.212556	0
0	0.0603031	0.244743	5.20614	0	1.00491
0	0.325692	0.476677	0	0.852892	0.570294
0	0.166959	0	0.623732	1.66134	1.38843
0	0.138607	0.14132	0	0	0.10109
1.91596	0.0798497	0.229651	0.10728	0.053962	0.0459502
0.104174	0.0504026	0.100805	0.504026	0.102244	0
1.27961	0.0630032	0.459923	0.171159	0.742579	0
0.166301	0.100805	0.280364	0.116556	0.248638	0
0.773042	0.245888	0.242825	5.89539	0.0454417	1.02646
0	0.119706	0.0676073	4.23557	0	0.0873053
0.118256	0	0.103955	0.39377	0.053962	0.0520769
0	0	0.214211	0.075604	0.611046	0.10109
0	0	0	0.047252	0.0852032	0.214434
0	0.0472524	0.116556	0	0.0426016	0.45335
2.27977	0.280166	0	0.075604	0.0604168	0.284878
1.40737	0	0	0.601681	0.130645	0.631216
1.27484	0.0529202	0	0.141757	0.439484	0.447459
0.343368	0.214794	0	0.30336	1.33424	0.473168
0.390331	0.471382	0	0.366994	0	0.0949637
0	0.0498073	0.110256	9.46138	0	1.05534
0	0	0.0472524	0	0.225657	0.134787
0.0724537	0.270827	0.113406	0	0.0667437	0.406547
0.179209	0.115179	0.113406	0.224083	0.0563421	0
0	0.0466943	0.170634	0.587645	0.0683329	0.529275
0.373895	0	0.980216	0.614806	0.0667437	0
0	0.103137	0	0.081904	0.185998	0
1.0001	0.109387	0.0829904	0.050403	0	0
0.0661534	0.0562564	0.209458	0.116556	0.308292	0
1.61223	0.521596	0.215707	0.107105	0	0
0.555128	0.0500057	0.173323	0.231537	0	3.84102
0	0.140641	0.311698	0.110256	0.577045	0.581362
0.104165	0.053131	0.0598531	0.103955	0.259029	0
0.166013	0.0468803	0	0.100805	0.0690307	0
0.172524	0.0562564	0	0.222086	0.110214	28.3871
0	0	0.467202	0	0.144337	0
0.142732	0	0	1.11143	0	0
1.68882	0.096886	0.322891	0	0.282398	0.571281
0.320634	0.104997	0.154358	0.049807	0.0564797	0
1.1047	0.0802919	0.313441	0.224133	0	0
0.257891	0.194554	0	0.362268	0.222432	0
0.442267	0.120438	0	0	0.260434	0
0.175779	0	0.163163	0.050403	1.62527	0
0.054917	0.174481	0.0658929	0.214211	0	0
0.0976302	0	0.0564797	0.151208	0.23497	0
0.248906	0	0.0925639	0.19846	0.074083	0
0.793269	0.142055	0.12551	0	0.0774505	0
0.244076	0.151319	0.0470664	0.225236	0	0
0.439301	0	0	0.063003	0.0538786	0
0	0.13279	0.103546	0	0.215514	0
0.165623	0	0.0564797	0.267764	0.0538786	0.387519
0.0457642	0.130223	0.206928	0	0	0.206336
0.167802	0.0545697	0.419128	0	0	0.699336
0	0.300944	0.234101	0.126006	0.111125	0.135457
0.217086	0.453345	0	0.604831	0.0774505	0.425878
0	0	0.335798	0.371719	0	0.135457
0.603324	0.220139	0.760996	0	0.0759705	0.885251
0.548738	0.368647	0.158654	0.220511	0.313062	0.374587
0.115936	0	0	0	0.113196	0
0	0.0992177	0	0.359118	1.80533	0.407946
0.414928	0.327477	0.0472524	0.18901	0	0
0.546119	0	0	0.36398	0	0.502419
0.167802	0.0961171	0.152783	0	0.677813	0.765254
0.933912	0.0465083	0.255688	0	0.0854668	0.207911
0.0653721	0.176731	0.138607	0.078444	0.245095	0.223661
1.5433	0	0	0.103546	0.968132	0.0850543
0	0.299203	0.132307	0	0.263353	0
0.393912	0	0.17759	0.08751	0.0712223	1.02804
0.894756	0.120922	0	0.109822	0.24413	0
0.364277	0.163163	0.318795	0.050006	0	0.117424
0.0902757	0.349382	0.258457	0.106262	0.103955	0.100011
0	0.104021	0.28824	0.056256	0.675666	0.388051
0.0582567	0.116097	0.148252	0.083715	0.284188	0
0.316357	0.188266	1.24195	0.142625	0.0693035	0.308368
0.0965016	0.0690307	0.217361	0	0.0504026	0.317025
0.208568	0.24511	0.140182	0	0.409965	0.181194
0.437413	0	0.0993733	0.116556	0.57293	0.185289
0	0	0	0.151208	0.0841355	0.0463223
0.0466943	0	0.0567029	0.160658	0	0.213082
0.155648	0.185128	0.17757	0.078754	2.2711	0.814852
0.688107	0.100408	0.19846	0	0	0.13279
0.172769	0	0.159977	0	0	0.259405
0.323426	0.172577	0.370796	0.515194	0	0.0555867
0.753545	0	0.603612	0.13697	2.39341	0.0555867
0.926297	0.127393	0.359838	0.309739	1.71675	0.10584
0.253212	0.20161	0.162332	0.046694	0	0.292618
0.449551	0.248994	0.0504026	1.1051	0.996565	0
0.362526	0.114551	0.0535527	0.05292	1.20556	0.220847
0.520985	0	0	0.05292	0.219722	0.121405
0.122265	0.119706	0.345389	0.193003	0.649364	0.118292
0.741901	0.0504026	0.186319	0	1.89556	0
0.102318	0	0.30947	0.438927	0	0.0498073
0.310302	0	0.247288	0.074711	0.0976544	0.114222
0.0527094	0.0693035	0.446987	0.10584	0.115093	0.0529202
0.11472	0	0	0	2.1485	0.225657
0.6133	0	0	0.049807	3.29877	0.170139
0.0589105	0.157193	0.0913547	0.200786	0.0662658	0.111859
0.0667531	0.122856	0.18901	0.311295	3.70779	0
0.451817	0.0630032	0.321466	0.115179	0	0
0.0542597	0	0	0	0	0.0466943
0	0.115206	0.772501	0.115179	0.237162	0.375111
0.179444	0.219199	0.130206	0.130744	0.0523151	0
0.251145	0.0472524	0.922062	0.056033	0.280758	0.430306
0.241409	0	0.285731	0.059146	0.198797	0.1644
1.32003	0.0630032	0	0.409422	0.125556	0
0.385895	0	0.350861	0.137516	0.501432	0.0466943
0.267764	0.179559	0.262288	0.325037	0.14997	0.167638
0.454558	0	0.0578695	1.16654	0.454415	0.415579
0.0630032	0	0.198927	2.59477	2.12274	0.0809368
0.243558	0.0535527	0.479005	0.342878	2.20638	0
0.527676	0	0.0759538	0.143766	2.84491	0.112959
0.436519	0.0567029	0.0759538	0.059382	2.79313	0.103546
0.116556	0.360693	0.0976548	0.136977	3.4625	0.26648
0	0.097655	0.840451	1.52805	1.38351	0.0470664
0.113406	0.0756039	0.0868043	0.056795	1.48681	0.150612
0.0535527	0.381169	1.31396	0	0.828723	0.61657
0.475988	0.0850543	0.641398	0.157022	0.133597	0.150612
0.097655	0.0472524	0.0924305	0	0.55363	0.153142
0.639483	0	0.715033	1.16925	0	0
0.117118	0.170109	0	0.056795	0	0
0.109206	0.0620339	0.242329	0.320726	2.88198	0.13439
0	0.0724537	0.746031	0.190431	0.196181	0
0.130207	0.19216	0.0627781	0.294513	0.387729	0
0.419234	0.0535527	0.794581	0.0919	0.12415	0.0796966
0.185859	0	0.691755	1.69432	3.65053	0.0468803
0	0	0.440416	0.058204	0.800307	0.0781339
0.239337	0.129157	0.195627	2.9065	0	0.206273
0.10238	0	0.160433	0.214434	0.861179	0
0.103955	0.371719	0.298225	1.58928	2.74268	0.673579
0.109387	0.0693035	0.0767288	1.05572	1.20937	0.0500057
0.184396	0.113406	0.847528	0.490501	0.0965015	0.122856
0.61938	0.111306	0.0697535	3.15375	1.40665	0.19846
0.682104	0.223987	0	2.38021	0.396366	0
0.586763	0.119706	0.187114	1.19706	0.155092	0
0.171895	0.349143	0.184847	2.91775	0.0620366	0.110256
0.268241	0.270914	0.6744	3.12829	0.0830062	0
0.418557	0.103955	0.309486	3.62648	0	0.0504026
0.13439	0	0	0	0.418625	0.0882045
0.439356	0.0992301	0.17264	1.88599	2.01825	0
0.0468803	0	0.270295	2.03303	0.082719	0.0500057
0	0.242562	0.960468	0	1.8606	0
0	0	0	7.13206	3.10031	0.0593818
0.0717674	0	0.108118	0.228918	0	0
0.557481	0.0535527	0	4.27287	3.11721	0.12814
0.403171	0.163808	0.296836	4.8125	0	0.0906353
0.0750085	0.0535527	0.242569	0	0	0.150017
0	0.878895	0.907886	6.36427	0.112735	0
0.0468803	0	0.616691	10.2066	3.47273	0.053131
0.677737	0.144907	0.17502	0	0.147175	0.0718832
0.949842	0	0.0937607	0	0.108619	0.0687578
0.265655	0.078754	0.08751	0	2.29729	0.0593818
0.142117	0	0.306363	4.58608	2.75417	0.0687578
0.259037	0.670984	0.153142	4.92517	0.291472	0
0.196897	0.223661	0.0468803	9.24287	2.57012	0
1.6972	0.39377	0.115247	5.0809	1.59871	0.162518
0.109387	0.135457	0.0687578	0.42626	3.52272	0
0.209399	0.097655	0.0900102	2.24399	3.51372	0.096886
0.808639	0.0756039	0	0	0.155634	0.237527
0.740958	0.144907	0	0.372206	3.73865	0.0468803
0.0781339	0.0567029	0.0526846	0	1.70292	0.106262
0.0656325	0.078754	0.120752	21.4629	4.55369	0.223463
0.208515	0.160658	0.375043	1.17415	2.49658	0.0687578
0	0	0.0937607	0.27046	0.343691	0.196897
0.138905	0.218363	0.291812	0	2.41635	0.0812592
0.0468803	0	0	5.61402	0	0.353165
0.233445	0.097655	0.090995	7.70062	2.38044	0
0.0774282	0.0500057	0.119235	0	2.27688	0.329725
0.0668826	0.0562564	0	0	3.57888	0.2219
0.170444	0.0687578	0.15375	0.57508	0	0
0.0937607	0.259405	0	0.402985	2.47542	0.115638
0.154358	0.146892	0	9.66723	1.05625	0.226588
0	0.0500057	0.113406	3.42978	2.48581	0
0.605796	0.11095	0.097655	0.603569	0.890111	0
0.160658	0.0718832	0.233112	0	0	0.306285
0.107105	0.288054	0	2.49561	2.317	0
0.113406	0.0625071	0.0945048	5.39833	0.136716	0.165644
0.24875	0.217039	0.119706	0.586481	0	0.0656325
0.136198	0.0984487	0.466224	0.184459	0.195514	0.17502
0	0.456302	0	0	0.0850988	0.112513
0.39948	0	0.0945048	1.92661	4.25587	0.0593818
0	0.165644	0.0535527	2.7933	0	0.08751
1.53587	0	0.124431	0.295412	2.42321	0.0945048
0.230554	0.215741	0.179559	0	2.02948	0
0.100805	0.28597	0	0	5.19812	0
0	0.0468803	0	9.65034	2.42882	0
1.22984	0	0.173259	0.301874	0	0.0535527
0.148058	0	0.277214	4.99157	0.0535527	0.0756039
0.108959	0.500734	0.078754	3.30248	1.00507	0.0504026
1.05077	0.0750085	0	1.84525	0.0693035	0.0472524
0.350125	0.121889	0.0504026	7.01858	0.0535527	0.0945048
1.00536	0.253154	0	0	0.0504026	0.113406
0	0	0.0756039	1.43911	0.170109	0.385895
0.272135	0	0.107105	0	0.103955	0.0645783
0.520459	0	0.141757	0	2.04756	0.182709
0	0.053131	0.0472524	0	0.20476	0
0.519499	0	0.0756039	0.98689	0.185859	0.173259
0	0.0656325	0	0.091552	1.8023	0
0.358141	0.115638	0	0	2.27604	0
0.166959	0.300034	0	0.128173	1.24237	0.113803
0.0504026	0.103137	0.0504026	0.201044	0.259396	0
0.732381	0.166835	0	1.1656	0.601903	0.17378
0	0.048071	0.0756039	1.00289	0	0.292196
0.0535527	0.104625	0.109822	0.295535	0.120441	0.252149
0.166959	0.13573	0.134924	0.267002	0.120441	0
0.122856	0.186628	0.689742	0.490548	0	0.108953
0	0.118764	0.589654	1.47194	0.247393	0
0.285405	0.0735203	0.175715	0.553106	1.06148	0
1.32286	0.048071	0.0564797	0.065674	0.078124	0.200035
0.0504026	0.0593818	0.251021	1.16698	0.411467	0
0.154358	0.220561	0	0.663567	0.132961	0.103955
0.373373	0	0	1.38272	0	0.0945048
0.179559	0	0	1.13874	1.81729	0
1.38767	0.0963594	0	0.09248	0.151788	0
0.28578	0.0961419	0	0.474729	0	0
1.5411	0	0.0753062	3.29446	0.113034	0
0.795295	0.0996146	0	3.21876	0	0.100805
0.296115	0.112066	0	0.110256	0.0657305	0
0.119221	0	0	0	0	0.0992301
1.2695	0.132301	0.078444	1.63819	0.608078	0.0645783
0.829852	0	0	0	0.096886	0.140988
1.18497	0.224133	0.0972705	0	0	0.120847
0	0.0809368	0	0.379594	0.161477	0.0748101
0.231424	0.0591461	1.26984	0.088205	0.1421	0.140988
0.289528	0.130744	0.0753062	0	1.71078	0.181271
1.36523	0.173631	0	1.14685	1.13576	0.046037
0.457585	0.11472	20.5685	0.227488	0	0
0.345319	0.182933	0	0	0.174395	0.103583
0.298087	0	0	0.094133	0.190543	0
0.147475	0.204636	0.264614	0.226001	0	0.366857
1.01432	0.176731	0.603526	0.112959	0	0.39692
0.419859	0.11472	0.834793	0.112959	0.362873	0.0661534
0.310218	0.0992177	0.166959	0.050204	0.0581316	0.310291
0.558236	0.0992177	0	0	0.294087	0.182709
0.765505	0.421675	0	0.100011	0.0807384	0
0.144337	0.22634	0.211061	0.395878	0.222838	0
1.22053	0.866294	0	0.04688	2.67689	0
0	0.20476	0.0630032	0.084385	1.17847	0.696186
0.157619	0.113406	0	0.240652	0.550414	0.485125
2.06405	0.0598531	0.100805	0.231276	0	0
0	0.0504026	0.0472524	0.378168	0.205781	0.0850543
0.273421	0.254158	0	0.210962	0.0971417	0
0.440691	0.263572	0.078754	0.553517	0	0.176409
0.396626	0	0	0.068758	0.461364	0.0535527
1.12378	0	0	0.582904	0.829166	0.132307
0	0.0661438	0.097655	0	0.111681	0
0.309877	0.0933795	0.407859	0	0	0
0.979671	0.0661438	0.156268	0	0	0.166301
0.0514675	0	0.08751	0.046508	0.0576417	0.0753062
0.151186	0	0	2.13276	0.909983	0.19611
0	0	0.0843846	0	1.0801	0.090995
6.14072	0	0	0	1.01553	0.0627552
1.03573	0.367552	0	0.244944	1.6089	0
0.209087	0	0.190647	0.148826	0.16536	0.291812
0.340894	0.159939	0	0.229441	0.283967	0
0.173703	0	0.115638	0.130223	0.959826	0
1.39398	0.229962	0.0937607	1.06575	1.86374	0.213368
0.574117	0.0472524	0.229751	0.312536	0.139972	0.166301
0.223661	0.126006	0.260384	0.780297	0.104165	0
0.407876	0.0535527	0.122534	0.050006	0.058593	0
0.139753	0.097655	0	0	0.325517	0
0.132307	0	0.0919003	0.075009	0.375095	0.134924
1.39514	0.122856	0.0857736	0	0.120653	0
0	0	0.272638	0	0.932899	0.141199
0.119706	0.0551278	0.199117	0	0.163302	0.0627552
0.119706	0.636599	0.122534	0.971242	0.214841	0.172242
0.0693035	0.407797	0.154699	0.093389	1.02332	0.519801
0.14412	0.333086	0.324715	0	0.260743	0
0	0.143196	0.986825	0.174325	0	0.110727
0.543853	0.245923	0.0502041	0.071598	0.0553378	0
0	0.174325	0.561659	0.219463	0.257158	0.16609
1.0146	0.0747109	0.112959	0.074711	0.517355	0
0	0.0653721	0.387513	0.046694	0.0488275	0
0.793059	0	0	0	0.0488275	0
0.0693035	0.112066	0	0	0	0
0	0.068485	0.0596174	0.193003	0.941587	0.0953482
0.235673	0.18989	0	0.077824	0.0630032	0.147636
0.228128	0	0.213368	0.080937	1.76095	0
0.166959	0.828046	0.138061	0.059146	0.113406	0
0.341126	0.134924	0.0564797	0	0	0.049212
0	0.119235	0.549108	0.423362	0	0.138607
0	0	0	0.162518	0.146671	0.308716
0.852234	0.150612	0.106684	0	0.0504026	0
0.38747	0.0753062	0	0.050006	0	0.0913547
0.508035	0.109822	0.0693035	0.065632	0.0819042	0
0.314027	0	0.252013	0.162518	0.0598531	0.0472524
0.224017	0	0.100805	0.125014	0	0.154358
0.103955	0.0502041	0	0	0.403099	0
0.668458	0.107924	0	0	0.257676	0
0.300424	0	0.129157	0.065632	0.227324	0.322891
0.418836	0.144845	0	0.046694	0.322891	0.135457
0.506289	0.0482818	0.452048	0	0.428866	0.0819042
0.0730265	0.0454417	0	0	0.28509	0.229962
0.288555	0.105794	0.327617	0.062755	0.449172	0.573329
0.078754	0	0.721685	0	0.119706	0.078754
0.0724537	0.178927	0.373393	0.197679	0.0598531	0.141757
1.05053	0	0.0502041	0.128648	0.141199	0.611131
0.234773	0.30084	0.0690307	0	0.236787	0.379998
0.103955	0	0	0.056703	1.77826	0.122856
0	0	0.0470664	0.053553	0.441378	0.16484
0.546838	0.0693035	0	0.069304	0.381238	0.0567029
0.0661534	0	0	0	0.692889	0.152783
0	0.135457	0.0658929	0.097655	0	0.215786
0	0.267195	0	0	0.298784	0.304363
1.01928	0.0504026	0	0	0.26671	0.0504026
0.274656	0.207911	0	0	0	0.0693035
0	0.129157	0	0	0.207092	0
0.091552	0.398673	0	0	0.0712969	0.0472524
0.143737	0.101909	0.122373	0	1.17837	0.242562
0.520617	0.11735	0.163163	0	0.0627552	0
0	0.281336	0.119235	0.249594	0.109822	0.573525
0.10282	0.0463223	0.197679	0.071313	0	0.455485
0	0	0	0	0	0.0622591
0	0	0.0753062	0.147276	0.107076	0
0	0	0.327896	0	0.348291	0.118292
0	0	0.0972705	0	0	0.244367
0	0	0.184396	0.127123	0.0533419	0.0840498
0	0	0	0.487555	0.307814	0.183664
0	0.203818	0.300034	1.18241	0.0611863	0.0622591
0	0	0.234402	0.04688	0	0
0.189208	0	0.2219	0.209399	0	0.416617
0.128173	0.061763	0.156268	0.04688	0	0
0.750401	0.0524986	0	0.475054	0.344989	0.230359
0.400462	0.0988208	0	0	0	0.157508
0.145329	0	0	0.220511	0.401491	0.78229
0.452135	0	0.171895	0.113406	0.0558028	0.0693035
0	0.0900749	0	0.110256	1.15742	0.0472524
0.293858	0.248863	0.140641	0.340892	0.258088	0.245713
0.565169	0.078754	0	0	0.493506	0.173259
0.568741	0.374184	0	0	0	0
0	0	0	0	0	0
0.352019	0	0.300034	0.418971	0.843044	0
0.139946	0.0500057	0.146892	0.069304	0	0.0472524
0.12466	0	0.112513	0.110256	0	0.116556
0.901386	0.301597	0.489118	0.162518	0.438437	0.226812
0.29711	0.125014	0.171895	0.441642	0.313716	0.0567029
0.23336	0.0593818	0	0.068758	0.530063	0
0.096886	0	0.162518	0.200023	0.0802165	0.19216
0.523988	0.100011	0.053131	0.156268	0	0
0.305211	0.487932	0.17502	0.04688	0.0653939	0.0472524
0.343785	0.148058	0.106262	0.053131	0	0.0819042
0	0.0472524	0.153142	0.235443	0.0523151	0
0.0500057	0.0535527	0.142204	0.225026	0	0
0.0578191	0.107105	0.0656325	0.768837	0	0.0850543
0	0.0472524	0.368792	1.95693	0.0697535	0
0.140641	0	0.165644	0	0.531211	0.0567029
0.0468803	0.0598531	0.443801	0	0.0976548	0
0.515848	0.154358	0.165644	0	0	0
0.577688	0	0.503182	0.218074	0.0558028	0.129157
0.0636791	0.234687	0.153142	0	0	0.0926518
0.547293	0.119706	0.118764	0	0.19531	0.346518
0.140641	0.0498073	0.156268	0.065893	0.146482	0.0472524
0.702654	0.108953	0	0	0.160433	0.282861
0.322473	0.143196	0.132828	1.37117	0.139266	0.847826
0.142464	0.0498073	0	1.5073	0.0756039	0
0.12814	0	0.160956	0	0.245949	0.0504026
0.630484	0.0642514	0.184396	0.485363	0.0472524	0
0.0812592	0.338688	0	0.059853	0.214211	0.173259
0.0472524	0.211681	0.132828	0.18901	0.100805	0.0882045
1.03175	0	0.140641	0.063003	0.515023	0.0488275
0.19531	0	0.285654	0.047252	0	0
0.393617	0	0	0	0.211061	0.19846
0.349244	0.200786	0.104997	0.319741	0.0472524	0.0472524
0.176409	0.124518	0.265581	0.258313	0.541828	0
0.649258	0.068485	0.214626	0.336083	0	0.185859
0	0	0	1.87183	0.432729	0.154988
0	0.0686488	0.0524986	0.073241	0	1.68
0.410279	0.068485	0.211538	0.221601	0.111553	0
0.248548	0.0498073	0.103546	3.35475	0.181059	0.0726641
0.142387	0.460717	0.12551	2.26667	0	0
0	0.112066	0.15375	0	0.214211	0
0.0756039	0	1.2789	0.37536	0.577858	0.132231
0.639178	0	0.395358	0	0.214211	0.183227
1.02362	0.130744	0.0815817	0.061034	0.381169	0.284399
0	0	0	0	0.0992301	0
0.40734	0.57901	0	0	0.0945048	0
0	0.108953	0.0815817	0.451653	0	0
0	0.199229	0	1.02056	0	0.39377
0.242318	0.245923	0.0596174	0	0.163808	0.245713
0.154191	0.0533649	0.0502041	13.3108	0.0504026	0.347524
0.223148	0.0965016	0.0611863	5.85347	0	0
0	0.174325	0.310638	0	0.305566	0.0567029
0	0.121405	0.432527	0	0.113406	0.419738
0.28855	0	0.186033	0	0.160658	0.18901
0.0822351	0.287059	0.260446	0	0.662957	0.108929
0.0770954	0.424451	0.148826	0.226965	0.211061	0
0	0.144234	0.105419	1.02855	0	0.0724537
0.490631	0.210124	0.0465083	0	0.0882045	0.0584355
0	0.0529202	0	0	0.100805	0.311945
0.101909	0.320634	0	0	0.100805	0
0.108085	0.235184	0	0	0.18901	0.113406
0.519703	0	0.606158	0	0.0756039	0.219509
1.11573	0	0.164329	0	0.207911	1.40536
0	0.206944	0.112949	0	0.433843	0
0	0.15984	0.108519	0	0	0.228387
0.363506	0.156268	0.124022	0	0	0.0472524
0	0.253154	0	0	0.0850543	0.0542528
0.0704393	0	0.0496088	0	0.0472524	0
0.0988208	0.0687578	0.155028	0	0.0913547	0.379448
0.426282	0.168769	2.54796	0	0	0.285722
0	0	0	0	0.0472524	0.355732
0.312494	0.321912	0.559439	0	0.135457	0.440625
1.65222	0	0.0750085	0	0	0
0	0.468256	1.13757	0	0.224965	0
0	0	0.0593818	0	0	0.0549528
0.312494	0	0.125014	0	0	0.771253
0.722642	0.289815	0.360335	0	0.0945048	0.288674
0	0	0.053131	0	0	0.462051
0	0.144907	0.0937607	0	0	0.55193
0	0	0	0	0.0504026	0.670409
0.371086	0.431572	0	0	0.382745	0
0	0	0.236746	0	0	0.116097
0.351555	0.250438	0.0500057	0	0.113406	0
0.381503	0.225236	0.0656325	0	0.200035	0.0533419
0	0	0.110676	0	0.192733	0
0	0	0.280923	0	0.18901	0.30113
0	0.0472524	0.53385	0	0	0
0	0.0504026	0.117187	0	0	1.6699
1.10665	0.0630032	1.03936	0	0.0551278	0.757994
0.355968	0.135457	0.11574	0	0.0607796	0.681974
0.322036	0	0.0976556	0	0.152783	1.21297
0.0472524	0	0	0	0.0819042	0.209261
1.05546	0	0.18229	0	0.126473	0.0724537
0.917745	0.160026	0.117187	0	0	1.42701
0.214211	0.368687	0	0	0.299265	1.42518
0.287799	0.131786	0.110676	0	0.103168	0.361307
0.449123	0.185128	0	0	0.0472524	0.901928
0.115296	0	0.162449	0	0.346518	0.39587
0.604496	0.272985	0.231932	0	0.0954268	0.378806
0.231362	0	0	0	0	0.0504026
0.783318	0.160026	0	0	0	0.384328
0.349135	0	0	0	0	0.493941
0.0721685	0.0690307	0.104166	0	0	0.801047
0	0.0502041	0.227863	0	0.430811	0
0.0941328	0.144337	0.258088	0	0	0.274125
0	0.336199	0.193566	0	0.0589265	0
0.203954	0.404684	0.139507	0	0.488266	0
0.112959	0	0.435959	0	0.177984	0.352087
0	0.143196	0	0	0	0.0884273
0.222781	0	0.43575	0	0.0724537	0
0.0470664	0	0.467668	0	0.223661	0.0663205
0.536712	0.0466943	2.78923	0	0.0472524	0.0928487
0.135457	0.124518	0.137763	0	0.0882045	0
0.277895	0.217907	0.158689	0	0	0.425434
1.17971	0	0.18659	0	0.0598531	0.955015
0.59384	0	0.474843	0	0.163345	0
0.630976	0.130744	0.866622	0	0.202017	0
0.443449	0.112066	0	0	0.0567029	0
0.131519	0.1681	0.332332	0	0.431572	0.364446
0.277987	0.135241	0.108118	0	0	0.114956
0.102818	0	0.319537	0	0.185859	0.303306
0.385648	0	0	0	0.239412	0.554728
0.322712	0	0.265063	0	0.141457	0
0.534897	0.112066	0.585588	0	0.170109	0.0663205
0.110956	0.214794	0.142995	0	0	0
0.394813	0.0466943	0.368358	0	0	0
1.24019	0.0996146	0.439447	0	0.0504026	0.164696
0.180009	0.0591461	0.247077	0	0.0598531	0.464244
0.923146	0.259932	0.51289	0	0.144907	0
0.182709	0.373555	0.280677	0	0.203185	0
0.698439	0.476276	0.341792	0	0.244745	0.16572
0	0.0466943	0.177484	0	0.16787	0.149628
0	0.0809368	0.302669	0	0.480077	0.24858
0	0	0.116241	0	0.0815817	0.40049
0.385812	0.0831418	0.181579	0	0.109822	0.582996
0.372595	0.121405	0.456984	0	0	0.517671
0.312605	0	0.0472524	0	0.12551	0
0.0819042	0.0653721	0.474815	0	0	0.270187
0.38709	0.164295	0.577436	0	0.109822	0.0472524
0.0756039	0	0.257311	0	0	0.185859
0.635851	0.071598	0.0519777	0	0.169439	0.238267
0.0472524	0.186777	0.280005	0	0.302794	0.0850543
0.386865	0.102728	0.482522	0	0	0.77599
0.574836	0.0498073	0.568003	0	0.360842	0
0.54639	0.144061	0.176409	0	0.306855	0.354568
0	0.0653721	0	0	0.0533419	0.0472524
0.0819042	0.0560332	0.14974	0	0	0
1.47306	0	0	0	0.0690307	0.122856
0.126006	0.0747109	0.484117	0	0.0635396	0.0853592
1.4344	0.0653721	0	0	0	0.446515
0.798073	0	0.165747	0	0	0
0	0.0850543	0.0945048	0	0.0470664	1.46597
0.107678	0.122856	0	0	0.0470664	0
0.119706	0	0.177236	0	0	0
0.413231	0.12551	0	0	0.0690307	0.0768432
0.144103	0.364723	0	0	0	1.03106
0	0.376531	0.129157	0	0.0753062	0.121587
0.20161	0	0.0913547	0	0.103546	0.256144
0	0.078444	0.0756039	0	0.109822	0.904725
0.395245	0.0849519	0	0	0.0815817	0.675744
0.580293	0.233763	0.19899	0	0.160026	0.286946
0.103137	0	0.392771	0	0	0.115638
0.115638	0.0502041	0	0	0	0
0.689865	0	0	0	0.279111	0.492219
0.405979	0.0753062	0	0	0	0.118028
0.464276	0	0.5844	0	0	0
0	0.0815817	0	0	0.113178	1.35862
0	0.0470664	0	0	0.169439	0.370193
0.0468803	0	0	0	0	0
0.418798	0	0.0472524	0	0	0.612662
0.533606	0.0529202	0.148058	0	0	0.223947
0	0.325404	0.184914	0	0.242562	0.206273
0	0	0.325014	0	0	0.208487
0	0	0.166959	0	0	0.345352
0	0.147475	0.522658	0	0.233112	0.174834
0	0.103546	0.291247	0	0.0472524	0.450473
0.705252	0	0	0	0.0756039	0.0693035
0	0	0.229024	0	0.0535527	0.920173
0	0.0658929	0.833538	0	0.179559	0.358179
0.412481	0.254158	0	0	0	0.33794
0.6106	0.138375	0	0	0.155145	0.224125
0.917197	0.282398	0.571542	0	0.378019	0.0929297
0.703418	0	0.160433	0	0.252013	0.216605
0.499463	0.16787	0	0	0.0819042	0.371812
0.755978	0.100408	0.0802165	0	0	0.250735
0.0865817	0	0.415982	0	0	0
0.0756039	0.103546	0.266269	0	0	0.462835
0.0504026	0.169439	0	0	0.142969	0.160658
0.632096	0	0.590936	0	0	0.0472524
0.218411	0.480077	0.0866634	0	0.135457	0.0598531
0.0535527	0.0878573	0.226887	0	0.107105	0.342193
0.582291	0.3075	0.145552	0	0.378019	0.121478
0.10175	0.219643	0.0662658	0	0	0.0819042
0	0.0564797	0.136019	0	0.0472524	0.519777
0.135457	0.614281	0.368552	0	0	0
0.318166	0.258313	0	0	0	0.403446
0.258444	0	0	0	0.267764	0.258313
0.0945048	0.163808	0.0523151	0	0.103955	0
1.48684	0.122856	0.0571106	0	0.121281	0.11639
0.268814	0.135457	0.381691	0	0	0.0504026
0.493394	0.0913547	0.101143	0	0	0.0724537
0.961614	0	0.198446	0	0.135457	0.0472524
0.876367	0.0819042	0.0802165	0	0.0535527	0.371472
0.433147	0.176409	0.116256	0	0.160658	0.20161
0.0535527	0	0.0592904	0	0	0.206463
0	0	0.219723	0	0.341729	0.836145
0.0698286	0	0.40727	0	0.097655	0
0	0.119706	0.0523151	0	0.299265	0.0567029
0.453134	0.166959	0.39832	0	0.0756039	0.255006
0.116556	0.0567029	0.404001	0	0	0.405745
0.335254	0.132307	0.0913547	0	0	0.0535527
1.0498	0.207911	0.0472524	0	0.0567029	0
0.42198	0	0.097655	0	0.185859	0
0.0504026	0.0598531	0.264817	0	0.0598531	0
0.0535527	0.0567029	0	0	0	0.147475
0.110256	0.0661534	0.271439	0	0.122856	0.384852
0.0850543	0.105087	0.0472524	0	0.116556	0
0	0.0788154	0	0	0.097655	0.194541
1.4657	0	0.0472524	0	0.0535527	0
0	0.0788154	0	0	0.0756039	0.147475
0.643134	0	0	0	0.185859	0.337664
0	0.0945785	0.119856	0	0	0.117702
0	0.0840698	0.150026	0	0.39377	0.180698
0	0.173394	0.130141	0	0	0
0.340483	0.109822	0.243542	0	0.0724537	0.0693035
0	0.282398	0.116556	0	0.165646	0.20161
0.283736	0.0941328	0.178509	0	0.149633	0.0819042
0	0.172577	0.213065	0	0.236262	0.508385
0	0.157508	0.459923	0	0	0
0.702584	0.19531	0.122069	0	0.0504026	0.0504026
0	0.370578	0	0	0.100805	0
0.586387	0	0.371719	0	0.0504026	0.220511
0	0.0494104	0	0	0.103955	0.578943
0.302651	0.157496	0.210488	0	0.097655	0.263215
0.162072	0.08751	0.267764	0	0.20476	0.169409
0.0480213	0.0468803	0.0535527	0	0.0567029	0.833044
0	0.0500057	1.99252	0	0.116556	0.103137
0.0600267	0.406296	0.647596	0	0.0567029	0.12814
0	0.184396	0.273333	0	0.113406	0.0562564
0.272671	0.140641	0.138607	0	0.367127	0
0.817488	0.206314	0.196885	0	0.0913547	0.278386
0.0705314	0	0.0850543	0	0.0630032	0.196413
0.0537739	0	0.181134	0	0.290836	0
0.211808	0	0.0472524	0	0	0.16925
0.099044	0	0.0504026	0	0.270914	0
0.102045	0.0897796	0	0	0	0.214211
0	0.0819042	0	0	0.0504026	0
0.0658929	0.138607	0.0488275	0	0.0535527	0.295196
0.59745	0.0630032	0	0	0.0630032	0.237662
0.0533419	0	0.0616906	0	0.0913547	0.217361
0.646378	0.40007	0	0	0.163808	0.871225
0	0.0504026	0.267764	0	0.0598531	0
0.358184	0.436047	0.148058	0	0.0504026	0.507635
0.229056	0.061763	0.0630032	0	0	0.0698865
0.3838	0.37521	0	0	0.110256	0.0455781
0.627807	0	0.147676	0	0.601681	0
0.0644447	0.223891	0.148058	0	0.614281	0.278786
0.874946	0	0	0	0.097655	0.579473
0.166301	0	0	0	0.349668	0.179139
0.160026	0.335064	0.118866	0	0.264614	0
0.313776	0	0.0535527	0	0.0504026	0.616949
0.178852	0.0957327	0.116162	0	0.157508	0
0.090995	0.120438	0	0	0.0850543	0.625589
0	0	0.207701	0	0	0.171937
0.100408	0.145143	0	0	0.122856	0.0638094
0.0470664	0.177569	0.0947017	0	0.107105	0.385379
0.568907	0	0.113406	0	0.259888	0.139773
0	0	0.244745	0	0.0913547	0.771007
0	0.174481	0.0533419	0	0.19846	0.115465
0	0.0837149	0.163163	0	0.0661534	0.54084
0.445127	0	0.122373	0	0.330767	0
0.0847195	0	0.0957016	0	0.289815	0.127619
0.26671	0.305146	0.144337	0	0	0
0.963868	0	0.101835	0	0	0
0	0.0713127	0.191417	0	0.0945048	0
0.217361	0	0	0	0.340618	0.0455781
0.78426	0.623211	0.196782	0	0	0.215736
0	0.124022	0.0533419	0	0	0.200753
0	0.172415	0	0	0.0472524	0.271949
0.097655	0	0	0	0.0724537	1.58069
0.642386	0	0.0585715	0	0.333917	0.37937
0.238625	0.13439	0.116097	0	0.0630032	0.0616142
0.268727	0	0	0	0	0.0468803
0.116556	0.137516	0	0	0	0.289095
0	0	0.151135	0	0	0.2219
0.668878	0	0.0842867	0	0.308716	0.0555352
0.0472524	0	0.196045	0	0.135457	0
0.443358	0	0.0721685	0	0	0.121715
0.141757	0	0.0470664	0	0.126006	0
0.0567029	0	0.0627552	0	0.0598531	0.234402
0.0845276	0	0	0	0	0.154705
0.103941	0	0.214936	0	0.259172	0
0	0	0.116097	0	0.0472524	0
0.145328	0.0819042	0.134924	0	0.333917	0.238288
0.07563	0.212069	0.0753062	0	0.0567029	0
0.244685	0	0	0	0.116556	0
0.293622	0.159083	0	0	0.121281	0
0.0711811	0.28824	0.100408	0	0	0.221607
0.0667323	0	0.170109	0	0.0472524	1.17794
0	0.103955	0.0535527	0	0	0.635707
0.916457	0.0693035	0	0	0.0661534	0.100805
0.106772	0	0.325517	0	0	0
0.106772	0.116085	0	0	0.39911	0
1.40138	0.165421	0.375101	0	0	0.0632282
0.520713	0.102913	0	0	0.299265	0.103955
0.58945	0.278603	0.134057	0	0.738047	0.174676
0.363691	0.0619602	0.0504026	0	0.192209	0.116556
0.232241	0.0522381	0.0504026	0	0.615695	0.0472524
0.249134	0.0899656	0	0	0.08751	0
0.340335	0	0.359118	0	0.200295	0.0472524
0	0.0522381	0.0756039	0	0	0.122856
0.191299	0.216208	0.248863	0	0.131265	0.298233
1.75073	0.155263	0.10598	0	0	0.119706
0.21618	0.0464338	0.126006	0	0.153142	0
0	0.240876	0.111831	0	0	0.0653973
0.209486	0.050353	0.23791	0	0	0.135457
0.259363	0.0575462	0.19846	0	0.155085	0
0	0.0431597	0	0	0.112513	0.097655
0	0	0.13355	0	0.474012	0.287846
0.32215	0	0.252013	0	0.103137	0.116556
0.14664	0	0.284716	0	0.164039	0.0472524
0	0	0.745296	0	0.168769	0.107105
1.24858	0.132356	0.154358	0	0	0.078754
0.565015	0.0517916	0.097655	0	0.391739	0
0.0567029	0.0489143	0	0	0.152649	0
0.119706	0.115092	0.0472524	0	0.290658	0
0	0	0.234012	0	0.518897	0
0.646578	0.0546689	0.0913547	0	0.193772	0.234687
0.454627	0.0690555	0.0630032	0	0.0593818	0.257024
0.0504026	0.0949513	0	0	0.39188	0
0.420976	0.0431597	0.0472524	0	0	0
0	0.123724	0.0598531	0	0.0468803	0.0661534
0.351311	0.119408	0	0	0.0718832	0
0.130207	0.100805	0	0	0.159393	0.0850543
0.159503	0.223661	0.0472524	0	0	0
0.351475	0.226812	0	0	0.140854	0.0472524
0.435379	0	0.132307	0	0.12043	0.103546
1.44398	0.166959	0.154358	0	0.0500057	0.0690307
0.615587	0.0724537	0.146482	0	0.0562564	0.0849436
0.611429	0.126006	0.246285	0	0.228151	0.0857317
0.0748688	0.0598531	0.184284	0	0.155226	0.0470664
0	0.228649	0.410969	0	0.08751	0
0.272655	0.280605	0.19216	0	0.054024	0.0596174
0.257392	0.0535527	0.153177	0	0.281282	0
0	0.0819042	0.338957	0	0.23909	0
0.110676	0.474729	0	0	0.298471	0
0	0.0472524	0.0504026	0	0.168769	0
0.214841	0.0535527	0.189615	0	0.212524	0
0.569515	0.103955	0.236211	0	0.784731	0.109822
0.097655	0	0.398953	0	0.546937	0.241607
0	0.223661	3.54137	0	0.118764	0.290243
0.0520827	0.112146	0.0472524	0	0	0.090995
0	0.0504026	0.110256	0	0.0593818	0
0.293025	0	0.135457	0	0.340664	0.203954
0.217713	0	0	0	0.0722738	0
0	0.0490135	0.0630032	0	0.184396	0
0	0.0520769	0	0	0.216877	0.262003
0.0553378	0.113344	0.0535527	0	0.313942	0.147475
0	0.196054	0.463389	0	0	0.18199
0.135533	0.156231	0	0	0.103137	0.100408
0.566413	0.0582035	0.13689	0	0.0468803	0.0878573
1.40254	0.162357	0.157508	0	0.0687578	0.0502041
0.19846	0	0.0472524	0	0.231276	0
0.111974	0.0582035	0.0504026	0	0.053131	0.0533419
0.116556	0.122534	0	0	0.0917813	0
0.0724537	0.147041	0	0	0.292857	0.0470664
0.192326	0	0.0470664	0	0.265655	0
0.0472524	0	0.276123	0	0.106262	0.0690307
0.0763152	0.235878	0.133878	0	0.0593818	0.167795
0.250753	0	0.211485	0	0.303941	0.0972705
0.100805	0	0.55264	0	0.142204	0.151356
0.228387	0.0595164	0.0957016	0	0.257842	0.0448464
1.1349	0.104154	0.459128	0	0.33285	0.371384
2.50783	0.0520769	0.103546	0	0.125014	0.0644667
0	0.0520769	0.257207	0	0	0.0504522
0.38747	0.202181	2.54863	0	0.30941	0.1934
0.277088	0	0.121668	0	0.0468803	0.0728753
0.144907	0.0582035	0.16787	0	0	0.187794
0	0.0949637	0.0951787	0	0	0.131736
0.251313	0.0459502	0	0	0.147821	0.0448464
1.00779	0.247288	0.230466	0	0	0.375588
0.279752	0.0472524	0.177929	0	0.0515684	0.0504522
0.61991	0	0.22503	0	0.229714	0.304363
0	0.140182	0.364492	0	0.224505	0
0	0	0	0	0.550063	0.0627552
0.292963	0	0.473397	0	0.0890726	0
0	0.0567029	0.0627552	0	0.0562564	0
0	0.0504026	0.528528	0	0.209399	0
0	0	0.0658929	0	0.395357	0
0	0.113406	0.171531	0	0.0656325	0
0.651842	0.258313	0.262003	0	0	0
0	0	0.541828	0	0.0472524	0
0	0.113406	0	0	0.578814	0
0	0.78439	0.0472524	0	0.832614	0
0.364983	0.264614	0.34636	0	1.159	0
0	0.173259	0.324257	0	0	0
0	0.0567029	0.135457	0	0	0
0	0.112513	0.159767	0	0	0.286044
0	0.407859	0.0661534	0	0.100411	0.172242
0	0.168769	0.103955	0	0.136366	0.153787
0	0	0.174834	0	0	0.132257
0	0.293783	0	0	0.0685876	0.39692
0.370144	0	0	0	0.338164	0.0687578
0.078754	0.247771	0.20251	0	0.0945048	0.28597
0.138607	0.196897	0	0	0.163808	0.165644
0.270914	0	0	0	0.0504026	0.096886
0.280364	0.0500057	0.160658	0	0	0.0562564
0.81772	0	0.236262		0.0945048	0
0.0598531	0.0500057	0.308716		0	0.143766
0.160658	0.143766	0		0.187148	0.289095
0.218936	0.231276	0.284484		0.0567029	0
0.248863	0.26253	0.0724537		0	0
0.0516626	0	0		0.217732	0
0.0504026	0	0.129157		0.138236	0
0.619099	0	0		0	0.415027
0.0598531	0	0.0598531		0.151208	0.488268
0	0.330209	0		0.302415	0
0.122856	0.106039	0.112881		0.116556	0.439441
0.180958	0.293002	0		0	0
1.58274	0.207737	0.162884		0.375227	0
1.67022	0	0.402419		0	0
0.35851	0.244944	0.205551		1.09964	0
0	0.133857	0		1.01738	0
0.548207	0	0.252547		0	0.408067
1.92547	0	0.219724		0	1.11299
0.161184	0.174325	0.0843384		0.557464	0.118689
0.071511	0	0		0.135457	0.243699
0.102159	0.149422	0.279083		0.129157	0.338878
0.892645	0	0		0	0.174146
0	0	0.078124		0	0.0972705
0.167779	0	0.221046		0.233112	0.262003
0	0	0		0	0.100408
1.03269	0	0.200097		0.20476	0.0537902
0.361779	0	0.208331		0.261463	0.116902
0.210014	0	0.475254		0	0.222781
0.190128	0	0.169269		0	0.0502041
0.265612	0	0		0.0504026	0
0.482895	0	5		0.412397	0
0.174445	0	0.0520827		0	0.12551
1.59339	0	0.43961		0.235737	0
0.156258	0	0.402284		0.373294	0
1.3274	0	0.245923		0.0567029	0.134924
0	0	0.426194		0.24448	0.101977
0.167022	0	0.140083		0.261501	0.431053
0	0	0.182108		0	0.139049
0	0	0.281333		0.199378	0.991886
0.081655	0	0.760456		1.63224	0
0	0	0.166469		0.256343	0
0.28602	0	0.831159		0.576023	0
0	0	0.480952		0.799894	0
0	0	0.376668		0	0
0.189291	0	0.19456		0.892157	0.855103
0.771599	0	0.278609		0	0
0	0	0.348291		0.996662	0
0.0601278	0	0.0972705		0	0
0.0744793	0	0.382932		0.0610342	0.250289
0.731757	0	0.252487		0.284222	0.31849
0.0779434	0	0.516975		2.23659	0
0.124427	0	0.757564		0.64266	0
0.610059	0	0.282909		0.468534	0.166859
0	0	0.151563		0.960225	0.695247
1.89837	0	0.0988394		0.119823	0
0	0	0		0	0
0.0567029	0	0.078444		0.073241	0
0.502774	0	0		0.0854478	0
1.32069	0	0.200817		0.174965	0
0	0.0214588	0.454975		0.174965	0
0.948131	0.0015575	0.268421		0.150551	0.173226
3.82238	0	0		0.0655552	0.481369
0	0	4.2		0.286352	0
0.415426	0	0		0.379507	0.078444
0.623878	0	0.0533419		0.174965	0
0	0	0.0627552		0.117999	0.190227
0.0628345	0	0.175715		0.0651031	0.150612
0.590868		0.0778239		0.0901271	0.297265
0.0637289		0		0.069172	0
0.157645		0		0.0793444	0
0.0704372		0.0622591		0.0610342	0.213368
0.185037		0.0965016		0.315801	0
0.0637289		0.0965016		0	0
0.150937		0.648171		0	0.109822
0		0.0933886		0	0.0756984
0.0503123		0.102728		0.069172	0
0.484116		0.102728		0.0854478	0
0.25827		0.10584		0.0862616	0.0972705
1.01517		0		0	0.550677
1.04938		0.112066		0.109861	0.090995
1.34162		0		0	0.0815817
1.1913		0.0596174		0.777603	0.0693035
0.673892		0.964861		2.14305	0.370144
0.416381		0.25259		0	0.607146
0.138061		0.112959		0.415808	0
0.078444		0.6		0.379888	0.0819042
0.486739		0		0.590886	0.168119
0.77332		0.21023		0.207911	0
0		0.100408		0	0.0630032
0.857308		0.254158		0.152783	0.132307
0.119235		0.165405		0	0.185859
0.236386		0.222781		0.196422	0
1.44305		0.831954		0.958591	0.0472524
0.0504026		0.185128		0.122427	0.164708
0.527914		0.163163		1.15017	0
0.0504026		0		0.119706	0.0693035
0.0472524		0		0.141757	0
1.24751		0.0502041		0	0.397659
0.267764		0.0661544		0.0472524	0.0504026
0.0598531		0		0.64852	0.0839203
0		0		0.154358	0.163808
0.0567029		0.134924		0.0929297	0.573048
0.554474		0		0.0850543	0
0.637405		0		0	0.958545
0.547038		0.244745		0.460267	0
0.110256		0.188266		0	1.75502
0.0535527		0.2456		0.664519	0.3436
0		0		0.100513	0
0.654829		0.237788		0.244749	0.533294
0.477586		0.0957327		1.78299	0
0.0598531		0.234699		0.111537	0
0.53996		0.213082		2.29248	0.166375
0.369223		0.0972705		0	0
0.818264		0.308183		0	0
0.844778		0		0.0778164	0
2.38855		0.0591461		0	0.754102
0.100408		0.0871627		0.17451	0
0.138061		0.108953		0.213995	0.0542527
0.624561		0.0529202		0.402721	2.61083
1.70095		0.10584		2.02628	1.293
2.192		0.107217		0.255163	0.522952
0.376531		0		0	0.650851
0.392251		0		0.122856	0.0586761
0.149836		0.105685		2.03752	0
0.521185		0		1.01891	0.0721685
0.24503		0.215966		0	0.42297
0.453589		0		0.744151	0.681385
0.117875		0.0612669		0.617012	0
0.0596174		0.278764		0.722685	0
0.172577		0		0	0.0658929
0.14412		0		0.0630032	0.0502041
1.68859		0.079647		0.32853	0.542464
1.30152		0.10109		0	0.0502041
0.116556		0		0.100805	0.60493
0.226162		0.0735203		0	0.0658929
0.151208		0		0	0.0502041
1.379		0.107217		1.09184	0.834396
0.26193		0.42578		0	0.600013
0.143624		0		1.49182	0.0529202
0.345198		0.0643302		0.223661	0
0.184737		0		0.160658	0.587318
0.0991374		0		0.0645783	0.0591461
0.200817		0.113344		0.17584	0.172324
0.0941328		0		0.107105	0
0.106684		0.232814		0	0.280166
0.446447		0.0756039		0.922217	0.311295
0.793291		0.226812		0.0502041	0.0840498
2.05933		0.113406		0	0.387563
0.108477		0.0850543		0.828135	0.130744
1.20301		0.149633		0.222781	0.537219
0.717077		0.097655		0.353141	0.0704121
1.31773		0.19531		0.541034	0.499554
0.322608		0		0.0502041	0.345538
0.405939		0.0472524		0	0.0965016
0.0972705		0.0504026		0.508413	0.770681
0.106684		0.0598531		0.272985	0.339861
0		0.166959		0	0.0933886
0		0.0472524		0	0.584198
0.163163		0.100805		0	0.161874
0.0502041		0.148058		0.682177	0.0965016
0		0.0661534		0.19846	0.0466943
0		0		0.299928	0.558032
0.298087		0.100805		0.494711	0
1.05172		0		0.413293	0
0.171876		0.182709		0	0
0.18199		0.261463		1.35053	0.124296
0.112084		0.218589		0.46858	0.182997
0.212471		0.39377		1.93062	0.172577
0.090995		0.0837149		1.07218	0.134401
0.178852		0.117821		0.85468	0.340121
0.0470664		0.274399		0.255163	0
0.543634		0.0496088		0.819977	0
0.0794481		0.0806144		0.685843	0.157744
0.225892		0.0465083		0	0.119235
0.253655		0.238743		1.03081	0.131001
0.140284		0.216171		0	0.13963
0.509149		0.29183		2.30001	0.106684
0		0.429253		0.209405	0.0815817
0.176409		0.0494104		1.07657
0.495246		0		0.152996
0.0504026		0.0555867		0.189926
0.0535527		0		0
0.0472524		0.0463223		0.0949629
0.465174		0		0.744935
0.107105		0.0494104		1.07363
0.0472524		0.108085		0.0844115
0.144907		0.148231		0.674613
0.112776		0		3.85033
0.0661534		10.2259		0.163547
0.0992301		0		2.04373
0.0945048		0.0494104		0
0.106155		0.278764		0
0.181784		0.180737		2.101
0.0702983		0.104154		0.0949629
0.551201		0.0520769		0.105514
0.598531		0.13785		0.105514
0		0.0490135		0
0.346583		0.0459502		0.0710821
0.336728		0		5.03489
0		0		1.08231
0.639518		0.248131		0.831095
2.40175		0.192991		0.0561175
0.331179		0		0.530688
0		0		0.297423
0.11162		0		0.149179
0.0961171		0.13785		0
0.289063		0		0.335076
0.137199		0.0551402		0.542297
0.0496088		0.0735203		0.674592
0.908058		0		0.145905
0.105419		0		1.76807
2.1616		0		0
0.196885		0.107217		0
0.549593		0.229751		0.918466
0.129157		0.159294		0.881094
0.295374		0.177674		0.486654
0.927947		0.189927		0.0785645
0.102905		0.078754		0.313294
0.157508		0.122856		0.0561175
0.0992301		0		2.74983
0		0.144907		0
0.100805		0.793841		0.154912
0.274064		0.0551278		2.00152
0.0535527		0.0809368		0.0900652
0		0.0622591		0
0.685729		0.214794		1.40151
0.0661534		0.0902757		3.19653
0.737492		0.379781		0.949873
0.203185		0.0529202		3.05004
0.107105		0.158761		2.49334
0.176409		0.0996146		0.97959
0.214211		0		2.68745
1.26195		0.228802		0
0.110256		0		1.3181
0.519049		0.725319		2.61223
0.746169		0.709754		1.27842
0.260203		0.0591461		1.48303
0		0		1.60896
0		0		1.87966
0.215312		0.838249		0.206831
0.165158		0		1.9793
0.0472524		0		0.097655
0.392708		0		0.250963
0.939759		0		1.42356
0.293374		0		3.43545
0.114262		2.55897		2.65238
4.81214		0		1.44542
0.511257		0		0
0.0648512		0		2.39624
0.0950571		0		0.422227
0.0524986		0		1.30112
0.120438		1.25797		0.0858128
0		0		9.35975
0.424106		0		4.23164
0.975421		0.0535527		0.690054
0		0.141757		0.0827481
0.131948		0.0960799		3.65882
0.371305		0		0.902818
0.116078		0		0.152556
0.0494104		0.144907		1.77
0.879032		0		0.157323
0.120438		0.148058		0.695312
0		0.0598531		0
0.177709		0.187041		0
0.622254		0.493		1.27532
0.110015		0.129157		0
0		0		0.100115
0.285654		0.0472524		1.79119
0.178645		0.097655		2.78195
0		0.0913547		1.79433
0.184284		0		0.133744
0.523589		0.119706		2.53854
0.179559		0.211061		0.799973
0.0598531		0.107105		0.152851
1.05961		0		0.574947
0		0		0
0.475779		2.58586		0
0.126006		0		1.64976
0.0630032		0.110256		1.63385
0		0		1.78035
0.700399		0		0.331733
0		0.157508		0.680664
0.290172		0.403221		0
0.29769		0		0.347806
0.0661534		0		1.62748
0.826422		0		3.54159
0.126006		0		0.152216
0		0		0.0472524
0		0		0.386264
0.174484		0		0.138607
0.395514		0		1.0249
0.19846		0.361759		0
0		0		0.276164
0.210646		0		0.352911
0		0.456247		0
0.0724537		0		0
0.888345		1.25865		0.481975
0.412661		0		0.151208
0.0535527		0		1.51381
0.0598531		0.523873		0.129157
0.168352		0		0.0913547
0.384676		0
0.113143
0.234267
0.670084
0.335434
0.342512
0.402483
0.194541
0.0502041
0.0878573
0.0596174
0.0502041
0.0941328
0.0721685
0
0.122373
0
0
0
