# Supplementary material for: Dynamic de novo heterochromatin assembly and disassembly at replication forks ensures fork stability
Source: Nat Cell Biol. 2023 Jul 6;25(7):1017–32. doi: 10.1038/s41556-023-01167-z (PMC10344782; doi:10.1038/s41556-023-01167-z)
Supplement: Source Data Extended Data Fig./Table 6 — Statistical source data. [file 41556_2023_1167_MOESM20_ESM.xlsx]

## Sheet: Extended  Data Fig. 6c
Extended Data Fig. 6c- H2AK15Ub-EdU
UT-DMSO	HU-DMSO	HU Release-DMSO	UT- UNC0642	HU-UNC0642	HU Release- UNC0642
0.977655	1.57686	0.262003	0	2.18885	1.13819
0.838119	2.38606	0.436149	0	1.49923	0.365419
0.689139	0.296909	0.163163	0.514929	0.158875	0.456773
0.542243	0.190647	0.272985	0.553226	0.816313	1.15545
0.464388	0.218775	0.571072	0	1.49226	2.42111
0.487363	0.0500057	0.304363	0.0472524	0.145906	0.292965
0.0504026	0.53131	0.0852022	0.319222	1.48225	0.805566
0.528915	0.597166	0.160026	0.989735	0.460252	1.61603
0.29104	0	0.356198	0	0.497215	0.0472524
0	0	0.0502041	0.384657	0.440002	0.874989
0.148058	0	0.357705	1.00903	0.272358	0.183759
0.909405	0.181358	0.141199	0.213719	1.95495	0.451718
0.0472524	0.102072	0.226686	0	4.50115	0.0504026
0.0504026	1.057	0	0.0618482	0.916172	0.261463
0.509583	0.821114	0.0470664	0.111073	1.63128	0.13604
0.217361	0.246461	0.112959	0.136717	0.129157	0.230952
0.097655	0	0.122373	0.276377	0.19846	2.06178
0.132307	2.18042	0.103546	0.237193	0.891496	0.827649
0.16406	2.24208	0.130217	0.143227	0.145915	1.14837
0.211368	0.736167	0.131786	0.282851	0.256859	1.35803
0.271487	0.507888	0.0703755	0.849959	0.729265	1.04915
0	0.191554	0.178264	0.704143	0.415689	0.681988
0.345723	1.05205	0.169439	0.485719	0.0472524	0.299508
0.078754	0.129028	0	1.34672	0	0.151208
0.122856	0	0.0690307	0.67007	0.699672	0.151208
0.0567029	0.584284	0.326327	0.57479	0.163808	1.6114
0.232324	0.221601	0	1.77365	3.29586	0.839518
0.231537	1.33637	0.110787	0	0.419925	0.317716
0.207911	0.0563393	0.0847195	0.513797	2.50619	0
0.0819042	0	0.474887	1.6824	0.384419	0.413021
0.80384	0	0.0535527	0.225109	0.140641	0.0504026
0.126006	1.28553	0.129157	0.616588	0.825854	0.0472524
0.152268	1.33502	0	0.405087	0.682803	3.05
0.0470664	2.67885	0.0567029	0	1.01626	0.788328
0	1.63651	0.513476	0	0	0.0472524
0	1.74012	0.220511	0	0.146892	0.464189
0.0470664	0.948283	0.411771	0	0.351498	0
0.991556	3.32914	0.0913547	0	0	0.305566
0	0	0	0	0.758388	0.286665
0.348365	2.68106	0.132307	0	1.47626	0
0.0533419	1.96358	0.0630032	0	1.64342	0.103955
0.106188	0.501002	0	0	0.192308	0.097655
0.355894	0.820457	0.264614	0	0.849379	0.823242
0.192751	0.947295	0.126006	0	0.371133	0.44308
0.553316	0.0817067	0.097655	0	0.277915	0.741082
0.206921	0.470454	0.257933	0	0.252538	1.11086
0.409532	0.911636	0	0	0.453595	0.965651
0.168274	4.11662	0.356942	0	1.04959	1.88933
0.713569	1.67357	0.494735	0	0.292791	0.815263
0.560801	0.683717	0	0	0.494168	1.33672
0.0917861	1.43439	0.359664	0	0.905146	0.459923
0.447934	0	0.062011	0	0.57858	0.557578
0	0.178098	0	0	1.56032	0.18901
0.203969	0.0961162	0.519675	0	0.948198	0
1.54158	3.89604	0.0806144	0	0.895696	0.0661534
0.430707	0.645619	0.424776	0	0.452153	0.160658
0.130744	3.20307	0.151927	0	1.62152	0.389947
0.875017	0.171522	0.770253	0	0.552853	0.348093
0.626822	0.626816	0.0486353	0	0.0472524	0.567816
0.191529	2.39972	0.321919	0	0.19216	0.467176
0.944608	1.98202	0.311456	0	1.58628	0.151208
0.584293	1.22508	0.223722	0	2.94726	0.229962
0.866324	1.39151	0.464438	0	0.969253	0
1.00631	0.934413	0.312076	0.15237	0.799307	1.73738
0.721449	0.127644	0.0972705	0	0.40914	0.469374
0.0466943	0	0.313613	0.235244	1.43964	1.37065
0.109398	2.14374	0.336191	0.66793	0.255923	1.27064
0.121947	0	0.0583623	1.92387	1.26126	1.09862
0.185221	1.7392	0.171845	0.544731	0.156856	0.686735
0.456773	0.45443	0	1.40026	0.266025	1.7024
0	0.262449	0.210753	0.320212	0.0505112	0.264614
0.274064	0	0.16536	1.97649	0.688074	0.653543
0.0724537	1.15071	0.161675	0.511952	0.298016	0.625307
0.511254	0.517787	0	0.396824	0.721378	0.40007
1.48004	0.549639	0	1.16362	0.697255	0.19846
0.0630032	0.130207	0.113482	0.272528	0.514919	0.101435
1.22111	0.95798	0.0768296	0.768213	0.26673	0.0472524
0.376518	0	0.064847	0.303766	0.506544	0.211061
0.968737	0.138345	0	0.177984	2.48753	0.352818
0.495531	0.398759	0	0.886836	0.575995	0.703172
0.201536	2.20458	0.291812	0	0.756562	2.49554
0.415946	0.399496	0	1.91919	0.967624	0.706559
0.154498	0.34401	0	1.70205	0.66604	0.903675
0.256077	0.42317	0.371719	0.463454	1.57552	1.77754
1.6504	0.233039	0.207123	0.421414	0.252013	0.695014
0.460291	0.479395	0	0.442948	0.312246	0.84207
0.436248	0.208626	0.0661534	0.490054	0.555395	1.52759
0.201174	0.221539	0.154358	0.198081	0.989499	0.369849
0.701041	0.0776797	0	0	1.14189	1.96003
0.964416	0.429617	0.103955	0	1.41427	0.175715
1.16528	1.48047	0.19216	1.19286	0.801793	0.381238
1.18702	2.15005	0.409228	0.111738	0.359779	0.0470664
0.299656	0.26929	0.233475	3.00076	0.284983	0.186024
0	0.964501	0.163808	1.288	0.16447	0.354567
0.0721685	0.584761	0.718392	0.429523	0.118213	0.157908
0.109822	0.290282	0.29625	0	0.667083	0.456544
0	2.03232	0.311723	0.779802	0.241756	0.273807
0.438688	0.234513	0.249036	1.39233	1.13788	0.189559
0	0.980023	0.457513	0	0	0.230179
0.396188	0	0.196116	3.07133	0.107934	0
1.44725	0	0.146309	0.165067	0	0.0631863
1.4178	0.358056	0.0591461	0.147291	0.784351	0
0.158761	0.136904	0.17367	0.354829	0.17218	6.57489
0	1.49413	0.186172	0	0.0925145	0.28476
0.428994	0	0.196843	1.25304	1.64904	0.294288
0.0764403	0.601639	0.723588	0.103398	1.30085	0
0	0	0.0482508	1.65723	1.59934	0.183825
0	1.00593	0.0591461	1.97939	0.700238	0.0884608
0.234841	0.676094	0.10584	0	2.00027	0.154054
0	0.0631863	0.0902757	0.0995688	1.12874	0.219046
0.279869	0.178977	0.112066	0.22403	0.893754	0.0631863
2.50759	3.495	0.130744	0.675003	1.96065	0.0631863
0.833413	1.39486	0.465924	1.17326	0	0.13901
0.85574	0.151742	0.286392	0.0968334	0	0.367885
0.201026	0.116724	0	0	0	0
0.966699	0.752565	0.22484	0.210934	1.91241	1.36848
0.429335	1.64826	0.0498073	0.185544	1.4044	0.254263
0.298296	0.419118	0.115179	0	3.36738	0.906883
0.505039	2.60249	0	0.553789	0.681901	0.459923
0.212914	1.51383	0.650416	0	1.34426	1.19438
0.129694	3.0139	0.467663	0.0585928	0.76629	0.20161
0.609022	0.968581	0.381238	0.281858	0.909201	0.100805
0.246323	0.699316	0.103546	0	1.0276	0.67627
0.223649	0.568401	0.293067	0.235352	1.92973	0.556903
0	4.23279	0.0470664	0	1.89884	0.407946
0.654678	3.07557	0.450753	0.569268	1.46979	0.314491
0.33153	0.548723	0.254158	0	0.467764	0.250438
0.269427	0.563026	0	0.503347	0.284374	0.289815
0.628279	0.323175	0.130217	0.441527	0.267421	0.370144
2.30274	0.383593	0.257296	0.240298	1.00838	0.0960799
0.250438	0.345861	0.0533419	0.227536	2.62137	0.0472524
0	0.461669	0.0690307	0.119139	1.97215	3.06874
0	0.639416	0	1.41873	1.78642	0.989806
0.712022	0	0.160026	1.24743	1.52614	0.301103
0.20476	0.47937	0.107825	0	1.12168	0
0.467227	0.815635	0.463722	0.789615	2.61833	0.0504551
0	0.935213	0.366461	0.187701	0.256034	0
0.0827792	0.732831	0.258429	0.283096	0.422623	0.146482
0.356418	0	0.160069	1.20512	1.24618	0.110676
0.19972	0.261039	0.217715	0	0.382374	0.146482
0.229962	1.54306	0.437448	0.230071	0.794141	0
0.143787	1.02167	0.159966	0.0607939	0.236468	0.366629
0.0630032	1.69718	0.146945	0.323586	0.769778	1.05725
0.738527	0.330642	0	2.44069	1.1345	0.387513
0.503411	0.292195	0	0.441093	0.859922	0.169439
0.532001	0.335069	0.409133	0.0607939	1.07696	0.0941328
1.02046	0.430584	0	0.127114	2.28759	0.853886
0.110663	0	0.163672	0.432797	1.13945	1.06161
0.62556	0.661284	0.138967	1.42286	0.706947	0.345153
0.0612669	0.126874	0.25014	0.273572	0.402977	0.61134
0.0498073	1.50582	0.0524986	0.150421	1.05608	0.191403
0.126229	1.99899	0.191465	0.711823	0.430769	0.147475
0.283518	0.150172	0.0648512	0.641933	0.607692	0.391893
0.253706	1.66381	0.0710275	1.75951	0.402757	0.169439
0.0778239	2.15191	0.36749	1.00591	0.152853	0.172577
0	1.98781	0.300809	0	0.260546	0.451738
0.193003	2.67958	0.108085	0.144779	0.111166	0.925296
0	0.376972	0.370578	0	0.104218	0.581797
0.0763351	1.58233	0.137423	0.700238	0.297436	0.189134
0.696602	0.144901	0.0602189	0.289137	0.347684	0.310055
0.11051	0	0	0.98466	0.587096	0.232541
0.10584	1.15905	0	1.08189	0.104218	0.153477
0.0996146	0.302767	0.198939	2.39318	0.107692	0.453515
0.238141	1.73789	0.0926445	3.00273	1.12382	0.0465083
0.258375	0.521407	0	0	0.0555831	0.0527094
0	0.202146	0	0.26855	0.376344	0.373617
0.151868	0.0523151	0.216171	1.47841	1.54971	0.306334
0.119235	1.31414	0.0926445	0	0.107105	0.358411
0.0470664	0.362794	0.106321	0	0.59538	0.174611
0.078444	2.18863	0.163672	3.12281	0.510326	0.159294
0	1.08942	0.376531	0	0.703536	0.113344
0	2.8009	0	0.0830062	0.330767	0.333905
0.77369	0.538019	0	0.126951	0.20161	0.217497
0.623862	1.10291	0.0596174	1.63878	0.217361	0.416615
0.17812	0.110908	0.100408	0.332635	0.500057	0.510047
0.247577	1.16304	0.476416	0	0.106262	0.0520769
0.487112	2.01548	0.106684	1.51807	0.583226	0
0	0	0.138061	0.727945	0.0468803	0.306334
0.274957	0.115093	0.0627552	0	0.115638	0.0490135
0	1.96011	0.0658929	0	0.353165	0.150104
0.149305	0	0.108519	0	0.240652	0.506893
0.413549	2.29648	0.28215	1.86468	0.106262	0.149422
1.30563	0.0634371	0.266647	2.33172	0.156268	0.1681
0.0459502	1.89964	0.148826	1.12284	0.125014	0
0.348916	0.5638	0	2.08824	0	0.0625071
0.174917	0.19454	0.0527094	2.40139	0.0687578	0.184396
0.16737	1.23034	0.0988208	0.283464	0.50162	0.4487
0.239373	0	0.0679393	0	0.40007	0.0470664
0.317804	0.531967	0.287198	0.815218	0.097655	0.393327
0.152535	1.77957	0.148231	0.475716	0.0661534	0.113108
0	0.476915	0.302415	0.0911414	0.110256	0
0.0560332	0.21669	0.0472524	0.249309	0	0.113108
0.158761	0.734571	0.631607	0.974217	0.138607	0.0446479
0.304441	1.96023	0.820679	0.902189	0.248863	0.211334
0.0591461	0.461989	0.420453	0.454389	0.0504026	0.219891
0.352317	1.14101	0	1.217	0.163808	0.0922724
0.107619	1.49	0.0491251	0	0.166959	0.198832
0.115179	0.556911	0.29764	0	0.258375	0.264427
0	2.00848	0.0995747	0.217128	0.127631	0.139897
0	0.923362	0.0577943	2.50269	0.0933886	0.0982255
0.134924	1.42479	0.0598531	0.923417	0.143196	0.050601
0.0470664	1.11591	0.129157	2.05583	0.245923	0
0.0757111	0.299151	0	0	0.0653721	0.0625071
0.185128	0	0.239412	0.509147	0.196116	0.148826
0.0621669	0.118213	0	2.25195	0.0815817	0.172639
0.0506524	0.212989	0.544978	1.49619	0	0.326525
0.0564797	0.964609	0	1.62306	0.0941328	0.101202
0	2.4747	0	0	0.0941328	0.443368
0.0533419	0.385187	0.151208	0.405822	0	0
0.0627552	0.34588	0.0756039	0	0.21023	0.546914
0	0.913731	0.289815	0.583782	0	0.324467
0	0.459519	0	0	0.344183	0.0724537
0.276123	0.958859	0.0472524	0	0.760002	0.144907
0.254158	0	0.0945048	0.355848	0.352818	0.0693035
0.368792	0.468667	0	0.167408	0.371072	0.433147
0.545817	0.0553435	0.100805	0	0	0.152783
0.0672871	1.4321	0	0	0.39377	0.311866
1.42435	1.89037	0	0	0.141757	0.0472524
0.0500057	1.01317	0.0630032	0	0.397378	0.0663109
0.0659797	0.255445	0	1.002	0.116556	0.0472524
0.3571	0.466146	0.292309	0.143673	0.157508	0.0468803
0.163144	0.629007	0.0693035	2.49435	0	0.803798
0	0.276123	0.19216	0.364886	0.0724537	0.986831
0.284432	0.326327	0.223661	0.0592904	0.119706	0
0.116359	0.535071	0.126006	1.71395	0.138607	0.125014
0.108941	0.0470664	0.0472524	1.8519	0.229962	0.431299
0.146403	0.225919	0.116556	0.390731	0	0.225026
0.523497	0.233763	0	1.41836	0	0.053131
0.570531	0.0596174	0.485125	0.945108	0	0
0.0466943	0.0533419	0.157508	0	0.942689	0.0468803
0.0996146	0.141199	0.194377	1.98099	0.717017	0.192209
0.0498073	0.106684	0.216574	0	0.239698	1.28378
0.126075	0.200817	0.209486	2.065	0.709754	0.82477
0	0	0.121281	1.66017	0.68271	0.612554
0.0857673	0.218775	0	1.74526	0.241051	0.521934
0.178328	0.0468803	0.20161	0.187435	0.704462	0.200023
0.113623	0.146892	0.116031	1.07924	0	0.894373
0.0466943	0.162518	0.100805	0	0.130744	1.66078
0.0560332	0.203148	0.097655	0.116556	1.88828	1.04197
0.298844	0.181271	0.118131	0.940135	1.4594	0.537301
0.068485	0.053131	0.0740288	1.20555	1.49412	0.354127
0.193003	0.375702	0.166959	0	1.29718	1.13632
0	1.85521	0	1.00491	0.990656	1.44859
0.282398	0.469374	0.110256	0.308476	0.668069	0.764149
0.321882	0.0945048	0.122856	1.59871	0.25755	0.570179
0.0470664	0.302702	0	0.515748	0.29622	0.761068
0	1.31414	0	0.383817	0.555499	0.981993
0	0.51169	0	0.291057	0.120441	0.119799
0.580968	0.313441	0.0504026	3.1782	1.34577	0.930233
0.380621	0.18901	0.0472524	1.68051	0.198565	1.13391
0	0.264614	0.0567029	1.39856	0.38285	1.60033
0.0538649	0.995275	0.359118	0.145329	0.110676	1.71132
0.106684	0.422122	0.153728	0.392015	0.564081	0
0.0596174	0.23193	0.280868	0.126697	0.291337	0.176409
0.219643	0.126137	0.469374	0	0.205075	0
0.0472524	0.162758	0.806441	0.168297	2.07281	0.0850543
0.0472524	0	0.283514	0.13415	2.8569	0.166959
0.223518	1.06044	0.397877	0	0.417396	0.217361
0.723595	2.11136	0.226812	0.409256	1.40647	0.493788
0.100045	0.25024	0.138071	1.0797	0.110256	0.575756
0.0693035	0.122068	0.0535527	0.354788	1.75186	0.667624
0.490767	0.212941	0.0504026	1.05822	0.367519	1.26006
0	1.04526	0.685685	1.94937	1.62577	0.255163
0.138607	0	0.475674	0	0.644957	0.632771
0.587128	0.382481	1.46397	0.806369	0.441023	0.20161
0.119706	2.5726	0.369553	0.15624	3.20527	0.113091
0.458348	0.126137	0	2.34942	0.647525	0.0708786
0	0.524265	0.141757	0	1.15108	0.173259
0.299265	0.211689	0.27142	0	0.279652	0.502752
0.176409	0.476066	0.179559	0	1.24567	0.163808
0.292824	0.26143	0.0472524	2.10542	1.54748	0.132307
0.245955	1.41569	0	0	0.46406	0.588657
0.933944	0.44619	0.176094	0	0.443959	0.526268
0.887182	0.0813789	0	0	0.125456	0.122489
0.184119	1.76006	0.0770214	0	0.0911908	0.0684495
0.296075	0.222356	0.0661534	0.820588	0.156038	0.126091
0.786906	0.158689	0.570179	1.16502	0.641075	0.962374
0.312655	0.158282	0.330969	0.85534	3.40615	0.751576
0.0764267	0.680994	0	1.27577	2.8999	0.299265
0.22928	0.442632	0.0702486	0.0826794	2.02592	0.615594
0.0997969	0.157061	0	0	0.0930411	0.182709
0.137047	0.105793	0.0504026	0	2.54826	0.0535527
0	0	0	0.238311	0.156478	0.172734
0.135484	0.293212	0.19846	0.175086	0.135332	0.38432
0.107692	0.335688	1.62567	0	0.807292	2.40118
0.569855	0.785215	0.0470664	0.863034	0.590945	0.777374
0.272125	0.0724272	0.23847	0	0	0.902521
0.283596	0.260412	0.656979	2.17182	0.266125	0.0945048
1.14737	0	0.27741	0.795471	0.097078	0.452145
0.103955	0.252273	0.134924	0.500876	0.0676662	0.20161
0	1.38584	0	0.719812	0.173395	0.429209
0.23223	3.1923	0.103546	0.122856	1.39041	0.431592
0.149978	1.81393	0.152704	0.170109	3.21358	0.141757
0.197327	0.0813785	0	0.320868	0.248756	1.14683
0.197692	0.170895	0.0502041	0.153459	0	0.623732
0.263038	0.430406	0.0596174	0.146483	0.15998	1.78525
0.589189	1.21252	0.306324	0.714627	0	0.0548128
0.0945048	0	0	1.74902	0.250543	0.228742
0.182709	2.31865	0.15375	1.98294	1.08475	0.0684745
0.230359	2.24589	0	0	0.299743	0.347568
0.811853	0.731887	0.33574	0	0.0968865	0.30084
0	1.0637	0.322457	0	2.79956	0.220511
0.0622591	0.93131	0.198435	0	0.421807	0.151208
1.09001	1.75467	0.235642	0.470257	0.493478	0.0756039
0.348093	0.759407	0.313156	0.846803	0.271491	0.0598531
0.398984	1.03511	0.234634	2.95379	0.859602	2.19877
0.762512	1.18068	0	0.623151	1.15831	0.639483
1.41865	1.23401	0.145106	0	2.05276	0.656284
0.0598531	2.29197	0		1.14682	0.126006
0.267266	0.135457	0.232541	1.95979	3.55581	0.166208
1.03357	0.112146	0.0775138	0.338661	0.476037	0.19531
0.700649	0.0472524	0	2.65998	1.34275	0.212373
0.649456	0.124431	0.520826	0.297033	0.552125	0.280364
0.835517	0.0472524	0.8245	0.901172	0.846132	0.43147
0.336786	0.838931	0.122249	0	0.599074	0.121281
0.780383	0.752226	0.130206	1.18289	0.330374	0.487064
0.385693	2.87328	0	0.0610342	0.717923	0
0.442146	3.66658	0	0	2.30008	0.0472524
0.100408	0.584202	0.373963	1.52991	0.267106	0.141757
0	0.363565	0	1.09461	0.533815	0.148058
0.0531005	0.320531	0	0	3.31015	0.160658
0.116097	0	0	0.284923	1.65186	0.0591118
0.324886	0	0	0.0770056	1.32257	0.078754
0.271444	0	0.0542527	1.53741	3.53072	0.217361
0.0941328	0.0732408	0.191364	0.125641	0.901725	1.36601
0.103546	0.320496	0.321899	0.437716	1.12449	1.38962
0.295342	0.134275	0.977412	3.95669	0.329133	0.78778
0	0.10742	0	0.137799	0.693205	1.09573
0.37747	0.371087	0	0.619833	0.0542527	0.43236
0.90374	0.169674	0.264654	2.06345	0.54937	0.115506
0.102905	0.594471	0.338878	0.595952	0.459322	1.4982
0	0.0892206	0.0753062	1.89379	0.858279	0.47268
0.0511901	0.0918659	0	0.264719	1.09239	1.02296
0.0911694	1.69158	0.313776	1.14235	0.30273	0.319916
0.493123	0	0.0880897	1.70529	0	0.583141
0.185964	0.703547	0.0470664	0.523951	0.768219	0
0.658532	1.41479	0.344631	0.129694	0.65628	0.103955
0.51079	1.04437	0.0596174	0.690411	0.663692	0.0504026
0.348588	1.73404	0	1.65224	0.818674	0.0504026
0.302319	0.548764	0.0878573	0.121588	0	0.422122
0.285691	0.291809	0.398495	0.231017	1.84857	0.157508
0	0.267489	0.209486	0.701156	2.14242	0.0567029
0.962629	0.237768	0.675322	1.39642	1.09597	0.154358
1.77927	0.203801	0.270914	0.277158	1.17651	0.436595
0	0.188362	0.29454	1.99974	1.88765	0.69146
0	0.416094	0.0559154	0.342084	1.55704	0.154358
0	0.722388	0.0504026	1.77403	0.596267	0.163808
0.180152	0.161712	0.0551278	0.462164	1.14378	0.0567029
0.258313	0.978476	0.0535527	0	1.56269	0.4804
0.159083	0.0721795	0.0504026	0.320034	0.0476741	0.402696
0.378019	0.223261	0	1.42392	0.637314	0.0472524
0.690614	0.339668	0.450176	1.39971	0.562236	0.173259
0.319741	0.157097	0	0	3.0645	0.394995
1.54478	0	0.12529	0	0.0504026	0.19216
0	0.12313	0	1.77012	2.00399	3.97146
0.213879	0	0.376531	0.29614	0.635113	1.84459
0.379262	0.148605	0.103546	0.779094	0.494575	0.958436
0.35226	0.0849171	0.265388	0.318155	0.272489	0.654061
0.0661534	1.29753	0.229056	0.656365	0.416128	0.336374
0.206336	0.0806712	0.100408	0.821054	0.353486	0.34888
0.0630032	0.93786	0.0690307	0.222436	0.20476	0.163808
0.121281	0.148693	0.481977	0	0.157508	0.53264
0.281414	0.0764254	0.0564797	1.53844	0.700254	0.0661534
0.107499	0	0.42046	0.478991	1.60238	0.133882
0.213319	2.27984	0.0627552	0.0614864	0.974979	0.529227
0	0.0592904	0.0815817	1.57346	0.579408	0
0	0.108118	0.21023	0.12659	0.124431	0.297195
0.383021	1.20234	0	0.183842	0.308716	0
0.901354	1.60087	0.0949172	0.724372	0.151208	0
0.692654	1.0961	0.198997	0	0.925454	0.297375
0.608324	0.247625	0.251021	0.245946	0.103955	0
0.340217	2.29719	0	0.799186	1.78336	0.217361
0.233112	1.54662	0.119235	0.122973	0.262658	1.84592
1.83347	0.214841	0	0	0.806495	1.16267
0	0.819295	0.76	0.0542527	1.51066	0.658121
0.517592	2.17795	0.302304	0.456189	1.20029	2.41314
0.182709	0.644197	0.218933	3.23	1.27437	1.87348
0	1.16926	0.303584	0.635832	0.741841	1.07434
0.252013	0.310717	0.413998	1.25306	2.35164	0.235212
0.148542	1.15954	0.171931	0.152585	1.16931	0.333917
0	0.670679	0	0.123624	0.101022	0.48985
0.109906	0.650213	0.156578	0	0.737836	0
0.0630032	0.558028	0.173631	0	0.880473	0.110256
0.69609	1.52323	0.139525	0.18644	0.911101	0.406916
0	0.156945	0.0744132	1.60308	0.71408	0.0504026
0.576479	2.10005	0	1.78912	1.00084	0.156752
0.0661534	1.87984	0.444173	0	1.51328	0.411621
0.155648	0.675913	0.355743	0.171534	0.658197	1.10473
1.43818	1.53669	0.225236	0	2.36404	2.77627
1.1465	1.10886	0.371719	1.08416	1.95038	0.0520827
0.767647	2.49743	0.407631	0.387027	0.95109	0.416661
0.101949	2.36405	0.122856	0.073241	0.907837	0.736586
0.436768	2.20621	0.348093	0.933434	0.271686	1.5934
0.301523	0	0.116556	0.284826	0.308582	1.27169
0.680428	2.75295	0.352096	0.0610342	0.662306	0.496413
0.287472	2.20663	0.487326	0.325515	1.0631	0.424799
0.572447	0.102133	0.0504026	1.93296	1.14902	0.364579
0.0749703	0	0.331761	1.9791	0.160999	0.78124
0.068485	2.84837	0	0.581657	0.0503123	0.471023
0	0	0.0562529	2.14084	1.5101	0.552076
1.59576	0.374353	0	0.629088	0.0536665	0.120441
0.20161	0	0	2.11543	1.02397	0.120441
0	0.462032	0.116556	0.196049	0.868542	1.01018
0.111831	0	0.335256	1.13079	0.261624	0.157097
0	0.149998	0.157861	1.77166	0.560309	0.275225
0.682744	0.262948	0.249007	0.19124	0.586108	0.403356
0.626642	0.136717	0.159659	0.996681	0.157645	0.252628
0.0567029	1.89381	0.207613	1.20834	0.157645	0.135867
0.562783	0.774901	0	2.80361	0.230774	0.0636878
0.0885751	1.6302	0	1.93165	0.703309	2.38648
0.100805	0.392572	0.138409	0.0773099	0.861253	1.28557
0.3876	0.177732	0.0522877	0	0.540857	0.996552
0.177984	0.743377	0	0.130206	0.442748	1.15156
0.87407	2.20557	0.0645907	1.32242	1.68754	0.861934
0.129157	1.48123	0.217865	0.341051	0.207958	0.505342
0.42493	0.147878	0.0522877	0	0.944339	0.315143
0.236822	1.2338	0.189158	0	0.211312	0.105138
0.196448	0.23608	1.28174	0.386713	0.696986	1.45876
0.148156	0.0905112	0.341144	0.353975	0.585793	0.797015
0.162233	0	0.216505	0.210847	1.49066	0.211972
0	0.835377	0.136493	0	0.672762	0.105138
0.468254	1.20142	0.294949	0.08203	0.266775	0.470578
0.218081	0.32635	0.109822	0.266597	0.38256	0.488384
0.63748	1.23752	0.26671	0	0.814481	0.19671
0.19846	1.12674	0.290243	0	0.965815	0.373071
0.384995	0.285002	0.0721685	1.84408	1.40229	0.172969
0.520846	2.41651	0.0721685	0	1.8285	0.217059
0.310291	3.62957	0.147039	0.121092	1.34461	0.310327
0.278614	1.19136	0.0972705	0.987145	0.301103	1.5938
0.373435	0.849537	0.0721685	1.29182	1.22105	0.734302
2.24776	0.170896	0.36502	1.77238	1.37691	0.103137
0.214526	0.207516	1.84303	0.585081	0.762585	0
0.140317	0.203447	0.877057	0.413712	0.364579	1.03866
0.125376	1.59638	0.183144	1.272	0.316836	0.053131
0	0.235332	0.0472524	1.01251	1.66075	0.146892
0.0567029	1.75903	0.113406	0.748034	1.09228	0.849615
0.656154	0.969238	0.162233	1.95156	0.254433	0.756056
0.144907	0	0.153142	0.0732408	0.0943998	0.273357
0.692313	0.900402	0.826356	0	0.156248	0.52726
0.248863	0	0.285015	0.801879	0.276689	0
0.219547	0	0.217212	0.0878889	0.354697	0.131488
0.097655	0	0.500925	0	0.179034	0.301038
1.87116	0	0.503897	0.0732408	0.385737	0.57271
0.0535527	0	0.296909	0	3.21279	0.639645
0.135252	0.184688	0.255237	1.73455	1.91305	0.72609
0	0	0.218775	0	1.49428	0.0954029
0.475757	0.641004	0.475054	1.80424	0.285732	0.689788
0.0535527	0.590655	0.0984487	0.165749	0.293548	0.0519031
0.104743	0.497639	0.162518	0	0.215384	0.207613
0	0.136424	0	1.4723	0.196471	0.098616
0.584831	3.4617	0.324467	0.171506	0.159801	0.104919
0.255287	0.349698	0	0.249995	0.107692	2.0143
0.141484	0.452468	0	1.02277	0.772217	0.88677
0.32147	0.495948	0.338047	0.349799	0.222332	0.560729
0	0.586748	0.0519777	0	0	0.532377
0.681684	1.56698	0.19531	0	0	0.453623
0.170071	2.27712	0.101855	0.642534	44.1907	0.129157
0.0471615	0.270017	0.405393	0.610819	0	0.223476
0.420509	2.00253	0.0472524	0.763198	0	0.264614
0.15375	0	0.078754	0.868321	0	0.273276
0.116097	0.0772008	0.529424	0.922857	0	0.37499
0.497105	0	0.110256	0	0	0.185968
0.757014	0.869486	0.750918	0.271735	0	0.39692
0.391347	0	0.264614	0.140113	0	0.0724537
0.266176	0.0723758	0.119706	0.407951	0	0.0535527
0.527247	0.390829	0.083607	0	1.79872	0.640608
0.0593818	0	0.249036	0	0.9713	1.51447
0.096886	0	0.199229	0	0.469947	0.0470664
0.168769	0.110048	0.563445	0.792758	0.18901	0.316278
0.551348	0.316527	0.407797	0.812189	0.630553	1.19756
0.339289	0.264235	0.0996146	0.099353	0.252013	0.15375
0.234402	0	0.356378	0	0.255163	1.38427
0.143056	0.221952	0.216076	0.665058	0.0945048	0.489639
0	0.912997	0.0747109	2.46045	0.144907	0.382856
0.0593818	3.66844	0.152838	0.263243	0.500781	0.321521
0.275031	0.34025	0	0.210594	2.57154	1.12482
0.225026	0.543411	0.0840498	1.94051	0.767276	0.251315
0.100805	2.69867	0.254797	1.32973	0.838486	0.220189
0.833218	1.70927	0.226104	0	0.597504	0.252903
0.608005	1.41566	0.143196	1.23506	0.490825	0.497013
0.131551	1.88077	0.24748	2.81531	1.05356	0.546985
0.485125	3.37658	0	0.195645	0.697258	0.359636
0.173259	0.47579	0	1.77857	1.18496	0.22048
0.712082	0.491361	0	0	2.81652	0.63188
0.814167	2.21601	0	0.63306	0.052818	1.45336
0.836271	0.203402	0	0.146696	0.0495169	2.20932
0.467124	0	0	0.126137	0.122142	0.747139
0.885322	3.12897	3.08021	0	0.0495169	1.12132
0.0771789	0	0.415552	0.15462	0.0990337	1.13186
0.242877	1.85861	0.417942	0.0610342	0.915108	0.835108
0	0.221594	0	0.227861	3.76136	0.141757
0.467898	1.49958	0.356261	1.28324	1.19345	0.0472524
0.319111	1.01396	0	0.193275	1.15778	0.107105
0.753095	0.427391	0	1.24114	0.863826	0.229647
0.308228	1.24578	0	0.249975	0.323482	0.273415
0.755167	1.25523	0	0.330806	0.233674	0.18901
0.53823	1.32715	0	0.121543	1.48637	0.0504026
0.064847	1.57554	0	0.257869	0.10463	0.545196
0.226965	1.52668	0.304979	0	0.115093	0.239412
1.21327	1.70545	0	0.0610342	0.705518	0.119706
0.064847	0	0	0	0.794904	0.488866
0.0486353	0.0781235	0.203449	1.90266	0.129708	0.331692
0.116725	0.222448	0	1.4636	0.52091	0.315016
1.17513	0	0.200817	0.534881	1.38303	0.258313
0.818203	0.926163	0.329593	0.217269	0.578768	0.132307
0.937088	1.0638	0	0.235507	2.03389	0
0.0778164	0.190392	0.301225	0.211073	0.970843	0.0472524
0.158875	0.270593	0	0.986539	2.55982	1.05404
0.342311	0.472896	0.0910962	0.328179	0.350325	1.09153
0	0	0.523097	0.947118	0.0503123	2.3868
0.855083	0	0.175715	0.982343	0.446262	1.4645
0.602641	0	0.225919	0	0.572814	0.369593
1.5939	0.436248	0.0959258	0.231834	1.83133	0.290602
0.205318	0	0	0.413696	1.76131	0.223661
0.324873	1.67314	0.200817	0	1.03837	0.54041
0.0843065	1.25117	0.062546	0.312276	1.04145	0
0.145143	0.644157	0.0775138	0.459769	1.41976	0.197719
0.960491	0.614839	0.17053	0	0.278602	0.254194
0.682116	3.23147	0.369741	0.158263	0.169323	0.228828
0.114262	0	0.489887	0.175173	0.639591	0.0945048
0.135716	0	0.285251	0.0519031	1.23679	0.116556
0	0	0.607708	0.245675	3.71692	0.0882045
0.323484	1.09097	0.0527094	0.17301	2.15161	0.144907
0.188377	0.397008	0.0713127	0	2.5344	0.236179
0.176025	0.942789	0.266647	0.100805	1.86636	0.0549028
0	1.93998	0	1.094	0.724012	0.664066
0	2.03918	0.0496088	0.672153	2.22619	0
0.147043	0.371249	0.0651116	0.097655	1.08129	0.315345
0.290286	0.529186	0	1.68923	1.1385	0.116097
0.0957327	0.519182	0.486787	0.550867	0.453623	0.232508
0.161772	1.57043	0	1.39271	0.408468	0.206046
0.16676	0.838559	0.0465083	0	0.532087	0.0533419
1.38754	0.888164	0.089916	1.08957	0.510326	0.731887
0	0	0	0.0798497	1.03898	0.882675
0.362264	1.34075	0.39222	0.472633	0.762036	0.214211
0.0463223	0.460414	0	0.126006	0.812814	0.0945048
0	1.83771	0.0558099	0.183234	1.5967	0.19891
0.188162	0.525592	0.0589105	0.530792	1.04089	0.39062
0	1.28209	0.0496088	0.19027	1.44211	0.210895
0.197642	0.565003	0.28411	0.123783	1.12195	0.256063
1.20627	0.475486	0.131439	0.207911	0.20182	0.365944
0.952985	0.442934	0.759685	0.0472524	1.57986	0.157508
0.988022	1.42839	0.410724	1.56254	0.0488275	0.0535527
1.23182	0.275526	0.0586749	0.271644	0.0488275	0.375725
0.341954	0.355626	0	0.64199	0.468744	0.159678
0.275618	0.224706	0.0895564	0.0542527	0.220328	0.78754
0.537692	0.0523151	0.0725715	0.600086	0.20182	0.499853
0.262071	0.533614	0.181271	0.216775	0.275604	0.0527094
0.364377	1.70516	0.264093	0	0.159503	0.198435
0.274777	1.17381	0	0.456959	0.239797	0.0682121
0.407822	0.287733	0.17502	0.270664	0.684127	0.108519
0.100904	1.06421	0.543812	1.0004	0.950218	0.167507
0	0.435959	0.239065	0.443751	1.5609	0.192234
0.772153	0	0.139202	1.13702	0.957689	0.655233
0.128933	0.363714	0.0994303	0.969428	0.79944	0.110256
0.329205	0	0.163411	0.352096	0	0.715339
0.321866	0.284784	0	1.00584	2.21706	0.18901
0.229838	0.522681	0.175516	0.305566	0.175715	0.299265
0.2901	0.0558028	0.0635489	0.122856	0.652802	0.454358
0.618483	0.0523151	0.157359	0.396123	0.254993	0.107105
0.68303	0.425496	0.295049	0.303938	0.231611	0.376084
1.26663	1.03677	0	0.928516	0.0463223	0.282989
0	0.272038	0.108953	0.353625	0.459125	0.217361
0	1.10078	0.161874	0.878016	0.16676	0.0630032
0	0	0.13697	0.507171	0	0.097655
0	0	0.554106	0.592993	0.0555867	0.148058
0	0.0627781	0.155648	0.250438	0	0.0472524
0	1.39992	0.183664	0	0.56822	0.170109
0	3.06616	0.0690307	0.185597	0.0926445	0.274064
0.480464	0.0598586	0.282398	0.492733	0.393795	0.292965
0	1.14933	0	0.100805	0.739147	0.0472524
0	2.48507	0.176025	0.276326	0.100011	0.0535527
0.478839	0.333653	0.0679393	0.490186	0.0593818	0.141757
1.35735	0	0.0555867	0.359409	0	0.617432
0.318407	0.34974	0.256317	0.147585	0.0468803	0.0598531
0.912343	1.12766	0.153142	0.612772	0.13439	0.35203
0.515313	0.383598	0.0562564	0	0.0562564	0
0.424545	0.350551	0.0796966	0.969125	0.100011	0.341477
0.462622	0.833222	0.0687578	1.55237	0.0937607	0.265787
0.096886	0.134275	0.0562564	1.28646	0.053131	0.264873
0.599832	1.29979	0.209399	0.185855	0.342016	0.247883
0.737825	0.663509	0.241254	0	0.357705	0.16787
0.408529	0.687684	0.118292	0	0.122373	0.166301
0.632893	0.780495	0	1.92549	0.100408	0
0.686195	1.80022	0.0466943	0.909345	0.119235	0.147475
1.05236	1.14646	0.0792939	0.214694	0.112959	0.0470664
0.0574139	1.98394	0.205455	0.149626	0.0470664	0.0630032
0.685508	2.26963	0.22102	0.0653091	0.119235	0.170109
0.870534	1.59237	0.090995	0.696273	0	0
0.204537	0.927722	0.0627552	0.384661	0	0.365419
0.418605	2.73558	0.0972705	0	0.0564797	0
1.30788	1.37426	0.100408	1.85802	0.109822	0
0.309737	0.057246	0.245442	0.775564	0	0.157762
0.414913	0.374905	0.106684	0.326931	0	0.088837
0.451766	0.163319	0	0.0636878	0.131786	0.113344
0	0.448238	0.177451	1.34325	0.0502041	0.251194
0.933849	0.338425	0.158457	1.48886	0	0
1.23026	0.329742	0.112959	0.17408	0.0472524	0.147041
0.718468	1.16817	0.102762	0.55963	0.450473	0.0566719
0.465583	0.554907	0.141199	0	0.0504026	0.0949637
0.339424	1.28602	0.0721685	0	0.211061	0.125014
0.372769	1.68806	0.090995	0.0776385	0.185859	0.234402
0.791085	0.547204	0.0690307	0.0764254	0.261488	0.0843846
0.931594	1.66193	0.112959	0.420834	0.143196	0.256279
0.10238	1.14519	0.276123	0.220279	0	0.131265
0.217361	1.15985	0.0535527	0.926666	0.466943	0.103137
0.397105	0.86253	0.220511	0.0721795	0.225689	0.096886
0.334452	1.1882	0.214998	0.117705	0.0466943	0.231276
0.491926	0.949881	0	0.0687828	0.0965016	0.125014
0.377719	1.97634	0.233112	0.305189	0.267714	0
0.0567029	1.00551	0.119706	3.46999	0.211585	0.279719
0.32414	1.74229	0.162933	0.0823526	0.207516	0.287533
0	0.188076	0	0.462822	0.358067	0.0593818
0.20161	0.0505112	0	0.0775083	0	0.103137
0.0472524	1.28063	0.0535527	0	0	0.137516
0.569212	1.63196	0.333171	0.152829	0	0.0906353
0.340217	0.215514	0.29454	0.594936	0	0.289095
0.0472524	0.133714	0.211061	1.18362	3.09765	0.231799
0.133226	0.87584	0.264351	0.174949	0.0773099	0.316033
0.328972	0.843348	0	0.874775	0.0773099	0.196848
0.226855	0.918797	0.157508	0.593329	0.134275	0.0553634
0.0570967	1.26159	0.0945048	0.573329	0.0610342	0
0	1.83357	0	0.436108	0.138344	0
0.114249	0.250963	0.103955	0.154125	0	0.201536
0.277079	0.307141	0	0.957842	0	0.229441
0.098027	0.101435	0.688128	0.382481	0.19124	0.148826
0.539411	0.110256	0.0724537	0.193566	0.150551	0.26303
0	0.147664	0.280364	0	0.0773099	0.324008
0.418803	0.27919	0.244557	0.110637	0	0.105419
0.104154	0.338365	0.151733	0.888817	0.305171	0.381337
0.0964953	0.292965	0.375889	0.105115	2.12058	0.143196
0.0612669	0.590914	0.456282	0.74985	2.51211	0.0591461
0.109405	0.288351	0.418799	0.12451	1.83339	0.326302
0.107217	0.751662	0.0855039	2.00195	0.333768	0.149422
0	0.943776	0.0470664	1.12994	0.578052	1.94585
0.279128	0.33796	0	0.587161	0.821473	0.310291
0.713705	0.4448	0.0941328	0.152609	1.1574	0.869444
0.452693	0.568951	0.313776	1.60158	0.198535	0.330767
0.301844	0.310175	0.080726	0.256796	0.539172	0.557578
0.13439	0.566398	0	0	1.25458	0.672282
0.2219	0.237162	0.0674618	1.56882	0.4487	0.222516
0.897506	2.16384	0.254696	1.78637	0.57421	0.868919
1.25478	1.05828	1.26703	0.0578695	0.908632	0.707211
0.307165	0.933918	0.31065	0.402262	0.39222	0.166959
0.450405	0	0.466018	2.03158	0.392762	0.308429
0	0.510548	0.0984239	1.0862	0.0533419	0.258313
0.141891	1.95795	0.275279	0.225149	0.100408	0.226812
0.0500057	0.0540391	0.227605	1.02959	0.0533419	0.166959
0.19807	0.190938	0.169166	0.265212	0.194541	0
3.13755	0.0540391	0.0461362	0	0.298087	0.13922
0.256211	0.19364	0	0	0.254158	0.246613
0.945838	0.821878	0.193772	1.09112	0.249138	0
0.181437	0	0	0.964616	0.0627552	0.113406
0.667905	1.86694	0.147636	0	0.476155	0.297741
0.595381	0	0.672544	0	0.366973	0.0736538
0.068485	1.16098	0.0891967	0	0.713003	0.696186
0.597774	1.49162	0.1015	0	3.28491	0.110256
0.305741	0.719108	0.678104	0	1.24167	0.242562
0.054788	1.73539	0.211409	0	1.03681	0.554428
1.46708	0.814977	0.183487	0	0.616781	0.608304
0.886422	0.0703114	0.119665	0	0.569251	0.30273
0.204636	0.678115	0.419289	0	2.18299	0.48577
0.0961171	1.80229	11.4193	0	0.564247	0.329042
0	1.814	0	0	0.137062	0.235254
0.375799	0.68299	0.10371	0	1.05448	0.715435
0.330258	0	0	0	0	0.677001
0.35553	0.382807	0.0757881	0	0.726438	0.183111
0.11472	0.062499	0	0	0.817163	0.330719
0.334907	0	0.184242	0	0.556527	0.283057
0.0638935	0.29181	0	0	0.268771	0.314994
0.252099	3.10946	0.151576	0	2.91521	0.546659
0.201536	0.290594	0	0	1.59641	0.295945
0.22581	0.384564	0	0	2.30915	1.14124
0.156635	1.53632	0.187605	0	1.67237	0.136178
0.564651	0	0.271242	0	0.56681	0
0.124022	0	0	0	0.531385	0.0855979
0.0558099	2.0514	0	0	1.65035	0.132288
0.610809	0.301537	0.696501	0	0.720398	0.0680892
0	0.0875429	0.331817	0	0.89742	0.809558
0.155028	0	0.278789	0	1.46703	1.61647
0.0775138	0.754462	0.832433	1.28966	0.830229	0.740511
0.226323	2.91026	0.647161	0.744383	0.939225	0.402418
0.386293	2.87881	0.435934	0	0.648315	0.374962
0.712271	3.16209	0.214211	0	0.776238	0.48949
0.1564	2.02829	0.635889	1.79571	0	0.188266
0.335764	0.308106	0.0472524	0.849247	1.97843	0.417322
1.03998	0	0.444173	1.47796	1.8616	0.295631
0.247412	1.44389	0.0567029	2.65675	0.151533	0.108776
0.412431	0	0.434722	0.653862	0	0.59171
0.223469	0.137175	0.428422	0	0.978202	0.243341
0.732691	0.147851	0.0598531	0.364082	2.07771	0
0.0721685	0.86269	0.29454	0.0764254	1.8572	0.200817
0.0470664	2.4603	0.267362	0.393591	1.81807	0
0.12551	1.8844	0.0535527	1.70068	0.742773	0.572641
0.640696	1.42964	0.188091	0.195559	0.425425	0.512351
0.0502041	0.70607	0	0.277321	0.0505112	0.448976
0	0.435885	0.348823	0.135867	0.373783	0.280364
0	0.182868	0.276123	0.27565	2.48135	0.179559
0	1.14327	0.0486353	0.344871	1.09374	0.216967
0.554768	0.662295	0.0690307	1.81716	1.32816	0.248863
0.581566	4.136	0.106684	1.2504	2.41981	0.446798
1.04958	1.66212	0	0.630598	1.02737	0.850165
0.655202	0.372	0.686083	0.176797	2.05015	0.179559
0.991656	2.24806	1.52353	0.395997	1.53452	1.76402
0.223862	0.65969	0.364076	0.148605	2.31365	0.484008
0.149422	0.352281	0.452681	0.389403	2.16311	0.601947
0.400746	0.0610342	0.384468	0.229987	1.90601	0.355348
0.298471	0.598135	0.0961171	0.257998	0.312496	0.689809
0.519306	0.15462	0	0.0721795	0.64181	0.387513
0.388239	1.19683	0.0496088		0.547244	0.762773
0.418798	0.444384	0.573602	0	1.63184	0.504686
0.281613	1.04643	0.0527094	0.668894	0.110676	0.797806
0.391643	0	0.166959	1.42556	0.0488275	0.755619
0.254716	0.0854478	0.291575	1.9202	0.309241	0.19909
0.646187	0.964985	0.138728	0.162922	0.653358	0.98915
0.271705	0.0796653	0.313602	0	1.54983	0.594151
0.272818	1.58676	0.113406	1.71643	0.525738	0.819819
0	0.517134	0.264614	0.294999	2.52222	0.252013
0	0	0.135457	0	1.78382	1.26647
0	1.19115	0.170109	0.116435	1.97017	0.659959
0.183103	1.12063	0	0.187798	2.36339	0.208361
0	1.1154	0.121596	1.57488	0.878741	2.15533
0.345978	0.636784	0.0472524	1.69679	0.293416	1.74537
0	0.0925145	0.0854608	0.295711	0.969485	0.474099
0.207517	1.22035	0.0913547	0.0943683	0.522953	1.29687
0	0.93843	0	0.127702	0.0610342	1.30338
0	0.447252	0.113406	1.33295	0.26855	0.323679
0	0.915602	0	0	0	0.765489
0.183103	0.894441	0	0.215933	0	0.097655
0.6141	3.63885	0.21032	0.940406	0.0610342	0.499038
0	2.44534	0	0.610029	0.122068	0.097655
0.19531	0.503123	0	0.247893	0.215654	0.622263
0	1.20094	0.148058	0.266836	1.03749	0.0911374
0.207517	1.22841	0.0756039	0.216	2.16057	0.270914
0	1.55553	0.115179	0.268406	2.24858	0
0	0.154291	0.108953	0.279623	1.60924	0.322891
0	1.07315	0.071598	0.239225	0.594724	0
0	1.03287	0.35421	0.463738	0.452134	0.272489
0	0.157645	0.172769	0.323012	1.53918	0.20476
0	0	0.279499	0.562466	0.804093	0.119706
0.659172	0.819159	0.476197	0.438543	0.176471	0
0	0.324375	0.492982	0.303815	0.401384	0.265244
0	1.04573	0	0.0614864	0.362992	0.346348
0	0.809717	0	0.155524	0.0588236	0
0	1.30992	0.0560332	0.173006	0.0519031	0.107105
0	0.265206	0	0.193501	0.16609	0.292965
0	0.511846	0.363751	0	0.259763	0.877593
1.03724	0.49052	0.1681	0	0.141869	2.36031
0	0.393942	0.0529202	0	0.360813	1.05442
0.356362	0.658174	0	2.0322	0.736286	1.30266
0.50946	0.191942	0.260446	2.1286	0.0679066	1.07696
0.544978	2.63701	0.0496088	0.835827	0.189497	1.70761
0.29489	0.0542527	0.100251	0.195217	0.117647	1.64981
0.428836	0.990019	0	0	0.511468	0.641105
0	1.83771	0.0930166	0	0.264299	1.05274
0.208961	0.825297	0	0	1.81102	1.11673
0.854847	0.54883	0	0	2.02653	0.305986
0.163808	0	0.186033	0	1.22512	0.62662
0.730058	2.45354	0.0930166	0	0.333559	0.276689
0.116556	1.34362	0.321316	0	0.262756	0.431038
0.12431	0.878894	0.442935	0	0.125871	0.312955
0.641231	0.122973	0.160658	0	0.356935	0.1888
0	2.83739	0.100805	0	0.114898	0.10091
0.0504026	0.20182	0.280364	0	0.203259	0.301199
0.575799	1.72162	0.343368	0	0.197445	0.10742
0.488025	0.169992	0.187192	0	0.272122	0
0.0535527	1.72964	0.579328	0	0.0629356	0.276689
1.86749	1.60981	0.0994551	0	0	0.260674
0.989934	1.48901	0.163808	0	1.6754	0
1.2557	0.533331	0.209801	0	1.92573	0
0.0504026	0.719281	0.166959	0	3.43945	0.387748
0.349668	0.483557	0.097655	0	0.360962	0
0.18901	0.0676662	0	0	0.789785	0.492592
0.974065	0	0.255013	0	0.768649	0.22634
1.53415	0	0.170109	0	0.877177	2.00838
1.33139	0	0.0834793	0	0.384966	0.361646
0.931771	0	0.179559	0	0.340887	1.21214
0.482626	3.25441	0.0504026	0	1.83976	0.669669
0.41458	0.448777	0	0	0.244137	0.566741
0.302568	0.227802	0.0724537	0	0.926704	0.417596
0.0882045	0.99939	0.0724537	0	0.0651033	0.0885908
0.333559	0.724007	0	0.171569	0.948062	0.302668
0.0529227	0.338331	0.0661534	0	0.806476	0.123365
0.704975	0.635737	0.129157	0	1.06932	0
1.40101	1.12005	0	0	0.299475	0.596903
0.244894	0.90916	0	1.02642	0.244137	0.408377
0.929028	2.05201	0.0930822	0	0.878465	0
0.438597	1.31767	0.242562	0	0.650496	0.310517
1.45201	0.308668	0	0.215796	0	0
0.785989	0.417135	0.0535527	1.1611	0	0
1.41655	0.059622	0	1.89622	1.95852	0.0561175
0.351879	1.76919	0	0.305435	0.830855	0.1272
0.206906	1.35382	0.130349	0	2.35666	1.56558
0.413812	3.22327	0.43552	0	0.442087	0.358756
0.829463	3.4116	0	1.47231	2.04983	0.959082
0	2.67878	0.585198	0.588237	0.258313	1.19661
0.91983	0.496911	0	0.883222	0.141757	0.38108
0	0.750746	0.19454	0.221351	0.207911	0.686735
0	1.0619	0	0.485308	0.141757	0.141757
0.426144	1.11149	0.102389	0.286388	1.11048	1.70004
1.80213	0.0781235	0	0.13744	3.61849	0.891601
0.789169	0.464369	0	0.0759538	0.718181	0.510326
1.17049	0.116152	0	1.20196	0.520779	0.449292
0.207393	0.301537	0.153584	0.203656	1.1976	0.716662
1.21297	0.646321	0	0	0.453233	0.420546
0.164792	0.408158	0.568378	0.319696	0.29879	0.274064
0.492216	0.0875429	0.133106	0	0	0.477949
0.728651	0.229742	0.104949	0.170494	0.311266	0.097655
0.312658	0.384502	0.264614	0.197118	0.200666	0.113406
0.222888	0	0.296115	1.20265	0.745741	0.0472524
0.315117	0.752835	0.113406	0.162758	0.152391	0.619007
1.24176	0.619022	0.278789	0.110796	1.32451	0.19531
0.426016	0.369252	0.620582	0.312857	0.833909	0.103955
0.0472524	0.591462	0.324837	0.61131	0.682008	0.481975
0.385295	0.296314	0.259888	1.38676	0.396111	0.537745
0.0630032	0.43617	0	0	0.499732	0.460639
0	0.465686	0.121281	1.00447	0.251867	0.0630032
0.330396	0	0.335492	0	0.205074	0.18901
0	0	0.214211	0.628235	0.166012	0.0504026
0.444773	0.239992	0.158033	0.121342	1.63231	0.295447
0.69461	0.132201	0.0472524	0	1.29839	0.17854
0.534289	1.6786	0	0.087234	0.92536	0
0.359118	0.805398	0	1.56821	0.570646	0.80006
1.17367	3.61218	0.0504026	0.657082	0.132307	0.334967
1.86691	0.221776	0.0724537	0.135513	0.348809	0.917649
0.995192	0.346282	0	0	0.20476	1.52783
0.41232	0.762599	0	1.32892	0	0.36741
0.777439	0.712038	0.163808	0.598781	0.671866	0.673609
0.431449	0	0	0.298226	0.643167	0.247288
0.100805	0.394917	0.20476	0	0.900451	2.3996
0.556468	0	0.211061	0	2.22622	0.226812
0.19846	3.06038	0.330767	1.34675	2.76641	0.307495
0.0897796	0.264614	0.310511	0	0.886056	0.743438
0.203626	1.14052	0.445354	0	0.0520827	0.173259
0	0.465078	0.245713	1.72575	0.123696	0.176409
0.239412	2.94734	0.097655	1.61475	0.609737	1.96869
0.370831	0.327617	0.0945048	0	0.72104	1.17904
0.332486	0.0724537	0.0693035	1.82	1.50638	1.81528
0.110256	0.19531	0.207686	0	0.637875	0.804929
0.607509	0.233112	0.0761872	0	0.546714	0.588541
0	0.853244	0	1.31576	0.735104	0.506782
0.6731	0.078754	0	0.637052	0.767399	0.57373
0.0700195	2.48306	0.785934	0.207518	1.09032	0.220511
1.4333	2.25996	0.660203	0.417477	0.374472	0
1.33282	2.82797	1.07004	0	0.0707422	0.0472524
1.26602	0	0.444694	1.2121	0.450198	0.0630032
0.129181	0.321588	0.686037	0.0516726	0.242984	0.138607
0.33965	0.238085	0.243964	0.0936565	0.190696	0.148058
0.627452	0.228816	0.359311	0.225516	0.868032	0.20161
0.995004	0.0809401	0.4169	0.543056	0.222047	0.7461
0.339455	0.0809401	0.296806	0.441023	0	0.748141
0.28094	3.01475	0	1.44156	0.781522	1.57881
0.429866	0	0	0.280664	0	0.221946
0.925563	3.23002	0.0679393	0.274261	0	0.544138
0.0922724	0.0809401	0.381387	0.32513	0	0.0576417
0.685521	0	0.191465	1.28684	0.297084	0.437671
2.13889	0.335143	0.27122	0.94471	0	0
0.447627	0.126469	0.0463223	0.114981	0	0.741904
0.707697	0.162892	0	0.246532	0.518297	0.241375
0.0581315	0	0.203818	0.333339	0.236813	0
0.403875	0.24282	0.20073	1.07944	0.514564	0.0540391
0.397731	0.166939	0.142482	1.29894	0	0.641788
0.302284	0	0.111173	0.926185	0	0.867788
0.543797	3.37892	0.271757	0.241212	0.359748	0.452935
0.419038	0.544137	0.0995593	0.321146	4.9885	1.20103
0.572957	0.145329	0.230067	0.280084	1.79305	0.555816
0.805084	0.141292	0.0992301	0.0860735	0.746063	0.389227
1.26571	0.205377	0.302415	0.173259	0.472954	0.451378
0.155145	0.185698	0.294015	0	1.13589	0.161874
1.63765	0.0885596	0.0945048	0.23886	0.567033	0.401571
0.0813792	0.968877	0.0882045	0.151208	0.129157	0.52784
0.207123	0.868945	0.540253	0.381708	0.877899	0.600178
0.713587	3.56943	0.0472524	0	0.0819042	0.152535
0.0472524	1.06045	0.485322	1.21193	1.61013	0.399635
0.395896	0.415423	0.502676	0.118806	1.09847	0.0965016
0.0504026	0	0	0.248649	1.55623	0.13697
0.0672034	0.807277	0.116556	1.71366	0.454512	1.02572
0.863502	0.558777	0.14412	0.062499	0.268814	0.763712
0.277563	0	0.0645783	1.1221	0.554428	0.77557
1.01427	0	0.197235	1.93258	1.7499	1.08279
0.358362	0.704654	0	0.64939	0.518201	0.733101
0.0598531	0	0.0789509	0.249334	1.38948	0.603913
0.838695	0.670916	0.0472524	0	1.0577	0.835593
0.381254	0	0.38999	0.474714	0.173259	0.706641
0.21303	0.293017	0.319448	0.2089	0.507213	0.236585
0.523155	0	0.0945048	2.02238	0.272358	0.563964
0.647254	0	0.097655	0.159861	0.66144	0.93898
0.25014	0.116302	0.556528	0.802572	2.3871	0.814038
0.578209	0.782595	0.137517	0.0726641	2.4636	0.982937
1.52327	1.09864	0.144907	2.19246	1.66594	0.758005
0.459152	0.508618	0.554839	1.95255	0.812107	0
0.0926445	3.32214	0.118446	0.155017	1.18209	0.0933886
0.473285	1.13815	0.144907	0	0.376113	0.117514
0.0560279	3.83762	0.0693035	0.155762	0.346932	0.0529202
0.322186	0.455722	0.126566	0	1.81939	0.31738
0.73003	1.47742	0.149785	2.45414	1.13501	0
0	0.54117	0.288763	0	0.348553	0
1.88094	0.216671	0.337837	0.237369	0.0518776	0
0.640322	1.97106	0.173426	0.109307	0.555692	0
0.319253	0.682678	0	0.210241	2.83256	0
0	0.162758	0.104637	0.0775083	2.32398	0
0.0937607	0.9141	1.06768	0.499546	1.66083	0
1.05872	0.187171	0	1.88577	1.66249	1.848
0.962578	0	0.476124	0.907233	1.17478	0
0.413352	0.320429	0.0658823	1.44203	0.184459	0
0.604996	0.329063	0.0852595	2.26131	0.21667	0
0.530802	0.25024	0	1.69726	0.19531	0
0.447501	1.17608	0.13564	1.3176	0	0
1.40388	2.42455	0.0620069	0	0	0
0.148058	1.15961	0.245713	0.41225	0.347217	2.13161
0	1.4089	0.0992301	0	0.159698	1.90732
0.919332	0	0.396264	0	0.642673	0.850543
0.0682535	1.47308	0.399924	0.190426	0.292965	0.769689
0.516233	0	0.27052	0.778032	0.49674	0.220511
0.611708	0.26433	0.499507	2.01888	0.425664	0.532377
0.119706	0.85033	0.158138	0	0.30575	1.93311
0.453958	0.297465	0.170109	0	2.03921	1.16378
1.26525	3.61582	0.110256	0.304387	2.16892	0.623417
0.31808	2.49467	0.258313	1.73405	1.1493	0.810904
0.0957327	0.83982	0.138607	0	1.18183	0.500876
0.0957327	1.67988	0.183679	0	1.45915	0.368569
0.231317	3.28751	0	0.0976544	1.66427	0.283514
0.534273	0.0629356	0.64297	0.693089	1.24391	1.29064
0.638137	0.0629356	0.614156	0	2.41232	0.242562
0.0494104	0.125871	0.216505	1.17534	0.20161	0.126006
0.323175	0.0629356	0.144337	0.0878889	2.87166	0.0472524
0.943555	0.319457	0	0.958475	1.09347	0
0.20652	0.0881099	0.122373	0.379226	1.89787	0.166959
0.434011	0.773974	0.112332	0.621879	0.945808	0
0.157013	0	0.101977	1.72062	1.24402	0.105355
0.241185	0	0.0753062	0.122068	0.659726	0.378019
0.434947	0	0.396927	1.96707	1.5291	0.811908
5.5068	0.0797184	0.0596174	0	0.447323	0.590305
0	0	0	1.4537	1.54804	0.935477
0.145777	0.135661	0	0.0773099	0.260938	0.330719
0	0.745071	0	0.585317	1.33618	0.314513
0.453868	0.966916	0.0596174	1.46926	0.097655	0.223808
0	1.05566	0.0753062	0.0747206	0.821649	0.185316
0.0865049	2.3105	0.0658929	0.884259	0	0.212535
0.97974	0.0671313	0.336612	2.7819	1.24222	0.132307
0.465303	0.469919	0.124987	0	0.0472524	0.0472524
0.484215	0.423385	0.197993	1.55758	0	0.122856
0.895265	1.39539	0.494627	1.35684	0	0.576142
1.84461	0.712271	0.149567	2.30116	0.148058	0.139762
0.990014	0.411046	0.232194	1.87248	0.340352	0.0472524
0.488842	0.944608	0	2.06146	0.0961892	0.62696
1.78518	1.7242	0.302794	0	0.999449	0.456511
0.365667	0.404771	0.564797	0	0.766811	0.100805
0	1.29182	0	2.36096	1.53322	1.26045
0.665279	1.04762	0.185128	0.308858	1.98663	0.722647
0.666251	0.0972705	0.0472524	0	0.632255	0.276689
0.100408	0.59645	0.220511	0.287406	0	0.380854
0	0.385262	0	0.0732408	0.741325	0.136717
0.114528	0.597037	0	0.723542	0.322135	0.323215
0.288001	0.203954	0.193502	0.846582	0.371426	0.0488275
0.0533419	0.500968	0	0	0.2778	0.0488275
0.245716	0.686385	0.677285	0.0927717	0.458749	0.10091
0.665578	0.34997	0	1.7103	1.5828	0
0.0965016	0.857858	0	0.126951	1.01647	0.139972
0.208835	1.57794	0.13158	0	0	0.376028
0.467233	0.976823	0.0992301	0.0732408	0.158828	0.548487
0.20773	0.132963	0.0504026	1.41788	0.484272	0.0505112
0	0.21023	0.796991	1.23596	0.33315	0.117859
0	0.449295	0.0941328	0.529884	0.0729524	0.450229
0	0.607841	0.0847195	0	0.388833	0.702717
0.106603	0.276351	0.0972705	0.345138	0.0729524	0.185208
1.64623	0.545339	0	0.28717	0	0.107757
1.09677	2.05283	0.149044	0.23122	2.11656	0.168371
0.305252	0.822719	0.229056	0.260915	1.35776	0.0505112
0	0.181134	0.0815817	0	0.399654	0.219603
0.127602	1.33556	0.0564797	0.151364	0.487111	0.121227
0.267501	1.03681	0	0	0.16263	0.254772
0.8536	0.977223	0.0963524	1.1831	0.114187	0.344312
0.93732	0.148518	0.0718832	1.73759	0.888487	0
0.392945	0	0.053131	1.03701	0.405421	0
0.525375	0	0.053131	0.378401	0.0622838	0.0949627
0.207911	0	0	0.303489	0.616506	0
0.585991	0.202196	0.110429	0.332095	1.01266	0.156595
0.229547	1.55782	0.0937607	0.112082	0.212739	0
0.0567029	0.13002	0.178145	0	0.748362	0
0.0882045	0.349681	0.35004	2.02044	0.772745	0.128479
0.103955	0	0	0.891448	0.365143	0.0893767
0.0472524	0	0	0.992888	0.161342	0.514274
0	0	0.0625071	1.35509	1.84092	0.882243
0	2.80634	0.0468803	0.248596	0.700566	0.396907
0	1.44276	0.406482	0.751367	0.897907	0.956994
0	1.8554	0.296661	0.612815	0.850327	0.781838
0.565384	0.213064	0.154035	0.277441	1.78108	0.259363
0.685969	2.28428	0.573354	0.592043	0.961396	0.150104
0.156363	0.217947	0.262431	0	3.1432	0.378834
0.575966	2.40008	0.343727	0.0603133	0.892364	0.407425
0.157508	1.10996	0.108395	0.0965013	0.488864	0
0.280295	0.214174	0.0570501	1.1512	1.07333	0.670435
0.505196	1.87193	0.0599026	0.324715	0.669357	0.402961
0.51222	1.0364	0.0627552	0.442091	0.298577	0.260434
0.896079	0.278213	0.231872	2.04642	0.478172	0.357889
0	0.848359	0.197939	0.577518	0.0774505	0.0580485
0	0.490553	0	1.78052	1.08929	0.197679
1.11882	1.02093	0	0	0.19531	0.799006
0.1025	0.40316	0	1.3962	0.471117	0
0.0502041	0.0932157	0.311047	0.306106	0.252556	0.26671
0.155319	0	0	0.735268	0.203728	0.173518
0.116097	1.01785	0.147475	2.15939	0	0.677072
0.82986	0.362999	0.133324	0	0.0505112	0.354567
2.03243	0.0665826	0.362541	0	0.161636	0.116097
0.795903	0	0	0	0.148166	0.383611
0	1.54336	0.0656325	1.20094	0.397354	0.348291
0.308597	0.607279	0.367118	0.320961	0.289597	0
0.0911447	0	0.0941328	1.51007	0.51852	0
0.393903	0	0.112959	0.880068	0.396927	0
0.331414	0	0.0502041	0.713223	0.763731	0
0.736764	0.306807	0.141199	2.51216	0.454975	0
0.0884708	0.435803	0.222781	2.45504	0.734236	0
0.0661534	3.31827	0.113155	3.46788	0.429873	0
0.603697	0.283352	0	2.98638	0.128648	0
0.948854	1.43426	0	2.47371	0.473802	1.69275
0.66529	0.116066	0	0.919293	0.99057	0.725958
0.638063	0	0.0564797	0	0.342016	0.425771
0.0850543	0.0803536	0.542832	0.0721795	0	0.299885
0.835875	0.291811	0	0.0895673	0.436149	0.46943
0.626164	0	0.0533419	0	0	0.28912
0	1.61868	0	0.939348	0.0470664	1.19734
1.21081	0.853467	0.110256	0.620271	0.308716	0.314605
0	0.910222	0.20476	0.335932	1.68849	0.664361
0.078754	2.03723	0.371912	1.94425	0.223661	0.440194
0.880323	0.531327	0.39377	1.51694	0	0.276817
0.660827	0.178348	0.304776	0	0	0.436568
0.121761	0.969212	0	1.49219	0.281677	0.0676664
0.386905	0	0	0	0.0945048	0.0760393
0.106608	1.69156	0	1.31441	0.0693035	0.292196
0.880378	1.01584	0.0472524	2.33042	0.270343	0.0461362
0.327774	1.27409	0.151208	1.07557	0.731333	0.520137
0.100805	0	0.084121	0	0	0.100805
0.745928	1.09858	0.160658	0.0762637	0.237527	0.576479
0.18901	2.29491	0	0.831858	0.121889	0.933629
1.06981	1.92622	0	0.126091	0.166301	0.239412
0.0598531	2.15844	0.321316	0	0.199248	0.451786
1.79427	0.37414	0	0.885767	0.0470664	0.276201
0.0504026	3.22095	0.0472524	0	0	0.20434
0.267089	0.346879	0.419257	0.900075	0	0.158761
0.0472524	0.303483	0.670389	3.38985	0.278764	0.507412
0.846121	0	0.140641	0.252275	0.182269	0.202342
0.884829	0.431815	0.37796	0.130206	0.0459502	0.208568
0.706322	0.733759	0.0468803	0.800905	0.217497	0.362257
1.17768	0.207363	0.12814	0.467323	0.29139	0
0.0882045	0.062253	0.165644	2.11237	0.206336	0.165644
0.399985	1.0746	0.339991	2.47923	0.0945048	0.290658
0.949756	0.523776	0.0781339	0.384964	0.103955	0.053131
0.239698	0.062253	0.418798	1.56054	0.20476	0.218775
0.941171	0.242736	0.265655	2.04956	0.549108	0.232839
0.0472524	0	0	1.35644	0.665205	0
0.723714	0.317317	0.178145	2.56346	0.0941328	0.173457
0.295218	2.16766	0	1.18226	0.141199	0.0812592
0.707991	0.269698	0.476929	0.434269	0	0.138607
0.349257	1.76807	0.0500057	2.13309	0.188266	0
0.10448	0.450859	0.19761	0.588968	0	0.185859
0	0.333065	0.146807	2.33631	0.178852	0.119706
0.0570206	0.500494	0.382856	0.484946	0.39692	0
0.313613	0.0542527	0	0.837205	0.0535527	0.373294
1.54203	0.167796	0	0.0638512	0.110256	0.631017
1.09067	0.0542527	0	1.61423	0.113406	0.658384
0.878547	0	0.369695	0.276986	0.232649	0.450473
1.37525	0	0	2.18405	0.536594	0
0.873153	0	0.657026	0.366498	1.29683	0.555342
0.654108	0	0.111496	0	0.056286	0.0589105
0.287786	0	0	0.703755	1.70753	0.213938
0.100625	0	0	0.91896	0.0675432	0.16743
0.138728	0	0.624379	1.53915	1.05067	0.22634
1.09549	0	1.40947	0.377338	0.654704	0.0496088
0.704809	0	0.453623	0.911535	3.30799	0.406112
0.156858	2.10885	0.0598531	0.343094	0.712692	0.424776
1.55469	0	0.19531	0.739212	1.20091	0.159678
1.04126	0	0.306273	1.64695	0.408909	0.158128
0.69516	0	0.0567029	0.250438	0.471387	0.535231
0.503478	0	0.301638	0.762755	0.230705	0.119967
0.468184	0	0	2.65293	0.381131	0.0713317
0.810072	0	0.223661	0.697794	0.478869	0
0.310624	0	0.414978	0	1.33803	0.162118
0.435684	0.460614	0	0.229558	0.067341	0
0.35177	0.790495	0.20161	1.80783	1.1294	0.654223
0.788123	0.0472524	0.111831	2.20691	0.209131	0.866021
0	0.160658	0.252144	0.457975	1.11397	0
0.690028	0.622613	0.255262	0.877594	0.968129	0.0470664
1.21168	0.758649	0	2.95374	0.269555	0.200817
0	1.25484	0.288745	0.121092	0.0710821	0.0627552
0.242562	0.681057	0	0.424134	0.237987	0.428496
0.94951	0.254034	0.30507	0.183931	0.753043	0
0.267567	1.00237	0.0509746	0	0.130941	0.225919
0	0.590817	0.343759	0.25472	0.956262	0.17955
0.77678	0.980041	0.801106	0.536003	0.547012	0
0.100805	0.166859	0.122962	0.304158	0.713758	0.114267
0.122856	0.146728	0.0498073	2.02666	1.06951	0.0470664
0	0.971358	0.69185	0.218747	0.576139	0.0470664
0.252418	0.0578899	0.920955	0.218747	0.134682	0.100408
0.659838	0.548251	0.192449	1.51385	0.934955	0.677756
0.0472524	1.32251	0.382262	0.0732411	1.10577	0
0.215179	0.205018	0.0533419	0	0.712117	0.0470664
0.658384	0.789737	0.390352	0	0.231478	0.175715
0	0.481803	0.254158	1.03906	1.15039	0.188266
0.849592	0.119185	0.112959	2.99441	1.29732	0.287105
1.3627	0.187291	0.268601	0.172924	0.173609	1.30089
0.189605	1.29607	0	0.16752	0.383386	0.718358
2.22025	0.254973	0	0.172924	0.27488	0.541828
0.49642	1.15907	0.632057	0	0.141057	0.217361
0.561207	1.41628	0.804341	0.163958	0.0614864	1.07578
0	0.42926	0.513476	0.483629	0.180842	0.354393
0.124298	0.370875	0.255163	0	0.307432	0.166959
0	0.0846341	0.206336	2.02825	0.520826	0
0.0524986	2.40627	0.0504026	2.095	0.115739	0.415821
0.633277	0.157047	0	0	0.585869	0.100805
0.145224	0.201169	0.461949	0.441624	1.91996	0.321316
0	0.37239	0.176409	2.01626	2.10778	0.609917
0.0536566	1.67926	0.0472524	3.47409	0.24609	0.877424
0.314477	0.156248	0	1.08839	1.9555	0.740427
0.188377	0.327204	0	1.37391	2.45137	0.604299
0.834652	0.0845157	0.193735	2.45381	0.502333	0.89658
0.926976	0.367126	0.289815	1.22198	0.563793	0.273741
0.0472524	0.663258	0	3.51786	0.199216	0.531592
0.489923	0.303656	0	1.37863	0.606525	0.398309
0.169409	0	0.0504026	1.15909	0.0585928	0.755096
0.646494	1.45974	0.280364	0	0.896033	0.244522
0.304431	0.30273	0.657236	1.24497	1.86855	0.295647
0	0	0.113406	1.84596	0.207028	0.606079
0.923536	0.062499	0.518809	0.851028	0.505852	0.170616
0.172686	0	0	0.535104	0.144529	0.0564797
0.212788	0.509975	0.466272	1.00098	0.222653	0.688339
0.0769735	0.626343	0.212524	0.552125	1.59533	0.198542
0	0.880702	0.270864	0	1.42126	0.375105
0.556082	2.4626	0.285714	0.649377	0.444665	0.313776
0.219421	0.288745	0.0593818	0.978895	1.48844	0.536557
0.291441	1.38362	0.149951	0.184388	0.500248	0.155319
0.68031	0.282114	0.0468803	0	1.64257	0.695686
0.650371	0.900732	0	0	0.587096	0.0470664
0.0488275	0.0951683	0.328162	0.405415	0.903742	0.440855
0.946538	2.40262	0.26253	0.144447	0.411393	0.163163
1.08599	1.77921	0.106262	0	0.289578	0.0611863
1.23355	0	0.150017	2.20264	0.438228	0.476994
0	1.72405	0.304722	0.820518	0.45856	0
0.60323	0	0.0906353	0.240068	0.163275	0.0470664
0.130207	0	0.372836	0.142314	0.734175	0.624414
0.314124	0	0.650608	0	0	0.141199
0.186475	0.306343	0.624666	0	1.02674	1.07174
0.780118	0	0.317521	1.63478	0.0521091	0.0468803
0.156248	0.148385	0.154091	0.0962462	0.283708	1.09112
0	1.35036	0.199229	2.25567	0.363742	0.115638
0.109591	0	0	1.33008	1.14524	0.603592
0.180173	0.216035	0	0.742354	1.48045	0.629976
2.11887	0.15827	0	0.197343	3.44825	0.58913
1.89924	0.247935	0.236585	1.47337	1.3347	0.856422
0.0520827	0.406861	0	1.66991	0.336367	0.301597
0	1.07949	0.272384	2.80444	2.37568	0.0562564
1.25534	0.567501	0.196116	1.99622	3.93202	0.096886
0.330767	0.372725	0.214794	0.900121	0.688778	0
0.447323	0.0717991	0.311295	0.920078	0.870374	0
0.196491	1.19029	0.185221	1.13032	0.29622	0.146892
0.160658	2.96885	0.481156	0.284472	1.10845	0.0468803
0.689518	4.56319	0.732326	0.665386	0.555997	0.109387
0.190856	3.57158	0.420633	3.34549	0.097655	0.0468803
1.03744	0.0798992	0.531087	0	0.139972	1.51166
1.19106	0	0.0574966	0.186818	2.32697	1.20456
0.0708786	0.150921	0.390693	1.67006	1.76915	1.00032
0.141232	0	0.345182	0.456363	0.85559	0.988394
0	0.429229	0.456762	0	1.94933	0.253154
1.88908	0.0665826	0.16442	0.914631	2.57564	0.351603
1.08382	1.76106	0	0.298846	1.04743	0.320349
0.24281	1.884	0.233013	0	0.399575	0.412547
0.932049	0.194992	0.0544705	1.02392	2.26268	0.106262
1.55964	0.339571	0.258443	0	0.19531	0
0.143196	0.178247	0.340447	1.49476	0.501926	0.20139
0.978518	0.316933	0.128648	0	1.02431	0.362541
0.36425	1.10339	0.0470664	1.14507	0.0567029	0.168769
1.20746	0.177554	0.144337	1.97953	0.72465	0.339798
0.228802	0.0976545	0.112959	0.169919	0.0960799	0.179534
0.174325	0.653179	0.0972705	0.459056	0.87646	0.253154
0.869538	2.02627	0.105899	1.68263	0.848491	1.04222
0.746996	0.28842	0.363537	0	0.292965	0.546938
0.468022	0.445092	0	1.3079	0.276989	1.57954
0.220578	1.00802	0.164209	1.59513	0.17444	1.72217
1.08222	0.373978	0	1.97169	2.11594	2.12606
0.30776	0.165614	0.319424	0	0.593254	0.425396
0.959568	0.991177	0.199248	0.288383	3.16453	0.54592
0.708124	0.821841	0.0470664	0.0662658	1.02313	0.409519
0.343963	0.0957456	0.648015	0.119241	1.69945	0.0486167
0	1.21653	0.995794	1.00854	0.618738	2.25705
0.0656325	0.994783	0	0.202783	0.504551	0
0	0	0.0775138	2.66625	0.0520827	0.255238
0.513772	0.816942	0.16743	0.232453	0.208683	0.319484
0.100011	0.609294	0.192234	1.12559	0.687901	0.274988
0.490875	1.68312	0.0527094	0.0669633	0.954212	0.170592
0.194541	2.4822	0.148826	0.13465	1.61367	2.20612
0.0658929	1.33849	0.323266	0.0987394	1.51923	0.935856
1.48374	4.49406	0.0682121	1.36842	2.02269	1.15629
0.192991	1.96924	0.224532	0	1.91269	0.151208
0.718556	1.62877	0	1.77974	0.708734	0.477799
0.921787	1.77887	0	0.809446	0.889923	0
0.519329	1.52219	0.117821	2.40703	1.23644	0.173521
0.0490135	2.47626	0.152938	0.296218	1.02088	0.249479
1.19719	0.883183	0.61856	0.609252	1.96531	0.287795
0.235002	1.74847	0.515684	0	1.51817	0.313646
0.125597	0.750654	0.776007	0.624594	1.54562	0.121318
0.113344	0.456161	0.26253	0	0.344418	0.230876
1.05036	1.40929	0.196745	0.666469	0.472524	0.0724537
0.10109	4.70036	0.100011	0.869196	2.25446	1.09368
0.205244	0.345634	0	2.28495	0.81437	1.32224
0	2.38033	0.0937607	0	1.95541	0.173703
1.16812	1.11445	0	0.904648	4.43296	0.0997183
1.62461	0.0895168	0.194734	0.274217	1.2438	0.836657
1.96586	0.0651031	0.334413	0.293354	0.807569	0.645552
1.30519	0	0.260541	0.168454	0.195309	0.53998
0.371719	1.86259	0.139955	0.437408	0.906984	0.492158
0.75038	0.0610342	0.299656	0.242508	0.739832	0.229996
1.44709	1.76613	0.407909	0.122068	0.288895	0.306048
0.914719	0.143978	0.10433	0	0.234607	0
1.57246	0.856592	0	0.172774	0.92957	0.828002
0.638226	0.126137	0.0486353	0.584788	0.547316	1.15432
1.33105	0.126137	0.237242	1.47612	0	0.29338
0.341936	0.34586	0.169439	1.21474	0.138796	1.36022
0.451916	0.134275	0.0721685	1.57829	0.432482	0.498904
0.454411	0	0.162916	2.45846	0.795745	0.698963
0.151208	0.77679	0	2.21159	0	0.687797
0.252013	0.419101	0.258313	0.955929	1.78288	0.467526
0.0504026	0.109861	0.257413	0.565691	1.04188	0.473279
0.665815	0.412998	0.327617	0.650096	0.348012	0.483215
0.974722	1.01932	0.19531	0.849752	1.43623	0.228787
0.896221	0.255054	0.472414	1.1032	0.249661	0.171008
2.34194	0.183773	0.423194	0.503916	1.44284	0.160026
0.293415	0	0	0.530287	0.204268	0.357705
0.100805	0.0972711	0.748812	1.5311	0.486001	0.0972705
0.437872	0.813691	0.0472524	1.33505	2.15304	0.131786
0.374869	0	0.187435	0	0.99742	0
0.221657	0	0.113406	1.14265	0.410571	0.261037
0.914947	0.203556	0.325529	0.203257	1.29606	0.0596174
0.857275	0.227255	0.550508	1.37775	0.705286	0.203954
0.0472524	0.404853	0	1.90053	0.366269	0.456718
0.0756039	0	0.0535527	1.17853	0.154358	0.0658929
0.309232	0.231019	0.402941	0	0.20476	0
0.298159	0.210442	0.294085	1.8578	0.355968	0.285304
0	0.11391	0	0	0.149633	1.04428
0	0.787632	0	1.55745	0.270305	0.154358
0.615247	0.0837907	0.170109	0	0.330542	0.745013
0.0926445	1.8818	0.825094	0.140113	0	0.310291
0.269308	1.13294	0.20581	0.445463	0.903578	0.239412
0.209994	2.63789	0.408001	0.622732	2.93833	0.20161
0.114805	0	0	0	0.800649	0.598409
0.465078	0.2263	0.253154	0	0.352642	0.0567029
0.954726	0.896021	0.346914	1.31292	0.169992	0.456773
0.715584	0.206684	0.14585	0.0891629	2.09469	0.371719
1.97374	0.915033	0.139971	1.47499	0.3436	0.435588
0.368712	0.65948	0.49615	0.0636878	0.923339	0.557578
0.624246	0	0.112513	0.676664	1.76465	0.110256
0.227995	0.215249	0.053131	1.47481	0	0.283514
0.699934	0.775647	0.053131	0.552033	0.441255	0.147598
0.607693	0.122893	0.125014	0	0.757318	0.445748
0	0.382898	0.56658	0	0.178259	0.398495
0.205983	0.528812	0.413721	0.178866	0.292965	0.445748
0.347032	0	0.122856	0.388916	0.0687201	0.504026
0.835663	0.958996	0.788263	0.180108	3.18111	1.27426
0	0	0.149633	0.100612	4.32095	0.708627
0.341566	0.106135	0.850059	0.346553	1.19659	0.804551
0.339312	0.111721	0.321316	0.203884	1.3662	0.969007
0.0693744	0.813363	0.477976	0.641872	0.418587	0.927722
1.17496	2.09117	0.195436	0	0.463298	0.0661534
1.02621	0.667582	0.269339	0.265568	0.148917	0.398495
0.699264	0.490745	0.0631885	1.46889	0.640679	1.5252
0.590396	2.24806	0.100805	0.840375	0.867148	0.938485
0.838468	3.4263	0.256477	1.61209	0.389604	0.899371
0.92906	0.942662	0.0472524	0	0.334889	0.148058
0.40268	1.01926	0.132039	0.525528	0.106369	0.0472524
0.160936	0.715832	0.103955	0.144026	0.831763	0.352818
0.746461	4.90847	0.264835	0.180286	0.270436	0.20476
0.872875	3.65815	1.32021	1.1311	0.840319	0.413065
1.07281	1.07176	0.370139	0	0.85613	0.303991
0.332542	1.52263	0.359829	0.969503	0.673754	0.179559
0.412671	1.43528	0.150612	0.225357	1.16304	0.193735
0.393708	1.45569	0.362411	0.112679	0.593076	0.103955
0.21534	2.40315	0.0502041	0.140043	0.0567304	0.171553
0	2.45324	0.251021	0	1.0746	0.775186
0	1.73116	0.61201	2.37354	0.418182	0.299133
0.205154	0.490207	0.0878573	0.238555	0.1631	0.356043
0.100805	0.0488275	0.109822	0.397987	0.156009	0.287358
0.0472524	0.361323	0.380584	0.174083	0.896023	0.315345
1.35305	0.159503	0.163163	0.953481	0.789789	0.54597
0.665116	0.400383	0.156888	2.07171	0.623419	0.338878
1.02551	1.17107	0.141199	1.05699	1.19934	2.73288
0.40461	1.23289	0.219251	0.104476	0	1.19444
0.18901	0.266108	0.422029	0.833561	0	0.547601
1.28865	0.901401	0.12551	0.169323	0.4424	0.559271
0.585505	0.830452	0.136829	0	0.965353	0.0941328
1.12436	0.406296	0.473087	0.241375	0	0.251021
0.0472524	1.42073	0.30189	0.262133	0.986576	0.406097
0.274064	1.40378	0.340217	2.38573	1.25908	0
1.68639	1.07837	0.745538	0.930734	1.15285	0.285536
0	0.187521	0.270914	1.79971	1.03723	0.168393
0	0	0.38222	1.5732	0.786626	0.542832
0.854865	0.115638	0.311866	0.148928	0.336009	0.102548
0.383663	0.212524	0	0.374857	2.22996	0.163512
0.0988208	0.168769	0.110256	0.309241	2.34582	0.0470664
1.1354	0.145329	0.19216	0.32824	1.9184	0.0611863
1.47396	0.252013	0.561713	1.33459	1.43561	0.222781
0.881337	0.100805	0	0.759068	1.88304	0.324758
1.05166	0	0.309382	0.546343	1.40229	0.078444
0	0.255163	0.100805	1.22487	0.302415	0
0.182709	0	0.233112	0.145552	0.510326	0.0470664
0.330471	0.166959	0.524502	0.646976	0.872595	0.0713317
0.490762	0.265176	0.126006	0.472757	0.0472524	0.3075
0.482507	0.146482	0.0504026	0.0795191	0.097655	0.364428
0.569714	0.672731	0.19216	0.599712	0.0724537	0.26671
0.97242	1.76869	0.233112	0	0.158367	0
0.472544	0.628196	0.350465	0.156409	0.149967	0.435645
0.237837	0.096886	0.391174	1.03433	0	0.214675
1.28614	0.340794	0.650516	1.69742	6.41652	1.73272
0.702739	0.556704	0.329107	1.47149	0.760501	1.31283
2.89865		0.181717	0.260435	2.53259	0.634415
1.0202		0.608725	0.389102	0.636332	0.255163
0.541198		0	1.12033	0.299265	0.647945
0.607479		0.12551	0.59662	0	0.154358
0.312108		0.437598	0.101143	0.307456	0.233398
0		0.0618482	2.35294	0.69614	0.305566
1.13044		0.300978	2.57313	1.55971	0.332342
0.587318		0.156248	0	0.417612	0.261463
0.927179		0.527176	0.801397	1.13034	0.567029
0.42603		0.0488275	1.72635	0.840514	0.418971
1.11402		0	0.366596	1.71554	0.349668
0.334734		0.110676	0	0.808636	0
0.774878		0.218326	2.18352	0.227181	0.252013
1.14246		0.0813792	2.07267	0.282932	1.5915
0.229406		0.0553378	0.644814	50.2856	0.810065
0.680435		0.0553378	0	0.317385	0.545894
0.283514		0	0.329818	0.163704	1.14088
0.930172		0	0.326545	0.157022	0.0941328
2.35166		0.0716137	0.714511	0.84391	0.351429
0.097655		0	0	0.210476	0.409235
1.1646		0.10091	0	0.736667	0.097655
0.0845877		0	0	0.103568	0.0693035
0.175094		0.0813792	1.40507	0.230522	0.415121
0.155317		0.0793641	0.837508	0.0501134	0.160897
0.744443		0.104165	0	1.67839	0.160658
		0.562709	0.926548	2.47991	0.544318
		0.500788	0.102456	3.16042	0
		0.243087	1.28163	0.414184	0.954334
		0	1.19817	1.34062	1.27172
		0.831642	0.237369	0.119235	0.141757
		0.121206	0	0.199248	0.581453
		0.26739	0.251627	3.5284	0.0819042
		0.39797	0.964757	2.03049	0.0630032
		0	0	1.42324	0.555638
		0	0.111418	0.701429	0
		0.329277	1.99097	1.01314	0.672917
		0	0.305189	0.184814	0.272038
		0.327617	0	0.807345	0.0662658
		0.0992177	1.38877	1.09385	0.288314
		0.100768	1.20017	0.436569	0.231122
		0	0	0.233449	0.360023
		0	0	0.762418	0
		0.0465083	0.153457	0.101724	0.0627781
		0.179832	0	2.54601	0.20926
		0.581908	0.119231	2.72069	2.23084
		0.643263	0.27577	0.528527	1.08838
		0.209358	0	0.649865	0.211061
		0.0630032	0	0.19124	0.831474
		0.519777	1.26875	0.207516	0.469899
		0.441086	0	2.89841	0.667878
		0.428422	2.33504	0	0
		0.87483	0.419437	1.23597	0.398554
		0	0	0.122068	0.10427
		0.531327	1.8382	0.0610342	0.155217
		0.207911	0	0	0.0598531
		0.0472524	0	0.161595	0.970423
		0.0693035	2.39498	0	1.27103
		0.166959	2.25908	0.17293	0.794055
			0.279784	0.57411	0.678723
			0.410931	1.92507	1.20815
			0.242529	2.70921	0.096886
			1.39625	0.689376	0.345266
			0.0770954	1.4377	0.0468803
			1.29826	0.548506	0.266593
			0.17475	1.07849	0.509859
			3.14181	0.106484	0.510996
			0.782291	0.358956	0.115638
			0.17732	0.278626	0.0557756
			1.16022	1.6672	0.0500057
			0.133015	0.449066	0.660124
			1.28362	1.41661	0.77504
			0	0.301539	1.46569
			0	0.702986	1.12917
			0.118664	1.49439	0.63703
			0.289613	0.424388	2.02353
			0.129514	3.19651	0.323271
			0	0.893687	0.423171
			0.743209	2.42228	0.326639
			2.04299	1.62904	0.617359
			1.2567	0.685268	0.420365
			1.02945	2.28183	0.269393
			0	1.97696	0.380798
			1.69744	0.111125	2.55917
			1.13753	0.291618	0.161636
			3.3263	0.36181	0.508479
			0.174914	0.790567	0.343837
			0	0.805768	0
			2.10319	0.225617	0.276128
			0.195848	0.36368	0.134696
			1.8397	0.807946	0.323271
			0.874433	0.283737	0
			0.205162	0.64168	0.478172
			0.05421	0.815371	0.403165
			0.323835	1.70301	0
			0	0.582199	0.441552
			0.731833	64.7971	0.0505112
			1.61607		0
			0.349856		0.0639808
			0.159227		0.590981
			1.25582		0.0841853
			0.365578		0.114492
			0.0772008		1.58495
			0.498805		1.09931
			0.640295		0.0831876
			1.73352		0.305566
			0		0.743888
			1.02657		0.151208
			0.0716448		0.303991
			0.992488		0.097655
			0.165334		0.214211
			0.135979		0.143332
			0.909105		0
			0.911723		0.436612
			0.694218		0.48355
			0
			3.11843
			0.637495
			1.40886
			0.433026
			1.41857
			0
			1.40674
			0
			1.85991
			1.20063
			0
			0
			0
			0
			0
			0
			0
			0
			0
			0
			0
			0
			0
			0
			0
			0
			0
			0
			0
			0
			0
			0
			0
			0
			0
			0
			0
			0
			0
			0
			0
			0
			0
			0
			0
			0
			0
			0
			0
			0
			0
			0
			0
			0
			0
			0
			0
			0
			0
			0
			0
			0
			0
			0
			0
			0
			0
			0
			0
			0
			0
			0
			0
			0
			0
			0
			0
			0
			0
			0
			0
			0
			0
			0
			0
			0
			0
			0
			0
			0
			0
			0
			0
			0
			0
			0
			0
			0
			0
			0
			0
			0
			0
			0
			0
			0
			0
			0
			0
			0
			0
			0
			0
			0
			0
			0
			0
			0
			0
			0
			0
			0
			0
			0
			0
			0
			0
			0
			0
			0
			0
			0
			0
			0
			0
			0
			0
			0
			0
			0
			0
			0
			0
			0
			0
			0
			0
			0
			0
			0
			0
			0
			0
			0
			0
			0
			0
			0
			0
			0
			0
			0
			0
			0
			0
			0
			0
			0
			0
			0
			0
			0
			0
			0
			0
			0
			0
			0
			0
			0
			0
			0
			0
			0
			0
			0
			0
			0
			0
			0
			0
			0
			0
			0
			0
			0
			0
			0
			0
			0
			0
			0
			0
			0
			0
			0
			0
			0
			0
			0
			0
			0
			0
			0
			0
			0
			0
			0
			0
			0
			0
			0
			0
			0
			0
			0
			0
			0

## Sheet: Extended  Data Fig. 6d
Extended Data Fig. 6d- H4K20me0-EdU
UT-DMSO	HU-DMSO	HU Release-DMSO	UT- UNC0642	HU-UNC0642	HU Release- UNC0642
0	0	0.273558	0.104575	0.775057	3.87403
8.57473	0.173631	0	0.409074	0	0.943343
0	0	9.87483	0.316802	0	0.054039
0	0	0.163969	0.665899	0.775077	0.776489
0	0	3.5352	0.306037	0	0.973971
81.7888	0.17053	1.57756	0.181469	0.778932	8.60027
41.1294	0	0	0.10584	0	0.086462
0	0	4.68066	0.143196	0.784044	0.591076
0	0	0	0.451378	0.807313	1.04041
0.555512	0	0	0.149422	0.818681	6.0657
0	0.213621	0	0.115179	0.826766	0.968006
1.95888	0	0	0	0.829034	3.42129
28.5338	0.097656	0	0.115638	0.832823	0.103398
78.6314	0	0	2.81782	0	0.103398
78.4848	0	0	6.56323	0	0.292788
0	0	1.49542	0.113931	0.837771	0
0.499535	383.819	19.883	0.162758	0.84335	0.996536
108.338	37.2006	2.37969	0.05787	0.843984	0
15.2144	0.305583	0	0	0.843984	0
57.1405	0.699033	77.6506	0.311552	0.844988	8.00631
0	0.375111	0	0	0.845748	1.6114
0	2.73068	67.4679	1.22438	0.874163	5.3204
0.405872	15.4238	0	0.125488	0.87545	10.1258
5.4329	0.272638	52.6502	1.38525	0.882616	20.6012
5.27568	0.147041	2.79771	6.20676	0	0
0	0	2.84497	2.7355	0.883298	13.8203
8.17917	0.049014	0.433748	0.573582	0.893883	25.7741
0.366201	255.339	44.0591	0.2997	0	1.20178
31.936	451.429	1.31989	0.185208	0.909376	0
21.6564	26.3837	0	0.288296	0.913989	1.83277
72.0525	135.922	46.4286	0.857486	0.914563	11.027
50.9283	198.892	0	1.54625	0.924033	22.7344
50.8048	462.532	8.14799	0.859074	0	7.83321
63.3372	0	18.2174	1.15037	0.924033	17.9177
0	213.602	0	1.49508	0.924033	7.28749
20.1914	0	0	0	0	2.32619
0	1.56951	4.66223	0.072522	0.939189	7.0431
42.3164	74.513	0	0	0	25.0435
2.16037	160.698	13.1155	0.126365	0.967719	18.7222
3.86688	0	8.181	0.65644	0.968194	8.5966
33.6275	0	11.536	0.06799	0	15.1871
0	0.047066	1.46666	1.06432	0	0
30.5692	0.539695	1.1333	1.71071	0.976471	11.8611
42.1811	0	1.92379	1.51222	0	0
25.4642	0	0.295533	1.97735	1.11418	0.365105
5.33065	0.086815	0.19902	1.33736	1.12346	0.792575
0	0.093017	6.83672	0.801666	0	0
0	0.071313	0.636388	0.33144	1.14178	13.5464
0	0	0.591171	0.183733	0	2.25917
0	0.065112	0	0.216156	1.15024	0.172925
0	0.139525	15.5462	0	1.16515	5.3256
19.476	0.238743	22.4418	0.583622	1.19152	0.242223
0.27451	0.210838	19.6154	0.520176	1.29391	0
15.8979	0.046508	0	0.942523	1.29437	0
25.8921	0.076729	1.28234	1.55176	0	0.388573
0.410373	0	0.420656	1.35676	1.30454	16.6037
33.7279	0.287733	25.5226	0.913088	0	0.589349
0	0	0.183733	1.74642	1.30642	6.10395
0	0.062778	29.0431	0.608082	0	0
50.9759	0	10.3565	0.094133	1.31627	0.157508
45.2162	0.055803	0.68784	11.551	1.32355	3.84708
9.35176	0	0.234243	0.449549	1.33883	0.185859
0	0.124518	0	0.301945	0	0.412671
31.8696	0	14.7147	0.315365	0	0.069304
0.315417	0.056033	0	0.80851	1.36189	0.165383
0	0	2.52656	1.49205	1.36616	0.179559
37.8944	0.065372	12.826	0.453649	1.37632	0.056703
0	0	0	0.48484	1.38215	2.77668
0.462221	0.071598	0	0.052499	0	0
0	0.193003	20.609	1.45054	1.3894	0
0.423859	60.2982	0	1.85166	0	0
0	0	0.976531	0.480974	0	0
0	2.17214	0	0.518809	1.39132	0
6.95489	1.40348	0	0.050006	1.3932	0.607708
78.1149	142.752	0	2.48925	1.39939	0.175181
0	230.099	0	2.19212	1.39996	0
0	299.964	0	2.73801	1.41281	0
19.4384	285.062	0.421137	1.91829	1.46706	0.229441
56.0884	253.125	0	1.01435	1.48425	0.080614
18.257	41.798	6.27272	0.567029	0	0
50.5217	1.77678	0	0.593096	1.48793	0.058439
0.8252	175.081	0.548294	0.148058	1.51354	0.264614
0.591064	164.777	12.4468	4.63547	1.51979	0.088205
67.4862	163.405	8.33459	1.76159	0	0.119706
32.9598	2.24002	15.8795	4.9072	1.52049	0.160658
35.2328	216.376	2.91704	0.189927	0	0.151208
52.743	65.4731	4.90629	2.13953	1.53253	0.359118
7.19789	170.247	7.53399	0.705005	1.53397	0
2.05903	3.67459	12.4303	0.627531	0	0.450473
42.3247	169.512	8.23677	0.467725	1.55039	0.046322
2.78663	29.3327	3.7006	0.167045	1.55391	0
21.6041	1.40757	14.6401	0.050113	1.55698	0.194554
14.219	62.7689	0	1.00392	0	0.287198
20.2531	0	4.5322	0.354135	1.56236	6.37266
0	0	0	2.20919	1.56236	0.267125
0	0	26.4337	1.78008	1.56236	0.119706
0.366201	232.252	0	3.99872	1.56236	0.552853
9.78876	63.7885	2.94271	0.415672	0	94.2793
29.5236	0	15.4631	0.663617	1.56626	1.60081
0.793894	169.97	18.6628	1.45294	1.59491	7.3559
3.53725	0	5.26622	0.809467	1.59497	1.4648
0	191.2	0	1.71427	1.60494	0.638814
0.275846	79.6743	0	1.5235	1.62828	1.26604
79.868	124.6	0	1.24108	1.62856	18.307
118.211	0.987536	29.8336	0.189787	1.6288	0.811504
34.7121	0	10.6665	0.846567	0	21.2901
22.7536	0	0	0.791238	1.66001	6.73209
0.488266	9.0284	7.93684	0.050204	0	6.1955
29.8197	182.453	0	0.128648	1.77182	14.6849
30.0433	63.213	7.36777	0.097271	0	5.45396
3.35959	4.15591	18.8228	1.79897	0	9.75409
41.975	0	0	2.16316	1.8023	0
43.1889	0	0.533681	2.24805	0	4.40235
0.82774	194.104	0.891916	2.38041	1.81566	18.384
47.2887	198.939	0	2.15224	1.82887	6.64098
11.697	185.034	0	0.655648	1.83585	7.75869
0	181.084	25.716	0.689814	1.85994	0
0	148.465	18.527	0.63487	1.86337	0.422111
4.98198	169.017	13.8147	0.166832	0	0
0.950471	1.19714	11.48	0	1.86439	0.171341
38.5869	1.65086	14.0875	1.80737	0	0
26.0219	5.46201	0	0.104615	0	0
0	0	6.43895	0.755793	1.86716	0.679282
0	0	0	0.244745	1.88384	0
0	2.05867	0	2.53703	1.89961	43.5944
60.4029	0	0	3.13001	0	4.6116
0.785875	127.633	0	2.41539	0	6.50388
2.85359	87.0425	0	0.240987	1.91284	4.10404
0	295.908	0	0.066153	1.92039	0
0	66.8379	0	0.382893	1.93136	0
95.7919	71.8811	0	0.435814	1.94663	0
87.6944	172.638	0	0.495766	0	0
1.21679	68.4728	0	0.128648	1.95295	0
71.1469	91.7065	0	0.505179	0	0
0	113.565	0	5.07385	1.95828	5.17452
0.509966	2.79396	32.0817	0.723091	1.98387	0.385195
0	1.25328	12.1123	0.237788	0	0
0	1.74676	1.98147	0.863504	2.02643	6.62194
127.586	2.47783	5.71653	1.07589	2.02811	5.16786
106.313	0.163672	29.1105	0.093017	2.11193	13.208
39.8757	0.195583	0	0	2.11489	2.35567
0	0.095733	4.24584	0.133324	0	5.3063
0.748658	0	8.16767	0.479628	2.13325	2.88277
0	692.442	5.81472	0.135879	0	0
0	68.5374	0.260788	0.183596	0	0
105.593	407.612	0.405992	0.269064	2.13652	0
40.9425	0	0.238712	0.379855	2.13911	0.739677
0	0	0.530929	0.050647	0	0
133.912	349.013	4.8922	0.600068	0	0.268898
71.828	1.66432	16.9244	0.331288	2.17303	11.3206
44.8638	125.352	4.97575	0.556313	2.17762	2.06833
102.396	128.72	8.68108	0.053131	2.20207	0
72.4978	226.675	2.90084	0.161306	0	5.46874
69.9	106.52	0	0.625061	2.21696	6.46418
0	0	27.3927	0	0	0
102.603	0.692837	13.0533	0	2.23737	8.26455
22.4318	0	7.13594	0.151224	2.23951	13.1009
0	64.9074	6.56466	0	0	2.23454
104.933	55.8547	0	2.19409	2.2605	0
16.9198	9.5158	0	1.71286	2.2715	4.31091
26.5556	0	0	2.35154	2.28577	0
44.413	6.93164	45.7146	3.85006	2.30756	0.839565
6.84335	0.292963	53.0749	0.318166	0	0.178473
0	25.755	2.83057	0	0	4.28497
60.3372	26.583	29.1092	0.245872	2.31971	3.69369
0	0	14.4423	0.063699	2.34523	3.93227
0	41.3312	0	1.61544	2.35738	4.85913
51.1239	2.12857	9.29308	0.063699	2.35949	5.51352
14.1824	21.3548	14.7895	9.06847	2.4182	0
39.6689	0	0	4.4391	2.4493	1.29102
23.4661	0	22.2238	0.57085	0	0.121092
0	115.443	15.9783	0.524756	0	3.91945
13.8818	0	18.4119	0.726858	0	0
11.5095	0	16.9617	0.251181	2.461	0.16406
0	222.022	0.85507	0.109915	0	0.837229
0	1.04724	1.45762	0.600282	2.49219	0.299834
0	39.7285	9.61106	0.433278	2.51139	0.832214
119.283	0	0	1.5473	2.53544	0.175779
67.5038	0	0	0.752674	2.65436	0.333165
115.506	0	18.0675	0.428997	2.69023	3.94325
41.0162	0.519777	17.7005	1.98032	2.73909	1.06309
29.3467	0.141757	0	2.62338	2.80007	0
28.1152	0	1.36194	0.142413	2.8767	4.18962
0	469.462	1.82982	1.1445	3.24555	7.41563
0	521.782	1.55192	0.610342	3.24818	4.98301
0	21.0767	22.8737	0.158689	3.33554	9.94935
7.58337	0	3.96245	0.415821	3.38111	2.79938
2.07877	0	36.3847	0.415821	3.40536	0
0	0	0	0.294015	0	9.83261
1.2351	281.739	12.0138	0.19216	3.42867	9.4665
64.4039	0	37.2454	1.11705	3.53104	0.539729
29.9089	308.203	0	0.059853	3.54939	1.25458
147.164	6.25762	0	1.19594	3.55082	5.83052
2.35318	17.115	0	0.413473	3.55608	5.77777
39.7028	0	0.224245	6.80825	3.60945	4.50371
71.0313	0	0	3.55316	3.70329	0.891237
28.3879	157.709	0.152854	2.17689	3.72563	0.419561
20.287	1.9915	9.60633	0.212304	0	0
0.296305	72.4728	7.87331	0	0	0
82.9325	165.222	16.4156	0	3.77407	0.791694
65.5887	221.468	0.143524	0	3.80486	1.08374
2.32855	0	0.177555	0.585921	4.02071	0.643556
0	1.56328	0	0	4.05509	8.47001
0.92287	179.184	2.84307	0	4.20564	9.07807
15.3522	38.6268	4.12191	1.04512	0	0.164773
26.768	0	0.540453	1.06273	4.37802	0
7.6285	234.357	0.143022	0.374869	4.56635	1.78543
0.389076	178.764	0.396771	0.963162	4.57624	0
3.08539	0	0.21961	2.59169	4.76926	2.02643
4.28923	36.2275	9.82117	2.13326	0	5.08497
78.9609	0	6.85514	1.60378	4.79702	0.243185
0.470981	37.8441	3.55977	0.075604	4.95643	8.67114
54.8261	0	4.01749	1.08716	4.96061	0
0	63.1035	15.8041	0	4.9793	5.94216
0	0	6.71961	4.46528	5.04019	4.65753
15.6257	71.9682	1.08635	2.01601	0	0.137311
47.4734	258.084	0.962802	0.490798	5.23703	0
4.09884	173.18	11.1412	1.15025	0	0.619843
59.5152	0	0	1.8388	5.46656	8.4024
27.8757	130.511	0	11.1486	0	0
0	126.868	0	1.17541	5.4962	8.81512
44.276	1.88571	0	0.862468	0	14.614
0	0	9.19025	2.48541	0	0
0	3.16642	0	0.800547	5.55822	19.3141
0.495433	208.974	0	0.808608	5.91254	0.129182
0	7.87892	0.31738	0.146892	6.18434	0.154403
0	29.1675	0	0.87627	6.22851	0.728688
0	114.241	0.444681	2.85048	0	0
37.7737	11.1267	17.1451	2.86801	6.52887	0
20.0441	115.793	7.42156	2.51733	6.62345	0
1.79801	105.307	0.493654	0.49615	0	14.454
23.0748	0	5.01454	0.415821	0	4.84248
0	0	5.63977	1.6541	6.65407	16.16
0	110.887	3.38415	2.43782	6.72309	0
5.01647	38.7745	15.0068	2.75383	6.73398	7.59232
29.6367	0	0	1.85935	7.06394	9.53774
0.866675	1.41935	0.97005	3.39354	7.09537	1.10858
0	8.74561	3.12926	2.75731	0	1.51361
0	2.4071	8.8193	0.690202	7.18229	2.94423
0	1.82011	0	4.32458	7.23659	0.225237
0	154.302	0	1.73615	0	0
0	0	17.2323	0.79856	0	24.9809
0	3.16743	16.3094	0.470664	7.26722	0
0.337662	0	0	1.72756	7.31682	8.66879
3.83047	103.997	3.62709	0.888509	7.3951	0.439449
0.395641	185.828	0	0.119235	7.55517	14.9381
0	87.7707	0.561129	0.396784	0	0
1.15652	135.129	15.0311	0.953879	7.98037	1.29095
20.248	156.598	12.8992	3.59265	8.65555	0
0.987156	234.012	6.73942	2.66002	0	0.357705
16.82	0	7.47679	1.8195	8.75834	0
13.8345	200.253	0.384753	0.418217	8.80004	1.98148
10.8924	1.28018	0.378937	0.203801	8.92865	0.085947
9.74033	181.509	11.7947	0.284472	0	0
0	225.405	0.366201	1.52921	9.0311	0.265655
2.03642	0.069172	1.44094	1.15383	9.06106	0.387544
0	0	0.683114	1.3758	9.29649	0.140641
0	0.699858	13.1918	0.547715	9.4723	0.35004
0	0	0	2.72144	9.73674	0
0	0	0	1.95815	9.84491	0.124518
0	0.153403	0	2.53211	10.001	0.362268
8.95522	0	14.3218	0.486026	10.0952	0.592146
87.909	0	3.43927	0	10.2034	0.059617
17.984	1.60028	0	1.18623	10.2812	6.41864
0.602194	11.1628	0.199174	0.399268	10.5632	0.666504
74.9077	250.053	0.884072	0.516909	10.6286	1.52063
0	0	2.32259	0.710522	0	0
0	385.203	2.68646	0	10.6949	7.16171
53.3195	1.38075	0.767003	0	0	0
0.790532	183.576	20.9088	0	10.7087	0
1.5996	385.142	15.4995	0	10.9978	25.1503
0	0	0	0.180661	11.1676	0
37.5745	96.3426	0	0	0	0
56.6527	168.231	1.16769	0.133282	11.2355	9.4317
37.8292	0	15.5768	0.938773	11.356	22.9326
3.18634	87.2649	7.53761	0.158697	0	20.8455
0	68.968	18.7216	0.642787	11.4105	5.04446
0.404177	0.076841	19.9825	0.264323	11.456	15.494
0.523667	0.140318	16.6587	0.407748	11.5542	14.8068
0.57524	0.15034	1.86222	5.64312	11.6727	1.25697
0	0.060136	0	0.580732	11.7158	15.8876
0	0.177067	13.3716	0	11.8193	0.198557
0	0.100227	19.0034	0	0	0.424863
0	0	8.39589	0.370846	12.1161	5.71086
7.70198	0	0	11.1041	12.3606	5.09396
0	32.9701	0	0	12.4301	0
23.275	15.8439	0	4.43615	0	8.44947
1.3375	0	0	7.34933	12.5827	0
130.557	173.147	0	0.478179	0	0.800383
143.474	0.056703	0	0.196897	0	0.41661
73.9243	0.050403	0	0.086815	12.7406	0.172242
0	2.87196	0	0.437178	0	47.0287
12.8732	3.9538	0	0	0	0.258651
0.825592	4.16772	0	0.338477	12.7934	10.0933
43.5954	3.82339	0	0.160658	12.9092	0.946711
22.692	0.817189	0	0.420546	13.232	0.612301
12.9092	32.6521	10.0431	0.053553	13.2929	0
0	85.1797	2.31529	0.369252	13.5858	0
3.12546	341.867	3.38518	0.22689	0	0.218859
0	260.56	64.073	0.164606	13.5909	0
0	0	43.2629	0	13.7358	5.97402
0	402.945	0	0	13.8063	0
13.63	392.149	6.3654	18.2765	13.8224	2.86391
56.0231	0	0	0	13.8578	17.9616
51.1111	0	0	0.115341	14.1822	1.07684
14.2315	304.489	2.71605	0	14.2253	0
75.1335	0	6.92202	0	14.2645	0
54.5175	473.885	0	0.115341	14.3086	2.46351
17.2638	0	0	0.223473	14.7197	0
0	400.128	7.62864	0.681688	14.7943	0
90.4854	3.7193	22.9406	3.26897	0	8.91395
5.73221	461.779	19.5852	0.12644	15.0266	2.0048
80.837	303.571	0	0.733244	15.1066	0.201091
57.0038	1.28329	7.88644	4.18051	0	0.151392
69.2113	0.206557	0	2.27869	15.122	0.240418
0	3.11356	0	0.8608	15.327	0
66.7894	0.513464	0	0.926662	0	0
0	1.62464	0	1.0717	15.4228	0.123697
0	0	0.371187	0.811786	15.5467	0.942414
29.7295	331.405	0	1.89599	15.5751	0
36.8321	0	10.5722	0.898326	15.5763	0.123697
27.061	0	0	0.722949	15.5804	12.828
0	156.433	0.885674	2.54033	15.7041	0
0.745726	1.46394	11.7232	0.500176	15.8786	13.5844
1.65413	0	1.46804	0.303782	15.9699	0.61676
1.02279	7.12835	2.87441	0.310929	0	5.75126
1.21244	7.24291	0.925632	1.75678	0	0
7.0034	303.114	4.16278	0.676305	16.0785	9.67454
0	0	0.235114	0.691917	16.3647	7.97271
16.0905	0	0.28468	0.092645	16.3922	2.82084
46.3156	0	0.169568	0.256317	0	0
0	0	0	0.189921	16.4273	6.92779
0	91.9075	16.4562	1.81742	16.4788	0.209787
13.5371	282.809	35.0245	12.7479	16.4981	4.26251
0.635172	60.5246	19.0944	1.13163	16.7055	2.66179
16.0182	90.7186	0	4.10992	16.769	2.16433
0	1.22818	0.927685	2.03156	16.8637	0.107267
0	99.7057	0.945995	0.676272	17.022	1.26242
0	253.034	0	0.256633	17.0647	0
2.85982	0	25.2745	0.743588	17.2802	0.178977
0	226.831	42.2395	0	0	1.41358
0.738973	169.634	0	0.113406	17.4149	0
0	0	18.4986	5.73479	17.7213	0.133585
3.32271	52.694	8.10588	1.23881	0	0.080151
29.1934	0.436728	6.36003	0.262976	18.1562	4.03221
23.5935	0	0	2.22553	18.2751	0.052083
1.94169	4.96013	2.51849	0.617189	18.3338	3.91398
0.231931	0	6.60274	0.456773	18.3829	0
5.10269	1.46299	0.183103	0.426847	0	0.280365
0.366206	0.776064	0	0.544978	0	7.99987
1.70084	1.12307	0	1.29768	18.6851	7.5009
0.183103	0	3.88961	0	0	0.160209
0	0	0.406604	0	18.8595	0
0.758519	0	0	0.421556	0	6.63279
0	0	0.142165	0	19.3108	0
0	0	8.22826	0.091422	19.4275	10.0621
0	2.23661	6.43017	0	19.6693	0.145329
0	165.307	0.411531	1.69778	19.6772	13.0008
102.734	0	0	1.39308	19.7122	0.730373
0	8.25691	0	2.53726	20.0999	13.5787
0	123.883	16.8794	3.01673	20.1456	13.2952
0	0	0	3.13148	20.148	4.04927
0	253.084	0	0.764187	20.3998	0
10.6282	5.27751	0	1.6156	20.5406	0.273077
60.2525	181.685	0.204577	0.17653	20.7086	0.142727
34.7965	0	12.1284	0	20.7402	5.13753
99.8199	3.77028	0	0.525833	21.3935	1.13824
107.354	506.488	0.381362	0	21.5239	10.8384
0	369.922	2.67507	0.063851	0	0.206585
13.8266	14.2857	10.3698	0.060095	22.0889	0
28.5961	0	1.31389	2.37286	0	27.7122
19.8098	171.18	0.285761	1.48656	22.1495	2.29895
45.3554	296.915	0.746208	1.87554	22.3818	16.1905
33.8175	143.228	0	0.466224	22.4458	0.168603
37.9188	217.002	0	1.56757	22.7312	0.427977
39.8349	79.4011	0	0.771317	23.255	12.3726
2.32921	12.9306	9.93804	1.05005	0	0.148545
17.3444	220.364	10.1312	0.106318	23.2638	0.176506
0	373.854	0	0.90632	23.4225	0
17.4371	12.0094	3.27109	0.834829	23.4948	2.29975
19.2903	0.244137	0	0.411096	23.5114	0
27.608	0	14.166	0.463074	0	9.20769
15.2652	0	1.50499	0.049353	0	0.928664
34.8831	419.603	5.62364	4.17208	23.5175	0
0.98701	0	5.26878	0.862619	23.5252	0
23.516	0	0	2.25373	23.5798	1.71771
25.2085	244.758	0.716123	4.13384	23.6419	0
30.2366	46.1206	0.854893	2.57197	23.6569	0
0	301.073	0	2.40102	23.7255	9.9436
0.856304	0	3.89272	2.79185	23.7842	9.91518
0	0	6.88804	2.20572	24.0669	0.127703
5.29401	2.11582	0	1.35794	0	0.35363
11.7367	48.6325	5.7748	2.09959	24.3082	6.93795
24.3366	0	2.05885	1.64914	24.405	0
9.64545	365.713	0	4.54639	0	4.4202
0.603508	0	7.7859	0.081379	0	0
0	0	0	0	24.47	0
43.0822	388.287	0	3.17244	24.5802	0
1.2983	259.663	0	1.24362	24.5972	0
2.84193	0	0	3.75475	0	0
44.1824	29.4156	0	1.19792	24.6143	0
0.622527	0	13.1945	2.08764	24.7161	0
52.1193	0	0	0.812345	0	0
0	4.88814	0	2.24512	24.7576	0
141.444	62.9056	0.520817	2.12829	0	0
0	0	0	1.43869	24.7579	0
124.815	65.351	8.19127	0.127123	25.037	0.258313
115.915	0	0	0.796842	25.2643	0.129157
0	282.928	0	2.26113	25.4135	0.20161
74.1904	0	1.53776	2.60467	25.4176	0.141757
0	283.291	13.7296	1.35	0	0.148058
0	305.971	0.716137	0.619295	25.4194	0.343368
36.4268	0	0.243778	0.994291	25.5185	0.135457
49.4322	0	1.87034	0.97655	25.6687	0.130317
1.22183	392.095	3.70397	0.889578	0	0.094505
0	126.25	0	1.39252	25.7115	0.056703
7.4282	0	0	0.726278	0	0.185859
82.0618	0	0	0.751943	25.9411	0.122856
80.9426	1.95273	0	0.515944	26.502	0.157508
0.625643	298.224	0	0.357255	0	0.100805
0	0	0	0.746247	26.5391	0.078754
0.479284	185.966	0	0.472325	26.7641	0
0.515399	212.092	0	0.57942	0	0.144907
39.0115	0	0	0.68033	0	0
3.58957	0	0.375188	0.457351	0	0.207911
2.19636	0	0.480892	5.34184	26.7849	0.453623
36.8694	496.346	0.111167	1.09242	27.0543	0.718237
0	0	14.9551	0.221351	27.235	0.409521
0	0.762678	0	5.63662	0	0.119706
13.3533	0	0	1.50194	27.6231	0.075466
8.09247	315.911	0	0.790194	27.6621	4.49595
23.012	291.041	1.56236	0.668826	27.6733	0.147787
0	0.122856	0	0.293783	27.7036	0.097655
37.6363	0.107651	125.558	1.21978	0	0.245765
101.316	0	0	0.07546	0	17.8494
110.682	2.76242	4.76845	0.079899	28.1275	16.4158
0	34.5468	0	2.12648	0	9.68042
0.814608	46.1698	0	0.717012	0	8.34719
0	0	0	0.047252	28.3969	11.9599
23.6283	0	1.39129	0.250199	28.5651	11.4499
122.16	0	7.42533	0.77305	0	0.208272
20.9461	0	39.5129	0.283279	0	0
25.046	0	0.304838	1.29185	28.6943	0
54.1883	0	7.5294	0.670984	0	0.408408
24.2031	190.479	5.84588	0.378964	0	9.67608
75.6399	117.861	16.0281	1.37225	0	11.5672
2.63933	291.123	3.66781	1.10476	28.7608	10.7127
37.2323	227.515	18.2575	0.212111	29.1056	0
1.10891	44.3153	1.78238	0.549623	0	15.3461
66.8015	0	26.9862	0.745457	29.4883	0.761287
0	29.1269	0	1.74463	0	0.249224
0	0	3.83405	0.19846	29.54	0
0	206.932	0	0.552969	29.6573	4.02861
9.2722	0	0.220168	0.351364	29.7921	0
0	37.918	0	1.56878	29.8572	0.596683
0	210.944	0.302731	2.68815	29.8638	0.434071
34.9995	0	0.187067	0.578954	30.0081	0.484834
27.42	277.03	9.53837	1.26021	0	16.484
7.74307	320.571	0.528311	1.77195	30.0982	5.38985
0.364778	49.5159	2.03905	0.329502	0	21.757
36.9102	216.43	5.16453	1.06447	30.345	0
0	0	3.08676	0.327143	30.6783	10.5891
36.0081	204.364	0	0.396269	30.8022	0.582398
0.396717	0	15.3914	0.425531	30.8306	0
37.9468	128.797	37.5476	0.444645	30.95	5.13294
20.6261	0	0	0.78439	0	17.0424
48.1698	84.2476	0	1.75688	0	0.998982
0	142.209	5.89774	0.710702	31.0886	0.869401
0	193.853	0	2.31684	31.1035	0
4.12269	0.054902	3.26697	0.659627	31.2014	0
0	6.60785	14.2364	0	0	14.687
0	0.471364	22.8167	0	31.5661	7.30299
63.1815	0.160658	0	0	0	0
0	0.053553	9.52266	0	31.92	9.13271
74.9597	2.33715	15.9476	0.16404	31.9639	15.2873
78.9935	4.63516	44.0703	0	0	22.7885
0	0	0	0.218779	32.3223	16.9868
2.24975	0	8.10693	0.474448	32.6272	10.5027
40.4479	435.053	1.99449	1.15636	32.6335	0
37.9253	44.0067	0	0.78111	32.7487	0
0	0	0	0.533966	33.1214	14.2706
0.577717	481.151	0	0.925088	33.1392	0
84.975	32.2982	6.61805	0.494457	33.8995	1.25431
74.5431	473.598	0	0.33234	34.331	9.5262
2.48577	61.4202	32.8929	0.283705	34.4267	0
2.21249	232.309	0.470355	1.67169	34.6391	1.36841
0.69461	0	0.331766	0.103955	34.9537	1.78502
61.8884	0	0	0.346518	0	0.622652
0	0	3.93414	0.121281	35.044	9.97618
111.817	478.647	10.4951	0	0	0.13509
110.498	84.5322	0.471573	0.327344	35.2751	0.35156
4.67936	0	0.390621	0.240876	0	0.607583
86.0149	0	0.246771	0.185289	35.2889	0.697685
0	163.713	8.76132	0.302639	35.3472	0.74068
56.539	622.875	5.11719	2.40378	0	6.63709
35.1413	0	25.4099	0.325558	35.4037	2.77601
3.2913	326.603	0	0.22324	35.433	0
56.6838	148.08	2.30751	0.050403	35.6252	4.70979
61.4485	184.059	0	0.343368	35.6943	0
14.9124	102.23	0	1.60149	35.7871	1.08071
0	0	0	0.100805	35.8483	0.299622
60.3502	1.80188	4.88744	0.050403	0	2.5955
0.444324	178.998	0	6.60567	0	1.53032
38.6673	115.141	0	2.08405	35.879	0
0	308.164	0.927685	0.139602	36.1093	0
0	0	15.521	0.908342	36.2683	16.1283
4.51036	257.67	0	0	36.3091	0.111349
0	0	27.914	0.490157	36.5756	0
52.3304	138.665	1.46471	0.195442	0	19.1457
1.19974	117.969	4.88644	0.338146	36.5944	0
0	265.271	6.50332	0.366067	0	0
5.31351	1.59889	97.1755	0.136499	36.6051	9.06194
10.7102	1.4773	0	0.139602	0	0.126195
1.39156	0.749706	0	0.148908	0	0
0.081058	440.335	0	0.093017	37.2167	6.6363
0.19454	0	0	0.362765	37.2578	19.4575
0.140501	65.0335	4.3621	2.17639	37.3387	8.52216
0.268061	0	9.81118	2.23639	37.4284	0
0	33.8786	6.42932	0.833841	37.9709	0.159799
42.4983	0.39692	6.86589	5.18634	0	17.354
0	1.04758	0	0.564007	38.1609	0
0.850399	0	4.62682	0.289477	0	1.40904
32.6746	0	19.3048	1.70677	38.392	19.4552
21.3505	34.1644	5.6275	0.387132	38.3995	14.378
20.6725	0	3.36471	1.3002	0	0.166014
2.25824	208.535	2.1221	0.115093	38.7083	0
0	0	0	0.390619	38.8823	7.61822
0.366201	0	0	0.739387	39.1663	7.47289
60.8	1.19829	0	1.23427	39.273	0
0	0	41.4544	0.10463	39.3015	5.2473
22.3357	0	80.6815	1.60745	39.4325	0.72865
49.3479	1.92955	0	0.549703	39.4563	4.89993
20.3895	0	0	0.935719	39.735	3.20556
63.2763	0	0	0.883226	40.1753	13.0432
0	0	6.97848	0.366469	40.2623	0.321996
54.1669	179.839	0	0.38657	40.5799	0.485694
52.8993	7.74901	0	0.788063	40.6196	0.231382
76.3191	420.572	3.35509	0	40.7017	1.64975
31.1058	11.0861	0.45313	1.86174	40.8422	0
0.572804	293.579	7.0822	0.318166	0	0.327613
18.18	0	21.8588	0.420546	40.8551	0
0	143.095	0	1.88743	41.0504	0.16619
0	127.156	0	0.516626	41.0889	0
0	191.701	0.297614	0.632721	41.3908	0
3.8891	0	11.4755	0.566813	41.6001	0
49.2257	96.0548	6.03598	2.3534	41.6202	0.540581
26.2038	5.21944	19.5781	2.04017	41.6305	0.346566
0	32.6034	0	7.43355	41.937	0.257702
0	217.292	39.8654	4.79605	42.1145	14.0477
3.11754	0	0	6.12006	42.5153	0
0	0	2.49046	0.479823	42.6604	8.54363
0	0.165644	12.5015	3.98618	42.7771	0
109.795	0	13.6815	2.09713	43.0315	13.739
0	80.0352	2.61382	0.29672	43.1174	1.33372
57.1429	0	0	1.03257	0	8.16976
145.47	243.66	0	0.192388	43.1319	0.330571
29.1314	0	1.17436	0.17653	43.9694	13.459
30.0448	155.087	14.6299	4.17143	44.3834	0.074555
0	287.205	31.3288	0.473831	44.8321	0.215272
25.1372	0	15.2015	3.19371	44.8559	0
0	0	30.0575	2.6269	45.0906	0.342226
119.279	280.339	0	0.569577	45.2462	0
0	268.758	0	0.362163	0	0
43.2214	454.839	0.418079	0.613206	45.3996	0.075009
67.6404	0	8.90415	0.250103	45.4436	0.04688
59.7856	0	0	1.84166	45.5785	0.462553
36.2178	0	0	4.2549	45.9523	0.43755
0.486343	1.0861	0.818324	1.08658	45.9528	0.715409
55.7334	0	14.4689	2.6171	45.9562	0.150612
3.33845	148.367	5.71438	2.70794	46.0671	0.746787
0	40.2415	13.2387	0.689885	0	0.094133
39.9886	2.0469	0	0.986315	46.1927	0.178145
60.031	60.2131	0	0.351768	46.6056	0
91.6107	0	1.88348	0.40007	46.7049	0.065893
3.90612	98.6423	12.127	0.343368	47.0242	0
0.729515	233.934	0.140139	2.99048	47.0788	0.138061
1.30039	128.057	15.2148	2.16434	47.2817	0.258313
0	172.389	0	3.9404	47.3478	0.236262
61.5453	0	0	3.66021	47.3649	0.197642
50.6483	52.3418	0	6.68515	47.7067	0.809096
61.4169	36.7026	8.67187	0.623681	47.9401	0.393789
31.1147	0	16.3055	5.90725	47.9926	0.255262
10.6128	501.029	0	0.496262	48.2172	0.090276
71.6729	278.278	9.27689	0.407425	48.5248	0.121405
14.0615	313.151	0	0.772303	48.8532	0
10.8174	123.455	0.390621	3.82989	49.2801	0.140083
2.89673	396.912	0.969782	2.26365	49.8135	0.065372
70.049	0	0	1.19155	0	4.23667
212.607	99.2875	0.166704	1.69096	50.3085	2.50622
122.962	0	0.754141	2.89378	50.5067	1.22533
0	0	13.2883	0	50.888	0.372828
22.5989	474.377	21.6785	0	51.1801	3.30909
0.756796	124.406	28.8124	0.269271	51.7449	0
0	0	15.9463	0.819829	51.8916	0.145907
58.3008	354.899	23.0948	4.62184	51.9854	2.71229
123.733	0	3.13447	1.43078	52.0714	0.660227
107.414	156.955	0	1.85464	52.1336	4.16578
60.9721	0.164329	20.2487	1.89553	0	0.32829
72.9471	0.083715	0.402031	1.64619	52.42	5.30046
0	0.153477	0	5.79625	52.5006	9.54181
28.8367	0.046322	2.02161	3.90019	52.5147	0.484285
0	0.172936	4.59424	1.56044	52.974	0.337706
0	0.064851	0	0.059983	53.051	6.56126
5.49812	0	0	0.145906	53.4853	4.31871
62.2615	0.061763	0	0.897807	53.7238	3.23614
36.2876	0.109629	0	6.41022	54.2883	7.39381
64.631	0	0	0.119953	0	0
18.3396	0	1.32168	0	54.4696	0.15914
42.9931	129.557	0	1.37629	54.6304	0
0.599869	0.759453	0	0.269399	0	9.62078
79.2132	1.99548	0.126874	0.422193	54.7645	0.615365
0	3.22777	0.958739	4.751	55.1749	0
0	334.705	0	0.188982	55.3205	0.288353
62.8467	42.9068	18.1722	0	55.385	0.484285
82.3414	229.739	0.188405	0.064334	55.4764	0
0.610811	0	0.381743	7.08279	0	14.3163
0	0	16.5529	0	55.7631	9.01237
0	0	8.66075	0	55.9349	6.47174
0	0	0.197086	0	0	0.235333
0	0.861505	21.9979	0	56.2654	0.104219
34.4385	0	0	15.1473	0	0.235598
65.2921	0	1.64259	0	56.715	0.222334
97.2802	161.214	0.482632	0.79384	0	1.7732
1.7957	193.965	2.6971	1.67416	57.1334	11.477
71.5264	196.783	0.097656	0.093761	57.489	5.10845
52.9925	0	0.466663	0.150017	57.4941	0.162758
0	0	3.79194	0.726645	57.5656	0
0	0	0.097656	2.76085	58.0192	6.76877
0	0	0	0.106262	58.1655	0.473808
44.3607	2.02794	0	0.12814	58.1704	2.09966
119.348	1.80008	0	0	58.9244	7.14612
0	0	0	0.145726	0	0.148058
12.1197	0	0	0.102318	58.9364	2.38087
91.4665	206.07	0	0	61.5824	0.946743
117.276	243.255	0.109746	0.213938	61.9078	4.60164
131.038	48.6712	0.397982	0.191403	62.0047	3.01731
157.83	330.993	0.71965	0.207092	62.6476	0.093586
113.093	274.333	23.2846	0.693933	62.7505	0.109143
0	258.866	0.485137	0.897399	63.0183	3.35024
97.5324	0	0	0.594605	63.257	0
102.36	0	2.89215	0.200817	63.4024	10.5841
62.7308	93.0405	26.2002	0	63.6719	0.143609
0	8.11914	18.8731	0	63.9665	1.23504
0	106.968	7.4466	0.352384	64.0566	0.129509
0	0	0	0.09763	0	12.0957
51.4359	216.092	12.7598	0.593427	64.4849	8.07873
0	1.78288	21.6996	2.46346	64.6989	10.5449
65.6639	1.34341	25.5508	0.343368	64.8994	0.121307
46.8915	0	0	0.472524	65.2121	0
0	406.835	20.7359	0.280364	65.6835	0.251536
2.67268	89.2768	9.2244	0.759189	65.8932	2.82462
0.512679	1.81351	17.2285	0.312496	65.9075	0.308826
5.64916	0	5.51255	5.68173	65.9771	6.60148
59.9548	0	2.4956	0.286455	66.0101	0.239745
0.701988	259.313	0	1.52195	66.0698	0.241611
7.78079	1.22958	0	0.451837	0	0.347991
0.515621	2.16075	0	0.059617	66.4364	3.9858
0	0.508751	0	2.74981	67.6933	0
46.9201	0.948273	0	0.451837	68.0075	0
41.9565	0	0	0.495159	0	0.978909
0	270.479	17.4592	0.23096	68.1357	0.154872
14.7959	0.199748	9.803	4.81887	68.1395	0
50.7337	0	11.5965	0	0	6.03072
32.1929	633.517	0	0	68.4436	0.200897
34.7395	158.577	1.08213	0	69.0521	0.587375
41.7932	0	0.452451	0.215373	69.8035	0.108997
9.46322	302.229	2.50403	0	70.4006	7.11118
23.1619	261.508	0	1.68983	70.4774	0.108713
0	0	0.14048	2.36259	70.7584	0.182941
0.578074	0	0.324687	0.690673	70.8415	0
0	0	0	2.36915	0	7.39991
0.52681	0	1.62985	2.08137	71.0574	4.1972
45.4749	4.86846	20.3535	0	71.1409	0
75.8219	4.98024	17.7904	0.381169	71.1512	0
0	1.96917	13.216	0.510326	0	0.216063
45.096	3.3142	1.42594	5.92422	71.3352	13.8508
0	1.16714	0.366507	2.69759	0	0
38.2832	0	14.5929	0.244662	71.531	0
30.8614	0	0.239401	3.90029	71.565	0
0.511335	0	0	0.486355	71.5745	8.01417
0	0	0	16.1724	71.5798	0
0	0	10.4659	0.135307	0	4.64181
0	0	12.1091	0.373779	72.1845	24.0795
2.76928	0	0.321289	2.29857	72.3053	13.5575
0	64.8156	8.30914	0	72.8233	9.84347
17.9544	356.444	0	1.94091	73.4826	12.9625
43.6795	108.42	9.97733	1.07526	73.6612	0.285527
0	0.046136	0	3.17852	0	0
0	0.199924	0.405182	2.55484	0	10.2409
0	0.110727	9.4769	2.43061	74.1845	10.0745
11.7559	0	58.0659	0.511803	74.5618	0.321981
11.3848	64.6665	0.582351	1.32976	74.7737	0
0	0	0	0.651085	0	0
61.6729	178.986	0	0.883279	74.8266	0
24.0797	365.024	6.21789	0.300895	74.8838	1.76941
6.38316	11.2201	21.0285	3.15162	74.9547	0
19.6728	12.6023	9.17358	2.77563	75.1191	10.1987
0.177033	182.463	0	1.06025	75.3958	0
0.142044	95.3081	0	2.2026	0	0
1.86154	0	1.39831	1.48836	75.4912	0
0.133166	0	2.01513	1.98018	0	0
0	1.00422	0	0.939133	75.5092	0.211388
13.8149	261.265	53.0484	0.318166	0	0.302769
32.7521	0.310055	5.86283	3.79453	0	0
48.9349	0	0	4.41698	75.898	5.62254
20.8428	0	0	6.20217	75.9252	6.77469
8.49088	0.046508	9.48193	1.03399	76.2284	0.212154
81.3832	0.176731	13.8707	0.726551	76.3767	0
89.7599	0	21.7718	0.756499	77.0121	0.085148
79.3884	4.30581	0.696965	0.597647	0	6.4035
5.27982	0.383245	0.470872	0.68814	77.1467	0
0	0.132288	1.05652	0.911094	78.2532	0
3.26616	0	0	0.708263	78.7218	0.609881
23.9988	0	16.8106	1.05849	78.8857	0
0	0	0	1.6172	79.7448	0
0	358.244	2.51369	0.84149	79.9086	0
27.2491	0	5.08817	0.046322	0	0.105419
25.2913	178.198	2.31493	0.265581	0	0.22324
0	0	0	2.53923	0	0
31.2475	0	4.71294	7.74465	79.9323	0.233112
31.3674	1.93879	22.9446	3.6305	80.1836	0.259888
3.39604	4.6073	0.254326	2.94885	80.5757	0.217361
0	0	5.48634	2.15762	80.8349	0
0	0.771444	24.0303	1.16722	0	0.111831
37.5202	95.791	0	6.9028	81.6017	0
59.947	135.68	10.7464	3.90948	0	0.346518
80.2348	0	0.978069	0.762814	81.904	0.815892
67.7506	0	0	1.55026	81.9482	0.708786
4.10218	0	11.5494	7.71992	82.1983	1.83812
33.8662	0	4.03585	2.51779	82.4797	0.157508
33.2637	162.947	0	0.835318	83.5952	0
0	242.661	0.535343	1.45521	0	0
0	138.081	0.385989	1.21045	83.6195	0.069031
0.624983	0	5.25805	0.398495	0	0.102728
0.521675	0	2.09737	0.103955	0	0
73.0687	0	0	14.5326	0	0
53.5725	0	0.177	1.10591	84.2049	0
14.7536	172.192	0.434955	0	84.9573	4.55317
0	351.726	7.18493	11.9573	0	0
0	103.942	0	0.309981	85.2557	0
0	2.48458	38.9165	3.8701	0	2.65414
31.2668	423.549	0	3.03538	85.5495	0.050403
0	0	0	0.676029	0	0.170109
0	0	0	0.839351	85.9001	0.438082
0	4.76145	0	1.47318	86.0484	0.217846
0	1.9241	0	1.33854	0	0.395345
0	0	0	2.15658	86.2688	0.144907
26.9458	1.72561	0	1.91417	86.3391	1.12924
0	83.0032	0	1.09887	86.3668	8.72131
48.9447	0	0	0.428031	86.5129	9.17485
23.9547	176.62	36.9562	1.31242	86.675	0.79092
39.1694	0.056256	0	0.753335	87.1371	0.111606
54.0264	169.337	0.64187	0.619007	0	0.223212
5.70571	0	12.729	0.716853	87.332	0
10.8043	0	38.0224	0.324467	88.5601	0
5.62142	11.5404	0.481364	5.03271	88.5684	0
35.8965	10.5324	0	0	88.815	20.4438
12.0306	12.5835	0	0.099218	0	4.23025
109.256	57.7403	8.9826	0.164329	88.8927	4.1241
42.047	21.838	0.343971	0	89.3645	0.267926
137.267	0	0.555734	0.099218	89.4065	11.7737
85.0827	16.5128	0	0.858853	0	0
50.772	30.6484	0	0	0	7.59843
52.6632	224.269	0	0.151319	89.541	0.611459
34.5093	1.20684	5.24786	0.046322	0	3.01019
32.4109	1.29613	0.175894	1.63274	90.914	3.08984
18.9139	0.592016	2.71488	0.445153	91.8792	14.9022
14.1276	61.468	0.814879	0.046694	92.1922	7.87323
24.0157	144.066	0.287269	0.225435	92.3714	5.95869
24.0976	0	12.9117	0.311903	92.501	3.02894
76.0694	0	13.5454	1.07824	0	0.276646
63.5654	0	0.166014	1.83231	93.4781	0.299488
52.8028	0	13.6544	2.85227	0	0
79.0866	0	14.0509	2.54488	0	6.82098
0	5.46127	0	3.28543	93.5081	0.232284
37.1369	4.87682	0	0.157508	93.7672	0.299625
0	342.051	0	1.71129	94.3452	0.753251
81.1845	138.317	0	2.16609	94.7644	0.331751
58.5355	217.559	0	0.247883	94.8276	2.32859
11.0651	286.467	0	1.18503	94.8553	0
0	0	21.2128	1.62975	0	0.441435
0.364759	51.2457	0	1.22582	0	4.68457
0	121.069	0	0.12551	94.8974	18.3715
38.0829	1.28643	0.807019	0.107105	95.2732	17.6451
3.04504	0	13.2963	2.02162	95.4132	0.316882
43.2316	0	10.2224	0.28824	95.4254	0
2.47247	0	0	1.89535	0	8.29247
17.8314	153.868	30.5428	0.598531	0	9.50588
3.0506	261.202	31.5231	0.576479	95.4565	24.6651
43.2563	26.5919	0.485949	0.609031	0	0.239604
16.9722	0	5.66441	0.094505	95.6272	8.48787
4.85342	0	13.3241	1.49331	0	0.159504
230.887	79.516	0.220421	0.780947	96.525	0
0	0	25.6826	1.0344	97.675	2.51653
0	0.343722	47.5508	1.57153	97.8135	0
0	0	0	1.08538	97.8696	1.26774
0	3.23883	2.23458	3.08066	97.9477	21.4062
23.1486	2.11201	8.9245	1.26346	98.199	10.3344
29.45	1.90263	9.65438	1.55902	98.5868	3.87341
177.21	5.47657	4.82518	5.73526	0	0.142866
0	2.07742	12.2217	1.06901	98.7637	0
64.5049	2.66306	1.56246	0.849393	98.9802	14.3573
17.0361	8.32916	4.12447	0	99.3008	0.125557
112.449	0	2.52967	0.361622	99.6269	0
24.6959	2.94333	0	5.56787	99.8191	0
72.0154	4.21356	0	6.37788	100.056	0
0	0.296462	1.29958	0.10238	0	7.67124
0	2.53912	9.95369	0.360693	100.103	0.306917
39.7947	1.41164	0	0.19531	100.367	0.127301
0	0.076584	0	0.314443	100.443	0
0	0	0	2.0638	100.884	0
11.627	0	0.143609	3.1721	101.242	4.87203
0.559957	0.068485	1.58027	0.721702	101.348	2.96714
0.267226	0	6.94176	2.56245	101.659	4.90001
2.36533	0	0.141455	0.998863	102.141	11.6026
13.6249	0.404008	1.24988	2.18766	102.809	3.43982
0.291811	0	11.7332	0.651369	103.157	12.914
18.317	0.058935	4.58603	0.066993	0	0
9.04099	0.347507	0	0.185217	104.285	0.350325
77.4685	0.367118	2.63763	0	104.356	0
112.553	0.305932	4.8109	0	104.625	9.87483
40.5729	0.665155	0	0	106.202	18.1351
0	2.5648	12.4832	0	107.949	0
3.06853	31.047	10.3195	0	109.198	0
0	0	0.721987	0	109.342	14.411
39.9078	0	8.45633	2.5067	0	0
73.6515	53.1401	9.74268	1.26494	110.763	1.52613
3.80991	29.7625	8.02393	0.464115	0	17.3222
26.9898	1.05918	5.08934	0.105023	111.741	0
0	0.63397	0	2.12792	112.154	0.608196
0	0.332736	0	1.97563	112.332	0
0	0.579001	0	4.66773	113.117	30.1243
0.308587	6.55464	0	2.04885	113.304	1.12192
0.756821	1.46646	0	1.01686	113.619	0.233071
0	16.7524	0	0.7261	114.398	0.22311
31.6212	5.84815	0.402551	0.192234	0	0.168013
9.38143	17.446	0	2.54749	0	0
85.3209	30.3318	19.4328	0.241607	114.785	6.50341
41.629	0	13.9276	0.351429	114.96	0.952501
0	224.242	4.2604	3.97012	0	0
6.14434	1.71034	0.265836	1.98209	115.061	0
0.468513	1.6666	0.820405	0.810278	0	18.037
57.8314	27.316	7.25533	2.40178	0	20.927
58.6863	69.4062	0.515573	0.205861	115.097	6.84566
0	76.4141	0	0.835827	116.518	3.33234
29.0505	0	5.88842	0.361586	0	0
61.4058	0	39.0527	3.38217	0	5.68266
5.37346	0	8.4829	0.88815	117.105	0
35.3115	0	13.905	5.00558	117.388	6.85147
16.8226	1.77244	22.9765	0.17475	117.615	1.13793
2.60254	0	0	0	117.748	0.177961
20.2526	253.333	2.31523	0	0	1.47208
19.0177	86.7234	4.67158	0	119.197	0.44214
11.552	9.98828	5.71469	0.112303	0	7.89035
36.8951	181.835	30.2108	9.05126	119.454	51.1475
0	0.997416	4.48105	1.39042	0	1.96752
0	0.846292	0	0.480371	0	0
64.5053	0.166395	29.5329	0.455363	119.481	0
0.569701	0	23.5744	3.59269	119.815	0.1378
0	0.096885	0	19.1805	0	5.68972
31.4566	0	0.849714	2.99074	119.855	0
0.275662	20.2006	0	1.6556	0	11.2591
49.8411	0	0.186595	13.7245	119.882	0
27.9384	68.1357	13.3261	0	120.891	0.621929
25.3157	98.7637	0	0.183103	121.919	11.4375
28.3756	1.7657	6.99155	0	122.895	3.419
0	0	18.5924	0.187172	0	11.2236
0.613647	100.884	2.84028	1.92899	123.185	0.583625
49.1244	364.657	17.418	0.711534	0	8.79457
77.9465	288.243	0.212742	0.41788	124.086	0
44.4334	363.19	1.17142	0.321289	0	6.66675
0	149.503	0.328821	0.454125	124.154	0
0	1.39939	0.444333	0.980379	124.233	0.508955
50.2462	27.6231	0.104166	0.062499	124.625	0.12478
0	11.1676	0.792027	1.63003	0	0
56.4874	0	0.674324	2.15145	124.76	0.504192
14.8844	0.58925	0.128492	14.3948	125.1	1.1437
75.4861	55.7631	2.1625	1.85811	0	0.097654
0	0	7.98563	2.62459	125.251	0
0	89.4065	0.508421	1.30428	125.305	0
0.365661	100.443	0	1.24018	0	0
0.624987	71.3352	7.19261	0.254158	0	3.26853
0.714829	0.735939	0	7.24686	125.416	0
0	61.9078	7.07319	2.21441	125.495	0
42.0539	0	1.85965	0.969797	125.908	0.195428
0	2.461	2.24584	0.693035	126.337	0.631651
56.5243	0.712284	0.288674	0.866579	126.387	0.657243
0	0	0.193286	0.26805	0	4.07346
1.52365	71.5745	0.047066	0.141757	126.847	0.183214
13.5656	0	15.196	0	0	0.052347
25.4171	114.398	0	0.277214	128.275	0
26.5935	0	0.332804	1.89448	128.286	0.055837
25.489	124.76	0	0.738188	128.398	0.189159
0.774428	84.9573	1.11403	0.991636	128.526	0.160658
0	54.7645	0	1.68654	129.221	0.19216
0.373876	6.73398	11.141	0.61704	0	0.099218
0	54.2883	11.7829	0.307215	129.949	0.364104
10.8009	47.2817	8.80179	0.558521	130.281	0.178145
0	35.2751	8.80686	0.922863	131.849	0.18989
199.067	30.0081	9.20617	0.106684	132.113	0
21.4873	0	4.85083	0	132.453	0
10.3532	55.3205	11.33	0.553814	133.216	0.3075
0	2.73909	0	0.570789	134.533	0.075306
0	1.04523	0	0.233763	134.598	0
121.634	4.02071	0.162133	2.07944	0	0.163163
81.0681	3.0252	0	0.320619	135.431	0.185128
30.328	2.4182	0	0.127398	135.455	0.075009
1.30607	18.6851	31.2621	0.560818	135.781	0.059382
32.0638	0.7295	12.4913	0.920715	0	0.104699
21.1948	36.6051	0.422822	1.1982	0	0.162518
1.90432	18.8595	0	0.602189	136.642	0.343789
5.46629	75.5092	1.79861	0.209994	0	0.071883
190.952	69.8035	5.74361	1.23635	0	0
52.2097	0	0.290955	1.07995	0	0
132.185	65.2121	2.63262	1.33725	138.834	0.081259
4.13048	47.3649	5.85098	0.19846	139.069	0.12814
131.674	23.6569	61.6655	0.78817	0	0.056256
73.58	0	216.284	0.860732	140.016	0.250028
35.0947	4.76926	0	0.328892	140.079	0.072454
1.04257	1.62856	0	4.79091	140.624	0.363478
1.05517	161.466	0	2.69926	140.727	0.078754
0.87886	95.6272	0	1.97636	141.781	1.26029
1.70541	5.04019	0	0.704631	142.28	0.143332
7.0665	0.893883	0	2.94497	0	0.122856
0	94.3452	0	1.03267	0	0.19846
35.8021	0	0	2.19948	142.305	0.876335
100.824	81.904	10.2113	1.47618	142.395	0.047252
0	0.909376	0.141319	2.18955	142.561	4.2411
1.56893	324.467	0	1.75706	142.618	0.178673
0.64745	0	0.34555	1.13467	142.844	0.262399
0.498956	1.89961	15.7583	0.979854	143.089	0.125144
0	180.7	6.16058	2.43175	143.31	0.338199
12.505	0	12.9223	0.284835	143.421	7.49519
0	0.829034	7.88247	0.87092	0	0.817664
9.80994	38.392	0	0.63193	143.429	0.161153
1.6173	75.4912	0	0.472132	0	0
0	119.882	0	1.25684	144.411	0
48.2473	22.3818	0.723261	0.521731	144.762	6.77928
0	32.6272	3.64333	0.376668	144.832	0
0	0.924033	0.379643	0.607545	146.4	0.374854
14.5257	0	0.285455	0.24281	146.494	0
37.314	0.7295	26.9039	1.39428	0	3.47459
0	2.918	30.716	1.94561	146.784	0
0.240292	250.111	0	0.708786	0	0
25.9954	0	13.2104	1.56615	146.842	0
17.5056	277.903	17.103	0.621748	0	0
59.3126	0	4.72209	0.51196	0	1.33857
0.540347	2.13325	0	0.542743	146.87	7.19478
0.488266	98.199	6.1157	0	147.282	22.2987
0	2.20207	0.135622	1.20234	0	1.44666
2.82702	0.756796	1.77436	0.317218	147.289	2.73276
0	0	1.66891	0.135879	0	0
93.2034	98.9802	0.118582	0.239332	148.215	14.4649
0.423873	141.781	4.89362	0.095733	148.461	0.868233
2.53658	45.0906	0.529103	0.507974	148.939	13.8242
7.94955	125.305	0	0.639135	0	2.84824
0.444058	86.3391	8.08801	1.63664	149.274	13.7922
2.32739	0	0	0.796184	149.503	0.295163
10.6913	0	0.339146	0.123452	0	0
36.4941	117.615	11.0634	0.375809	150.912	0
0	0.692785	0	0.089353	0	0
114.44	36.3091	0	0.407292	152.608	0
124.323	0	1.73988	0.258148	152.761	1.86837
103.961	64.8994	12.6497	0.34944	153.841	493.432
0	40.2623	0.152854	0.302212	155.227	0
2.7869	30.8306	0.260343	0.107974	157.484	9.38338
0	0.558323	0	0.05169	157.851	0
0.474743	8.80004	6.348	1.16669	0	0
0.778834	0	0	0.502289	159.559	1.02517
0.251024	82.1983	0	5.66315	160.472	0
0.556789	0	0	2.79415	0	0
30.5233	29.1056	11.9418	3.55762	160.53	0
0	0	0.268901	1.03569	160.972	0
0.627447	0	0.774268	1.70841	161.048	9.664
0	31.1035	0	0.730558	161.311	12.8472
12.4739	51.7449	0	1.10302	161.399	0
46.0078	0.551125	0	1.13629	0	0
0	97.8696	0	0.523339	161.466	8.47096
0	72.3053	0	0.153881	163.507	2.22664
17.9673	0	0	4.59402	165.337	7.42387
0	67.6933	0	1.148	0	2.65679
11.4876	1.85994	0	9.68176	166.493	10.6609
37.4545	58.9364	0	2.19424	167.421	3.77254
1.0742	71.531	0	2.42211	169.952	0.339103
21.7117	0	0.667376	0.144907	170.374	0.617659
39.8264	14.2253	0.368686	4.1081	171.58	2.04339
0	1.11418	0	0.299473	171.738	5.50575
1.04165	0	0	0.44921	172.258	2.36091
78.4588	0	7.89708	0	172.34	12.8391
0	0	0	0	172.784	1.27041
7.91369	78.7218	28.5355	0	0	1.01688
0	217.485	7.08945	0.086804	172.875	0
0	47.0788	19.141	0	0	0.212228
0	57.5656	16.5378	0.092229	175.889	11.3491
12.3766	0	9.05111	0.769027	176.644	0.696813
16.2452	115.097	7.37864	2.03139	0	0
39.9769	0	0	0	178.294	0
0	122.895	0	0	179.271	0.261594
0	0.784044	0.374174	0	179.823	0.557241
0	101.242	1.15425	1.21575	180.27	0.352606
32.9314	123.185	26.9057	0.368687	0	26.5515
45.0865	0	19.3946	1.67372	0	27.3609
35.3054	0	0	0	180.305	0
0	0	0	0.383361	0	15.0912
1.56744	0.883298	0	0.415022	180.567	0
0	0	8.30994	2.55832	0	10.1103
1.47702	17.4149	0.117648	2.6517	180.7	0
1.33458	0	0.119186	0.575514	180.759	0
27.1971	0	26.7081	0.213994	181.708	7.06722
6.6971	0	0	0.548359	181.897	7.07761
0	204.461	13.0674	0.072952	182.055	3.61537
46.8395	64.6989	0.162118	0	0	6.8055
28.073	0	0	0	182.511	0
53.7422	187.524	13.2032	1.10062	183.67	1.79836
28.5088	0	0	4.17676	185.702	4.6533
10.2114	52.5147	10.8101	1.87924	186.661	0
28.8546	0	0	0.096502	186.844	0
21.5052	97.8135	0	0.851912	187.264	0
0	208.748	0	1.72653	187.524	27.2407
35.7205	0	0.203677	1.39224	0	15.8732
0	0.87545	1.02761	0.208331	189.337	14.626
59.0265	0.292963	5.14639	0.593328	189.492	22.9028
61.5887	1.39132	0.307575	1.98103	189.86	9.1758
0	1.2854	8.0727	2.47784	191.983	6.78916
0.301991	1.04962	2.50068	1.12685	0	12.1997
0.268411	17.022	0.690577	2.53872	0	10.5389
0	0	0	0.049807	194.411	4.41429
0	1.03373	0.241566	0.205677	195.103	0.71596
29.1425	58.1655	0.846294	0.502742	196.005	0.965871
0.676276	77.1467	0.712705	0.909477	197.605	0
2.15164	23.5114	1.51283	0.993876	198.305	0.580218
0	0	0	1.17291	199.436	0.09727
29.3757	2.17762	0	0.570914	199.919	0
16.9416	40.6196	5.02558	0.091355	201.697	0.924548
15.0411	40.8422	0	0	0	2.29685
16.5853	0	0.59001	0.340217	0	5.29059
6.7787	0	0	0.413142	201.951	0.192823
14.7236	7.3951	0.112679	0.500057	0	2.05445
0	0	0	0.050006	203.615	0
17.1561	20.0999	13.9637	0.659592	204.461	0.320719
19.2336	0.34555	5.29144	1.11455	0	0
0	47.0242	4.8325	1.73832	205.699	14.0961
0.381439	0.457165	0	4.91402	206.784	0.349227
15.6539	0.20926	18.6444	1.48463	207.459	17.8157
0	0	12.3233	1.65029	0	3.30791
1.18202	52.974	19.0875	0.58572	208.659	0
0.280253	0	1.00115	0.406021	0	0.82839
0	0	0.230454	0.4951	208.748	0.421363
2.79164	0.354573	0	0.489325	211.7	2.99391
18.9323	1.53253	0	0.21312	212.989	9.59565
2.15107	26.502	7.92884	0.962548	213.663	0
0.142889	26.7641	0	0.528177	215.521	1.92282
9.94847	124.233	4.55179	0.689798	0	0
8.01326	56.2654	0.092229	1.00513	216.731	1.67787
5.92593	0	0	0	0	8.40173
0	0	0.097654	0	217.485	0.381226
0	124.154	7.39781	0	221.504	22.0874
0	43.1174	8.26244	0	222.334	0
86.7654	14.3086	1.06097	0	222.987	0.672396
19.2947	128.275	0.156312	0	0	4.79255
38.9375	0	0.971434	0.403643	0	0.237018
1.59051	0	0.218703	0.108072	226	0
0	1.76179	3.24004	0.712635	226.406	0
187.653	0	4.06069	0.104166	0	0.187173
3.56956	119.481	17.406	0.292967	226.425	0
0	0	6.71722	0.3913	227.139	0.181883
14.6138	0.660298	0.651062	0.103759	229.692	0
0	41.937	23.1552	0	231.567	0
0	119.815	0.145328	0.091552	237.464	5.78458
0	359.153	0	0	238.269	1.95643
1.49726	147.282	14.7674	0.128173	238.37	0
0	1.51354	1.84	0.097656	242.491	5.97983
0	3.55082	5.09668	0	250.111	1.8145
0.413086	0	0	2.0348	254.863	0.400767
3.6994	256.339	12.1639	0.156558	256.339	7.85299
49.4658	1.48793	17.0727	0.21023	0	0.462212
42.954	3.38111	0.130207	0.093409	277.903	6.50213
21.2552	3.23811	0.194802	1.49296	280.391	3.45145
22.5133	0	0	0.33691	282.789	3.61377
0.918197	0	0.505118	0	288.243	0
0	0	0	1.88592	294.098	0
0	1.83585	0	3.57945	313.309	7.02432
0.332024	1.86439	0.125557	4.59671	0	5.13199
0	0	25.9153	1.21233	323.966	0.969199
0	11.5542	39.4436	1.17753	324.467	3.54284
0.891909	56.715	0.259757	1.7051	331.109	0.82769
0	182.055	8.66992	0.626147	336.389	0.110256
0	133.216	14.3063	0.207911	0	0.097655
0	226.406	0	6.10215	0	0.265862
1.15295	1.28964	7.88216	0.605877	337.992	0.154408
20.8929	0	0	0.984962	359.153	0.217715
0.41329	142.305	0	0	363.19	1.09948
0	53.4853	0.287504	0	364.657	1.24761
0	201.697	0	11.4202	375.295	2.18773
27.3675	1.3932	0.211458	2.28854	377.873	0.154408
33.7835	0	0.22107	0.181354	399.928	0
16.455	1.20459	19.8863	0.458025		0
0	119.855	0.448337	0		0.465281
2.87335	24.7576	12.5308	0.417664		0.491335
0	16.4273	0	5.76129		0.937367
0	134.598	0.666331	2.4109		0.287198
1.18177	22.1495	0	3.24889		0.299656
0.675442	146.784	0	0.842143		0.050204
50.8489	0	10.4882	0.538677		0.12551
23.211	85.2557	0.313711	0.37715		0.065893
4.504	0	0	0.323271		0.818955
4.33958	0.844988	0	0.373783		0.062755
122.546	1.05948	11.0499	0.700152		0.075306
0.246779	0.775077	17.2798	4.45497		0.047066
34.0334	1.39996	0	2.44265		0.177283
18.9901	41.0504	0	0.138408		0.247883
27.1484	32.7487	15.3553	0.241719		0.329465
0	3.24818	0	1.96951		0.247883
37.3445	0	0	1.46438		0.075306
0.294252	0	6.17147	1.03456		0.147475
4.96576	39.273	0	1.08687		0
1.0996	0.537294	0.322623	0.184042		0.157508
1.21027	0	0	2.77865		0.248863
56.1867	64.0566	0	3.59747		0.050403
22.746	0	0.168184	4.56802		0.176409
43.4759	0	17.925	0		0.214211
11.5353	29.4883	0	0		0.129157
51.6314	0	0	0		0
69.681	0	9.33614	0		0.226812
0	0	25.7155	0		0.318166
1.17428	0	6.87062	0		0.217039
63.9621	0	0	0		0.152535
61.4009	0	0.194542	0		0.089916
35.8628	86.0484	8.4407	0		0.296103
0	0	0	0		0.105419
163.741	0	13.6634	0		0.103546
0	74.7737	0	10.0371		0.05648
77.0203	53.7238	0	3.82704		0.193772
0	35.879	0.327578	2.44507		0.115638
86.7643	63.4024	0.205994	1.8338		0.253154
100.283	0	3.714	2.72706		0
1.65654	28.6943	14.4931	1.45922		0.137516
41.9037	0	9.42442	6.44807		0.04688
64.4812	25.4176	0.343506	2.99615		0.312536
0	0	0	12.4695		0
3.15986	0	0.162945	1.18296		0.103137
68.256	1.56626	0	0.155959		0
36.9741	138.834	14.8345	7.05391		0.094964
27.7045	0	16.6755	0.773099		0.330841
17.2046	62.7505	4.22514	0.756824		0.683892
57.2876	0	10.0555	1.18073		0.196054
0	169.952	1.49927	0.776084		0.634112
0	3.24555	1.66965	2.56952		0
79.3298	1.68742	0.359693	2.57256		0.05787
9.56422	0.403667	2.8036	1.32029		0.097655
120.823	0	0.595691	2.29762		0.309133
102.307	28.5651	0	1.02153		0.433077
52.087	0	0.888654	0.476997		0.127376
4.60799	1.60494	30.16	1.42407		0.084917
37.1934	0	0	0.249136		4.80502
33.325	45.9523	3.63603	0.590543		3.04602
70.1596	0.71257	20.4401	0.753047		0.436667
89.6666	40.8551	0.160539	2.42684		0.932589
94.366	0	1.86775	1.15137		0
0.84335	1.32355	20.3251	1.51479		1.24013
0.816084	0.734676	2.23618	1.74416		0.300801
84.8598	0	0	2.50718		0
147.575	28.3969	0	1.21608		5.8566
100.872	0.818681	0	1.77278		0.180102
94.569	0	0	0.55843		0
179.756	0	0	0		0
0	183.67	0	0.453454		0
117.677	180.759	4.67011	0		10.3998
6.45062	7.23659	0	0.797361		13.4505
74.8633	129.221	2.21389	0.516751		7.03283
3.58097	73.4826	0.549757	0.149422		0
0	0	0.95015	1.53011		0
0	136.642	17.0135	4.1512		1.17419
148.998	0	14.2725	1.92058		0
0	54.6304	0	0.099615		0
0.884285	0	0	0.170471		12.4238
17.9227	0	1.32124	0.3004		0.223723
0	0	0	0.976202		0
16.2746	1.06528	2.89654	0.056033		0
15.391	22.0889	0.276536	0.133857		20.1754
0	130.281	0	0.147554		0.282582
30.6243	110.763	1.34451	0.345538		16.8723
0	0	7.88384	0.22102		0
24.2253	2.11489	0.087579	0.122962		0
0.537094	0.778932	0.153482	3.5432		14.3143
0.463854	0.843984	0	2.18318		0.653079
0.488268	62.0047	0	0.199378		3.16026
57.1126	2.51139	2.5112	0.047066		4.64224
65.2362	16.0785	0	1.04972		0
0.447373	35.3472	18.6333	1.43082		21.3239
0	15.0266	0.431959	2.22795		13.7235
4.2026	0	37.4666	1.53096		0.490015
37.4886	0.231952	33.4559	0.705473		12.307
50.5271	58.1704	0	0		10.2333
0	50.5067	18.8179	0.543617		0
0	0	0	3.65508		0.317908
11.2946	0	0	0.891124		11.4136
4.57498	16.3647	17.9492	6.16347		1.07291
18.2284	0	0	0.77032		9.24744
38.9751	0	9.71778	0.786437		0
0	0	5.73229	1.35993		0.21564
0	12.7406	13.0388	2.16989		0.318737
0	13.8578	0.143023	3.07679		0.606313
0.895169	0	0.14533	0.60991		0
20.0727	0.434077	23.5961	0.192495		8.80874
2.11191	24.7161	1.77345	0.896306		9.09521
38.39	29.6573	5.84924	0.185289		17.8322
0	0.337366	0	0.197642		13.1105
19.0385	0	3.36738	1.61071		7.72956
0.385902	0	5.3204	1.94435		0.357695
23.1123	0	0	0.515423
0	0	16.1277	0.384419
0	0	0	5.47161
0	0.46222	1.63551	0.409345
33.2617	0	0	0.788082
0	0	2.26559	0.694671
55.598	0	0.781647	0.435689
1.07376	0	0.312729	2.23885
1.64053	22.7312	0	3.31083
42.0486	0	0.520638	3.16229
16.5931	0	6.28104	1.1639
12.5971	20.1456	0.277546	0.375754
0.468113	0.991285	0	0
2.66335	0	8.28117	2.53898
0	0	7.38268	1.04747
0	0	22.3843	0.894174
1.63434	45.2462	20.1676	3.23728
0	0.28976	0	0.41259
16.5528	4.95643	0	0.161537
22.3972	71.1512	0.227862	0.087889
1.33835	2.91579	0.227353	0.588368
19.1308	5.55822	1.6338	0.747601
23.8623	0	6.82552	4.29798
0.868598	27.6621	20.8432	2.74604
16.5131	0	0.276555	1.81685
0	3.17532	0	2.29873
0	42.6604	0	1.78974
1.59406	23.6419	0	1.15368
0	2.31971	0.285356	1.04694
0	9.84491	0	2.43575
17.8685	0	0.384865	1.04428
0	43.0315	0.551324	1.22064
0.182491	0	0.317432	0.66786
13.6903	9.73674	0	0.09458
9.89178	0	0.087197	1.75722
53.0921	0	0	0.441373
40.0366	4.20564	0	0
0	37.2167	1.55982	0.365709
13.9111	0	3.7442	0.430864
17.1665	63.0183	9.53441	1.21587
0.632259	0	46.9655	9.3793
0	19.6693	0.894971	0.092406
0	41.6202	0.48443	2.01155
0.912415	0.272202	0.048443	0.121588
0.35755	0	0.197984	0.264193
32.6042	0.58391	0.193771	0.376922
30.8052	86.3668	3.13751	0.158064
16.742	0	6.41816	4.69916
0	143.089	3.36196	1.95288
0	0	12.1935	1.28347
0	35.2889	2.67341	0.474058
0	74.8266	2.1901	0.284014
0	0.570949	0.932689	2.28972
0.408203	1.05894	21.2881	1.36089
1.69072	159.559	0.200241	1.43859
0	0.968194	0	1.16162
0	0	0	4.24608
0.577401	195.103	1.40594	0.682776
16.4805	35.4037	5.15625	2.2125
0.640739	0	1.43692	0.801697
18.9341	94.8974	0	0.353782
0	143.429	1.51952	1.18668
0	153.841	3.73294	1.65536
1.11711	181.897	0	1.61653
0.965462	106.202	6.38576	0.4827
31.14	0	0.482416	1.21263
20.3429	20.7086	0	0.727209
1.30823	0.581269	0	0.870798
20.294	1.36616	0	0.226963
0	0	0	1.33685
1.06042	2.17303	3.43331	0.449295
0.332372	1.36189	0.21208	0.152853
27.0338	30.95	0	0.143589
5.48293	23.4948	12.8893	0.373079
0.432683	71.5798	0.251283	0.304548
1.35682	0.390614	11.0714	1.95345
0.394042	26.7849	11.7051	0.361288
0	1.2695	0.175382	5.99566
30.4249	7.55517	0	1.43543
0	0	0.33401	3.54655
20.974	47.9926	0	0.362268
0	0	9.42101	0.754464
0	40.1753	0	0.422122
0	0.976471	0	1.72064
0	0	2.6159	1.07188
25.8595	0.544671	0.14533	1.17509
39.6399	24.47	0.780939	21.1714
41.2286	0	7.95677	0.107267
38.248	0	0	0
5.00251	0	0.327329	0
0.792102	0	2.64752	0
1.50784	0	1.19913	0
8.9926	0	0	110.501
0.600612	179.823	3.5246	0
0	37.3387	0	12.5835
0	0	7.35596	0
1.02422	0	0	4.49883
0.316123	74.5618	0.462255	1.65182
0	0	0.132532	4.21008
33.6631	10.2034	0.359655	0.711936
33.4689	0	0	1.80433
0	1.56236	0	2.17923
9.28036	71.0574	0.153459	0.708786
16.8687	109.342	0.104631	0.333917
38.9312	39.735	0	3.24326
3.24634	0	0	2.68066
5.38278	0	0.096502	3.62233
13.155	48.8532	0.096502	2.96812
0	0	0.58802	4.735
15.6266	36.5756	0.186571	0.661482
12.706	24.5802	0.157773	0.513675
76.7103	31.9639	0.510912	0.252633
59.658	144.762	0.400629	1.5611
38.5583	38.8823	0.096502	0.682201
3.71325	139.069	0.135103	1.23363
16.8347	2.21696	0	1.05962
6.9165	0	5.05815	0.584392
0.973987	13.5909	3.47399	0.112938
21.0262	3.33554	3.35647	0.264851
30.7761	1.6288	1.6187	0
53.8306	0.845748	1.82027	0.240935
0	0	0	0.538517
45.3124	0	0.813089	0.505963
0	0.232871	0	0.387754
1.14255	7.18229	0.495776	0
0	24.5972	0.104219	0
0	20.148	2.86445	0
0	16.4788	0.312657	0.112938
0	0	3.82077	0
0	0	0	0
18.593	0	1.32209	1.34981
0	0	0	1.2166
141.461	2.80007	0.318185	0.28076
18.7496	44.8321	0.132016	0
73.7622	0.673814	5.44613	0.097656
0	0	0.179293	0
217.717	0	22.482	0
209.736	0.469043	12.25	2.99306
163.26	0	6.76158	0.506308
94.3508	0.291856	9.26659	0.861529
0	0.19846	7.10241	1.31299
71.3495	0	17.0346	0.353165
57.9954	34.331	12.0385	1.43497
155.786	0.059853	0	0.173259
0	19.3108	1.38589	1.23269
116.655	0	9.36643	0.047066
0	29.54	0.151004	0.099885
0	0	8.75174	0.182214
128.531	0.636965	0
120.583	0.320051	0.825796
206.813	0.207092	5.25753
237.371	0.269847	0
103.066	63.6719	0
0	0	0
4.06291	3.77407	1.10188
0	0	0
0	5.46656	16.4114
29.3119	42.1145	11.1414
19.0495	2.65436	0
0	0.181271	0
0	0	0
19.2086	0	0
0	18.3829	0
67.2078	0.735825	1.19716
0.826766	0
0	31.2014
26.5354	0.337954
34.9147	0
11.3065	0
0	0.320868
35.7718	0.104631
0	16.8637
42.9267	0.223584
46.661	11.6727
60.2076	0.111792
19.0195	0.134151
47.0872	0.133473
0	16.3922
1.14972	0
28.5301	1.3894
3.85244	24.0669
37.2032	11.356
26.8958	3.55608
32.3463	3.05885
0	0.164793
22.386	0
0.262851	1.86337
0	1.48425
0	3.53104
15.0508	1.88384
22.0151
1.87199
6.6447	15.5751
0
0
0
0	16.769
0.229173	1.25465
2.65689	13.8224
0	0.939189
63.97	49.2801
9.41269	39.3015
0
0
0
0
11.1591
8.03539
0
12.8401
6.67642
20.7324
0
44.7458
42.3165
0.502402
0.423165
0.445075
24.4949
27.8745
82.9408
57.3774
65.1205
62.1104
51.3679
0
12.773
39.7862
45.0755
0.281127
4.35856
24.7471
38.0419
0.982877
0
0
0
0
0.849958
17.124
0
42.8231
5.87362
0
4.92828
0
49.378
52.6686
6.88811
0.473589
0
0
131.509
58.1276
61.0635
0
0
47.2
62.4847
1.76816
45.1445
39.4932
2.49417
2.52637
0
0
0
41.3209
50.5895
93.0609
0
33.3983
26.5178
0
41.7623
0
44.4478
0
0
0
28.2575
25.3686
0.809126
80.8102
79.1932
1.26705
0.830052
12.5879
20.7493
0
4.6103
5.66388
18.5811
0

## Sheet: Ext Data Fig. 6f
Extended Data Fig. 6f- PCNA-EdU
UT-DMSO	HU-DMSO	HU Release-DMSO	UT- UNC0642	HU-UNC0642	HU Release- UNC0642
239.764	55.8868	110.159	126.252	110.535	228.372
228.773	117.473	175.848	90.9135	89.3839	250.23
151.573	111.581	101.29	119.751	200.573	114.385
168.48	67.2017	93.6903	125.054	103.881	113.945
100.132	18.9084	280.001	77.0212	103.529	75.1054
67.5663	63.7939	94.4198	255.756	127.69	63.2019
81.2999	72.069	16.6746	176.042	115.985	82.7473
104.716	43.1907	200.478	184.22	145.191	199.533
105.394	53.5888	201.124	231.528	111.474	284.712
108.198	229.628	159.071	97.9106	88.244	353.799
319.042	88.6538	99.023	458.523	121.728	139.201
336.715	154.363	156.264	177.709	178.343	144.551
185.617	63.628	171.705	239.517	110.876	84.0787
113.644	130.165	115.045	128.085	47.9672	104.554
154.916	132.343	130.31	112.415	92.4196	65.1108
203.138	64.7905	85.0338	132.692	88.1281	76.5404
167.607	44.9536	233.844	144.276	121.106	80.7247
186.562	79.0303	28.7573	136.044	135.469	7.36338
126.869	127.483	215.146	183.842	104.073	173.596
12.1342	84.8883	126.519	90.1171	77.4283	198.024
130.395	53.9137	128.373	149.794	68.5428	99.3753
205.832	125.662	130.833	253.854	90.0774	27.1646
196.12	111.462	255.674	72.8764	80.7889	42.4484
94.7647	47.5906	23.4306	300.303	45.537	62.3465
229.274	93.5195	147.655	234.754	84.9177	68.8439
32.1654	99.0657	141.894	151.251	84.9918	138.185
221.904	30.8329	122.716	59.811	60.3268	104.805
202.156	102.134	118.716	331.862	130.63	85.9776
146.744	7.3382	97.646	279.863	79.1121	49.0806
197.173	76.7959	165.082	60.5305	95.773	83.0226
223.012	142.759	152.239	107.817	55.5655	114.074
82.9581	62.7687	21.4937	197.416	103.614	123.461
121.491	121.646	136.809	192.078	106.151	146.532
75.6056	133.146	77.9462	236.684	100.105	141.402
54.7621	175.776	139.563	166.309	65.3235	134.753
295.356	116.495	258.879	229.002	94.6206	140.271
294.64	105.029	103.606	135.582	81.5154	204.859
129.07	47.8366	113.757	147.644	35.5862	146.782
226.539	148.202	92.9368	82.1008	85.4246	69.6704
146.79	36.0622	161.262	253.972	201.722	77.7257
125.839	83.1317	88.0112	8.84724	137.317	98.6207
106.316	20.0775	134.714	248.119	139.447	327.232
249.978	98.0104	94.5623	255.176	93.0217	331.713
126.735	173.923	424.043	208.203	76.2898	382.166
135.104	240.896	246.491	179.883	119.326	151.481
213.33	213.103	239.472	168.516	175.931	189.247
196.095	137.026	227.313	90.6633	167.423	108.469
233.718	44.0238	31.8044	85.0272	101.078	166.813
276.512	57.9649	207.277	314.524	84.7088	92.7847
185.04	26.9361	198.174	121.496	239.141	132.021
110.765	61.5034	372.638	186.864	201.441	126.398
316.022	82.4162	191.406	108.263	158.043	132.115
231.621	149.234	103.134	120.428	84.5344	143.12
131.57	73.1243	167.15	99.6758	99.7758	74.1692
219.628	91.1547	227.28	72.2407	73.0437	64.2135
296.459	58.4961	115.455	168.352	109.813	132.374
171.353	121.326	152.373	210.618	56.7904	133.191
140.621	11.9929	115.106	62.0682	49.8646	328.342
127.144	106.599	82.7577	271.438	19.248	77.25
143.913	110.621	137.583	236.607	27.2428	253.565
93.0193	123.797	98.5587	109.604	85.434	78.5045
158.285	71.9573	118.461	105.43	78.9733	20.0182
12.659	139.055	167.182	106.775	128.292	163.77
96.0427	100.929	155.495	205.667	88.9881	148.07
187.822	70.1493	87.5535	96.2825	111.854	194.168
348.185	101.246	51.0295	206.235	93.5176	84.753
157.62	103.775	160.167	57.7117	116.327	215.52
176.21	74.2678	93.4639	97.0595	115.056	147.539
101.663	125.054	129.571	22.4095	125.616	110.113
141.021	86.7387	67.547	93.0621	83.966	84.7345
312.312	32.8078	157.386	45.7031	204.761	79.4552
99.3767	9.22076	146.061	37.0223	149.814	309.853
311.35	81.4976	188.612	90.9186	119.877	257.614
31.1433	188.711	48.3813	47.6811	158.005	349.381
94.6513	69.9301	56.9731	150.896	88.473	152.236
62.8614	101.77	120.011	129.233	101.026	152.2
124.286	84.5705	250.656	388.677	77.0682	329.924
79.0935	124.418	119.162	94.9765	79.7375	298.817
58.136	60.7378	118.839	69.5014	145.692	272.363
78.3674	67.0022	153.283	72.5806	132.83	319.168
73.6941	44.4039	353.036	44.3575	31.2082	154.447
253.034	14.3102	66.002	240.111	175.476	60.755
229.613	62.5022	75.6021	155.028	71.7632	49.2059
269.032	83.5536	28.3556	143.077	75.8748	111.445
48.3715	29.2366	52.5511	151.986	114.803	99.9135
262.14	91.7793	54.9503	150.388	162.955	121.868
204.109	90.6386	187.185	125.476	148.669	106.439
69.2454	48.3827	141.783	137.871	41.47	83.7281
284.827	31.5041	72.2289	116.983	135.801	88.6147
128.804	52.0645	49.7082	101.724	67.5762	45.5336
109.41	43.1876	153.398	160.573	69.4989	61.0483
130.108	74.5731	60.5918	107.369	151.674	71.6229
111.771	43.1424	47.0869	142.289	112.156	11.4564
107.289	38.1731	43.4267	120.691	77.1431	54.8938
48.1797	24.274	108.245	31.7204	90.0167	122.233
96.732	28.851	151.629	134.392	50.6952	117.255
89.3467	34.2433	42.6224	170.262	68.7576	130.603
175.132	45.7253	164.211	182.035	53.8398	213.054
141.071	47.3943	63.0784	133.73	45.5427	55.1631
118.948	19.8535	59.762	130.998	8.67048	156.243
94.2282	33.4755	65.1902	285.588	101.512	151.031
113.776	62.2312	37.8929	231.949	63.3338	155.519
105.602	61.5817	101.592	65.4986	78.0975	171.566
95.7185	165.576	42.1061	30.8622	99.687	147.184
73.7324	40.279	32.3709	125.874	129.841	96.4811
146.119	134.356	42.7631	20.6659	313.149	128.695
259.176	100.946	29.9879	51.5838	182.605	121.82
157.171	49.5032	67.1925	104.784	263.341	63.525
102.022	28.4076	8.60895	105.805	113.125	216.979
47.1927	6.18997	14.487	98.3847	82.5362	137.557
118.556	132.913	8.51804	92.9495	145.228	107.814
146.673	61.1536	11.6672	186.065	98.8527	98.5122
21.5836	32.6735	6.28232	135.068	254.373	204.339
105.393	39.2137	9.69166	63.306	241.739	126.014
72.3595	53.8322	15.2199	123.051	156.861	18.1029
44.1861	34.3863	53.7847	235.962	102.511	182.222
108.431	116.026	38.2356	106.602	16.1095	129.043
370.252	34.0481	24.1681	169.648	76.8085	32.9629
260.384	39.1775	7.48324	89.717	69.8249	187.927
139.742	30.3636	57.517	121.918	87.492	73.9927
56.9643	42.3825	11.352	135.609	140.752	95.8136
156.338	29.6499	15.3755	235.135	123.073	33.1366
133.931	169.04	12.5679	112.604	49.9726	112.163
119.398	75.4837	15.7015	64.2707	116.427	85.0111
121.247	42.9152	6.61157	74.494	135.769	155.68
103.017	19.8703	7.24477	85.9664	100.391	237.556
152.321	30.133	9.87046	457.248	101.003	168.461
87.7576	45.0036	64.326	290.988	140.561	260.047
49.7557	26.0896	35.234	236.95	120.448	139.364
78.568	27.4538	10.731	159.731	97.9092	173.792
11.2476	51.3738	11.3392	123.534	6.56541	154.095
100.408	26.506	7.97762	95.8966	169.239	131.831
53.0629	18.792	15.2764	216.026	153.724	282.167
29.0489	58.4907	7.37414	117.544	124.184	129.621
275.715	46.6877	10.8405	49.7282	136.67	200.858
117.28	34.5703	37.7858	32.7798	155.242	266.208
316.325	66.3375	36.8546	24.7183	100.209	281.809
99.6105	46.8043	23.8138	63.2508	141.609	91.8625
81.6826	34.4094	77.8271	159.282	140.162	87.6671
274.361	76.3845	138.991	221.133	53.9208	104.079
98.3724	20.3492	120.447	237.197	110.934	102.667
132.621	44.6783	134.271	163.138	118.335	150.311
52.2044	40.9871	31.5195	48.4539	126.501	111.016
159.42	59.7787	115.282	83.6093	31.3066	133.405
121.698	54.7589	35.7364	100.033	143.277	433.455
145.955	73.7498	6.86232	162.249	102.913	39.969
108.965	98.55	21.7289	107.103	161.338	17.7527
172.78	135.913	33.2691	104.402	64.6572	28.6702
98.8291	31.2763	47.4443	68.2544	197.456	188.338
138.862	31.7618	36.1555	60.3942	128.388	116.937
174.145	16.355	25.4799	137.398	100.521	127.001
150.626	37.0894	23.4437	47.783	125.652	170.468
112.674	126.612	39.1978	6.28869	144.736	230.67
159.315	12.2298	42.1665	93.2116	229.641	77.211
55.4335	8.92633	29.0755	82.4915	6.51259	143.952
172.108	22.4699	40.3178	160.856	297.661	56.8791
209.719	8.22347	155.671	99.3319	136.236	111.802
145.635	23.0863	116.324	90.4094	201.224	264.64
148.977	37.5652	81.6001	35.7771	156.831	275.129
41.3423	39.2466	20.6358	100.125	185.029	85.9568
101.729	39.9062	46.239	41.6911	128.828	124.18
95.2856	46.405	30.5223	300.574	50.1826	238.882
124.46	41.5012	70.7437	85.9922	100.382	28.5229
106.566	31.899	39.2621	111.716	279.702	142.639
54.345	9.9698	23.4812	150.75	167.593	149.655
263.62	20.2694	37.258	89.6147	145.959	199.3
106.104	18.0419	106.014	100.084	63.1906	158.023
160.548	24.9894	29.0005	55.7797	67.8567	148.85
215.283	26.287	89.2414	81.4924	52.2807	91.0835
208.02	25.5084	77.0185	111.764	100.347	97.6359
183.115	56.5965	56.656	77.0733	107.064	90.4242
157.747	171.269	21.4021	149.87	132.285	137.099
156.932	44.7005	45.3602	30.1164	94.4821	299.7
125.699	41.8807	97.231	98.9125	94.103	190.637
42.2995	81.2359	34.1233	178.677	129.932	229.947
90.8391	21.4828	53.2559	196.768	94.627	123.084
127.487	16.4662	22.5006	109.262	71.6588	89.4429
98.4384	107.184	66.8051	228.588	22.0763	98.9364
70.2314	70.1928	83.5612	218.425	75.3995	120.152
85.0393	29.366	235.913	114.335	46.1205	130.331
70.0553	58.0769	62.3367	76.8334	49.1476	285.087
113.675	52.9793	46.4704	71.4094	74.6747	121.044
119.015	69.9765	53.1873	22.6051	88.1156	135.828
121.018	48.5804	99.8823	139.199	51.4835	137.809
123.533	32.69	65.5761	103.954	93.094	164.858
147.107	52.0702	96.0092	112.196	90.2206	140.132
145.137	31.5549	321.631	44.714	206.548	111.705
90.3336	66.9611	7.76169	98.0753	88.3755	117.551
166.207	64.2771	281.3	174.492	141.418	143.295
168.145	20.5706	99.4125	114.703	45.9482	41.1772
136.355	60.6673	117.769	78.1935	9.5762	239.1
141.806	40.641	177.389	99.953	80.2298	6.85472
85.3601	69.0755	178.358	97.3231	75.1323	329.378
169.488	30.4835	121.794	68.49	8.89302	211.055
131.948	83.8576	92.4863	69.295	41.2185	356.367
117.016	60.356	126.039	45.1938	12.8299	174.947
250.79	40.5501	78.9683	65.6565	129.965	167.683
117.644	115.17	104.522	71.0654	159.277	366.401
103.905	46.3593	147.576	66.4276	116.658	107.303
112.703	93.6513	168.631	49.4949	45.1632	99.6283
123.816	112.034	69.4926	82.541	62.7713	211.211
127.513	137.812	116.043	198.429	166.352	136.569
92.2708	86.9203	88.9985	195.644	51.2106	106.766
101.213	85.1093	183.446	67.0288	124.507	38.6882
100.181	11.044	137.245	54.7852	112.767	40.2259
101.946	7.97346	121.814	99.583	114.389	6.52781
115.462	51.1039	128.567	83.9662	51.6789	35.7452
75.5796	143.584	115.634	97.1367	107.312	177.491
71.9161	211.015	129.521	126.348	48.091	596.757
109.384	6.19598	215.454	154.717	53.9759	87.8942
103.472	96.354	199.968	141.747	161.426	114.631
307.803	284.175	265.937	19.3968	19.5568	13.9505
128.821	19.0166	325.066	57.0919	111.691	105.811
157.823	18.6331	252.431	131.006	131.651	115.121
311.286	170.382	135.516	156.936	73.9048	413.986
228.819	68.9659	33.9172	173.167	97.8231	45.7674
225.67	116.086	149.491	460.788	39.5895	106.314
304.514	111.346	231.718	158.308	99.9115	73.9071
292.075	180.119	111.777	134.098	34.4497	130.893
248.342	40.5719	13.4964	149.107	128.107	259.178
143.15	102.706	104.433	86.5621	88.2323	75.4451
136.05	26.6134	108.84	146.053	149.551	209.128
146.6	76.1418	177.275	79.6174	92.519	86.4164
76.5888	149.316	121.874	186.858	76.0696	82.2962
119.806	26.5272	98.5893	220.745	155.166	138.997
131.34	74.0032	159.069	149.927	22.9547	164.947
122.761	113.636	214.183	42.4319	12.378	55.6247
137.277	128.395	119.97	186.719	160.882	41.089
159.31	75.846	106.237	44.2483	36.814	8.34075
342.562	38.8334	90.1727	111.123	195.756	48.0584
135.241	113.331	239.579	149.551	87.5786	37.8409
99.1428	53.1433	244.034	79.731	114.073	49.0455
116.68	62.9983	336.392	219.598	85.9788	39.7113
464.09	101.709	108.944	161.527	150.599	238.027
227.412	63.5581	64.6852	261.374	89.5682	299.385
421.796	99.1276	99.5646	209.847	122.631	52.8507
168.73	24.6181	114.879	89.5625	56.4597	332.958
97.492	59.7487	261.14	66.7317	217.316	35.4488
105.801	65.6437	178.039	215.019	113.482	115.95
117.258	160.346	84.7032	218.266	54.5128	45.3751
151.92	69.7735	71.1018	122.133	109.99	66.3184
93.0292	122.323	158.259	165.588	97.2515	55.0317
169.66	101.879	313.245	204.806	83.5889	59.6434
143.803	63.8064	150.836	78.5625	123.782	123.252
68.443	67.9695	63.0715	61.372	185.095	15.2892
102.065	14.1539	114.478	99.633	145.754	317.062
106.67	55.7813	109.895	55.981	127.842	211.438
139.258	129.457	124.247	353.086	141.974	264.374
167.828	35.5135	115.642	377.378	36.7903	208.084
149.544	73.6585	361.033	94.4085	52.7692	220.501
98.299	123.219	22.7846	69.8847	165.01	89.9251
119.792	54.7344	321.444	36.6269	43.4701	144.779
93.1812	104.984	253.535	67.9444	82.1477	119.465
376.991	118.388	156.925	103.152	140.905	139.146
87.5992	96.3786	226.083	137.417	103.971	70.9204
208.536	81.6928	45.1298	72.1966	69.5544	130.546
148.15	106.944	187.395	72.8425	34.823	189.211
111.63	41.4931	75.3291	180.672	136.518	302.862
96.9891	11.8936	84.4984	56.0704	160.641	212.335
325.795	49.4922	308.838	197.272	74.5414	168.455
235.451	59.4459	109.732	135.727	76.5602	112.479
231.351	139.733	85.584	145.561	58.9171	162.357
299.728	41.0859	41.3688	21.9556	26.0831	104.564
263.388	20.4214	116.597	81.4278	7.42997	145.471
134.778	135.179	325.671	87.537	281.899	110.667
263.994	36.3993	147.385	42.9178	18.9369	86.83
205.346	99.5591	204.867	167.2	20.8132	49.4522
39.8343	153.235	82.8729	163.72	114.735	44.6895
116.386	76.0704	134.381	185.824	106.279	134.463
193.57	73.9149	258.441	246.654	7.17735	119.732
166.771	165.77	110.621	350.998	115.006	153.532
156.506	6.25629	109.681	128.546	157.226	370.111
188.874	82.6492	23.8599	132.072	153.969	141.673
31.288	120.69	158.594	143.676	98.4744	220.833
118.099	65.8488	172.467	168.279	145.2	244.969
7.51109	45.9643	160.659	152.007	284.12	101.693
204.887	87.1743	136.556	164.536	144.59	214.55
255.087	90.1458	166.742	133.684	94.5057	206.64
104.939	78.502	79.2048	232.721	75.8989	289.193
221.618	28.0695	101.785	153.049	84.9762	343.677
215.572	76.9227	118.245	134.927	108.185	98.9551
270.187	143.666	101.973	105.275	11.1098	160.716
74.0375	95.9732	46.188	219.121	32.2721	88.2248
226.381	161.301	79.3124	146.247	94.9754	38.0755
216.037	126.819	94.1058	44.4824	165.123	119.352
95.0254	127.069	162.417	172.287	216.265	102.408
143.978	141.74	88.2782	153.915	170.149	51.7543
210.432	56.5681	75.7872	346.432	210.338	306.832
267.974	64.6612	149.262	178.212	67.6126	200.929
145.126	157.879	218.113	146.204	91.5496	153.821
78.6649	89.6849	251.651	130.764	72.0118	138.095
245.367	106.88	98.8276	151.857	59.7734	49.9389
175.186	70.7864	309.15	233.594	56.833	94.5144
173.749	38.2524	271.061	205.637	52.876	116.218
172.884	236.425	113.625	135.489	225.093	235.238
112.21	85.8647	253.128	154.328	129.365	247.994
139.645	56.7772	260.665	132.339	131.716	239.133
82.5445	151.627	92.5762	206.702	104.288	35.828
140.592	27.8936	100.081	153.485	73.1372	75.0077
141.564	100.902	67.5083	265.569	241.025	90.0636
54.8747	67.9736	69.3113	132.307	197.234	70.1486
67.5969	69.908	40.2961	8.45522	142.315	68.3989
102.443	102.4	86.7948	161.919	264.714	83.3721
103.097	63.8175	114.882	147.181	94.5543	308.504
57.9301	78.9019	69.6578	196.714	139.88	318.279
110.012	10.3312	106.507	296.665	177.048	154.932
204.153	53.5049	6.61688	166.748	82.2459	440.248
125.72	36.1536	22.3466	147.639	139.487	331.004
101.586	52.927	56.9523	61.0623	121.325	10.7605
242.624	42.2748	135.86	257.231	9.43519	70.1519
288.821	21.0944	93.0895	6.79612	107.386	81.6935
126.284	18.0263	139.618	111.025	177.745	147.068
151.886	269.931	120.996	170.959	91.2031	91.6305
79.6001	75.4115	72.3181	210.986	191.6	249.086
295.132	66.8799	68.178	196.095	69.2345	83.6516
122.761	66.788	217.763	71.4585	150.541	161.937
237.551	7.73146	92.7938	122.518	30.8134	374.301
180.923	117.977	114.668	230.455	127.465	350.711
108.002	16.9965	192.979	63.1274	23.8916	180.336
10.8533	35.9303	103.273	215.318	70.4547	76.9015
94.0091	132.164	31.423	10.6139	74.2016	177.452
40.6027	22.836	213.972	89.3548	135.447	33.3415
149.861	130.028	17.5239	200.23	76.3235	135.433
144.447	13.8923	93.0786	54.5772	132.592	146.382
148.442	9.68104	38.3846	79.5831	79.0334	88.3287
180.572	68.7975	20.0023	142.865	194.308	18.0313
127.157	81.0223	12.9003	111.737	156.001	125.091
228.022	45.9093	63.2571	76.5027	71.6261	237.975
127.02	47.7626	93.127	254.594	85.3041	242.266
176.324	94.5568	51.9381	95.9812	97.6663	45.7504
79.5971	53.3576	6.06493	136.157	101.369	256.825
198.759	91.6276	92.7709	120.066	49.0747	248.006
183.588	114.226	45.5883	98.0286	6.31949	109.413
133.749	71.1999	12.601	112.865	69.8861	320.727
92.1378	20.8696	18.6276	72.233	43.3957	80.9411
197.185	57.2359	54.5186	154.822	69.1655	74.9197
107.49	26.7715	13.4393	6.31147	29.2755	245.462
155.788	34.2445	49.2426	108.702	94.5289	265.556
51.258	71.6765	17.0497	195.126	116.901	145.978
95.8026	113.395	13.0174	96.0482	84.3723	146.782
40.4066	137.877	8.40981	134.787	110.685	145.552
121.869	123.388	31.7162	167.605	72.3953	131.756
21.3671	12.062	72.7462	227.924	107.805	97.3167
145.432	58.0391	17.3346	98.8296	140.475	128.776
65.2184	34.3983	34.4611	80.6465	70.0702	56.405
88.9015	96.2341	40.0219	215.936	76.8299	133.346
135.756	69.2184	17.4168	174.215	48.8098	122.168
124.876	58.361	32.2751	139.034	78.8942	95.4074
151.57	45.1281	42.6298	184.001	109.948	154.36
153.718	89.0416	36.2027	142.712	95.476	114.66
114.474	28.5632	10.113	11.8497	70.4444	148.136
7.45472	57.2959	5.80923	38.4435	72.6448	101.638
310.545	33.1089	41.281	276.463	39.793	124.349
138.348	81.5206	28.9152	231.009	21.68	78.0933
135.484	20.0248	21.8514	169.675	112.904	65.2128
58.2112	11.6514	27.2771	194.395	59.1516	147.255
10.4355	12.4151	24.9109	116.004	60.4612	70.1959
192.768	44.8327	10.9229	39.4721	112.567	110.404
157.842	51.3051	8.30363	74.661	77.3266	128.069
98.5599	40.313	18.3571	134.212	102.216	156.224
104.471	105.339	9.51973	173.568	170.295	123.174
161.156	170.849	12.8489	93.452	81.2784	133.147
65.087	23.7718	29.115	127.956	85.4132	16.8518
341.033	60.1394	7.74852	87.45	154.635	81.5261
154.538	49.7007	16.3703	97.9342	215.433	133.635
390.04	46.0689	65.1335	130.089	65.0003	115.656
88.0373	111.93	30.5744	136.395	56.6017	42.6258
104.156	78.051	29.093	105.213	123.819	6.37051
227.005	64.8234	48.8109	40.4946	166.017	79.57
91.0451	54.754	6.64062	147.006	94.58	102.097
100.49	81.1656	69.3413	178.429	7.53668	175.197
161.786	8.06907	9.32273	152.092	64.4559	20.6458
197.381	102.041	53.1933	410.409	97.2113	312.471
143.038	20.0511	20.2104	373.056	53.443	99.2043
157.359	40.4614	16.2194	158.184	71.7601	133.875
140.37	12.9603	37.0515	265.165	60.1744	90.6201
124.301	10.1527	35.2753	111.907	80.3629	186.165
64.4734	110.973	17.8569	294.169	71.8855	75.4215
65.7116	106.683	17.7015	231.572	46.8976	108.482
187.043	135.808	30.2407	245.286	55.8452	95.0144
103.619	161.063	59.5177	168.376	107.37	151.842
177.225	17.4288	48.6576	24.0416	119.117	31.7989
110.736	49.0515	17.3927	148.882	194.248	95.0318
75.3596	40.2402	47.8065	131.005	69.6477	123.258
99.0221	106.241	42.8158	110.021	172.802	131.962
91.1492	15.0982	14.4193	9.01482	41.1129	45.6454
87.0244	102.339	39.1129	104.449	171.831	92.4316
74.9539	71.8199	39.964	111.883	110.063	94.9623
370.448	93.4848	27.1972	95.8794	84.1665	267.265
82.1719	27.0367	26.9817	183.018	80.8895	72.6666
96.7073	18.3663	21.7146	203.307	46.5108	178.186
163.658	74.141		53.0302	97.8396	80.7451
122.573	227.048		294.98	65.0878	108.109
72.8427	242.504		189.363	22.6888	151.402
82.1443	186.303		222.575	125.426	105.812
130.804	103.8		15.1652	77.4459	86.7674
323.284	88.6235		170.442	116.81	85.6509
170.443	64.0077		103.065	13.3319	111.098
102.851	188.259		126.202	72.9298	103.172
138.587	122.2		142.879	40.3489	71.9674
198.896	9.68827		208.706	53.846	18.5244
226.922	30.5798		277.431	135.654	60.2162
155.733	15.8738		203.802	37.0458	33.9075
6.79417	71.1187		201.808	59.4213	49.5838
35.625	21.2859		53.0941	25.1946	113.145
105.748	40.6064		188.895	48.7945	92.1826
88.2465	10.0556		36.154	132.96	124.181
77.267	16.7131		51.0615	46.152	83.6457
381.253	114.646		108.478	64.2791	97.9166
48.5228	32.1277		104.676	39.0106	89.6951
310.345	22.0482		72.6202	111.172	131.373
262.561	25.8599		76.5046	44.0278	83.5336
235.728	52.3949		327.139	43.1416	166.243
196.481	77.3106		216.881	107.211	105.711
164.277	55.2948		80.9363	94.5302	95.8319
161.051	101.03		120.61	102.978	122.884
184.81	50.4986		139.239	70.6794	88.4258
235.342	8.57326		127.03	166.944	36.3417
166.194	110.941		101.686	167.248	45.4904
33.6591	203.892		109.922	84.9566	12.5339
135.945	14.9594		96.9762	70.1453	79.6421
80.6776	63.6621		226.29	40.6893	90.4805
331.546	60.0041		149.827	84.4512	139.98
71.4672	165.118		95.1765	60.7095	61.6391
170.11	13.5876		113.937	31.2191	39.6739
41.2483	105.548		117.698	86.3064	77.9537
16.5222	43.1083		127.369	255.74	333.211
136.356	83.2547		261.194	103.244	232.895
121.187	56.6086		209.424	66.1251	175.18
134.054	52.6867		210.121	72.7129	71.8537
121.661	82.9383		246.299	89.721	56.7279
60.9657	179.562		154.848	99.3231	249.858
147.25	78.8146		178.493	103.685	116.28
97.7961	31.7298		92.8225	69.7693	170.908
241.199	43.2065		96.6404	46.3264	15.9037
98.1885	54.5031		70.7077	43.0355	46.8639
98.3045	110.731		101.847	24.9441	102.16
124.805	45.6228		93.8796	70.9997	120.163
184.155	26.8817		70.0611	66.6314	72.3279
397.619	14.3966		45.0055	7.48853	136.568
124.271	76.68		264.139	26.141	160.202
103.369	110.127		295.948	41.1236	11.9715
103.964	106.501		200.421	60.3892	119.031
128.283	36.6032		26.3695	49.1747	95.0639
355.404	73.4537		272.536	80.9314	97.9584
367.726	44.2676		30.6027	77.5665	108.095
122.865	11.1127		14.3449	76.1947	48.7945
108.1	94.0027		18.1977	59.0455	262.704
70.0265	27.2197		72.2548	81.5193	303.851
48.9353	62.4741		58.288	38.3297	119.158
47.4106	77.7777		23.1697	51.0951	114.372
70.7726	63.3973		47.6352	121.929	107.847
108.657	71.2446		191.093	315.222	252.521
60.0189	120.631		165.666	124.088	92.4545
92.4748	234.549		122.556	14.898	177.663
178.998	116.086		94.2295	67.0013	250.73
184.93	187.973		116.257	103.369	158.927
80.9452	138.663		36.8018	99.1591	82.5863
102.296	108.701		82.7801	57.6657	71.0026
107.622	87.7356		103.688	43.0153	33.2043
30.546	65.5376		123.703	48.7296	269.847
121.135	63.8647		140.474	66.0793	227.226
90.3306	115.246		232.336	88.8504	225.432
163.442	130.383		110.115	93.8181	6.29268
231.275	103.866		128.335	105.925	170.03
139.391	62.9738		99.7041	135.515	153.49
356.649	66.4874		214.827	68.9778	256.158
347.111	86.6035		72.955	112.654	212.367
269.187	15.7309		82.3971	35.1272	175.026
137.758	60.5481		79.5111	150.839	154.254
112.91	73.7423		59.1546	71.8892	216.505
279.171	94.7965		61.8551	104.318	196.117
142.345	53.5141		157.288	106.68	253.876
167.832	89.3094		131.238	110.303	171.059
122.957	56.8928		138.655	104.67	113.277
117.232	12.3481		127.55	180.781	131.289
213.302	9.15655		96.1039	17.9835	15.4874
88.1928	89.5295		130.845	60.0757	413.745
115.085	27.9374		106.565	8.60543	204.15
126.391	96.8206		120.777	47.2319	240.534
87.1222	67.0068		68.5132	46.8456	247.433
74.1085	74.474		108.65	16.9085	261.655
99.7845	64.7232		226.525	108.135	301.591
77.7255	64.8827		218.585	68.6975	191.601
62.879	99.6242		154.992	144.425	176.61
7.49472	120.494		134.356	64.1664	127.564
148.247	8.11656		92.7638	98.5764	165.887
172.837	66.8307		138.078	137.261	54.6967
135.232	151.367		118.902	161.861	20.4529
201.714	64.1852		98.9293	113.519	146.528
169.449	69.6126		69.1055	145.22	106.927
81.9456	99.8915		55.8718	97.0232	136.02
237.982	79.5892		243.162	106.735	223.018
133.989	25.7897		267.761	238.238	134.325
97.186	30.6935		117.16	60.8109	108.715
119.752	31.2498		107.325	246.074	50.0187
68.418	39.3609		136.868	101.04	158.828
61.4142	6.38197		116.13	241.706	104.631
113.593	6.59228		99.1523	142.87	65.3096
394.909	99.2418		100.634	117.738	74.7533
335.208	36.4932		98.5576	167.694	152.815
281.718	52.4213		39.4358	135.409	128.206
128.946	56.1243		109.465	45.0017	66.3563
29.8309	98.0503		60.5716	55.4571	241.269
91.7783	153.546		75.6481	43.3157	268.304
118.911	91.8286		115.662	82.0304	207.658
97.459	110.336		51.8082	125.978	80.0393
330.428	88.0209		137.128	88.3461	23.9176
95.4895	171.41		93.2548	143.513	239.746
59.8978	127.989		98.6255	70.0709	112.133
132.554	84.842		273.981	41.9549	227.266
156.347	185.284		88.8786	9.37397	222.765
165.735	10.541		170.956	113.401	239.868
201.605	288.717		183.31	11.8105	154.38
92.3804	63.7064		130.915	139.714	97.6184
121.219	58.7482		120.678	67.0948	162.678
93.4277	178.723		72.0588	119.355	162.569
194.411	39.0022		136.425	87.469	81.0464
146.092	53.7344		67.3591	98.7839	158.559
80.4559	14.9528		104.093	123.357	141.146
126.899	48.9331		86.1686	169.032	129.579
49.2489	72.6649		56.7807	165.969	121.528
122.395	58.8194		73.9472	156.817	76.0286
81.9157	16.2991		82.045	48.5952	172.104
210.007	24.6651		92.6665	39.5117	197.163
298.599	41.3109		89.1774	122.594	38.8784
11.4918	63.7612		52.2092	60.6224	151.259
191.927	111.953		288.16	80.879	148.655
39.0722	164.909		180.871	186.5	258.831
153.484	73.5557		46.2355	154.902	170.441
116.824	24.662		112.729	133.335	87.1595
42.5709	47.7148		117.397	116.458	224.585
88.1183	8.73046		100.485	123.587	230.423
87.3109	108.902		113.374	130.857	160.911
120.537	40.5375		56.2375	114.026	167.938
87.6483	10.3367		53.4673	214.254	216.343
134.382	117.499		55.0057	110.935	120.853
105.695	142.099		102.96	150.047	236.778
99.7015	110.132		59.5144	87.8599	85.2173
140.638	121.213		119.262	92.6859	33.9986
78.7454	23.1403		107.576	36.8101	51.4718
103.854	20.9885		139.443	56.3975	60.2026
11.3409	58.3268		92.5805	46.8193	74.9736
125.649	77.9964		129.419	62.2499	97.3027
124.463	57.1977		146.051	23.489	42.7932
116.521	45.9502		33.3559	78.0208	80.6305
153.119	21.4587		128.359	198.015	89.7768
105.782	50.8758		87.7415	25.7782	172.01
94.784	8.64566		84.1352	238.452	105.909
227.896	41.5483		94.8412	151.394	337.25
180.178	36.6609		221.929	328.34	308.896
91.3463	95.2308		199.705	132.025	219.054
427.553	19.9151		160.772	238.017	227.767
163.441	6.16433		124.359	178.572	239.968
122.296	51.4671		136.131	105.987	91.3072
82.2216	66.1704		58.3472	167.459	99.6329
78.8258	36.0044		227.743	74.3585	15.4905
141.881	80.9507		31.7465	101.003	67.1275
369.474	52.0063		80.6042	130.765	170.237
398.615	55.286		97.7747	62.7684	147.383
280.601	34.7388		117.437	154.269	41.6785
169.186	75.492		326.32	350.244	115.579
131.46	73.8247		134.478	103.102	191.355
158.83	31.3656		189.232	50.2659	99.6009
45.4599	178.814		300.626	163.143	156.892
118.665	65.991		235.208	211.478	92.947
65.575	115.672		142.886	102.98	74.5603
132.665	45.0843		94.048	177.82	212.956
308.675	52.1573		152.387	76.4862	148.594
144.409	14.1916		89.1717	63.3092	91.8003
134.915	118.331		129.623	130.177	119.789
193.138	19.6668		87.5588	24.1502	100.261
236.532	42.3931		94.3481	62.1927	208.468
126.798	16.8714		49.0308	67.2227	40.2307
131.739	138.004		103.86	109.167	60.5053
197.455	86.4314		119.458	24.3014	94.2094
150.174	95.0185		116.516	115.82	91.9972
104.298	70.9336		111.912	10.3967	123.043
133.76	73.3093		35.4944	129.855	111.988
139.804	44.0511		164.021	111.867	106.753
87.3926	90.7721		117.507	188.783	51.9055
76.482	26.2275		44.9381	15.0243	13.2674
149.969	56.3478		342.615	147.348	50.2309
103.818	79.1205		171.985	198.066	210.953
89.7174	68.5721		231.652	109.084	12.1331
288.601	38.7276		177.672	165.656	84.6815
96.0681	34.5159		358.313	76.9603	96.4809
202.775	52.6821		349.965	105.182	61.7859
350.043	45.2588		84.8457	137.811	44.1762
19.5232	51.9414		125.807	118.058	19.4809
112.436	52.2117		10.3292	45.6409	61.5952
227.712	16.9552		170.095	94.0145	381.042
57.7658	116.421		128.563	72.7825	68.1418
182.486	45.3021		94.3783	118.229	241.932
9.44389	42.6636		89.3617	26.2159	134.718
175.47	24.8921		141.229	198.518	119.269
220.886	88.3496		137.934	184.838	100.026
111.877	32.9873		198.591	84.4581	93.4883
164.717	41.0081		126.878	108.386	79.2877
98.3435	71.7982		55.8336	129.999	201.366
249.538	56.4559		34.4216	139.792	223.564
237.162	33.1219		184.264	52.3996	299.007
369.267	57.8707		90.7086	57.8585	153.284
178.773	144.427		98.5918	21.354	190.427
226.806	69.0371		104.37	38.1338	84.6902
69.5105	41.1876		134.776	134.238	82.7435
65.8677	50.514		371.235	121.114	99.9083
313.342	117.442		374.414	151.203	58.7769
102.494	110.336		130.435	146.891	74.9208
125.391	172.382		176.948	150.48	241.798
147.116	143.18		137.442	168.104	106.069
103.209	73.5735		117.989	46.7728	66.8752
107.287	49.9165		306.383	38.2873	84.7888
131.163	20.0301		336.721	138.49	106.534
294.072	40.8985		251.32	192.501	73.8714
144.21	197.643		81.1488	164.887	204.034
284.034	68.2415		128.267	57.4907	160.966
106.704	72.0049		72.6999	123.752	45.6601
231.979	48.4251		131.752	234.564	203.975
173.185	0		117.483	109.107	132.243
180.812	0		205.801	74.3201	207.157
85.188	0		170.83	30.9518	172.39
140.008	0		132.961	46.7824	90.7898
100.103	0		22.4361	51.7017	81.4814
5.93935	0		147.367	32.6761	85.5814
80.3366	0		131.919	144.334	36.2669
103.078	0		148.362	8.47671	38.3749
101.074	0		90.3992	75.182	120.432
78.6214			220.707	170.074	128.129
90.2281			280.824	19.5378	175.286
118.876			330.607	24.4079	172.448
74.8302			148.441	53.9442	98.5518
155.189			163.788	83.4175	101.384
67.0258			108.787	58.3089	78.6884
74.747			269.732	49.8035	83.6984
247.18			56.4383	26.9222	109.061
110.306			103.615	19.2936	245.538
163.49			119.638	12.3889	29.854
171.222			161.195	8.50826	127.158
196.45			204.079	9.99159	7.2707
107.112			173.179	11.5943	129.312
139.092			127.933	4.91005	245.232
161.85			43.3913	4.6526	57.1295
228.778			145.801	0	117.88
108.923			58.0772	0	76.0863
65.2779			75.7868	0	36.4536
12.0568			100.201	0	55.1455
43.8008			133.129	0	113.494
204.898			155.736	0	90.9515
255.143			120.592	0	26.9222
97.8765			72.1552	0	49.2936
135.755			110.68	0	240.781
236.434			183.684	0	38.5082
62.7674			133.035	0	39.9918
135.174			165.226	0	61.5978
190.659			135.052	0	47.9101
171.006			94.5618	0	40.6512
160.948			109.581	0	81.1434
125.524			101.731	0	54.0622
98.4847			143.465	0	129.248
173.075			267.157	0	0
86.521			144.571	0	0
131.079			369.727	0	0
99.0821			251.304	0	0
95.7694			184.358	0	0
132.91			126.178	0	0
90.3007			164.133	0	0
125.046			136.322	0	0
72.6812			144.858	0	0
140.453			119.251	0	0
114.02			326.846	0	0
95.5566			163.866	0	0
222.153			99.6834	0	0
309.529			131.532	0	0
167.54			116.252	0	0
229.841			43.1881	0	0
119.335			163.565	0	0
28.3902			96.3887	0	0
79.8017			212.44	0	0
112.995			123.393	0	0
227.49			183.479	0	0
277.142			96.9406	0	0
281.335			114.083	0	0
208.227			100.575	0	0
273.905			148.018	0	0
174.459			238.395	0	0
192.435			203.955	0	0
215.303			171.244	0	0
145.601			106.643	0
139.041			147.222	0
147.413			27.8942	0
106.748			107.112	0
130.165			129.661	0
33.939			289.409	0
144.298			492.781	0
176.644			114.772	0
89.8058			149.911	0
172.457			74.1179	0
202.805			409.433	0
118.969			199.359	0
171.893			160.655	0
142.132			0	0
155.6			0	0
178.708			0	0
165.913			0	0
89.7491			0	0
163.128			0	0
127.967			0	0
60.3633			0	0
10.4787			0	0
379.534			0	0
163.112			0	0
154.802			0	0
137.793			0	0
222.223			0	0
328.636			0	0
328.571			0	0
255.392			0	0
205.652			0	0
81.2507			0	0
253.76			0	0
176.185			0	0
203.705			0	0
75.8873				0
203.581				0
243.552				0
187.502				0
97.0326				0
132.543				0
67.6476				0
35.0835				0
110.257				0
				0
				0
				0
				0
				0
				0
				0
				0
				0
				0
				0
				0
				0
				0
				0
				0
				0
				0
				0
				0
				0
				0
				0
				0
				0
				0
				0
				0
				0
				0
				0

## Sheet: Ext Data Fig. 6g
Extended Data Fig. 6g- RPA-EdU
UT-DMSO	HU-DMSO	HU Release-DMSO	UT- UNC0642	HU-UNC0642	HU Release- UNC0642
4.64827	1.32662	189.973	1.24862	375.899	0.118764
211.852	1.58045	159.471	0	0	0
242.123	0.326599	0	21.0091	249.594	3.78327
2.3914	3.51459	16.8166	0.148058	0	0
186.633	0	230.672	0	0	0.078444
150.361	0.627027	0	1.09568	191.636	0.178852
11.3729	0	198.316	1.37754	0	0
0	2.05188	80.7972	0.194541	0	0.462024
114.939	2.18523	229.892	2.50933	508.609	0.050403
194.33	0	199.717	0.189353	0	0
4.58403	0.730299	202.29	1.38701	0	0
68.3824	0.524511	0	2.09705	0	0
220.991	0.073241	0	0.72013	0	0.053342
138.417	1.07908	224.122	0	0	0.166301
141.581	3.26657	227.039	0.454739	354.69	0.473802
278.45	2.14213	0	2.35144	0	0.149044
194.754	0.383936	0	0.154705	602.377	0
0	0.4243	0	1.56066	591.331	0
0	0	0	0.806	647.902	0.504553
6.72608	4.03316	243.328	1.23983	305.262	0.110256
240.853	0	3.97433	0.681328	451.744	0.548548
12.3367	45.6001	10.9941	0.464897	0	0
331.12	246.507	555.693	0.640186	0	0
7.16047	277.791	279.787	0.328162	0	0
236.035	0	148.815	0.165644	0	0.053131
245.178	205.77	0	0	0	0.109387
331.907	0	187.246	0	0	0
306.428	1.32503	127.365	1.78139	514.379	0
5.37141	0	0	0.283199	356.295	0.18901
0	2.60474	110.187	0	0	0.05514
220.084	1.30444	143.358	0.149422	240.179	0.353855
458.365	0.816292	0	0	0	0
1.18891	1.25092	0	0	1.45894	0
0.243176	0.427341	0	50.9074	0	0.215703
97.8513	0.058362	0	0.366201	93.4957	0.160658
7.15144	1.20502	253.657	0.762918	0	0.050403
4.9784	0.062253	0	32.3483	348.774	0
4.40246	0.522341	231.431	25.2876	222.852	0.156888
132.942	0	331.247	88.9103	0	0
0	0.642128	4.87487	0	3.94708	0
4.2344	0.601188	403.131	64.1515	2.58882	0.102728
4.78642	0.346282	294.729	0	4.66199	0.275031
77.7643	0.702807	165.259	68.8998	1.91759	0
241.653	0.795702	295.638	135.946	4.66338	0
247.378	1.00472	0	0	0	0.225919
5.51258	1.36549	202.392	2.03434	547.493	0.093761
142.921	2.32792	170.215	88.7531	244.898	0.116097
2.70371	0.506358	214.488	131.145	500.272	0
8.51039	0.856608	0	51.4446	276.223	0
0	0.162758	0	0	0	0.103693
138.416	0.336367	158.741	105.72	0	0
0	0.13744	346.918	0	0	0
0.775057	0.443064	0	0	0	0.053553
44.2294	1.41126	184.868	0	0	0.113406
4.70833	0.41865	443.962	0	139.739	0
2.51015	0.254955	448.666	0	0	0
188.053	0.864779	291.12	0	0	0
56.8434	1.66719	30.5697	0	0	0.059382
209.376	2.42093	247.361	0	221.693	0
190.144	1.69744	0	0	476.598	0.106262
0	2.41493	0	36.49	3.79711	0
119.38	1.58265	109.555	63.8034	0.144753	0
0	4.64669	345.571	2.9809	419.875	1.13773
113.5	1.56275	0	0	255.865	0.163808
117.028	4.93807	0.545428	0	109.039	0.049807
156.488	0	0.050403	0	562.336	0.362659
39.7822	0	1.33331	304.413	151.734	0
187.936	1.92461	2.14323	124.304	216.862	0
132.649	8.30737	0	85.4667	491.795	0.065632
118.096	1.13788	182.86	84.932	0	0
3.80111	1.05341	4.4626	0	0	0
42.441	0.823531	220.129	0	319.617	0.16787
4.98498	0.861494	0	0	186.649	0.138607
122.184	0	0	0	6.97156	0.166959
3.86406	0	287.311	33.1415	0	0.085054
69.7976	3.41848	232.283	0	564.753	0.059853
181.326	1.25818	0	0	0	1.73585
4.5004	0	66.7794	44.9058	8.95037	0
52.5715	0.277729	233.245	1.63569	306.172	0.1617
179.031	0.223591	0	36.9323	285.615	0.055363
12.0209	1.32961	0	26.0499	482.878	0
170.413	1.75882	0	36.3052	385.778	0.217361
130.731	0.112236	193.101	0	0	0.078134
2.61848	2.84629	3.72891	13.2018	314.642	0
149.679	3.81483	1.46471	10.183	0	0
162.837	0	0	10.6334	313.097	0
1.81246	0.622316	7.34541	54.9315	0	0.059617
206.075	1.99285	196.183	37.0574	495.054	0.065893
178.4	0.722102	121.777	0	0	0.100408
119.934	0.647754	0	15.7515	5.95835	0
22.3933	1.17254	259.331	20.8441	0	0.12551
264.916	0.885215	1.91816	0	541.348	0
1.49726	0.887645	202.995	35.8131	330.707	0
272.016	0	182.314	8.06724	261.453	0
73.8571	113.965	0	15.619	9.65253	0.050403
3.60527	0	35.9799	0.314523	346.507	0.108953
263.472	0	137.143	1.87759	0	0.071598
29.633	175.4	165.383	2.79064	0	0.090276
224.686	148.363	195.785	2.13773	0	0.049609
213.944	0	0	1.50365	394.81	0
17.8101	227.522	0	0	187.697	0
340.568	8.13848	0	1.12925	0	0.099615
213.086	0	0	1.57706	281.573	2.31932
219.623	613.041	1.87477	0.057186	0	0
305.781	452.555	0	1.20983	0	0.295272
371.603	0	0	0.445562	0	0.118292
0	501.996	0	0.633304	0	0
213.833	0	0	1.24672	283.76	0.106684
121.195	0	0	0.218074	265.307	0.072168
0	612.861	0	1.70615	11.416	0
379.968	1.00299	49.186	1.49453	121.122	0.196848
5.25398	35.7612	0	0.76942	144.776	0.236262
1.63188	11.9169	0	0.047066	297.88	0
2.84065	14.8704	0	3.81503	0.999033	0
2.97685	2.1415	167.15	0.396359	412.47	0.219259
256.496	0	0	0.408418	218.267	0
5.97882	3.49186	431.262	2.05345	668.455	0.075604
129.606	0	221.436	1.33639	227.677	0
6.69944	4.07191	2.85839	1.2476	229.462	0.059853
4.20322	24.4693	266.17	0.630463	4.7877	0.059853
4.30994	0.503176	281.745	1.72878	3.82716	0
3.46527	1.85922	0	2.04381	0	0.279719
11.2469	0	0	0	0	0
347.343	0.534281	135.406	0.515745	231.496	0
4.32713	9.33714	165.463	0.549397	0	0
152.348	0	216.825	0.582646	0	0
2.49924	0	123.502	0.065893	0	0
337.364	9.74006	128.114	0.243175	0	0.055587
0	7.00701	0	1.24253	0	0
5.29527	1.35602	233.266	0.83143	0	0
159.555	0	0	0.381784	0	0.236901
2.41204	5.08505	0	0	0	0
0	1.5098	0	0.189676	0	0.053553
6.51917	60.3328	0	1.01624	341.242	0
345.496	10.2249	0	0.35203	303.475	0
360.214	0.627262	0	0.286665	0	0
118.611	0	2.69684	0.770736	311.864	0.203954
146.658	1.02786	0	0.213325	380.798	0.119235
262.312	3.86306	0	0.436297	0	1.51493
3.60424	1.54857	0	0.928182	0	0
3.06642	0	160.805	1.13218	0	0.046694
231.392	0	0	0.577164	253.859	0
4.03394	34.8941	0	0.059853	292.102	0
195.401	36.1921	0	0.321316	127.765	0.099218
354.25	98.6876	0	1.17271	0	0
46.452	86.6461	166.036	0.437159	0	0.163163
3.8091	4.59736	0	0.148058	119.623	0
24.3311	0	173.317	0.58464	475.476	0
1.38342	0.661696	158.542	0.450066	385.401	0
1.94605	17.9734	108.036	0.114354	0	0.160026
151.847	12.1258	427.915	2.18782	311.173	0.11162
237.996	0	228.781	0.768751	527.456	0
60.1229	0	243.755	1.71898	170.76	0.071313
1.07225	3.51711	0	0.422342	0	0
177.031	372.721	0	0.303363	0	0.711319
0	0	268.844	0.100408	4.00763	0
2.42786	137.435	238.714	0.276123	109.331	0
150.9	452.547	275.73	0.144337	175.683	0
218.582	153.766	314.12	0.365549	0	0
4.13781	556.403	0	0	243.712	0
0	0	0	0.564483	288.439	0.059617
0.830034	129.085	221.489	0.094133	0	0.257296
56.9848	0	2.34794	0.441067	247.803	0
2.65872	0	0	0.200817	0	0.227246
0	0	241.267	0.047066	144.518	0
5.27504	359.818	0	0.322044	0	0
33.2498	3.71861	0	0.106684	191.754	0
0	330.554	0	0.050204	222.07	0
1.00906	0	0	4.82806	335.936	0
13.7055	473.874	1.40716	0.227681	505.499	0.18199
1.07258	0	2.46914	0	200.578	0
129.412	278.014	0	7.50971	304.414	0
97.8936	319.633	1.50957	6.25591	4.07205	0
1.42088	372.673	0	1.27347	258.591	0
2.46168	0	183.971	2.94684	218.022	0
85.9633	0	38.3936	0	323.961	0
93.2337	0	82.4939	1.48434	253.921	0
129.994	244.631	0	0.185014	430.82	0
1.47624	205.594	77.14	0	2.02521	0
9.59375	240.186	211.08	2.43722	68.7893	0
0	0	282.983	0.331984	5.37178	0.055363
106.627	233.661	237.122	0.517015	138.947	0.215302
158.702	291.394	0	2.04376	287.755	0
126.763	277.973	147.081	0.136718	170.199	0
9.48211	61.0317	0	0	203.795	0
6.80569	0.261463	0	1.31594	948.263	0
0	114.805	0	0.31087	309.656	0.097271
8.21394	2.61114	0	0.097656	0	0
2.50017	0	207.863	0	155.505	0
0	164.977	210.205	0.675907	45.3494	0
273.897	122.09	0	0	390.408	0.160658
0	127.069	150.399	2.82956	81.378	0
177.09	162.765	198.8	0.918125	322.268	0
89.8311	291.513	12.2164	1.53203	299.121	0.063003
0	245.7	0	0.247394	296.824	0
122.497	0	133.271	0.109374	0.865984	0
143.872	0	127.142	0	0.47231	0
4.79867	160.623	0	0	0	0.047252
2.46879	182.944	0	0.870723	0	0.144907
164.005	47.1017	0	0.977604	0	0
122.455	0	0	2.11068	0	0
80.0125	132.948	232.997	0.152722	193.655	0
95.4675	42.4971	0	0.049609	490.367	0
94.8524	0	0	2.81684	375.719	0
2.26665	0	242.457	7.7159	177.495	0
1.6001	88.3234	128.809	1.45114	233.223	0
90.6626	269.221	305.933	1.22035	83.8801	0
209.497	393.627	0	6.76419	0	0.047066
96.4864	1.7021	274.556	0	11.5777	0
1.81575	132.102	349.095	0.557893	0	0
28.0645	0	0	117.517	250.296	0
23.3863	188.852	0	0	333.225	0.059146
23.2737	0	169.988	0	0	0
81.8601	96.2034	374.2	121.292	224.869	0
176.948	436.047	0	0	198.69	0
218.874	0	278.091	0	0	0
139.841	0	0	0	0	0
3.54113	0	250.161	0	4.68754	0
180.151	2.31817	304.871	35.7035	480.522	0.235332
111.914	153.953	0	41.3682	205.998	0
141.029	32.7498	0	6.7739	0	0
76.4596	0	0	96.6132	325.529	0
0	0	0	0	413.581	0.294949
65.804	0	0	94.1247	0	0
121.672	121.368	178.184	25.0758	465.729	0
106.237	0	0	23.7684	315.379	0
47.2323	0	0	0	299.022	0
69.3979	0	102.772	0	202.461	0.364402
88.9828	312.156	221.135	145.896	0.781209	0
0	113.233	0	0	0	0
57.4577	0	206.745	84.0032	0	0.056033
0.764934	0	0	101.434	0	0
3.83261	59.9373	71.6098	97.9154	1.27496	0
0.775057	193.219	33.2313	1.30786	1.42212	0
39.5649	0	196.295	98.3327	0.513154	0.050403
74.6078	0	174.351	0	848.939	0
0.815425	1.99827	218.608	48.2885	326.748	0.061515
4.22017	140.309	2.46659	110.889	0	0
1.55011	0	0	0	214.953	0.087163
65.2291	78.4857	344.44	207.928	27.1506	0.264601
0	99.5332	189.501	33.9248	252.806	300
1.02536	118.401	106.761	0	0	0.130744
0	8.13415	209.177	50.9393	0	0.999259
1.86477	91.8397	0	0	0	124.357
0	21.0014	0	62.524	0	0.056703
0	0	265.628	0	0	0
0.800765	1.37719	0	88.3994	84.5252	0
6.21402	0.650446	0	0	355.096	0.072454
72.531	0	217.684	132.965	364.326	0
188.376	45.5812	126.411	180.377	275.702	0
133.02	1.7335	0	89.6712	0	0.131265
80.0996	2.61115	248.466	98.1735	0.420258	0.071883
57.0422	33.2922	139.872	52.5163	24.253	0.062507
8.70307	1.25021	0	125.652	0.253984	0.516626
0.065372	0	1.85991	96.4477	2.91613	240.274
0	282.138	0	0	0	1.02022
0.062259	82.5962	50.3647	136.922	1184.2	0
0.177438	0	190.851	0	11.6687	0
0.046694	106.106	199.195	0	1.4032	0
161.063	289.059	4.14033	48.8729	3.07705	0
127.979	0	156.803	0	0	0.119706
64.6931	0	148.598	129.077	246.209	0
46.5993	0	0	1.51392	79.298	3.24972
0	0	121.926	0	0.638718	0.081904
73.3615	0	175.824	0	0	0.047252
2.3274	81.6899	0	145.484	333.431	0
95.9221	1.81735	148.47	0	0	0
64.4264	55.1038	303.294	135.632	320.694	0.793841
3.15944	211.02	143.53	185.126	579.698	0.144907
0	1.57574	173.157	154.414	8.76766	0.142055
192.884	5.46256	0	14.7866	0	0.35083
206.559	284.044	0	0	0	0.673217
210.509	0	1.74378	53.8352	0	0.046322
102.183	1.45166	0	104.278	17.068	0.126106
107.879	2.48188	0	27.4906	0	0
3.9688	252.109	1.72326	116.285	329.007	0.107651
75.5936	0	0	108.654	6.37824	0
0	0	120.975	0	1.61413	0.049212
62.2567	0	156.397	0	3.85887	0.061515
2.81567	0	62.7879	154.036	1.00273	0.372165
184.611	0	161.793	139.9	130.536	0
2.52762	0	178.927	0	217.755	0
0	0	0	110.301	505.651	0
96.3871	0	76.2107	0	452.173	0.090995
21.1496	2.95328	2.21061	0	268.242	0
2.80234	272.217	0	151.166	218.18	0
0.843631	0	0	0	140.4	0
20.122	0	0	0	0	0.04595
0	0	0	98.0971	62.8691	0
0.19846	195.02	4.07727	6.1762	0	0.067394
0.148058	183.965	0	87.093	437.592	0
0	0	0	0	0	0
69.0443	463.846	0	0	128.385	0.240293
101.363	0	0	0	0	0
85.5428	0	135.474	0	0	0
0	0	130.279	0	426.2	0
79.2321	0	248.439	1.8932	0	0.213368
48.0902	433.425	0	141.971	0	0.050204
48.3963	0	0	132.846	0	0
39.959	239.576	109.042	94.6533	0	0
0.737741	3.72452	130.604	53.6931	0	0
0.442778	0	139.324	37.0354	0	0
8.49773	182.523	162.377	0	0	0
0.396117	123.085	114.257	22.4136	279.788	0.096117
31.5499	0	144.349	1.38392	0	0
0	0	0	0	0	0.12551
0	0	196.567	0	207.669	0.676664
0	0	351.371	0	285.458	0.059853
0.333639	103.677	746.801	43.5663	132.53	0.059853
94.4236	0	196.601	128.749	422.98	0.166959
17.0768	0	0	0	351.276	1.07743
1.43961	0	197.469	34.7003	424.131	0.760907
0.940413	72.0307	159.409	100.277	113.416	10.2856
0.836323	41.8054	488.16	30.6283	0	0
0.592904	0	356.159	30.1683	184.573	0
1.79039	478.022	174.931	42.7011	363.973	50.2746
0.995693	0	589.495	0.616482	0	0.103955
131.518	1.13126	0	0.195311	225.06	0
49.3013	0	224.269	0.215307	255.037	0.186777
0.352818	204.301	0	0	336.23	0
0.570779	243.713	0.063003	0	196.721	0.193003
0.948361	2.01039	0	0.097656	138.918	0
0.605056	163.824	0.047252	0	3.71253	0.073208
1.92955	0	0.059853	0.505582	0.184421	0.059853
3.85842	0	0.100805	0.244713	0	0.056703
120.734	310.85	0	0	1.72567	0.18901
0.26253	392.916	282.331	1.30907	133.246	0
123.823	390.812	0	2.56872	274.081	0.062259
0	0	167.506	0	231.147	0
0	257.18	0	3.13474	429.581	0
0	268.393	0	0.275639	247.771	0.05292
0	653.028	0	0.871926	0	0
0	333.116	211.345	0.875338	487.851	0.158761
0	0	387.748	1.92026	0	0
0	0	0	0.144907	174.954	0.173259
0	0	129.496	1.81705	0	0
30.1878	2.07157	182.525	0.246763	0	0
31.8332	5.30738	53.2587	1.00145	1.7217	0
98.0163	0	77.1104	0.581316	0	0
69.3981	220.085	162.595	0	0.7295	0
0.504026	0	0	0.709108	0	0
45.6668	4.74871	97.4812	1.13817	395.178	0
98.6837	0	265.437	0.04688	544.642	0
0.732401	0	0	0	460.391	0.089916
143.685	0	187.759	0.561251	0	0
0	0	41.5754	0.115638	57.3115	0
1.04165	0	142.252	0.053131	3.34075	0
0.065372	234.147	109.966	1.39501	0	121.386
0.476819	0	0	0.315661	20.1183	0
25.0966	141.878	0	0	4.69054	0
122.755	0	2.15587	0.17502	0	150.359
0	212.912	0	0.362593	41.149	0.158457
0	169.399	0	0.980404	4.3555	0
82.6554	435.268	155.799	1.89222	0	0.134924
0	222.926	153.122	2.51826	482.651	0.141199
0	162.692	1.29477	0.310907	0	0.112513
12.4514	254.456	0.65889	0.48936	957.771	0
3.01404	94.6077	1.16827	0	461.624	0
0	289.405	0	0.155319	533.282	0
0	0	154.278	0.666402	526.813	0
127.382	478.771	0	1.03091	574.372	0
0	0	0	0.311866	314.713	0
133.577	584.376	0	0.154358	327.5	0
0	0	154.162	0.274405	2.39156	300.259
0	0	133.407	0.100805	44.6783	0
0.970882	0	0.800739	0.910545	417.156	0
0	581.885	0	1.66093	0	254.256
127.714	345.528	0	0.20476	223.941	0
0.550193	3.47166	79.6242	1.60145	282.832	0.128879
48.0054	415.393	124.854	3.99503	2.35104	0
80.1974	0	0	0.156094	0	0
25.5272	266.928	76.7814	0.16691	0	42.3579
109.714	6.12646	142.711	0.267976	496.955	0
0.360842	363.604	158.042	5.44059	0	0
0.116097	184.839	0	1.27467	473.4	0.053553
38.1998	2.80243	167.91	0	434.843	0.097655
13.508	0	0	1.92978	365.52	0.053553
93.8622	337.166	0	0.401819	253.053	0.094505
0	0	0	0.263247	113.053	127.268
3.28592	193.313	179.27	0.673781	246.266	0
0	682.396	160.935	3.33739	755.889	50.2557
5.88905	199.057	1.52981	3.55066	646.631	0.20161
0	0	0	1.29997	508.581	0
2.64581	3.42094	4.47072	1.04571	375.982	0
0	404.067	1.863	0.14669	91.5357	0
0	0	0	3.13204	295.124	0.089916
0	270.202	202.271	1.33236	196.039	1.30033
72.5552	268.265	135.251	0.340217	1054.66	0.047066
0	236.545	125.098	0.691985	657.039	0.047066
38.4226	0	79.1048	3.01768	336.61	0
86.0056	180.758	81.706	1.46165	856.907	0
0.305648	0	45.8367	1.63311	64.2374	0
0	185.237	99.8916	0.05292	1380.83	0
0.394459	2.80068	0	1.906	225.126	0.046136
0	89.3646	0	2.40991	155.978	0
125.153	0	87.4531	2.65925	0	0.125597
0	0	47.5065	88.1235	0	0
200.596	112.249	89.269	0	98.3159	0
0	0	0	71.4073	210.351	0
3.129	0	3.29809	76.6649	0	0
45.5436	56.134	34.7859	66.3867	1.77594	0.143196
0	0	172.138	0	9.09354	0.301957
0	111.128	0	0	1.55414	0
0	0	130.446	89.7798	0.995556	0
0	1.92788	0	116.776	0	0.047066
15.1142	0	0	0	142.566	0
75.7474	68.1632	0	61.4233	232.656	0.05648
0	63.753	0	123.183	0	0.128648
3.89831	43.4815	159.424	81.9832	558.549	0.059617
0	0	0	0	0	0
0	0	0	67.3513	0	0.087857
0	0	171.26	43.7098	282.481	0.075306
0	0	0	0	0	0
28.2662	49.9985	174.41	29.4342	409.823	0
0.577271	0	189.574	101.013	0	0
0	1.66086	93.4964	237.748	0	0.244745
114.46	302.554	155.74	128.893	408.736	0.094133
85.0752	20.106	154.332	139.355	0	0
0	80.0739	145.083	62.5198	330.473	0.109822
0.432471	0	0	98.0984	252.154	0
34.9221	0	0	139.049	0	0
4.13529	293.469	209.399	87.0691	116.858	0
0	3.3228	102.043	94.362	445.088	0
0	1.33377	0	0	0	0.254158
0	0	1.41594	60.386	589.354	0
99.337	0	0	1.29171	0	0.045392
0	0	0.072454	5.40367	0	0
0	0	0	30.6747	0	0
0	0	0	0	0	0.057497
3.259	0	62.66	180.464	38.4584	0
0.803724	0	0	161.062	0	0
0	498.652	2.61106	246.354	0	0.081259
0	247.292	480.143	163.557	315.491	0
0.440017	103.081	326.097	1.95823	881.771	0
0	197.16	266.767	0	610.451	0
61.1044	329.794	353.32	0	776.247	0.248044
9.82706	199.335	244.387	3.68839	670.86	0.077514
2.2839	463.732	268.829	0	653.752	0
46.0294	391.466	0	1.37168	47.6245	0.417024
35.4162	260.63	33.4328	168.404	40.5053	0.047066
64.519	74.9282	337.444	222.556	0	0.742047
0	0	90.3645	0	1.51483	0.059382
0	0	212.946	0	468.963	0.12814
0	0	139.45	124.393	222.659	0.239412
98.565	0	1.89017	0	383.244	0
0	0	189.352	0	195.126	0.052709
16.4433	395.958	0	0	110.449	0.052709
0	1.79515	0	0	4.77219	0
52.5457	0	222.383	0	0.602416	0.248044
30.1563	63.4365	0	2.22036	1.86905	0.17053
0.291809	52.2315	126.933	0	280.502	0
0	66.3433	0	115.062	0	0
4.02308	0	25.2714	0	0	0.133324
6.00354	0	1.36983	0	214.982	0
0	0	1.80738	0	373.17	0
0	0	0	0.775057	0	0
0	80.4268	35.6958	0	0	0
39.0924	0	0	0	173.419	0
24.1067	71.9467	0.44816	151.393	256.612	0
105.024	80.0431	45.1268	33.3796	0	0
14.1463	0	0	0	221.427	0
2.67644	1.93117	0	0	0	0.071883
0	1.19247	0	0	20.6258	0.223661
7.0168	90.1979	0	7.43301	0	0.150017
4.37576	0	93.3318	0	0	0.561001
63.3643	0	198.396	0	2.13144	0.129181
97.7057	1.17557	232.095	7.20167	2.24074	0.127631
86.8	11.3487	185.41	80.4302	55.5858	0.151927
4.55964	0.89281	152.881	0	1.74375	0
30.5454	6.89636	51.6525	0	0	0.226812
20.4718	464.457	6.64862	32.7683	0	0
11.4454	0	81.0821	0	34.0163	0.404548
0	142.011	50.4473	123.15	0	0.052499
55.9545	0	0	82.1829	6.21874	0
0	112.953	1.63206	195.732	1081.24	0
0.077824	48.9742	1.64543	160.668	0	0
0	0	0	1.9787	322.972	0.262381
98.8376	472.2	0.813503	1.14238	0	0
0.653297	0	112.567	1.67975	3.27476	0
0.659305	420.693	2.32354	1.51722	61.095	0.084385
0.20161	162.909	0	1.94714	2.22248	0.08751
0.05581	0	15.2289	1.49803	200.281	0
0	0	0.805818	1.32046	96.5681	0
8.15351	0	0.879803	0	302.337	0
53.8953	8.77995	0.262623	34.2387	0	0.233472
0	310.25	0.151366	12.6595	2.50548	0.081259
11.105	176.512	0	26.2568	0	0.063003
0	0	0.226072	41.4844	0	0
0.519644	0	0	64.1694	39.6037	0
0.383808	0	7.68288	55.6314	475.566	1.50681
7.04339	205.486	22.4825	0	472.248	0
0.84522	411.936	21.1079	0.783229	319.873	0.138607
0.303067	317.549	0	28.8107	0	0
1.18594	0	19.5779	0.28076	146.687	0
0.526439	95.4378	0	9.70582	0	0
0.997863	0	24.5335	0.109862	202.932	0
97.7504	660.845	0	0.078124	567.135	0
448.481	325.978	78.9487	0.073241	549.073	0
0	218.956	0	3.63746	0	0
2.92591	134.521	203.123	7.1108	460.578	0
0	0	0	10.7714	303.379	0
0	416.801	0	3.74639	0	0
0	0	166.691	3.40515	450.97	0
0	506.161	1.73689	7.14014	0	0
0	0	132.716	3.488	4.79365	0
17.851	0	0	2.19392	294.572	0
0	0	39.3096	0	317.87	0
0	0	148.881	0	288.166	0
0	435.118	1.54391	2.90338	353.15	0
0	0	193.15	4.54386	66.9059	0
0	450.338	0	0.083704	298.296	0
19.0843	0	159.182	0	214.28	0
7.17826	0	0	2.26438	338.472	0
1.21819	579.884	0	0.785808	460.466	0
18.1984	207.868	0	0.258784	490.199
53.2357	0	206.702	0.146482	0
33.324	331.289	254.169	3.69072	488.521
0	126.518	260.822	0.073241	265.833
2.32337	0	0	0.175778	0
0.289118	0	34.7553	2.54076	451.489
0	0	8.81659	2.20665	6.06789
0	136.146	80.344	0.078124	474.308
78.512	0	371.193	1.41745	280.171
0	0	0	0.397639	295.865
109.757	250.813	297.565	0	303.595
87.0955	367.869	283.274	0	386.985
0	0	0	0.179477	1.46029
0	2.17468	89.7152	0	420.671
5.94873	163.238	445.957	0.106565	0
88.2405	0	3.6047	1.67383	0
182.277	0	0.050403	0	339.686
0.473371	0	0	1.03646	0
218.374	213.208	224.656	0	631.338
44.9745	111.363	0	2.23024	390.443
0.267588	0	344.274	1.06048	2.25387
0	0	268.145	0.144907	2.40668
123.904	0	271.504	0.264614	245.295
59.0697	234.553	270.274	1.50975	0
0	602.664	204.936	1.58243	497.74
0	0	234.196	0.052293	274.522
0	0	215.602	0.26174	2.67505
37.0929	0	286.997	0.954671	0
31.9217	1.05528	168.494	0.047252	460.361
66.2271	0	246.859	0.094505	0
0	0	164.898	0.050403	173.255
0.351555	0	169.321	0	9.71409
0.91795	0	205.108	2.68895	138.341
1.87496	387.334	122.461	0.11393	0
0	5.91794	66.3688	0	0
2.18745	345.771	0	0.205889	47.8177
0	0	0	0.061034	0
0	288.292	0.232739	3.371	31.3469
0	589.218	24.6536	0.109861	333.968
30.9846	596.661	0	0.073241	0
3.94847	0	0	3.39704	243.887
92.0363	0	6.44136	0	108.231
38.9748	0	5.7482	0	3.7019
1.08563	231.953	1.2108	0.964165	0
29.71	15.5594	1.33658	0	1.47905
11.6202	457.09	2.24609	0.056117	1.3109
11.4904	540.055	2.37407	1.80559	506.531
112.273	58.0199	2.08468	0	195.835
121.223	397.751	2.49935	2.2363	211.256
149.258	0	2.56487	0.074823	0
0	0	0	0	339.747
0	4.10228	2.25458	0.059859	3.36157
0	2.2994	1.58713	0.753993	240.424
0.103363	0.193771	0	1.44912	264.605
0	186.933	0	1.64745	119.626
19.0503	0	0.317039	0.078124	0
0	204.325	0.317378	0.10742	162.561
137.685	383.133	0.914934	0.146482	313.648
21.6283	0	0	0.746992	518.18
0	251.036	0	0.727105	0
0	0	15.4272	0.812132	1.42414
0.272849	0	3.60391	3.04081	2.17009
149.146	0	0.065534	0.566814	2.04772
50.5953	0	2.7074	1.12115	150.972
0	323.576	2.1077	0.705775	396.182
0	512.759	0.18419	1.20797	3.47163
0	387.514	0.358854	0.656341	4.94904
0.203148	276.582	6.02696	1.70654	459.674
0.378168	0	0	2.8808	2.41837
0	0	0.124687	2.25911	431.415
0	0	5.3148	5.71	0
0	2.23645	1.49254	1.49042	2.26722
0	340.927	0	1.55586	380.776
0	210.059	0	3.35672	251.565
0	0	2.08159	0.311078	246.825
59.9634	0	1.86492	0.726112	336.613
0.258313	0	33.385	9.61251	545.904
0.987612	287.426	0.577583	0	403.89
0.399839	0	0.457067	0.122069	428.093
0	428.851	0	13.4035	308.924
0	280.733	0.337007	0	494.501
0	4.13822	0	4.25899	248.546
110.221	181.013	0.478887	4.76778	430.786
15.9796	174.056	0	0.109862	378.7
0.143535	399.212	1.04144	9.26313	3146.24
36.3893	372.911	0.483501	0.217109	162.271
0	375.754	3.22955	0	0
0	0	1.21118	0.316295	0
0.163356	321.515	0.201226	0.115966	0
25.0107	332.956	1.94048	0.093587	396.553
71.5753	392.797	0.895484	0.408539	222.949
65.447	359.879	1.19575	0.302837	0
3.83763	282.116	0.988718	6.77301	1.07093
5.56527	0	1.68717	5.77386	0
0	0	0.296063	5.47489	270.832
0	224.984	0.074403	6.87751	0
0	330.388	2.62956	6.73951	77.2205
74.2837	133.803	4.07713	23.3829	0.271285
0	0	0	22.9999	4.941
0	4.83703	0.98665	0	3.05585
1.03459	199.304	1.52627	0	1.53321
3.1375	116.178	0.993304	23.7668	358.178
0	396.975	2.11139	3.09228	174.832
0	50.5616	0	0.899915	168.848
2.89306	0	6.11096	1.3773	508.892
0	110.802	0.884885	3.93828	0
0	0	1.90704	84.0279	1.56151
0	0	0.19531	58.0027	107.946
0	0	0.57963	13.9917	307.009
2.62112	365.308	0.305773	47.0398	1.95928
75.5713	383.081	0.682737	34.3868	1.66541
0	399.757	0.537111	32.641	0
0	337.112	0.592205	26.0316	383.084
30.5059	0	0.213938	50.5071	260.183
98.8651	125.885	0.046508	57.8008	542.832
151.588	0	0.230061	48.219	2.10132
2.15247	0	0.754329	0	1.51362
0	0	1.16108	0	94.1968
3.55052	0	0	2.57248	249.593
1.9942	0	0.170109	2.66345	5.25028
21.3081	1010.58	0.107893	0.821375	0
0.474809	0	1.16637	153.336	0
0	353.104	0	88.6938	0
3.54524	0	0.055007	0	6.10763
27.7745	0	0.094505	74.7388	320.324
0	501.591	0.92429	0	0
0	355.339	0.165008	11.5691	379.954
0	85.7016	0.587991	0	285.736
0	0	0.313441	0	128.293
0	0	0.294949	1.58035	0
0	535.754	6.75596	2.6826	11.8305
35.6668	0	0	4.78514	100.4
0	0	0	0.925742	0
0.957012	0	41.0466	4.20733	0
0	288.608	0	0	431.822
4.51436	16.9087	0.308153	60.3485	21.4285
39.2583	0	0.68065	55.8575	228.268
0	439.542	23.262	0	2.12171
0	0	5.34751	0.948611	1.99401
11.4614	0	37.3633	10.5955	1.62835
0	245.973	47.5644	0	37.3421
52.7799	175.679	21.0909	83.2227	0
111.417	397.477	137.936	60.8757	1.99491
19.8715	439.077	251.017	102.119	66.566
17.3096	350.414	255.405	0	248.686
102.703	0	0	0	444.227
0	503.963	212.514	0	467.418
0	229.58	0	0	0
89.9973	4.92552	208.724	0	0
0	282.946	132.741	0	502.676
0	5.09946	196.414	54.0665	490.724
0	403.697	0	21.5603	0
37.9603	0	0	0	0
0	0	0	76.2408	259.467
6.70207	3.22937	116.363	177.525	17.1453
41.9654	384.463	19.9857	62.712	3.1012
69.0463	298.608	5.41404	1.00784	3.49052
23.0147	343.139	227.855	29.2797	1.94125
0	349.296	0	116.62	122.067
9.06842	0	247.51	32.3844	0
8.53648	0	223.887	30.8803	300.247
78.8709	463.977	330.743	35.5681	658.244
6.13166	0	271.831	33.5204	695.953
1.45078	113.492	61.0021	0.204465	0
36.669	0	141.138	6.36676	427.678
4.48063	101.309	0	0	0.594628
70.5769	190.665	0	3.67577	0.32039
0.114981	256.265	0	0.191241	0
0.255163	105.521	150.983	0	19.5176
75.3071	408.624	0	0	594.653
0	387.841	185.485	0	479.533
0	30.1556	0	8.4007	3.05684
0	0	0	2.81979	729.302
42.6147	112.681	0	29.6386	0
0	122.448	0	13.4277	622.964
181.296	72.7462	119.853	11.2254	7.66195
284.147	0	61.6892	0	315.523
10.8187	488.4	0	1.62338	213.425
0	14.701	0	0	5.72345
0	123.758	11.5077	13.1682	1.80532
0	0	194.79	8.54098	159.446
0.181679	0	0.838172	0	0
0	0	0	6.65617	240.47
0	0	18.5818	0	0
0	261.162	0	2.76048	176.977
0	161.693	0	0	1.81828
20.1278	2.32176	0.887737	0	2.48501
8.28569	659.582	0	3.47987	751.921
16.8543	0	51.2528	6.09896	0
102.524	0	0	2.03363	0
76.2973	504.935	0	0.262089	600.221
64.8671	0	0	19.2855	3.80795
61.9885	503.191	0	12.4607	479.827
0	0	0	0.424534	186.406
0.885402	12.31	0	0	599.412
0.17692	0	43.9859	0	656.413
0	484.434	0	0	0
17.6195	4.557	17.4704	15.9435	0
0.381387	376.884	0	17.2233	0
0	1.70883	90.9143	0	4.99728
28.4428	96.9987	1.00703	8.77192	223.99
0	1.5831	0	0	0
78.7945	402.742	0	4.05044	192.686
64.1317	0	0	10.7687	1.57838
0	306.224	0.348953	2.35674	349.107
0.620264	485.091	0.499463	2.77565	528.213
0	7.57721	10.4765	6.36142	622.146
167.23	429.313	15.7305	17.5305	119.203
0	0	0.294216	9.17378	1.60706
22.4141	0	0.674512	15.5169	0
0	65.6452	0.351879	3.35663	255.012
4.03172	478.824	0.449685	2.14616	327.698
0	0	0.422122	0.310033	0.898003
0	0	0.567392	4.47905	434.392
0	547.029	0.094505	5.11366	0
23.5017	0	0.192425	4.43667	368.328
53.624	0	0.258313	0.13887	0
32.4123	317.535	1.12106	2.67929	0
0	547.293	0	0.873537	0
110.856	431.274	0.097655	1.09908	53.0994
6.69931	423.493	0.451839	0	127.642
0	448.502	1.21968	0.165644	2.32478
3.39483	9.24117	0.570782	1.0297	270.324
0	0	0.681601	0.061781	20.3872
0	0	0.299207	2.62254	336.982
41.9842	2.84985	0.729537	0	285.552
0	183.394	0.347521	1.29575	0
0	0	0.862099	1.60049	0
43.3169	0	0.839351	0.235892	274.872
0	311.532	3.79508	0	402.109
45.1807	3.36871	0.241607	1.13264	277.21
0.999611	71.24	0.407362	0.064334	2.3722
0.620271	557.252	0.204582	3.95534	457.764
45.6205	546.124	0.510568	2.20162	100.661
35.5589	75.4208	0.422029	1.3653	2.18395
77.6927	179.9	0.397864	0.400064	5.26086
0	0	0.155842	2.04157	405.917
0	0	0	1.76126	118.576
43.2493	0	0.649458	0.053342	1.83706
0	411.166	1.13959	0.941044	0.216237
23.1314	138.579	0.13288	1.45855	232.669
0	0	0.04688	0	0
194.006	0	0.04688	0	349.099
0.19216	0	0.260967	0.314991	0
0	257.357	0.08751	2.57329	413.937
88.1463	0	0.353808	0.245951	0
0	348.473	0.981643	2.26075	0
64.0077	0	0	3.14679	200.66
37.2894	0	0.962467	1.03469	168.011
39.8461	176.742	0.19846	45.1431	5.79191
2.38175	299.357	0	0	186.145
96.8174	2.64928	0.170109	0	68.0804
0	0	0.282324	29.0485	197.488
0	0	0.436776	12.3772	0
0	496.807	0.738008	1.66355	273.482
60.0923	355.36	0.150612	2.62585	4.04673
130.45	730.506	1.09234	1.35719	0
1.92226	4.25253	0.235332	0.260413	46.1248
56.852	650.964	0.417322	0.542798	0
126.742	580.611	0.52224	12.7081	10.5501
0	573.35	4.05609	1.39538	618.823
0	0	0.220784	23.3073	8.04892
0	0	1.86603	7.90779	1.56592
56.093	0	0.589967	19.058	3.1066
44.2391	179.452	0.220784	10.2112	595.659
0	293.901	0.504149	63.4496	443.643
3.26608	4.91024	0.208047	22.6286	0
0	300.197	0.280226	15.9653	372.105
5.42381	0	0.34816	13.0091	0
4.74324	271.435	0.357966	15.7748	0
4.25413	20.826	0.063437	0.405872	0
0	0	0	0.915773	0
0.788918	0	0.156478	10.0705	0
33.9051	0	0.230488	0	0
21.7951	439.858	1.46106	0	481.374
34.5867	379.567	0.83033	1.30635	802.39
0	3.98482	0.346518	9.85225	411.735
0	3.98482	0.297201	6.91117	363.437
0	5.21822	0.808541	46.8016	310.193
0	0	1.00963	33.0381
28.5154	279.47	0.968546	0
0.350633	325.513	0.360483	4.69207
0	883.909	0.487042	0
0	210.8	0	0
0.543481	509.016	0.89453	5.06923
25.6904	0	0.046694	1.10176
0	286.795	0.917699	6.42097
0	0	0.484687	3.75596
0	1.61311	0.742786	0.940913
16.3879	1.15267	0.412467	3.11074
40.8489	474.689	0.601112	25.3928
0	0	0.605622	0
23.2406	638.008	0.217907	39.7289
0	0	0.582713	14.6769
5.22614	0	0.585236	0
0	0	0	0
0	0	0.805654	0
0	215.257	0.050403	7.26172
14.4696	420.081	0.047252	6.75847
0.274511	0	0.412671	20.4657
7.92347	201.744	0.311866	11.8016
0	328.215	0.468849	0.162758
1.15625	114.621	0.87375	0.286765
13.832	608.597	0.875745	2.69946
16.6616	0	0.447638	0.92346
1.75315	187.903	0.325889	41.2617
0	0	0.792725	0.486343
0	12.8946	0.148058	89.4231
37.9117	0	0.365076	32.9569
44.9225	250.883	0.066153	95.4226
187.613	206.646	0.059853	2.01022
0	628.374	0	0
0	436.572	0.833393	147.93
0	204.184	0	0
0	424.145	0.094505	0
37.8045	688.915	0.051978	55.4032
23.2706	0	0.456773	0
0	288.547	0.454683	2.31712
135.411	438.382	0.36771	0
0	373.291	0.472524	81.8184
0.676659	2.44577	0.59375	151.977
0.270664	101.628	0.155758	2.65269
0	1.79289	0.101345	165.85
60.5185	509.363	0.203329	1.84314
88.4616	4.81549	0.342534	200.875
6.46806	430.623	0	196.207
0	515.105	0.283514	154.517
0	119.969	0	2.20593
89.7731	570.427	0.39272	199.108
51.8413	538.99	0	0
94.5296	0	0.428422	103.348
0	574.262	0.636332	0
0.206727	419.9	0.864402	118.328
0.458244	429.983	0.548506	0
0	70.4077	0.64447	2.37727
0	224.937	0	1.52649
0	368.272	0.100805	2.66377
0.130927	0	0.094505	114.38
10.4283	400.457	0.209237	0
0	224.871	0	0
12.9091	3.83163	0	118.445
14.6553	0	0.560729	36.6175
0.48611	311.148	0.151208	46.7096
0	374.788	0.062806	51.7118
1.86791	319.714	0	150.858
0	200.286	0.515839	0
0	0	0.276281	83.2678
0	362.503	0.065911	0
111.716	0	0.050403	45.0069
104.111	2.56797	0.050403	0.90056
0	327.605	0.506806	0
67.3109	353.969	1.1414	0
110.007	0	0.561484	0
0	0	0.854999	1.85537
29.217	341.209	0.832384	73.3331
142.84	119.728	0.270179	0
0	904.274	0.532898	80.3539
51.1219	470.719	0.483392	0
49.9433	0	0.201392	26.9259
0	0	0.271023	6.91476
0	588.53	0.165167	0
0.288387	391.325	0	0.881639
0	0	0.50787	33.4375
0	0	1.00949	55.7764
42.8481	0	0.751107	44.4504
0.732401	85.7056	1.12592	0
0	105.505	1.67646	0.415027
0	302.517	0.610486	37.457
0.781228	298.098	0.371091	39.3002
0	315.77	0.941211	1.73787
0	0	0.240884	0
45.4412	0	0	30.1534
0	2.8986	0.227049	0
35.5988	2.45628	5.81149	22.7884
41.4083	122.2	0	8.96136
0.537094	164.347	93.1308	8.83703
116.167	165.041	168.119	36.835
0	1.0821	0	13.326
0	1.04252	0	1.59522
2.9947	1.60179	0	1.83954
0	0.795006	177.557	0
0	0	181.113	15.398
0	237.22	0	10.8972
0.585919	3.07353	58.8354	46.1893
2.54983	0	0	41.3922
0	51.7945	0	0
0	393.033	188.347	0
0	20.6797	0	0
0	269.665	0	6.14148
0	0	249.024	10.0988
4.14537	2.28911	198.839	0.130207
0	2.50862	179.189	6.23405
0	0	129.392	0
0	0	224.431	0
0	2.24371	132.404	5.97502
1.23787	384.245	11.9978	0
0	0	1.07336	0.274249
0	0	1.11677	13.0457
3.66691	12.7444	0	0
2.89616	135.132	0	0
1.82178	790.961	3.45554	0
13.5173	460.58	0	0.24858
5.66775	471.986	34.8111	12.45
71.5537	340.663	0	10.1129
17.0616	6.9696	0	7.35181
37.0311	0	0	3.06178
0	0	0	5.28225
0	0	72.2577	21.3364
0	398.781	65.4718	20.0261
0	0	136.621	1.76917
0	451.901	0	0
0	0	94.1421	15.64
62.8869	0	1.39397	4.94336
0	277.933	133.75	8.93114
19.9948	0	178.653	7.2311
0	5.89103	82.8283	7.78164
14.8327	149.348	106.089	2.94387
0.520817	0	41.859	0
116.953	0	51.1607	0.118772
0	3.11058	0	0
132.573	645.479	0	1.63169
84.0951	251.381	0	0
0	0	1.50721	3.48861
14.2233	0	73.105	0.663031
0.724102	0	0	3.53573
77.0786	130.91	0.19846	0.777641
0	302.694	0.365419	0.106684
0	776.351	0.203185	0.680353
21.2885	604.686	0.097655	0.707431
0.229721	3.15938	0.615856	0.509451
56.984	0	0.379068	0.554882
18.2218	2.73916	0.77375	1.45765
42.771	252.441	0.571278	1.5843
22.6978	263.025	0.047252	0.064334
21.0976	0	0.780991	0.880923
0	0	0.340217	0.720032
9.52564	198.718	0.138607	0.241253
26.9727	371.48	0.91164	0.672655
9.75119	87.8625	0.312404	2.54754
24.7334	108.594	0.311866	0.124647
21.7951	95.8786	0	2.7612
58.1242	3.92198	0.664848	2.74303
2.03482	455.729	0.322896	2.0801
1.99337	2.57779	0.292965	1.30912
0	3.38237	0.58944	1.55602
32.6376	351.727	0.783296	0.900053
0	226.919	0.081904	1.68715
0	518.199	0.094505	0.303673
18.5785	0	0.206201	1.16388
25.2799	426.529	0.229962	1.04689
0.680101	0	0.097655	0.289312
0	202.986	0.133882
19.5596	415.177	0
0	269.162	0.592434
2.03286	3.68587	0.160658
0	0.371651	0.36269
1.44428	0.764965	0.19846
21.0525	0	0.188785
58.7659	2.49956	0.155648
13.9441	1.91793	0.510628
8.15255	124.594	1.20004
7.83499	0	0.049807
0	268.863	0.602357
73.5839	0	0.254225
0	229.118	0.170896
0.815935	290.663	0.624782
6.05781	507.436	0.606931
0	0	0.160658
0	279.939	0.152783
22.9062	305.921	0.10238
11.377	0	0
3.42756	405.51	0.597856
0	4.50928	0.286665
0	224.602	0.239412
0.540497	0	0.569525
35.2775	0	0.050403
0.94201	374.706	0.148058
0	0	0.533236
26.2045	0	0.131265
45.3937	0	0
0.81839	468.246	0.062507
94.7135	513.987	0.160435
47.6827	0	0.359118
20.848	272.991	0.338642
0	403.475	0.259888
95.5328	0	0.220511
9.75252	0	0.126006
27.5661	135.985	0.584355
4.64514	157.712	0.047252
0	2.80579	0.575779
37.074	719.81	0.60245
36.2393	0	0.053342
17.8927	2.32405	0.150612
11.1335	481.066	0.094133
1.1541	326.638	0.285536
0.813372	0	0.163163
3.9373	0	0.097271
80.5184	0	0.122111
61.1326	319.498	0.232194
0.072168	0	0.356345
0	317.368	1.186
0	0	1.02586
82.2918	57.8471	0.750001
53.7244	0	0.686188
0.64867	285.417	2.29423
3.0768	0	1.53685
0	119.823	0.877816
81.9181	0	1.05215
0	0	0.103955
0	164.523	0.302415
0.194637	165.621	1.85403
0	454.758	0.175239
54.8334	3.39434	1.31491
0	0	0.097655
0	171.954	0.053131
0	3.72282	0.831345
0	3.28484	0.209399
0	344.097	0.539645
0	100.233	0.056256
0.46874	373.29	0.181048
11.7362	110.625	0.281939
0	291.57	0.78754
30.9049	0	0
48.9171	359.698	0
5.41981	51.6392	0.047252
0	74.911	0.050403
0	37.6719	0.349668
5.60536	0	0.069304
2.75385	287.649	0.363844
0	294.094	0.147236
0	380.882	0.119706
8.90518	11.2563	0.883741
21.1431	4.10857	0
0	130.125	0.448898
0	261.06	0.458286
0	209.293	0.63668
0	291.088	0.728952
1.26874	718.125	0.258363
45.5568	547.585	0.178393
0	321.087	0.539794
64.9639	404.823	0.381393
0.311263	191.1	0.330643
68.1754	4.38429	0.079969
0	143.234	0.322953
35.8901	0	0.199924
0	2.79493	0.055363
0	1.49991	0.1015
118.582	2.36584	0.058439
0	720.788	0.049212
0	105.701	0.046136
62.8018	137.577	0
88.9757	263.734	0
0	230.815	0.175318
0.376774	2.53451	0.651085
0	4.57043	0.437717
34.7974	0	0.103546
53.097	0	0
66.6478	0	0.047066
0	6.1769	0.466271
0	393.141	0.254158
76.0471	252.686	0.386119
0	0	0.048112
226.215	26.0865	0.063688
0	470.949	0.08961
0	7.25038	0.104236
38.1689	0	0.165588
0	0	0.077275
15.4543	224.104	0.177504
0	3.38679	0
0	464.061	0.056703
0	261.034	1.08381
127.428	438.439	0.426233
0	429.569	0.220511
25.0681	125.166	0.266779
5.07752	579.514	0.059853
50.6901	0	0.047252
0	0	0.143431
94.9252	0	0
120.82	0	0.18901
0	169.074	0.226812
0	1.92582	0.236262
0	116.117	0.116097
0.375812	160.484	0
40.0664	146.291	0.200817
100.622	311.345	0.243961
0	457.703	0.431442
0	0	0.389082
199.774	0	0.047066
5.22087	643.207	0.106684
31.2879	466.378	0.090995
1.41898	0	0.050204
0	331.502	0.103546
0	3.74716	0.447747
0.202999	696.727	0.60794
0	0	0.574136
66.5403	439.496	0.406451
52.4868	4.47413	1.57867
47.9557	338.609	1.10016
89.2596	453.465	0.71296
96.4307	0	0
48.3952	0	0.293548
34.3101	4.1945	0
0	655.702	0.307546
2.48042	566.201	0.17636
15.6247	419.275	0.144302
59.5008	172.078	0.163275
48.4703	7.19752	0.142432
0	0	0.610092
0	546.116	0.222086
0.429679	210.716	0.427414
0	0	0.148058
8.71891	0	0.094505
2.56439	313.064	0
0	0	0.050403
0	729.598	0.063003
0.300652	94.2096	1.2796
0	0	0.572324
0	0	0
0	373.027	0.571271
0	0	0.994786
0	0	0.232556
0	628.714	1.22066
126.737	582.372	41.5579
81.4851	262.315	0.516166
0	0	7.97977
0.800644	677.747	0
0	303.912	22.5681
0	0	10.9833
0	630.53	0
1.43645	464.472	3.38102
0.70645	472.089	0
0	0	100.102
3.03774	0	58.2675
1.24806	2.52776	0
2.56677	30.5455	61.89
0	0.401845	0
0	0.880688	0
0.965482	0.798916	0
0	0	2.30951
0.052288	0.973148	0
66.599	0	205.44
0	363.548	220.369
4.72593	0	100.787
0	0	154.593
0	569.068	0
42.2103	536.503	0
21.9222	0	0
8.13709	0	0
0	515.593	0
0	3.84212	1.76694
0	156.746	0
0	0	0.104631
0	271.346	0
41.1645	365.034	0
2.07946	715.74	0
0	0	7.85436
34.2199	440.346	0
27.3274	500.6	0
14.2801	0	0.973603
2.92375	0	0.727683
0.342941	0	0.997449
0	72.2746	0.309802
0	181.718	0.859962
0	0	0.701253
2.31485	204.686	0.143196
0	8.86351	0.260922
0	0	0.369495
53.4886	0	0.639661
0	237.104	0.701289
0	266.835	0.199808
13.7376	31.2125	0.156888
45.0327	44.9106	0.15898
0	2.58883	0.181705
0.321507	113.685	0.056256
0	0	0.411417
0.664448	681.021	0
0	481.877	0.537483
0	0	0.04688
3.82797	622.654	0.060944
0	0	0.068758
0	466.18	0
0	0	0
30.1182	194.407	0.480135
0.81086	0	0.702862
0.625858	0	0.179559
0	316.052	0.69331
0	573.894	0.226812
0	299.221	0.100805
47.3961	447.285	0.050403
0	376.311	0.047252
0	0	0.454069
0	277.655	0.157508
0	602.177	0.156691
0	141.775	0.450676
0	0	0.208961
0.425111	149.602	0.838468
0	0	0.368569
0.283407	265.574	0.110256
0	160.108	0.327617
0	0	0.19846
34.9459	640.396	0.258313
0	0	0.255163
0	3.44466	0.138409
0	0	0.12303
0	355.029	0
33.2658	428.748	0.724338
0	3.22937	6.38123
10.1269	464.533	0
0	0	0
0	294.352	0.189158
0	594.772	0
9.7961	137.767	0.421377
0	5.42797	0.092272
12.7675	4.89749	0.623732
0.483661	206.535	0.047252
0.189671	556.298	0.050403
0	0	0.187885
0	0	0
0	0	0
0	458.757	0.135457
0.831461	589.527	0
0	0	0
0	297.822	0.055128
33.0801	0	0.054903
0	177.266	0
0	635.33	0.148058
4.3464	314.313	0.20161
0	461.271	1.36993
0.178922	0	0.094505
0	0	0.286665
5.94653	0	0.378019
0	707.042	0
3.90321	0	0.154358
0	535.872	0.330767
0.32627	525.496	0.332342
1.66819	0	0.303991
0	160.805	0.611131
9.33901	345.807	0.30154
0	1864.66	0.19216
0	0	0.318166
0	429.662	0.305566
0	159.791	0.135457
16.0823	284.331	0.141757
37.1341	367.481	0.059853
15.6023	29.2059	0.19531
19.4242	0	0
28.2552	13.5831	0.242562
51.2396	6.4341	0.253588
0.874736	0	0.39692
0	257.546	0.076177
0	0	0
3.09144	0	1.30662
14.8401	0	0.209399
0	424.233	0.99674
0	496.139	0.48325
0	746.375	1.08026
0.364474	107.212	1.4172
0	0	0.793053
0	207.973	0.137707
0	430.37	0.558629
0	0	0.463074
0	396.858	0.094505
0	18.7424	0
0	159.982	0.303991
0	2.96752	0.245713
0	0	0.261463
2.13625	187.666	0.938857
8.64903	0	0.148058
1.1534	0	0.050403
0	330.063	0.107105
41.982	0	0.20161
48.5929	513.057	0.100805
0	0	0.179559
8.9656	0	0.176409
0	2.35246	0.505601
0	385.985	0.113406
0	4.24961	0.40634
0	121.563	0.400064
0.507802	462.557	0.451837
0	0	0.655094
53.8156	325.575	0.563797
31.7673	3.97369	0.627552
5.24078	18.7007	0.607156
14.0023	0	0.753847
0	2.88323	0.21023
0	0	0.213368
4.16426	326.516	0.884848
0	238.183	0.627552
0.898419	0	0.480077
4.95944	0	0.047066
17.9637	0	0.688738
0	319.577	0
0	0	0.05648
19.2836	0	0
0.175156	0	0
0.078944	178.314	0
0.07401	39.5299	0
0	0	0
0	517.454	0
1.06159	0	0
62.273	0	0
9.86615	0	0.164707
28.2289	225.982	0
0	516.657	0
0	0	0
0	0	0
23.3947	0	0.151208
0	0	0.148845
0	120.265	0.270914
22.0285	0	0.308716
56.2066	0	0.357543
41.5336	9.13942	0.050403
0	0	0.217361
0	530.652	0
0	24.2848	0.38747
0	45.5248	0.110256
0.231642	380.627	0.252013
0.293413	0	0.247288
9.47704	532.619	0.066153
0.102159	0	0.203818
0.190697	0	0.050403
0	394.803	0.308716
0	604.767	0.40007
0	0	0.229962
0.129402	0	0.762339
0.129402	0	0.047252
0.11578	307.118	0.170109
0	0	0.050403
0	138.776	0.094505
0	0	0
	0	0
	418.071	0.050403
	0	0
	247.418	0.313069
	3.759	0
	375.585	0.047252
	450.686	0
	407.063	0.047252
	0
	0
	0
	347.829
	0.721657
	1.34569
	2.4525
	1.7326
	0.982507
	245.056
	447.68
	0
	388.239
	0
	322.865
	285.29
	3.16784
	221.363
	320.741
	0
	438.44
	103.655
	278.864
	0
	0
	491.64
	1051.76
	0
	603.072
	396.466
	521.202
	357.295
	0
	236.518
	54.912
	0
	226.098
	0
	2.46085
	276.76
	252.426
	3.20822
	2.62491
	154.342
	222.688
	0
	0
	210.947
	0
	279.746
	145.095
	156.107
	2.46085
	0
	0
	0
	0
	147.128
	0
	266.017
	129.294
	25.0292
	0
	0
	248.39
	0
	181.566
	0
	3.22508
	7.08802
	458.377
	0
	310.444
	0
	341.034
	220.079
	462.817
	453.686
	0
	347.507
	220.752
	516.406
	5.41756
	0
	0
