# Supplementary material for: Dynamic de novo heterochromatin assembly and disassembly at replication forks ensures fork stability
Source: Nat Cell Biol. 2023 Jul 6;25(7):1017–32. doi: 10.1038/s41556-023-01167-z (PMC10344782; doi:10.1038/s41556-023-01167-z)
Supplement: Source Data Extended Data Fig./Table 7 — Statistical source data. [file 41556_2023_1167_MOESM21_ESM.xlsx]

## Sheet: Extended data Fig. 7b-c
Extended Data Fig. 7b: replication origins per megabase
WT	G9a-/-	UNC0642
2.014	3.28	3.058
Extended Data Fig. 7c: Inter-origin distance (kb)
WT	G9a-/-	UNC0642
113.4	54.5	67.7

## Sheet: Extended data Fig. 7d
CldU track length in kb
WT	G9a-/-	UNC0642
26.024	17.595	14.8178
8.625	11.4685	11.5851
19.8337	17.3052	16.5852
15.8848	19.3324	8.05161
14.8509	10.35	14.6832
16.9892	11.0614	16.8771
17.5274	6.57121	7.91499
17.4184	6.78891	13.3926
16.0794	11.3902	7.65141
15.6861	11.73	14.9509
21.6664	13.8172	15.0151
27.403	10.705	12.9392
20.6683	15.1955	9.12077
14.9361	13.1283	11.4809
13.5175	14.5066	11.0428
19.7585	8.28	11.1445
19.0385	12.8395	13.3198
15.969	13.869	15.6916
16.7608	10.0288	9.64344
17.5322	13.6134	15.0927
14.8078	16.5745	8.10992
22.2194	10.005	18.4716
27.3337	10.695	8.32174
18.9467	12.52	12.7522
19.1282	8.53496	13.1076
18.3143	8.97172	12.7926
19.6681	15.525	11.77
20.4978	13.8172	13.1041
19.7737	11.385	14.4445
17.7164	12.4631	8.418
21.6664	12.0798	15.1096
24.7872	10.1789	11.8656
24.3698	10.745	8.14752
23.5946	8.6319	13.7465
12.8067	10.35	13.0924
13.2232	11.3902	13.5633
11.6203	8.34451	11.0203
23.3282	10.0109	11.1438
25.9119	10.4414	8.98794
22.2118	14.5066	14.6266
22.1231	13.455	11.2287
19.3693	12.42	18.2298
12.0798	13.5257	8.66778
26.0499	12.8067	12.9054
16.2481	14.8992	14.7577
29.0804	12.7836	9.5527
19.7133	16.5924	12.873
27.7377	15.8848	11.3553
24.16	11.4685	12.0277
22.4357	11.3902	14.7149
32.1078	13.8	7.0932
23.8947	9.6845	11.3857
22.1231	9.43057	11.9122
	19.3693	8.92066
	14.5556	12.4956
	15.8848	11.7831
	19.0033	13.8093
	15.2152	15.1265
	11.04	11.0552
	14.835	15.9607
	16.2298	13.6579
	9.68553	10.5046
	7.62139	14.3803
	12.1192	11.4478
	9.315	11.5958
	12.0798
	12.075
	12.075
	9.47335

## Sheet: Extended data Fig. 7e
Extended Data Fig. 7e: Fork progression using the DNA fiber technique
CldU track length (µm)				IdU track length (µm)
DMSO		Roscovitine		DMSO		Roscovitine
DMSO	UNC0642	DMSO	UNC0642	DMSO	UNC0642	DMSO	UNC0642
6.32627	4.62869	8.87996	6.98573	6.15704	4.70839	8.85822	6.32627
6.97711	3.18073	7.27778	7.5919	6.90431	3.78327	6.38492	7.03662
8.32485	3.69167	7.64072	8.1075	9.72141	3.42395	7.89929	8.36763
4.3263	2.07725	8.48355	8.28897	4.14362	2.39637	7.95553	7.40939
5.78582	4.8576	9.246	3.93369	5.50378	4.77118	8.25482	4.8331
4.8331	4.02701	7.24707	7.25328	5.24641	4.06013	7.08095	7.08095
6.88706	4.17226	9.7723	5.35026	5.61884	5.10841	8.09957	4.83
8.01901	5.07633	7.25328	8.90514	8.57825	5.20087	8.25482	9.246
9.10834	3.10983	8.18668	6.8241	8.87167	3.51831	8.90514	6.9326
8.30864	4.14	7.88704	8.68693	7.7644	3.51831	8.33727	8.22411
6.21966	5.86759	5.86759	5.18656	7.4175	4.84225	5.17793	4.3125
6.44046	5.35854	5.94055	7.03662	8.50322	5.14619	6.09632	7.9162
8.67554	4.14362	7.09147	7.48943	8.90514	4.02701	7.0725	7.62122
5.57365	5.86759	8.1075	6.41976	5.63213	6.21242	6.97711	5.95556
7.25328	5.22071	6.9345	4.34338	7.49857	4.92091	6.44046	6.0375
8.07628	4.26748	8.34555	7.27778	7.09147	4.53779	7.66021	7.12494
7.3692	6.14117	6.21966	9.35485	6.50946	5.86759	6.55724	9.54218
6.0375	6.7363	8.46837	7.09769	6.21242	5.70302	9.38021	7.181
7.33884	5.71596	7.7625	6.99005	6.97935	5.17793	7.10614	7.03662
9.65534	4.3125	10.3729	6.97711	9.66621	3.27302	7.935	6.52999
5.12877	6.067	9.37227	3.40222	5.55485	5.94055	7.63882	4.17226
7.29623	4.66078	8.39419	4.70839	7.14788	4.41652	7.95191	3.18073
6.8241	5.17793	6.67678	5.5683	6.21966	5.63213	6.41976	4.5835
6.83497	4.02339	5.71337	5.87518	6.26968	3.25473	5.56295	4.8576
9.26256	4.56711	8.20048	8.28725	9.07333	3.89177	8.39747	8.12406
7.41957	5.26625	8.00227	6.39182	8.46837	5.1869	6.7363	6.05958
7.62122	4.74617	9.08402	5.64006	6.61158	5.48205	7.70144	6.48428
6.66523	4.15432	8.87996	5.0232	6.02508	4.1971	8.80423	3.93369
6.66298	4.26748	7.43561	9.33725	6.41045	4.39789	8.02642	8.87323
7.68539	2.32082	5.45497	5.92814	8.42421	1.70758	4.97559	6.59122
4.8576	4.02701	6.53395	4.90935	5.0232	4.17226	9.14906	4.64473
4.10032	3.71582	10.25	7.0725	3.93369	4.11482	9.9341	6.39182
6.40113	5.18656	8.92515	8.53823	5.98799	4.66078	9.78541	9.76816
7.20377	4.73668	4.59316	8.1094	7.88239	4.39789	4.64473	6.555
5.35026	4.28473	5.61625	10.3729	5.52	4.49828	6.09874	9.315
10.7837	3.6877	6.62296	5.61625	8.68693	3.93731	7.43147	5.18932
7.08095	4.90331	5.24641	6.7363	6.59122	5.7446	4.94264	6.90207
8.13682	3.0567	7.3692	9.02951	7.59776	2.95268	6.95365	7.81028
8.41006	4.3125	6.18361	5.69509	7.95191	4.79602	6.45892	5.865
9.246	5.37251	5.32525	9.30379	8.62673	4.485	4.94264	8.52081
5.0144	2.7274	6.61158	5.90536	4.84225	2.43949	6.3825	6.91932
8.62673	2.01911	5.95556	5.61625	7.34609	2.13365	5.51189	5.04994
6.61158	6.04733	8.3766	8.28	7.29623	5.70302	8.02642	8.4525
11.4059	5.17793	4.485	7.53066	9.32932	5.24814	4.55417	6.33506
7.27984	3.49278	8.67951	5.71596	6.98573	3.08585	9.04435	6.04733
7.56637	7.09147	4.22884	8.625	5.94815	7.1572	3.10983	9.4875
6.05717	2.82917	5.2578	7.62191	5.56295	3.16676	5.0025	7.11235
4.66078	4.97559	6.57536	6.41976	4.15432	5.48343	7.44958	6.74734
8.59395	3.63889	9.55409	6.99005	7.71437	3.47156	9.73969	6.77822
6.52999	4.36735	7.81028	4.49828	7.03662	3.55626	7.79303	4.14362
7.26346	4.47499	4.15432	6.15704	6.41976	4.47499	5.97799	5.58693
6.21242	4.67026	7.14184	7.34488	5.53069	5.00543	6.19327	7.13926
7.81028	7.14167	8.19513	6.46582	7.14788	7.02179	8.94671	6.21242
8.90514	3.55195	7.08095	6.90207	9.03779	3.78707	6.63625	6.7275
5.68991	2.68341	8.5234	7.09147	4.485	3.29561	10.1527	7.26346
10.014	4.84225	5.35854	7.24707	9.03779	4.8331	5.0025	7.07457
6.56863	4.49828	5.90036	3.98251	5.94055	4.83	6.49342	5.04994
7.40939	5.22071	5.26625	8.51563	6.97711	5.69509	5.58417	8.6526
7.65641	5.58693	6.23156	8.08542	7.75284	5.17793	5.18656	7.40939
8.1075	5.27747	5.32801	7.95191	7.9369	5.35578	6.03508	7.29623
6.0375	4.83	7.61415	7.86721	6.21966	4.49828	6.4672	6.09874
9.51251	7.40749	6.73371	7.31848	8.32485	7.5605	7.13115	6.91932
10.4202	5.04994	3.45431	6.05958	11.6817	5.56295	3.9675	4.87899
7.03869	4.88209	5.29161	8.13682	6.61158	4.47499	5.83706	9.69847
8.97655	5.20087	5.17793	6.3825	6.55724	5.10841	4.83	6.05958
7.9369	4.36735	6.32627	10.1282	7.98175	3.51831	5.92814	8.28725
8.64053	4.17226	6.49721	7.61536	6.07683	4.70839	5.57365	7.80718
6.02508	6.50256	5.24641	6.87413	5.10841	6.02456	6.61158	6.49566
7.70092	3.31804	10.2744	5.44669	8.147	2.89162	8.70228	4.92211
5.61091	6.03508	7.86721	7.5919	6.14255	5.09392	7.99106	6.76286
4.48828	3.9713	5.18932	6.57536	4.3263	3.12415	5.35578	6.63849
8.34451	4.64146	8.83976	4.48828	8.00227	4.66078	8.79578	5.04994
6.61158	3.62664	8.62673	6.77822	5.75753	3.85727	8.2386	6.34283
7.48943	4.35373	7.74715	6.04733	6.59122	4.66078	7.40939	5.44669
6.56414	5.41391	6.7363	6.21966	5.86759	5.64006	6.90207	4.8576
8.13682	4.41807	6.59122	7.09147	7.60759	5.14619	5.78582	6.66523
5.40287	3.65924	7.24707	7.12494	5.41667	3.55626	6.90862	6.56414
9.49371	4.3263	7.29623	5.22071	9.07557	3.63889	7.66021	5.865
7.09147	6.93346	5.71596	5.20087	7.25328	5.7377	7.27778	5.56295
6.24829	5.20087	5.43237	7.37524	4.66078	5.48205	5.65058	8.05402
8.45957	4.88209	5.61763	6.6654	8.79922	4.70839	8.91497	6.67644
7.77975	5.56295	5.89536	6.90862	8.93343	4.9787	5.83706	5.86759
7.94242	5.44669	6.25623	4.66078	7.7644	4.80533	6.77822	5.58693
7.14788	4.70839	6.59122	8.1075	7.34488	4.60282	6.26968	8.6319
6.40337	5.81342	5.18932	5.31403	6.39182	4.87899	5.51189	5.45497
6.38492	5.86759	4.3263	5.0734	5.90536	6.04733	4.06013	5.29161
7.26346	4.32751	7.11235	8.79578	7.24707	3.2775	6.95951	8.34451
9.2115	5.32801	5.6925	7.71437	8.11492	5.02924	5.17793	7.37524
7.77009	2.26889	6.30539	5.35026	5.92814	2.43949	5.55485	5.87518
6.76597	5.52	7.31848	7.66021	7.43147	5.0144	5.56295	7.41957
8.28897	4.26748	7.04714	6.90207	7.53497	3.7674	7.3692	5.53069
6.12565	4.3125	7.4125	6.86757	6.44046	3.62664	6.66523	6.23398
6.79564	5.94815	7.32366	6.49566	6.54586	6.21966	9.32138	6.07683
9.00484	6.36146	10.048	6.29573	7.44148	6.96227	8.79578	6.24829
7.88429	6.00783	6.23156	8.62673	8.36763	5.45497	5.69509	7.9162
5.63213	4.93971	6.83497	4.69252	5.25487	4.90642	7.10614	5.26453
7.31848	4.51484	4.3125	6.40113	6.38233	4.04185	4.49828	6.76493
5.32801	5.71078	7.86721	5.27747	4.88209	4.2109	5.90536	6.32627
11.1473	4.8331	4.32285	6.38492	11.1927	3.85727	4.42152	6.56414
8.97172	7.73248	5.83706	4.87899	8.00331	5.68629	6.00041	4.3263
10.3398	6.21	6.48376	6.52999	9.56875	7.25397	5.67318	6.83497
5.39183	5.7891	6.23156	5.85741	4.73668	7.63882	6.21242	5.48205
6.63625	7.37524	7.04714	5.69509	6.33334	7.27984	6.63849	5.52276
7.82236	6.5864	4.84225	5.86465	8.5993	6.60244	5.35026	5.08651
5.65058	3.72376	5.90036	2.9325	5.73424	3.83019	5.90536	3.46725
5.24641	5.79859	4.22884	6.26968	6.02508	5.88777	3.29561	6.46582
8.93343	4.3125	4.56711	6.24829	9.81283	5.12877	4.60282	7.25328
9.58738	5.10841	4.66078	5.7577	8.19892	4.70839	4.485	5.22071
6.44046	4.14724	6.7363	5.78582	6.39182	4.41807	6.21966	5.22071
8.99657	5.7446	5.02924	5.86759	7.66211	6.10374	5.79859	6.90207
7.22447	5.71596	7.65469	9.02951	7.08095	4.8331	7.27984	7.85582
5.48205	6.60468	5.89536	8.12941	5.73424	6.48876	6.34283	7.15616
7.8748	3.53936	10.4157	4.53779	7.89929	3.18073	10.4733	4.47844
6.12565	3.62509	11.6567	5.37251	6.74734	3.40222	9.3357	5.58693
7.64072	5.28022	6.61158	4.60282	6.69869	4.90331	7.10614	4.8576
6.38492	4.24298	8.99243	6.72733	6.36387	3.94111	8.70745	5.56295
7.69315	5.46152	5.97799	6.3825	7.44958	4.485	6.09874	4.6575
9.2203	3.20867	3.34926	6.9345	8.01901	3.78327	3.83019	6.72974
5.79859	5.56295	4.42152	6.7275	5.78324	4.62869	3.85727	5.73424
7.68539	8.65433	7.13115	7.84875	6.69869	7.02403	6.79788	8.30864
7.25328	5.3475	6.56863	7.46977	5.54415	5.0025	7.09769	6.91932
6.04733	6.79564	8.17874	5.87518	6.23156	5.09392	8.17874	5.35854
6.65643	6.41976	7.60915	5.87518	6.27193	5.18656	6.95365	5.6925
7.70092	4.6575	6.09874	6.49342	6.87119	4.36735	6.79564	6.44046
8.24999	4.63507	5.64006	9.54373	7.57068	4.40806	5.32525	8.79922
7.71437	3.34926	6.48203	7.43561	6.91932	3.9713	6.18361	7.31848
5.35854	4.90642	5.25487	7.41957	6.07683	3.72376	4.9787	8.02642
7.20377	4.49828	6.31695	8.32485	5.78324	2.63873	6.11823	7.27778
6.34283	5.90536	6.40337	5.88777	5.88777	6.7363	6.24829	6.29573
6.36387	5.02924	6.90207	6.02508	5.86	4.87899	5.87518	5.27747
5.90036	5.65834	5.35854	7.20584	5.81912	5.0025	4.83	7.03662
7.34488	5.0734	6.067	7.40939	7.62122	4.81154	5.12877	6.40113
8.80423	5.31403	5.12877	8.04109	7.25328	6.86757	5.73424	6.8241
6.41976	4.71149	4.8576	5.92814	5.56364	5.71078	3.46725	5.52276
7.37524	6.12565	7.10614	6.90949	7.00488	6.21966	7.14788	7.95191
11.7617	4.50277	5.58693	6.68506	13.5651	4.39841	5.73424	6.66471
9.12301	5.64593	4.83	6.80668	8.45957	4.92712	3.98251	8.19685
7.3485	4.84225	6.23156	6.90862	7.03662	4.00114	5.18656	7.96502
7.09147	3.78707	5.35578	7.66021	6.61158	2.80813	4.51484	7.29623
11.3194	5.52	7.24707	5.41667	10.9037	5.20087	7.10614	5.18656
13.6449	4.66078	6.61158	6.49566	9.84613	4.17226	5.78582	5.78582
8.50563	4.8331	7.84168	8.30864	8.6526	4.15432	6.067	8.11492
8.53823	5.71596	4.99594	6.04733	8.02642	4.84225	4.02701	6.09874
7.63882	7.17479	4.64473	7.80114	7.56154	6.21966	4.86985	7.26225
13.1383	6.07873	7.09147	6.90397	10.5239	4.69252	6.9345	6.61003
6.41976	4.41807	5.5683	5.10841	5.17793	5.50103	5.18932	5.27747
6.04768	4.70459	5.22917	6.23156	5.6461	3.7674	3.89177	6.41976
6.55724	4.8331	6.88706	6.57208	6.98573	4.66078	7.43147	6.555
6.79788	3.66735	4.485	7.0725	6.2219	3.70375	4.20072	7.20584
4.49828	6.50946	6.32627	6.21242	5.44669	5.88777	6.01783	7.24707
5.86759	4.94264	6.21966	8.09422	5.0144	4.75859	5.32525	7.74904
6.02508	5.14619	7.09147	6.91932	6.09632	6.25054	5.86759	6.59122
6.8241	4.26748	6.90431	6.40113	6.63849	3.20867	6.23398	6.05958
6.95365	4.7836	5.38907	8.48062	6.27917	5.0144	4.39789	7.54481
5.89536	4.24298	5.94815	8.28	5.64006	4.27093	7.18928	7.61018
8.45957	4.88209	6.76493	5.37251	8.24584	4.79291	6.8241	6.0375
7.9369	5.90536	6.76493	8.13682	7.5919	5.73424	5.85741	7.07457
7.51513	5.52276	6.00041	7.25328	8.48062	5.37251	6.1134	6.9
	5.0734	7.17479	10.0288		5.71182	6.80668	8.53823
	6.29987	5.24641	5.58693		5.37251	4.64473	5.81912
	4.27093	7.038	7.09147		3.9713	7.08113	7.43561
	5.02924		5.90536		5.16931		5.22071
	5.86		5.81912		4.69252		6.03991
			8.34451				7.95191
			8.39419				8.79578

## Sheet: Extended data Fig. 7f
Extended Data Fig. 7f: fork degradation using the DNA fiber technique
IdU / CldU ratio
DMSO		Roscovitine
DMSO	UNC0642	DMSO	UNC0642
1.06092	0.574179	1.05311	0.422377
1.25196	0.463987	1.29287	0.489659
1.16559	0.517732	0.79147	0.370108
0.961199	0.640173	1.02682	0.507472
1.02812	0.411591	0.761641	0.561375
0.956039	0.590574	1.00029	0.301589
0.895077	0.751138	0.646822	1.12861
1.00514	0.666084	1.26016	0.659573
0.911216	0.811424	1	0.651167
0.903018	0.711115	1.07828	0.904298
0.999414	0.485063	0.941336	0.631933
0.985695	0.768249	1.07676	0.712849
0.489847	0.572143	0.879536	0.312023
0.890821	0.629802	0.765643	0.624317
1.0938	0.607788	0.970601	0.751274
1.07914	0.796279	0.943657	0.525783
0.908626	0.594927	0.619269	0.285037
0.975145	0.611935	1.05869	0.437465
0.981181	0.946856	1.01982	0.722048
1.11305	0.485328	1.06527	1.01073
1.16366	0.537207	1.00261	0.729091
1.01343	0.786988	0.864321	0.582983
1.47229	0.558198	0.515093	0.378634
0.627677	0.634197	1.2316	0.491333
0.977545	0.80131	1.0732	0.412165
1.37871	0.581835	1.09961	0.601533
1.09002	0.411463	0.612887	0.501097
0.66003	0.773254	1.03243	0.65767
1.12841	0.810574	1.23238	0.586821
1.16618	0.549356	0.429115	0.497755
1.06483	0.386973	0.98395	0.746691
1.08085	0.589654	1.06354	0.598905
0.983654	0.610345	1.25889	0.55155
1.11111	0.756352	1.15348	0.952508
1.32191	1.01889	0.677856	1.19572
0.999427	0.35	0.952255	0.811725
0.970449	0.548356	0.954536	1.00623
1.06951	0.613553	1.02375	0.713378
1.17162	0.462506	0.941309	0.46757
0.521518	0.519773	0.970107	0.859555
1.45141	0.514201	1.05509	0.428742
1.14218	0.49351	1.157	0.758463
0.924834	0.49975	0.999867	0.481086
0.999305	0.604667	1.09452	0.595068
1.08959	0.311885	1.52098	1.4089
1.11386	0.699767	0.943498	0.622707
0.479557	0.764085	1.03753	0.948872
0.959184	0.715627	1.13578	0.583135
1.08707	1.14191	0.995539	0.457871
0.787879	0.566406	0.874549	0.919742
0.978261	0.737703	0.924594	0.897826
1.00643	0.773203	0.910893	0.740548
2.24218	0.949898	0.486251	0.775551
1.02785	0.818032	0.984634	0.427964
1.27111	0.598552	0.873752	0.553078
1.15887	0.645296	0.953126	0.632456
0.947868	1.20186	1.06261	0.627866
0.847269	0.678184	1.05486	0.411412
1.11968	0.819861	1.12988	0.646046
0.817905	0.679167	0.876221	0.535854
1.15271	0.71129	0.982051	0.428815
0.979851	0.712673	0.815772	0.791726
0.611069	1.67519	0.993578	0.665733
1.73847	0.724038	0.995597	0.590499
0.994082	0.526963	0.830411	0.75566
1.04132	0.592615	1.25496	0.732466
0.981406	0.560432	1.14602	0.85666
0.847143	0.731101	1.02803	0.617829
1.3776	0.646895	1.16274	0.582078
1.09594	0.582025	1.08927	0.536737
0.901127	1.24386	1.29309	0.659429
1.16141	0.970136	1.0797	0.343089
1.12377	0.774349	0.889755	0.500241
0.412555	1.20499	0.872006	0.541589
1.08642	0.583501	1.1403	0.619784
1.00688	0.713741	1.72078	0.70028
0.968153	0.676108	1.0016	0.5
0.909086	0.530611	0.982502	0.694262
0.34122	0.729352	0.981377	0.595216
0.927303	1.52313	1.01095	0.386897
1.00648	1.02299	0.924077	0.608634
1.06784	0.519486	1.11782	0.761749
0.846538	0.689489	1.13	0.570893
1.5575	0.820473	0.970758	0.799794
0.948665	0.54325	0.68134	0.747985
0.319	0.585456	0.965338	0.799173
2.43279	0.51371	1.07103	0.843518
1.32108	0.605172	1.09805	0.622479
0.8	0.813861	0.912514	0.617921
1.15302	1.15645	1.41968	0.748265
0.973427	0.765255	0.972781	0.675231
1.33124	0.875533	0.80002	0.546192
1.66671	1.10768	1.3542	0.432216
1.20041	0.533736	1.17502	0.2282
0.251853	0.61312	0.989446	0.566688
0.644665	0.456694	1.11709	0.392606
1	0.691458	1.04194	0.78972
0.877757	0.800945	0.738617	0.748128
0.892213	0.55402	0.903817	0.874822
0.598789	0.521733	0.964017	0.776394
0.622221	0.766268	0.625333	1.00956
0.836103	0.61488	0.929114	0.60661
0.895053	0.507466	1.01988	0.787919
0.929168	0.421054	1.0574	0.862026
0.875381	0.707091	0.802638	0.856915
1.04455	0.428485	1.14603	0.581036
0.70645	0.459317	1.00826	0.79906
0.703959	0.886769	1.27568	0.312694
0.851354	0.529835	1.13967	0.389023
1.03128	0.614756	1.01132	0.566831
1.10328	0.636643	0.923263	0.5
0.970913	0.634751	0.965609	0.968766
1.02471	0.57724	0.891597	0.662775
1.30999	0.637865	0.748024	0.544034
0.874939	0.704667	1.01053	0.561308
1.20458	0.760513	1.1451	0.46483
0.87997	0.577058	0.367918	0.929478
1.82011	0.703004	1.13165	0.634957
1.23339	0.539357	0.882593	0.416348
0.317412	0.554424	1.10144	0.631069
0.864633	0.59952	1.06884	0.922745
0.977002	0.514617	1.10417	0.974692
1.1919	0.770804	1.22172	0.530214
1.02012	0.554715	1.21376	0.686237
1.04608	0.649834	0.89652	0.790851
1.00223	0.581239	1.22384	0.601644
1.13392	0.540082	0.984134	0.362424
1.01076	0.576295	0.970117	0.566708
0.899039	0.391412	0.997692	0.504692
0.601774	0.479334	1.13655	0.313476
1.1919	0.501343	0.933097	0.632394
0.545986	0.41913	0.976607	0.724079
0.920652	0.695766	0.943426	0.515933
0.704907	0.66912	0.922004	0.401379
0.803508	0.9428	1.04978	0.526382
1.05385	0.807158	0.893218	0.476375
1.07662	0.618684	0.89888	0.566356
0.914638	0.389149	1.09505	0.556708
0.897429	0.516014	0.973659	0.532411
0.642268	0.545639	0.935104	0.651054
0.412457	0.552443	0.581987	0.357881
1.12766	0.529412	0.973086	0.416847
1.04989	0.504391	1.00743	0.567388
1.25156	0.536005	1.03063	1.786
0.972956	0.658407	1.02192	0.758435
0.940032	0.557127	0.936526	0.347574
1.02306	0.606402	1.1904	0.549988
0.920124	0.76393	0.430668	0.440986
1.17118	0.733653	1.23443	0.566715
0.377827	0.832667	0.978963	0.660993
1.03063	1.67248	1.1675	0.82637
0.9997	0.571323	0.954355	0.869235
1.18367		1.00155	0.61429
0.997697		1.03612	1.14959
1.03013

## Sheet: Extended Fig. 7g-h
Extended Data Fig. 7g
Parpi (conc.)	WT				G9a KO
0	96.6102	94.9153	108.475		105.769	102.308	91.9231
2	100.339	92.5424	93.2203		69.2308	73.0769	62.6923
4	83.7288	86.1017	83.0508		39.2308	32.6923	40
6	69.4915	69.4915	72.2034		32.6923	12.6923	21.9231
8	58.6441	58.6441	54.2373		8.84615	5.76923	7.30769
Extended Data Fig. 7h
Cisplatin (conc.)	WT				G9a KO
0	99.8908	100.873	99.2358		100.741	102.593	96.6667
1	98.9607	104.476	99.5633		93.7037	90	88.8889
2	92.0306	96.9432	98.4105		81.8518	79.6296	79.2593
3	86.1354	81.8777	81.8777		59.6296	69.6296	60
4	71.7249	71.0699	74.345		44.0741	44.4444	46.2963
5	65.5022	60.917	63.5371		37.037	43.7037	30.3704

## Sheet: Extended data Fig. 7i
IdU track length (µm)
S1 nuclease -				S1 nuclease +
WT	primpol OE	UNC0642	primpol OE + UNC0642	WT	primpol OE	UNC0642	primpol OE + UNC0642
12.0861	14.7712	10.0487	7.70092	5.80215	8.496	6.549	6.095
9.75807	11.1211	8.28172	7.26847	8.45954	6.525	6.408	6.843
12.822	12.4417	6.026	10.8798	9.26535	5.822	8.163	5.372
12.9764	15.0323	8.39421	6.55727	8.08545	7.82	10.637	4.084
7.31935	8.81102	12.0146	7.94322	7.01274	6.523	10.673	6.714
7.44952	6.98572	8.70773	4.10028	5.3475	5.831	9.579	4.586
9.09028	14.3248	6.95188	11.1366	6.40345	7.988	4.677	5.695
12.9053	10.6046	8.07624	11.8494	9.06569	3.302	11.862	7.005
9.5687	7.3764	10.5916	7.44952	4.07115	7.354	7.024	4.933
3.89178	15.3905	6.53009	5.5038	8.90508	7.881	8.635	5.99
10.2466	5.61884	9.5063	9.52506	9.86724	6.691	10.765	7.03
19.6825	8.45151	13.4357	5.4001	6.3745	5.264	6.748	6.232
3.93361	11.4406	5.02431	10.048	8.13681	3.912	8.846	7.883
11.2218	7.86721	15.1456	9.80826	6.6115	12.033	10.161	4.819
9.75807	9.67759	15.8347	6.62723	8.74942	3.574	5.688	4.831
7.03876	11.6879	6.0988	2.82921	18.3409	8.091	5.464	5.283
8.68688	10.2952	7.77026	6.70978	9.58113	6.804	6.747	1.116
9.32139	7.80074	10.9525	6.18359	9.86982	9.543	8.085	4.319
10.3629	11.7452	10.324	13.8097	10.5098	3.799	10.16	6.044
8.45426	7.89402	7.38309	5.74454	13.3629	5.261	9.031	4.778
10.1775	6.40112	7.67798	11.6817	11.6855	9.892	9.477	4.439
11.3968	7.84638	6.89792	9.54223	7.4251	8.972	4.519	4.833
7.34494	10.3889	5.61973	7.95186	10.5282	4.123	6.298	6.897
5.81916	6.54592	5.0292	3.87646	10.1091	3.398	6.682	2.458
10.8565	12.7755	8.83126	8.81271	8.0245	10.555	10.032	11.328
11.5781	5.865	4.60458	8.3248	4.14	5.598	7.942	9.715
12.822	9.49026	10.4763	9.0796	11.2157	7.561	7.25	4.918
8.3248	9.13411	7.97428	7.83104	13.3343	2.356	5.686	8.715
8.90508	12.3141	4.98009	7.4175	14.1047	7.332	4.665	3.738
17.9076	6.18904	7.46748	9.02951	11.0736	6.84	12.203	1.61
12.012	7.88421	9.26535	8.70228	7.73177	7.771	5.464	1.84
6.65859	7.85586	7.06853	10.2625	8.87998	8.195	10.337	4.877
16.4279	14.1008	8.89527	4.3125	2.62744	13.284	8.428	4.027
7.57823	7.20381	6.12557	7.66024	3.90323	9.814	9.425	4.198
8.65256	10.3013	18.1419	6.00786	12.4987	7.033	10.208	4.251
8.62673	10.9235	3.87646	6.65378	12.5012	4.953	8.769	7.489
7.91082	14.302	12.2272	7.04721	4.01225	3.923	9.079	7.633
15.0234	12.107	12.6062	10.836	13.3228	6.199	7.624	6.961
9.07415	11.0569	9.28564	7.28853	7.08091	6.521	5.922	4.901
8.20952	4.3125	8.45553	8.00222	15.9318	7.043	6.259	5.945
10.1906	5.94812	8.2306	11.9916	5.48214	6.232	7.098	2.538
10.5288	13.2556	3.34941	4.3537	5.7311	9.303	5.314	3.852
12.9605	8.52087	6.83633	11.4606	9.6677	9.53	7.87	9.341
8.05411	7.48936	11.2938	11.3444	10.7117	3.745	9.403	11.181
12.4212	14.7552	10.1115	4.69251	11.348	6.465	6.482	6.712
13.7838	10.48	13.1217	15.2436	6.60249	4.554	8.282	6.82
7.03876	6.02517	13.646	9.72234	6.66679	6.858	4.334	2.582
12.2145	9.79004	10.0578	6.69869	10.5831	8.441	5.21	9.436
8.95672	13.4969	9.8219	9.8325	10.7098	9.749	5.974	6.155
8.07993	16.2365	10.6827	10.0371	3.55618	5.866	4.941	2.164
12.2584	6.55727	8.9413	4.3979	8.35157	8.629	6.815	2.303
7.13257	22.1899	10.0997	6.32631	10.5606	5.991	10.178	10.381
10.7588	5.88779	3.07128	7.79311	8.05609	7.525	9.157	8.022
5.98801	6.40112	2.67792	4.71149	6.46911	10.066	7.527	8.053
8.3373	8.10934	6.75972	5.51191	3.65521	11.132	4.515	5.303
10.7075	8.10934	9.15714	5.3252	6.17789	4.077	14.836	4.9
7.42552	4.15435	6.29093	6.87408	5.3475	7.278	7.763	5.768
4.36735	9.05584	8.39277	4.85764	6.91938	3.556	7.179	5.883
11.9075	18.9161	5.10857	8.07572	2.09855	2.33	5.067	3.397
14.0639	16.7929	10.6803	8.87998	3.93361	6.471	6.042	2.128
7.78356	11.5072	5.54889	8.25481	10.048	9.095	3.315	3.91
13.3773	7.25526	5.2662	4.47836	10.0003	6.655	5.865	10.662
5.69511	7.02148	7.9425	8.34622	14.3845	5.681	3.549	11.401
7.44695	8.26021	8.42126	7.0725	16.321	6.846	6.466	12.195
7.44952	8.83968	4.26232	6.98572	8.22411	13.391	5.175	7.686
8.47388	12.6067	13.886	6.2506	6.40345	5.261	7.0977	3.061
8.97663	13.2556	5.72598	7.41951	7.40746	6.983	6.98572	6.517
9.95431	10.8565	11.6613	5.35862	8.45426	10.334	8.11484	4.852
8.0057	9.63661	10.803	4.02336	5.90041	6.172	3.10979	2.073
9.10336	15.0431	2.72746	11.7566	7.59784	7.204	5.58698	7.564
9.37232	7.80646	8.89008	8.86473	7.26346	6.11	8.34444	11.216
6.63621	7.63768	9.58726	4.02336	8.75263	10.741	7.66024	6.567
9.83401	9.24607	5.71337	7.82359	6.01574	4.293	5.5227	4.025
8.59389	12.2514	7.68748	9.3166	7.79386	5.05	2.07	8.648
12.4631	8.95672	12.021	8.10016	7.97614	4.456	6.86758	2.942
11.1713	12.0153	7.56644	8.62155	9.22674	7.784	9.05091	7.049
9.84611	7.8312	12.8729	7.27778	7.39478	4.248	7.9425	5.126
8.08361	13.3105	5.61884	8.52087	13.012	9.069	3.01258	5.578
5.24638	7.66024	10.6578	10.647	3.16668	5.523	9.8793	5.37
11.0629	14.3123	8.07991	6.48426	13.5902	6.939	4.14	3.51832
12.635	8.81271	7.09558	9.68498	8.51563	6.593	10.7075	4.48832
14.508	8.29436	7.95559	9.22108	9.315	7.344	5.92808	3.98247
8.62673	12.4976	6.82411	5.865	6.97719	6.437	5.01438	10.9542
11.4059	8.53832	6.04735	9.10336	11.1326	9.955	8.9965	5.80056
11.5072	7.80074	7.70141	5.04536	3.78322	5.211	3.49286	8.10934
7.26346	8.28719	6.8827	7.03876	11.73	7.153	7.64485	4.10028
5.35028	7.31856	6.94299	6.98101	14.7283	6.694	3.55825	7.51514
8.25711	8.03813	6.36149	6.36149	6.52999	9.527	5.73417	1.725
6.6115	9.95431	9.05584	6.76279	9.66844	3.62	7.78356	10.3514
10.8125	9.4922	7.46548	9.36512	7.22238	9.149	1.85788	13.4428
9.84611	13.4727	4.40634	9.45609	13.881	3.934	17.1088	4.67026
13.1529	11.0965	8.06518	10.7512	9.65076	5.106	6.93668	4.83308
6.555	11.2178	7.41951	5.40286	2.5644	4.293	8.97	9.71069
7.76442	8.96502	12.1927	5.175	9.02622	13.269	6.56407	1.69893
9.66154	7.97178	7.97832	10.2405	7.71444	3.456	3.69352	3.62661
7.935	12.4832	17.0428	7.73177	17.7912	4.334	6.05964	5.865
5.865	13.476	10.2009	10.1833	10.2769	5.952	5.86754	6.50945
5.70438	10.3284	17.0766	8.11242	11.3011	7.131	6.66306	5.47311
8.97663	9.75406	10.2569	9.31166	12.3096	9.067	4.84231	7.10658
5.69511	6.25298	7.95186	3.10979	4.64925	5.247	4.36735	6.23391
6.26961	9.55002	15.9631		11.0885	9.71	4.83308	2.24912
10.5196	8.94675	6.05718			7.229	12.5437	3.6225
8.00222	8.58003	12.7101			12.07	3.31362	2.59324
13.7156	7.79311	9.50541			3.851	5.44428	3.81065
9.66041	11.6855	7.90523			5.537	4.71149	9.30074
14.0659	9.68461	7.02446			6.755	7.08091	2.20908
7.24705	7.95186	7.48936			3.965	6.02517	10.6964
4.85764	19.5047	9.41351			10.301	12.0062	3.55199
6.18393	10.807	11.1005			8.67	5.41386	2.85538
9.66	9.15215	4.77111			7.1	6.13304	1.725
6.55727	10.7006	5.27121				7.29051	5.73417
8.36373	8.59397	4.66069				8.03376	5.00547
5.07338	11.0238	5.78583					5.37248
7.69319		5.61619					4.87904
13.7134		12.7195
7.717		5.2208
7.98174		10.8894
10.1906		12.4576
6.96009		8.64051
8.3248		6.03996
